# Supplementary material for: Proteomic lung analysis revealed hyper-activation of neutrophil extracellular trap formation in cases of fatal COVID-19
Source: Heliyon. 2024 May 24;10(11):e31878. doi: 10.1016/j.heliyon.2024.e31878 (PMC11177151; doi:10.1016/j.heliyon.2024.e31878)
Supplement: Multimedia component 1 [file mmc1.xlsx]

## Sheet: Table S1
Table S1 The proteins identified in the replicate 1
Accession	Gene Name	Description	Coverage [%]	# Peptides	# PSMs	# Unique Peptides	# AAs	MW [kDa]	calc. pI	Score Sequest HT: Sequest HT	C19-1	C19-2	C19-3	C19-4	C19-5	C19-6	C19-7	F1	F2	F3	F4	F6	F7	F8	F9	Product	GeneID	Gene_Name	GO_id	GO_term	pathway	pathway_description	K_number	eggNOG_id	eggNOG_abbreviation	eggNOG_description	eggNOG_function_classification	PFAM_Family	PFAM_Name	PFAM_description	InterPro_id	InterPro_ENTRY_TYPE	InterPro_ENTRY_NAME	WikiPathway_id	WikiPathway_description	Reactome_id	Reactome_description
Q09666	AHNAK	Neuroblast differentiation-associated protein AHNAK	79	307	994	304	5890	628.7	6.15	3431.26	38.7	76.2	49.2	28.2	74.7	56.5	54.1	159.5	124.9	139.1	118.8	167	125.7	161.6	125.9	Neuroblast differentiation-associated protein AHNAK	79026	AHNAK	GO:1905686,GO:0043484,GO:1901385,GO:0015629,GO:0044291,GO:0043034,GO:0005737,GO:0005829,GO:0070062,GO:0005925,GO:0005765,GO:0016020,GO:0005634,GO:0005886,GO:0098797,GO:0042383,GO:0030315,GO:0031982,GO:0045296,GO:0042802,GO:0003723,GO:0044548,GO:0097493	positive regulation of plasma membrane repair|regulation of RNA splicing|regulation of voltage-gated calcium channel activity|actin cytoskeleton|cell-cell contact zone|costamere|cytoplasm|cytosol|extracellular exosome|focal adhesion|lysosomal membrane|membrane|nucleus|plasma membrane|plasma membrane protein complex|sarcolemma|T-tubule|vesicle|cadherin binding|identical protein binding|RNA binding…	hsa05132	Salmonella infection	K23934	ENOG502QTQ3	S	axon ensheathment	Function unknown				IPR001478,IPR036034	Domain|Homologous_superfamily	PDZ domain|PDZ superfamily
Q15149	PLEC	Plectin	66	305	788	295	4684	531.5	5.96	2822.6	74.5	113.7	90.9	98	113.3	116.4	98.2	101.1	85.7	90.6	90.7	107.7	105.4	108.4	105.3	Plectin	5339	PLEC	GO:0031532,GO:2000689,GO:0034332,GO:0055013,GO:0000902,GO:0031668,GO:0071498,GO:0071464,GO:0071260,GO:0061436,GO:0010761,GO:0010467,GO:0031581,GO:0045104,GO:0045109,GO:0003334,GO:0002522,GO:0070584,GO:0035264,GO:0045445,GO:0006469,GO:0006997,GO:0032287,GO:0008104,GO:0043933,GO:2000983,GO:0043114,GO:0022904,GO:0032094,GO:0045214,GO:0048741,GO:0014866,GO:0010818,GO:0120193,GO:0019226,GO:0042060,GO:…	actin cytoskeleton reorganization|actomyosin contractile ring assembly actin filament organization|adherens junction organization|cardiac muscle cell development|cell morphogenesis|cellular response to extracellular stimulus|cellular response to fluid shear stress|cellular response to hydrostatic pressure|cellular response to mechanical stimulus|establishment of skin barrier|fibroblast migration|…				KOG0516	Z	cytoskeletal protein binding	Cytoskeleton	PF00307,PF00681,PF03501,PF17902,PF18373	CH|Plectin|S10_plectin|SH3_10|Spectrin_like	Calponin homology (CH) domain|Plectin repeat|Plectin/S10 domain|SH3 domain|Spectrin like domain	IPR001589,IPR001715,IPR036872,IPR041615,IPR041573,IPR043197,IPR035915,IPR001101,IPR005326,IPR001452,IPR018159,IPR036388	Conserved_site|Domain|Homologous_superfamily|Domain|Domain|Family|Homologous_superfamily|Repeat|Domain|Domain|Repeat|Homologous_superfamily	Actinin-type actin-binding domain, conserved site|Calponin homology domain|CH domain superfamily|Desmoplakin, SH3 domain|Desmoplakin, spectrin-like domain|Plakin|Plakin repeat superfamily|Plectin repeat|Plectin/S10, N-terminal|SH3 domain|Spectrin/alpha-actinin|Winged helix-like DNA-binding domain superfamily	WP4535	Envelope proteins and their potential roles in EDMD physiopathology	R-HSA-2022090,R-HSA-264870,R-HSA-446107	Assembly of collagen fibrils and other multimeric structures|Caspase-mediated cleavage of cytoskeletal proteins|Type I hemidesmosome assembly
P35579	MYH9	Myosin-9	66	154	862	123	1960	226.4	5.6	3186.33	76.3	97	91.5	125.2	140.8	118.6	107	96.7	88.1	84.6	87.3	98.3	116.4	85.1	87	Myosin-9	4627	MYH9	GO:0031532,GO:0030048,GO:0031032,GO:0001525,GO:0043534,GO:0060471,GO:0032506,GO:0051295,GO:0001768,GO:0001701,GO:0007229,GO:0050900,GO:0032418,GO:0000212,GO:0006509,GO:0030224,GO:0007520,GO:1903919,GO:0006911,GO:0001778,GO:0070527,GO:0030220,GO:1903923,GO:0015031,GO:0045055,GO:0008360,GO:1905684,GO:0032796,GO:0015629,GO:0042641,GO:0005826,GO:0005912,GO:0005903,GO:0031252,GO:0032154,GO:0060473,GO:…	actin cytoskeleton reorganization|actin filament-based movement|actomyosin structure organization|angiogenesis|blood vessel endothelial cell migration|cortical granule exocytosis|cytokinetic process|establishment of meiotic spindle localization|establishment of T cell polarity|in utero embryonic development|integrin-mediated signaling pathway|leukocyte migration|lysosome localization|meiotic spin…	hsa04530,hsa04810,hsa04270,hsa05130	Tight junction|Regulation of actin cytoskeleton|Vascular smooth muscle contraction|Pathogenic Escherichia coli infection	K10352	KOG0161	Z	motor activity	Cytoskeleton	PF00063,PF02736,PF01576	Myosin_head|Myosin_N|Myosin_tail_1	Myosin head (motor domain)|Myosin N-terminal SH3-like domain|Myosin tail	IPR000048,IPR036961,IPR001609,IPR004009,IPR008989,IPR002928,IPR027417,IPR036305	Binding_site|Homologous_superfamily|Domain|Domain|Homologous_superfamily|Domain|Homologous_superfamily|Homologous_superfamily	IQ motif, EF-hand binding site|Kinesin motor domain superfamily|Myosin head, motor domain|Myosin, N-terminal, SH3-like|Myosin S1 fragment, N-terminal|Myosin tail|P-loop containing nucleoside triphosphate hydrolase|RGS domain superfamily	WP2572,WP3888,WP4758	Primary focal segmental glomerulosclerosis (FSGS)|VEGFA-VEGFR2 signaling|Nephrotic syndrome	R-HSA-1445148,R-HSA-2029482,R-HSA-3928663,R-HSA-416572,R-HSA-5625740,R-HSA-5625900,R-HSA-5627117,R-HSA-5627123,R-HSA-9662360,R-HSA-9662361,R-HSA-9662834,R-HSA-9664422,R-HSA-9725370	Translocation of SLC2A4 (GLUT4) to the plasma membrane|Regulation of actin dynamics for phagocytic cup formation|EPHA-mediated growth cone collapse|Sema4D induced cell migration and growth-cone collapse|RHO GTPases activate PKNs|RHO GTPases activate CIT|RHO GTPases Activate ROCKs|RHO GTPases activate PAKs|Sensory processing of sound by inner hair cells of the cochlea|Sensory processing of sound b…
P21333	FLNA	Filamin-A	69	148	745	130	2647	280.6	6.06	2921.23	56.5	110.6	64.5	68.8	127.4	94.5	78.5	112.8	105.2	90.7	97.9	135.3	152.8	106.4	98	Filamin-A	2316	FLNA	GO:0051764,GO:0031532,GO:0007195,GO:0001525,GO:0007597,GO:0001974,GO:0045216,GO:0060271,GO:0051220,GO:0045022,GO:0001837,GO:0045184,GO:0003007,GO:0035855,GO:0090307,GO:0043066,GO:0043433,GO:0010977,GO:0042177,GO:0016479,GO:0070527,GO:0048680,GO:0043123,GO:2001046,GO:0010572,GO:1901381,GO:0042307,GO:1900026,GO:0034394,GO:0072659,GO:0050821,GO:0043113,GO:0032231,GO:0030334,GO:1905000,GO:1905031,GO:…	actin crosslink formation|actin cytoskeleton reorganization|adenylate cyclase-inhibiting dopamine receptor signaling pathway|angiogenesis|blood coagulation, intrinsic pathway|blood vessel remodeling|cell-cell junction organization|cilium assembly|cytoplasmic sequestering of protein|early endosome to late endosome transport|epithelial to mesenchymal transition|establishment of protein localization…	hsa04010,hsa04510,hsa05205,hsa05132	MAPK signaling pathway|Focal adhesion|Proteoglycans in cancer|Salmonella infection	K04437	KOG0518	Z	regulation of membrane repolarization during atrial cardiac muscle cell action potential	Cytoskeleton	PF00307,PF00630	CH|Filamin	Calponin homology (CH) domain|Filamin/ABP280 repeat	IPR001589,IPR001715,IPR036872,IPR044801,IPR017868,IPR001298,IPR013783,IPR014756	Conserved_site|Domain|Homologous_superfamily|Family|Repeat|Repeat|Homologous_superfamily|Homologous_superfamily	Actinin-type actin-binding domain, conserved site|Calponin homology domain|CH domain superfamily|Filamin family|Filamin/ABP280 repeat-like|Filamin/ABP280 repeat|Immunoglobulin-like fold|Immunoglobulin E-set	WP138,WP2037,WP306,WP3668,WP382,WP395,WP4217,WP4656	Androgen receptor signaling pathway|Prolactin signaling pathway|Focal adhesion|Hypothesized pathways in pathogenesis of cardiovascular disease|MAPK signaling pathway|IL-4 signaling pathway|Ebola virus infection in host|Joubert syndrome	R-HSA-114608,R-HSA-430116,R-HSA-446353,R-HSA-5627123,R-HSA-8983711	Platelet degranulation |GP1b-IX-V activation signalling|Cell-extracellular matrix interactions|RHO GTPases activate PAKs|OAS antiviral response
Q13813	SPTAN1	Spectrin alpha chain, non-erythrocytic 1	73	181	526	181	2472	284.4	5.35	1960.13	43.5	65.9	54.9	51.9	114	93.3	88.5	120.6	115.3	106.6	118.4	142	123.6	141.4	119.9	Spectrin alpha chain, non-erythrocytic 1	6709	SPTAN1	GO:0030036,GO:0051693,GO:0030054,GO:0042995,GO:0030864,GO:0005829,GO:0070062,GO:0005576,GO:1903561,GO:0043231,GO:0016020,GO:0015630,GO:0005886,GO:0035580,GO:0008091,GO:1904724,GO:0003779,GO:0051015,GO:0045296,GO:0005509,GO:0005516,GO:0005200	actin cytoskeleton organization|actin filament capping|cell junction|cell projection|cortical actin cytoskeleton|cytosol|extracellular exosome|extracellular region|extracellular vesicle|intracellular membrane-bounded organelle|membrane|microtubule cytoskeleton|plasma membrane|specific granule lumen|spectrin|tertiary granule lumen|actin binding|actin filament binding|cadherin binding|calcium ion b…	hsa04210	Apoptosis	K06114	KOG0040	Z	Spectrin alpha	Cytoskeleton	PF13499,PF08726,PF00018,PF00435	EF-hand_7|EFhand_Ca_insen|SH3_1|Spectrin	EF-hand domain pair|Ca2+ insensitive EF hand|SH3 domain|Spectrin repeat	IPR035825,IPR011992,IPR014837,IPR018247,IPR002048,IPR036028,IPR001452,IPR018159,IPR002017	Domain|Homologous_superfamily|Domain|Binding_site|Domain|Homologous_superfamily|Domain|Repeat|Repeat	Alpha Spectrin, SH3 domain|EF-hand domain pair|EF-hand, Ca insensitive|EF-Hand 1, calcium-binding site|EF-hand domain|SH3-like domain superfamily|SH3 domain|Spectrin/alpha-actinin|Spectrin repeat	WP314	Fas ligand pathway and stress induction of heat shock proteins	R-HSA-264870,R-HSA-373753,R-HSA-375165,R-HSA-445095,R-HSA-5673001,R-HSA-6798695,R-HSA-6807878,R-HSA-9013420,R-HSA-9013424,R-HSA-9662360,R-HSA-9662361	Caspase-mediated cleavage of cytoskeletal proteins|Nephrin family interactions|NCAM signaling for neurite out-growth|Interaction between L1 and Ankyrins|RAF/MAP kinase cascade|Neutrophil degranulation|COPI-mediated anterograde transport|RHOU GTPase cycle|RHOV GTPase cycle|Sensory processing of sound by inner hair cells of the cochlea|Sensory processing of sound by outer hair cells of the cochlea
P12111	COL6A3	Collagen alpha-3(VI) chain	57	157	1115	157	3177	343.5	6.68	3786.37	61.2	108.9	70.9	84.9	128.8	127.5	121.1	77.6	101.1	75.2	91.8	98	109	146.3	97.6	Collagen alpha-3(VI) chain	1293	COL6A3	GO:0007155,GO:0007517,GO:0005589,GO:0062023,GO:0005788,GO:0070062,GO:0031012,GO:0005576,GO:0005615,GO:1903561,GO:0042383,GO:0030020,GO:0004867	cell adhesion|muscle organ development|collagen type VI trimer|collagen-containing extracellular matrix|endoplasmic reticulum lumen|extracellular exosome|extracellular matrix|extracellular region|extracellular space|extracellular vesicle|sarcolemma|extracellular matrix structural constituent conferring tensile strength|serine-type endopeptidase inhibitor activity	hsa04151,hsa04512,hsa04510,hsa04974,hsa05165	PI3K-Akt signaling pathway|ECM-receptor interaction|Focal adhesion|Protein digestion and absorption|Human papillomavirus infection	K06238	KOG3544	D	structural constituent of cuticle	Cell cycle control, cell division, chromosome partitioning	PF01391,PF00014,PF00092	Collagen|Kunitz_BPTI|VWA	Collagen triple helix repeat (20 copies)|Kunitz/Bovine pancreatic trypsin inhibitor domain|von Willebrand factor type A domain	IPR008160,IPR003961,IPR036116,IPR013783,IPR002223,IPR036880,IPR020901,IPR041900,IPR002035,IPR036465	Repeat|Domain|Homologous_superfamily|Homologous_superfamily|Domain|Homologous_superfamily|Conserved_site|Domain|Domain|Homologous_superfamily	Collagen triple helix repeat|Fibronectin type III|Fibronectin type III superfamily|Immunoglobulin-like fold|Pancreatic trypsin inhibitor Kunitz domain|Pancreatic trypsin inhibitor Kunitz domain superfamily|Proteinase inhibitor I2, Kunitz, conserved site|Collagen alpha-3(VI) chain, vWA domain|von Willebrand factor, type A|von Willebrand factor A-like domain superfamily	WP2911,WP4172,WP5224	miRNA targets in ECM and membrane receptors|PI3K-Akt signaling pathway|2q37 copy number variation syndrome	R-HSA-1442490,R-HSA-1650814,R-HSA-186797,R-HSA-2022090,R-HSA-216083,R-HSA-3000178,R-HSA-419037,R-HSA-8948216	Collagen degradation|Collagen biosynthesis and modifying enzymes|Signaling by PDGF|Assembly of collagen fibrils and other multimeric structures|Integrin cell surface interactions|ECM proteoglycans|NCAM1 interactions|Collagen chain trimerization
P35749	MYH11	Myosin-11	63	152	611	124	1972	227.2	5.5	2282.42	37	107.5	46.1	61.4	141.6	105.8	104.7	96.5	115.4	85.7	91.7	151	175.9	97.5	82	Myosin-11	4629	MYH11	GO:0031032,GO:0055013,GO:0048251,GO:0030241,GO:0006939,GO:0005829,GO:0070062,GO:0042470,GO:0005859,GO:0032982,GO:0016460,GO:0051015,GO:0005524,GO:0005516,GO:0000146,GO:0008307	actomyosin structure organization|cardiac muscle cell development|elastic fiber assembly|skeletal muscle myosin thick filament assembly|smooth muscle contraction|cytosol|extracellular exosome|melanosome|muscle myosin complex|myosin filament|myosin II complex|actin filament binding|ATP binding|calmodulin binding|microfilament motor activity|structural constituent of muscle	hsa04530,hsa04810,hsa04270,hsa05130	Tight junction|Regulation of actin cytoskeleton|Vascular smooth muscle contraction|Pathogenic Escherichia coli infection	K10352	KOG0161	Z	motor activity	Cytoskeleton	PF00063,PF02736,PF01576	Myosin_head|Myosin_N|Myosin_tail_1	Myosin head (motor domain)|Myosin N-terminal SH3-like domain|Myosin tail	IPR000048,IPR036961,IPR001609,IPR004009,IPR008989,IPR002928,IPR027417	Binding_site|Homologous_superfamily|Domain|Domain|Homologous_superfamily|Domain|Homologous_superfamily	IQ motif, EF-hand binding site|Kinesin motor domain superfamily|Myosin head, motor domain|Myosin, N-terminal, SH3-like|Myosin S1 fragment, N-terminal|Myosin tail|P-loop containing nucleoside triphosphate hydrolase	WP3888	VEGFA-VEGFR2 signaling	R-HSA-3928663,R-HSA-416572,R-HSA-445355,R-HSA-5625740,R-HSA-5625900,R-HSA-5627117,R-HSA-5627123	EPHA-mediated growth cone collapse|Sema4D induced cell migration and growth-cone collapse|Smooth Muscle Contraction|RHO GTPases activate PKNs|RHO GTPases activate CIT|RHO GTPases Activate ROCKs|RHO GTPases activate PAKs
Q9Y490	TLN1	Talin-1	70	147	479	124	2541	269.6	6.07	1845.09	73.8	94	64.4	80	113	91.4	73.9	128.1	102.9	102.3	105.9	124.7	132.5	106	107	Talin-1	7094	TLN1	GO:0098609,GO:0007043,GO:0007044,GO:0030866,GO:0033622,GO:0007229,GO:0070527,GO:0051893,GO:0005912,GO:0009986,GO:0005856,GO:0005829,GO:0070062,GO:0005576,GO:0005925,GO:0005886,GO:0001726,GO:0032587,GO:0051015,GO:0045296,GO:0005178,GO:0030274,GO:0035091,GO:0001786,GO:0005200,GO:0017166	cell-cell adhesion|cell-cell junction assembly|cell-substrate junction assembly|cortical actin cytoskeleton organization|integrin activation|integrin-mediated signaling pathway|platelet aggregation|regulation of focal adhesion assembly|adherens junction|cell surface|cytoskeleton|cytosol|extracellular exosome|extracellular region|focal adhesion|plasma membrane|ruffle|ruffle membrane|actin filament…	hsa04015,hsa04510,hsa04611,hsa05166,hsa05131	Rap1 signaling pathway|Focal adhesion|Platelet activation|Human T-cell leukemia virus 1 infection|Shigellosis	K06271	KOG4261	O	cytoskeletal anchoring at plasma membrane	Posttranslational modification, protein turnover, chaperones	PF16511,PF00373,PF01608,PF09141,PF08913	FERM_f0|FERM_M|I_LWEQ|Talin_middle|VBS	N-terminal or F0 domain of Talin-head FERM|FERM central domain|I/LWEQ domain|Talin, middle domain|Vinculin Binding Site	IPR036723,IPR019749,IPR014352,IPR035963,IPR019748,IPR019747,IPR000299,IPR032425,IPR035964,IPR002558,IPR011993,IPR037438,IPR015224,IPR036476,IPR029071,IPR015009	Homologous_superfamily|Domain|Homologous_superfamily|Homologous_superfamily|Domain|Conserved_site|Domain|Domain|Homologous_superfamily|Domain|Homologous_superfamily|Domain|Domain|Homologous_superfamily|Homologous_superfamily|Domain	Alpha-catenin/vinculin-like superfamily|Band 4.1 domain|FERM/acyl-CoA-binding protein superfamily|FERM superfamily, second domain|FERM central domain|FERM conserved site|FERM domain|Talin, N-terminal F0 domain|I/LWEQ domain superfamily|I/LWEQ domain|PH-like domain superfamily|Talin-1/2, rod-segment|Talin, central|Talin, central domain superfamily|Ubiquitin-like domain superfamily|Vinculin-binding…	WP185,WP2572,WP2643,WP306,WP5300	Integrin-mediated cell adhesion|Primary focal segmental glomerulosclerosis (FSGS)|Nanoparticle-mediated activation of receptor signaling|Focal adhesion|TROP2 regulatory signaling	R-HSA-114608,R-HSA-354192,R-HSA-354194,R-HSA-372708,R-HSA-381038,R-HSA-399955,R-HSA-445355,R-HSA-5674135,R-HSA-6802946,R-HSA-6802948,R-HSA-6802952,R-HSA-6802955,R-HSA-9649948,R-HSA-9656223	Platelet degranulation |Integrin signaling|GRB2:SOS provides linkage to MAPK signaling for Integrins |p130Cas linkage to MAPK signaling for integrins|XBP1(S) activates chaperone genes|SEMA3A-Plexin repulsion signaling by inhibiting Integrin adhesion|Smooth Muscle Contraction|MAP2K and MAPK activation|Signaling by moderate kinase activity BRAF mutants|Signaling by high-kinase activity BRAF mutants…
Q01082	SPTBN1	Spectrin beta chain, non-erythrocytic 1	70	159	437	142	2364	274.4	5.57	1609.45	47.2	67.5	56.7	52.8	111.4	91.5	85.8	121.8	116.3	108.6	118.7	141.3	120.8	139.6	119.9	Spectrin beta chain, non-erythrocytic 1	6711	SPTBN1	GO:0030036,GO:0051693,GO:0007417,GO:0021556,GO:0007182,GO:0043001,GO:0071709,GO:0000281,GO:0007009,GO:0032743,GO:1903078,GO:0072659,GO:1903076,GO:0060390,GO:0030673,GO:0030054,GO:0042995,GO:0030864,GO:0032437,GO:0005737,GO:0005829,GO:0070062,GO:0098978,GO:0031430,GO:0005730,GO:0005886,GO:0014069,GO:0008091,GO:0014731,GO:0003779,GO:0051015,GO:0030506,GO:0045296,GO:0005516,GO:0051020,GO:0005543,GO:…	actin cytoskeleton organization|actin filament capping|central nervous system development|central nervous system formation|common-partner SMAD protein phosphorylation|Golgi to plasma membrane protein transport|membrane assembly|mitotic cytokinesis|plasma membrane organization|positive regulation of interleukin-2 production|positive regulation of protein localization to plasma membrane|protein loc…				KOG0517	Z	actin binding	Cytoskeleton	PF00307,PF15410,PF00435	CH|PH_9|Spectrin	Calponin homology (CH) domain|Pleckstrin homology domain|Spectrin repeat	IPR001589,IPR001715,IPR036872,IPR011993,IPR041681,IPR001605,IPR001849,IPR018159,IPR016343,IPR002017	Conserved_site|Domain|Homologous_superfamily|Homologous_superfamily|Domain|Domain|Domain|Repeat|Family|Repeat	Actinin-type actin-binding domain, conserved site|Calponin homology domain|CH domain superfamily|PH-like domain superfamily|Pleckstrin homology domain 9|Pleckstrin homology domain, spectrin-type|Pleckstrin homology domain|Spectrin/alpha-actinin|Spectrin, beta subunit|Spectrin repeat	WP366,WP706	TGF-beta signaling pathway|Sudden infant death syndrome (SIDS) susceptibility pathways	R-HSA-373753,R-HSA-375165,R-HSA-445095,R-HSA-5673001,R-HSA-6807878,R-HSA-9013420,R-HSA-9013424,R-HSA-9662360,R-HSA-9662361,R-HSA-9703465	Nephrin family interactions|NCAM signaling for neurite out-growth|Interaction between L1 and Ankyrins|RAF/MAP kinase cascade|COPI-mediated anterograde transport|RHOU GTPase cycle|RHOV GTPase cycle|Sensory processing of sound by inner hair cells of the cochlea|Sensory processing of sound by outer hair cells of the cochlea|Signaling by FLT3 fusion proteins
P04114	APOB	Apolipoprotein B-100	46	187	402	187	4563	515.3	7.05	1431.65	78.9	88.7	324.5	39.1	95.6	47	66.7	72.4	130.8	104.5	119.3	67.7	80.4	106.3	78.1	Apolipoprotein B-100	338	APOB	GO:0048844,GO:0071379,GO:0071356,GO:0033344,GO:0042632,GO:0008203,GO:0030301,GO:0051649,GO:0009566,GO:0030317,GO:0001701,GO:0042158,GO:0042159,GO:0042953,GO:0034383,GO:0034374,GO:0007399,GO:0010886,GO:0010628,GO:0010884,GO:0010744,GO:0009791,GO:0045540,GO:0009743,GO:0032355,GO:0032496,GO:0010269,GO:0009615,GO:0007283,GO:0019433,GO:0006642,GO:0034379,GO:0042627,GO:0034360,GO:0030669,GO:0005737,GO:…	artery morphogenesis|cellular response to prostaglandin stimulus|cellular response to tumor necrosis factor|cholesterol efflux|cholesterol homeostasis|cholesterol metabolic process|cholesterol transport|establishment of localization in cell|fertilization|flagellated sperm motility|in utero embryonic development|lipoprotein biosynthetic process|lipoprotein catabolic process|lipoprotein transport|l…	hsa04975,hsa04979,hsa04977,hsa05417	Fat digestion and absorption|Cholesterol metabolism|Vitamin digestion and absorption|Lipid and atherosclerosis	K14462	KOG4338	P	Apolipoprotein	Inorganic ion transport and metabolism	PF12491,PF06448,PF09172,PF01347	ApoB100_C|DUF1081|Vit_open_b-sht|Vitellogenin_N	Apolipoprotein B100 C terminal|Domain of Unknown Function (DUF1081)|Vitellinogen, open beta-sheet|Lipoprotein amino terminal region	IPR022176,IPR016024,IPR015819,IPR009454,IPR011030,IPR015816,IPR015255,IPR015817,IPR001747	Domain|Homologous_superfamily|Homologous_superfamily|Domain|Homologous_superfamily|Homologous_superfamily|Domain|Homologous_superfamily|Domain	Apolipoprotein B100 C-terminal|Armadillo-type fold|Lipid transport protein, beta-sheet shell|Lipid transport, open beta-sheet|Lipovitellin-phosvitin complex, superhelical domain|Vitellinogen, beta-sheet N-terminal|Vitellinogen, open beta-sheet|Vitellinogen, open beta-sheet, subdomain 1|Vitellogenin, N-terminal	WP15,WP1533,WP176,WP3601,WP430,WP4522,WP4673,WP4936,WP5066,WP5109	Selenium micronutrient network|Vitamin B12 metabolism|Folate metabolism|Lipid particles composition|Statin inhibition of cholesterol production|Metabolic pathway of LDL, HDL and TG, including diseases|Male infertility|Perturbations to host-cell autophagy, induced by SARS-CoV-2 proteins|FOXA2 pathway|Familial hyperlipidemia type 2	R-HSA-202733,R-HSA-3000471,R-HSA-3000480,R-HSA-3000484,R-HSA-3000497,R-HSA-381426,R-HSA-432142,R-HSA-5686938,R-HSA-8856825,R-HSA-8856828,R-HSA-8866423,R-HSA-8957275,R-HSA-8963888,R-HSA-8963901,R-HSA-8964026,R-HSA-8964038,R-HSA-8964041,R-HSA-8964046,R-HSA-9707616,R-HSA-975634	Cell surface interactions at the vascular wall|Scavenging by Class B Receptors|Scavenging by Class A Receptors|Scavenging by Class F Receptors|Scavenging by Class H Receptors|Regulation of Insulin-like Growth Factor (IGF) transport and uptake by Insulin-like Growth Factor Binding Proteins (IGFBPs)|Platelet sensitization by LDL|Regulation of TLR by endogenous ligand|Cargo recognition for clathrin-…
P35580	MYH10	Myosin-10	61	138	520	106	1976	228.9	5.54	1896.27	40.3	73.8	45.6	59.5	148.9	99.2	98.5	127.1	109.8	89.7	109.2	131.2	145.9	119.4	101.8	Myosin-10	4628	MYH10	GO:0030048,GO:0031032,GO:0007155,GO:0000281,GO:0050714,GO:0008360,GO:0042641,GO:0005938,GO:0032154,GO:0005737,GO:0005829,GO:0070062,GO:0030027,GO:0030496,GO:0016459,GO:0032982,GO:0016460,GO:0097513,GO:0005634,GO:0005844,GO:0001725,GO:0003779,GO:0051015,GO:0043531,GO:0005524,GO:0005516,GO:0000146,GO:0048027,GO:0035613	actin filament-based movement|actomyosin structure organization|cell adhesion|mitotic cytokinesis|positive regulation of protein secretion|regulation of cell shape|actomyosin|cell cortex|cleavage furrow|cytoplasm|cytosol|extracellular exosome|lamellipodium|midbody|myosin complex|myosin filament|myosin II complex|myosin II filament|nucleus|polysome|stress fiber|actin binding|actin filament binding…	hsa04530,hsa04810,hsa04270,hsa05130	Tight junction|Regulation of actin cytoskeleton|Vascular smooth muscle contraction|Pathogenic Escherichia coli infection	K10352	KOG0160	Z	motor activity	Cytoskeleton	PF00612,PF00063,PF02736,PF01576	IQ|Myosin_head|Myosin_N|Myosin_tail_1	IQ calmodulin-binding motif|Myosin head (motor domain)|Myosin N-terminal SH3-like domain|Myosin tail	IPR000048,IPR036961,IPR001609,IPR004009,IPR008989,IPR002928,IPR027417	Binding_site|Homologous_superfamily|Domain|Domain|Homologous_superfamily|Domain|Homologous_superfamily	IQ motif, EF-hand binding site|Kinesin motor domain superfamily|Myosin head, motor domain|Myosin, N-terminal, SH3-like|Myosin S1 fragment, N-terminal|Myosin tail|P-loop containing nucleoside triphosphate hydrolase	WP51	Regulation of actin cytoskeleton	R-HSA-3928663,R-HSA-416572,R-HSA-5625740,R-HSA-5625900,R-HSA-5627117,R-HSA-5627123	EPHA-mediated growth cone collapse|Sema4D induced cell migration and growth-cone collapse|RHO GTPases activate PKNs|RHO GTPases activate CIT|RHO GTPases Activate ROCKs|RHO GTPases activate PAKs
Q14204	DYNC1H1	Cytoplasmic dynein 1 heavy chain 1	46	195	373	195	4646	532.1	6.4	1305.99	86.2	102.5	97	101.8	118.4	108.1	100.5	105.8	85.4	94.5	93.3	101	101.1	103.9	100.5	Cytoplasmic dynein 1 heavy chain 1	1778	DYNC1H1	GO:0051301,GO:0031122,GO:0051293,GO:0007018,GO:0072382,GO:0000278,GO:0007052,GO:0007097,GO:0033962,GO:0120162,GO:0032388,GO:1905832,GO:0090235,GO:0060236,GO:0008090,GO:0034063,GO:1904115,GO:0035578,GO:0005938,GO:0005813,GO:0005868,GO:0005881,GO:0005829,GO:0030286,GO:0070062,GO:0005576,GO:0030175,GO:0016020,GO:0005874,GO:0005524,GO:0045505,GO:0051959,GO:0008569,GO:0003723	cell division|cytoplasmic microtubule organization|establishment of spindle localization|microtubule-based movement|minus-end-directed vesicle transport along microtubule|mitotic cell cycle|mitotic spindle organization|nuclear migration|P-body assembly|positive regulation of cold-induced thermogenesis|positive regulation of intracellular transport|positive regulation of spindle assembly|regulatio…	hsa04145,hsa04962,hsa05132	Phagosome|Vasopressin-regulated water reabsorption|Salmonella infection	K10413	KOG3595	Z	dynein light chain binding	Cytoskeleton	PF12774,PF12780,PF12781,PF18198,PF08385,PF08393,PF17852,PF18199,PF03028,PF12777	AAA_6|AAA_8|AAA_9|AAA_lid_11|DHC_N1|DHC_N2|Dynein_AAA_lid|Dynein_C|Dynein_heavy|MT	Hydrolytic ATP binding site of dynein motor region|P-loop containing dynein motor region D4|ATP-binding dynein motor region|Dynein heavy chain AAA lid domain|Dynein heavy chain, N-terminal region 1|Dynein heavy chain, N-terminal region 2|Dynein heavy chain AAA lid domain|Dynein heavy chain C-terminal domain|Dynein heavy chain region D6 P-loop domain |Microtubule-binding stalk of dynein motor	IPR003593,IPR035699,IPR035706,IPR041658,IPR042219,IPR042222,IPR043157,IPR041466,IPR041228,IPR043160,IPR024743,IPR024317,IPR004273,IPR013602,IPR013594,IPR042228,IPR027417	Domain|Domain|Domain|Domain|Homologous_superfamily|Homologous_superfamily|Homologous_superfamily|Domain|Domain|Homologous_superfamily|Domain|Domain|Domain|Domain|Domain|Homologous_superfamily|Homologous_superfamily	AAA+ ATPase domain|Dynein heavy chain, hydrolytic ATP-binding dynein motor region|Dynein heavy chain, ATP-binding dynein motor region|Dynein heavy chain AAA lid domain|Dynein heavy chain AAA lid domain superfamily|Dynein heavy chain, domain 2, N-terminal|Dynein heavy chain, AAA1 domain, small subdomain|Dynein heavy chain, AAA 5 extension domain|Dynein heavy chain, C-terminal domain|Dynein heavy c…	WP4352,WP4532	Ciliary landscape|Intraflagellar transport proteins binding to dynein	R-HSA-141444,R-HSA-2132295,R-HSA-2467813,R-HSA-2500257,R-HSA-2565942,R-HSA-3371497,R-HSA-380259,R-HSA-380270,R-HSA-380284,R-HSA-380320,R-HSA-5620912,R-HSA-5663220,R-HSA-6798695,R-HSA-6807878,R-HSA-6811436,R-HSA-68877,R-HSA-8854518,R-HSA-9609690,R-HSA-9646399,R-HSA-9648025	Amplification of signal from unattached kinetochores via a MAD2 inhibitory signal|MHC class II antigen presentation|Separation of Sister Chromatids|Resolution of Sister Chromatid Cohesion|Regulation of PLK1 Activity at G2/M Transition|HSP90 chaperone cycle for steroid hormone receptors (SHR) in the presence of ligand|Loss of Nlp from mitotic centrosomes|Recruitment of mitotic centrosome proteins …
Q9UPN3	MACF1	Microtubule-actin cross-linking factor 1, isoforms 1/2/3/4/5	36	234	316	228	7388	837.8	5.39	1096.43	65.8	72.8	72	66	119.7	87.3	76.1	119.1	108.8	101.8	115.9	133.4	115.1	114.4	131.9	Microtubule-actin cross-linking factor 1, isoforms 1/2/3/4/5	23499	MACF1	GO:0043001,GO:0045104,GO:0045773,GO:0030177,GO:0030334,GO:0010632,GO:0051893,GO:0032886,GO:0150011,GO:0016055,GO:0042060,GO:0015629,GO:0005737,GO:0005856,GO:0005794,GO:0016020,GO:0005874,GO:0005886,GO:0032587,GO:0003779,GO:0051015,GO:0045296,GO:0005509,GO:0051011,GO:0003723,GO:0005198	Golgi to plasma membrane protein transport|intermediate filament cytoskeleton organization|positive regulation of axon extension|positive regulation of Wnt signaling pathway|regulation of cell migration|regulation of epithelial cell migration|regulation of focal adhesion assembly|regulation of microtubule-based process|regulation of neuron projection arborization|Wnt signaling pathway|wound heali…				KOG0516	Z	cytoskeletal protein binding	Cytoskeleton	PF00307,PF13499,PF02187,PF00681,PF17902,PF00435,PF18373	CH|EF-hand_7|GAS2|Plectin|SH3_10|Spectrin|Spectrin_like	Calponin homology (CH) domain|EF-hand domain pair|Growth-Arrest-Specific Protein 2 Domain|Plectin repeat|SH3 domain|Spectrin repeat|Spectrin like domain	IPR001589,IPR001715,IPR036872,IPR041615,IPR041573,IPR011992,IPR018247,IPR002048,IPR003108,IPR036534,IPR043197,IPR035915,IPR001101,IPR001452,IPR018159,IPR002017	Conserved_site|Domain|Homologous_superfamily|Domain|Domain|Homologous_superfamily|Binding_site|Domain|Domain|Homologous_superfamily|Family|Homologous_superfamily|Repeat|Domain|Repeat|Repeat	Actinin-type actin-binding domain, conserved site|Calponin homology domain|CH domain superfamily|Desmoplakin, SH3 domain|Desmoplakin, spectrin-like domain|EF-hand domain pair|EF-Hand 1, calcium-binding site|EF-hand domain|GAR domain|GAR domain superfamily|Plakin|Plakin repeat superfamily|Plectin repeat|SH3 domain|Spectrin/alpha-actinin|Spectrin repeat	WP2857	Mesodermal commitment pathway
P01024	C3	Complement C3	66	106	432	105	1663	187	6.4	1599.14	49.5	72.4	105	50.2	108.9	54	66.4	80	149.8	160.4	165.8	88.1	96.2	130.1	123.3	Complement C3	718	C3	GO:0097242,GO:1905114,GO:0006956,GO:0006957,GO:0006958,GO:0097278,GO:0150062,GO:0006631,GO:0007186,GO:0006955,GO:0006954,GO:0016322,GO:0008228,GO:0035846,GO:0001970,GO:0045766,GO:2000427,GO:0044533,GO:0045745,GO:0010828,GO:0050778,GO:0010884,GO:1903028,GO:0050766,GO:0060100,GO:0001934,GO:0048260,GO:0001798,GO:0010575,GO:0006508,GO:0030449,GO:0030451,GO:0010866,GO:0009617,GO:0007165,GO:0150064,GO:…	amyloid-beta clearance|cell surface receptor signaling pathway involved in cell-cell signaling|complement activation|complement activation, alternative pathway|complement activation, classical pathway|complement-dependent cytotoxicity|complement-mediated synapse pruning|fatty acid metabolic process|G protein-coupled receptor signaling pathway|immune response|inflammatory response|neuron remodelin…	hsa04080,hsa04145,hsa04610,hsa04613,hsa05203,hsa05171,hsa05168,hsa05167,hsa05131,hsa05133,hsa05134,hsa05150,hsa05152,hsa05140,hsa05142,hsa05322,hsa04936	Neuroactive ligand-receptor interaction|Phagosome|Complement and coagulation cascades|Neutrophil extracellular trap formation|Viral carcinogenesis|Coronavirus disease - COVID-19|Herpes simplex virus 1 infection|Kaposi sarcoma-associated herpesvirus infection|Shigellosis|Pertussis|Legionellosis|Staphylococcus aureus infection|Tuberculosis|Leishmaniasis|Chagas disease|Systemic lupus erythematosus|A…	K03990	KOG1366	J	endopeptidase inhibitor activity	Translation, ribosomal structure and biogenesis	PF00207,PF07703,PF07677,PF01821,PF17790,PF01835,PF17791,PF17789,PF01759,PF07678	A2M|A2M_BRD|A2M_recep|ANATO|MG1|MG2|MG3|MG4|NTR|TED_complement	Alpha-2-macroglobulin family|Alpha-2-macroglobulin bait region domain|A-macroglobulin receptor binding domain|Anaphylotoxin-like domain|Macroglobulin domain MG1|MG2 domain|Macroglobulin domain MG3|Macroglobulin domain MG4|UNC-6/NTR/C345C module|A-macroglobulin TED domain	IPR009048,IPR036595,IPR011625,IPR011626,IPR000020,IPR018081,IPR001840,IPR041425,IPR013783,IPR001599,IPR019742,IPR002890,IPR041555,IPR040839,IPR001134,IPR018933,IPR035815,IPR008930,IPR008993	Domain|Homologous_superfamily|Domain|Domain|Domain|Homologous_superfamily|Domain|Domain|Homologous_superfamily|Domain|Conserved_site|Domain|Domain|Domain|Domain|Domain|Domain|Homologous_superfamily|Homologous_superfamily	Alpha-macroglobulin, receptor-binding|Alpha-macroglobulin, receptor-binding domain superfamily|Alpha-2-macroglobulin, bait region domain|Alpha-macroglobulin-like, TED domain|Anaphylatoxin/fibulin|Anaphylatoxin, complement system|Anaphylatoxin, complement system domain|Complement C3/4/5, macroglobulin domain MG1|Immunoglobulin-like fold|Alpha-2-macroglobulin|Alpha-2-macroglobulin, conserved site|M…	WP2328,WP2806,WP3945,WP4493,WP4950,WP5090,WP5104,WP5218,WP5283,WP545,WP558	Allograft rejection|Complement system|TYROBP causal network in microglia|Cells and molecules involved in local acute inflammatory response |16p11.2 distal deletion syndrome|Complement system in neuronal development and plasticity|Acquired partial lipodystrophy / Barraquer-Simons syndrome|Extrafollicular and follicular B cell activation by SARS-CoV-2|Chronic hyperglycemia impairment of neuron func…	R-HSA-173736,R-HSA-174577,R-HSA-198933,R-HSA-375276,R-HSA-381426,R-HSA-418594,R-HSA-6798695,R-HSA-8957275,R-HSA-9660826,R-HSA-977606	Alternative complement activation|Activation of C3 and C5|Immunoregulatory interactions between a Lymphoid and a non-Lymphoid cell|Peptide ligand-binding receptors|Regulation of Insulin-like Growth Factor (IGF) transport and uptake by Insulin-like Growth Factor Binding Proteins (IGFBPs)|G alpha (i) signalling events|Neutrophil degranulation|Post-translational protein phosphorylation|Purinergic si…
P02768	ALB	Albumin	84	73	2184	73	609	69.3	6.28	7344.71	70.6	101.2	74	95.2	85	59.7	86.8	84	139.5	135.5	157.6	94.1	97.4	100.6	118.8	Albumin	213	ALB	GO:0009267,GO:0051659,GO:0043066,GO:0043069,GO:0001895,GO:0072562,GO:0005737,GO:0005783,GO:0005788,GO:0070062,GO:0005576,GO:0005615,GO:0005794,GO:0005634,GO:0031093,GO:0032991,GO:0016209,GO:0051087,GO:0005507,GO:0003677,GO:1903981,GO:0140272,GO:0005504,GO:0042802,GO:0030170,GO:0015643,GO:0008270	cellular response to starvation|maintenance of mitochondrion location|negative regulation of apoptotic process|negative regulation of programmed cell death|retina homeostasis|blood microparticle|cytoplasm|endoplasmic reticulum|endoplasmic reticulum lumen|extracellular exosome|extracellular region|extracellular space|Golgi apparatus|nucleus|platelet alpha granule lumen|protein-containing complex|a…	hsa04918	Thyroid hormone synthesis	K16141	ENOG502R7EA	O	cytolysis by symbiont of host cells	Posttranslational modification, protein turnover, chaperones	PF00273	Serum_albumin	Serum albumin family	IPR000264,IPR020858,IPR021177,IPR020857,IPR014760	Family|Homologous_superfamily|Family|Conserved_site|Domain	ALB/AFP/VDB|Serum albumin-like|Serum albumin/Alpha-fetoprotein/Afamin|Serum albumin, conserved site|Serum albumin, N-terminal	WP15,WP1533,WP176,WP2806,WP3888,WP5115	Selenium micronutrient network|Vitamin B12 metabolism|Folate metabolism|Complement system|VEGFA-VEGFR2 signaling|Network map of SARS-CoV-2 signaling pathway	R-HSA-114608,R-HSA-159418,R-HSA-189451,R-HSA-189483,R-HSA-2168880,R-HSA-381426,R-HSA-8957275,R-HSA-8964058,R-HSA-9707564,R-HSA-9749641	Platelet degranulation |Recycling of bile acids and salts|Heme biosynthesis|Heme degradation|Scavenging of heme from plasma|Regulation of Insulin-like Growth Factor (IGF) transport and uptake by Insulin-like Growth Factor Binding Proteins (IGFBPs)|Post-translational protein phosphorylation|HDL remodeling|Cytoprotection by HMOX1|Aspirin ADME
P02549	SPTA1	Spectrin alpha chain, erythrocytic 1	57	128	266	128	2419	279.8	5.05	955.78	188.3	72.1	163.8	44.8	70.4	75.1	67	83.6	205.5	100.5	118.6	62.7	73.7	106.3	67.8	Spectrin alpha chain, erythrocytic 1	6708	SPTA1	GO:0030036,GO:0051693,GO:0007015,GO:0030097,GO:0002260,GO:0007009,GO:0006779,GO:0032092,GO:0042102,GO:0008360,GO:0015629,GO:0030424,GO:0030054,GO:0042995,GO:0030864,GO:0032437,GO:0009898,GO:0005829,GO:0005886,GO:0008091,GO:0014731,GO:0051015,GO:0005509,GO:0005200	actin cytoskeleton organization|actin filament capping|actin filament organization|hemopoiesis|lymphocyte homeostasis|plasma membrane organization|porphyrin-containing compound biosynthetic process|positive regulation of protein binding|positive regulation of T cell proliferation|regulation of cell shape|actin cytoskeleton|axon|cell junction|cell projection|cortical actin cytoskeleton|cuticular p…	hsa04210	Apoptosis	K06114	KOG0040	Z	Spectrin alpha	Cytoskeleton	PF08726,PF00018,PF00435	EFhand_Ca_insen|SH3_1|Spectrin	Ca2+ insensitive EF hand|SH3 domain|Spectrin repeat	IPR011992,IPR014837,IPR002048,IPR036028,IPR001452,IPR018159,IPR002017	Homologous_superfamily|Domain|Domain|Homologous_superfamily|Domain|Repeat|Repeat	EF-hand domain pair|EF-hand, Ca insensitive|EF-hand domain|SH3-like domain superfamily|SH3 domain|Spectrin/alpha-actinin|Spectrin repeat			R-HSA-375165,R-HSA-445095,R-HSA-5673001,R-HSA-6807878	NCAM signaling for neurite out-growth|Interaction between L1 and Ankyrins|RAF/MAP kinase cascade|COPI-mediated anterograde transport
O75369	FLNB	Filamin-B	55	118	269	102	2602	278	5.73	1002.04	67.9	67.6	73.3	64.3	107.4	85.8	93.6	127.9	119.2	109.7	122.5	113	116.8	119.7	111.3	Filamin-B	2317	FLNB	GO:0030036,GO:0071346,GO:0003382,GO:0003334,GO:0007165,GO:0007519,GO:0015629,GO:0005903,GO:0005938,GO:0005737,GO:0005829,GO:0070062,GO:0005925,GO:0016020,GO:0045335,GO:0005886,GO:0001725,GO:0030018,GO:0003779,GO:0051015,GO:0045296,GO:0042802,GO:0003723	actin cytoskeleton organization|cellular response to type II interferon|epithelial cell morphogenesis|keratinocyte development|signal transduction|skeletal muscle tissue development|actin cytoskeleton|brush border|cell cortex|cytoplasm|cytosol|extracellular exosome|focal adhesion|membrane|phagocytic vesicle|plasma membrane|stress fiber|Z disc|actin binding|actin filament binding|cadherin binding|…	hsa04010,hsa04510,hsa05205,hsa05132	MAPK signaling pathway|Focal adhesion|Proteoglycans in cancer|Salmonella infection	K04437	KOG0518	Z	regulation of membrane repolarization during atrial cardiac muscle cell action potential	Cytoskeleton	PF00307,PF00630	CH|Filamin	Calponin homology (CH) domain|Filamin/ABP280 repeat	IPR001589,IPR001715,IPR036872,IPR044801,IPR017868,IPR001298,IPR013783,IPR014756	Conserved_site|Domain|Homologous_superfamily|Family|Repeat|Repeat|Homologous_superfamily|Homologous_superfamily	Actinin-type actin-binding domain, conserved site|Calponin homology domain|CH domain superfamily|Filamin family|Filamin/ABP280 repeat-like|Filamin/ABP280 repeat|Immunoglobulin-like fold|Immunoglobulin E-set	WP306,WP382,WP3888,WP4217	Focal adhesion|MAPK signaling pathway|VEGFA-VEGFR2 signaling|Ebola virus infection in host	R-HSA-1169408	ISG15 antiviral mechanism
P02751	FN1	Fibronectin	50	88	350	88	2477	272.2	5.5	1304.92	187.5	107.4	233	78.1	70.7	72.2	87	57.6	103.8	71.2	84.8	124	78.5	81.7	62.4	Fibronectin	2335	FN1	GO:0006953,GO:0001525,GO:0051702,GO:0072378,GO:0007161,GO:0007155,GO:0007160,GO:0007044,GO:0035987,GO:0007507,GO:0033622,GO:0007229,GO:0150102,GO:0071635,GO:0007399,GO:1901166,GO:0018149,GO:0070527,GO:0045773,GO:0008284,GO:0048146,GO:0010628,GO:0014068,GO:1904237,GO:0008360,GO:0070372,GO:0001932,GO:0009611,GO:0034446,GO:0016324,GO:0005604,GO:0072562,GO:0062023,GO:0005788,GO:0005793,GO:0070062,GO:…	acute-phase response|angiogenesis|biological process involved in interaction with symbiont|blood coagulation, fibrin clot formation|calcium-independent cell-matrix adhesion|cell adhesion|cell-matrix adhesion|cell-substrate junction assembly|endodermal cell differentiation|heart development|integrin activation|integrin-mediated signaling pathway|negative regulation of monocyte activation|negative …	hsa04151,hsa04512,hsa04510,hsa04810,hsa05200,hsa05205,hsa05222,hsa05165,hsa05135,hsa05100,hsa05146,hsa04933	PI3K-Akt signaling pathway|ECM-receptor interaction|Focal adhesion|Regulation of actin cytoskeleton|Pathways in cancer|Proteoglycans in cancer|Small cell lung cancer|Human papillomavirus infection|Yersinia infection|Bacterial invasion of epithelial cells|Amoebiasis|AGE-RAGE signaling pathway in diabetic complications	K05717					PF00039,PF00040,PF00041	fn1|fn2|fn3	Fibronectin type I domain|Fibronectin type II domain|Fibronectin type III domain	IPR000083,IPR003961,IPR036116,IPR000562,IPR036943,IPR013783,IPR013806	Domain|Domain|Homologous_superfamily|Domain|Homologous_superfamily|Homologous_superfamily|Homologous_superfamily	Fibronectin, type I|Fibronectin type III|Fibronectin type III superfamily|Fibronectin type II domain|Fibronectin type II domain superfamily|Immunoglobulin-like fold|Kringle-like fold	WP2643,WP2814,WP2911,WP306,WP3287,WP3303,WP366,WP3670,WP3680,WP3859,WP3888,WP3932,WP3967,WP4172,WP4239,WP453,WP4658,WP4754,WP5055,WP5087,WP5097,WP51,WP5115,WP5300	Nanoparticle-mediated activation of receptor signaling|Mammary gland development pathway - Puberty (Stage 2 of 4)|miRNA targets in ECM and membrane receptors|Focal adhesion|Overview of nanoparticle effects|RAC1/PAK1/p38/MMP2 pathway|TGF-beta signaling pathway|Interactions between LOXL4 and oxidative stress pathway|Physico-chemical features and toxicity-associated pathways|TGF-beta signaling in th…	R-HSA-114608,R-HSA-1474228,R-HSA-1474244,R-HSA-1566977,R-HSA-202733,R-HSA-2129379,R-HSA-216083,R-HSA-3000170,R-HSA-3000171,R-HSA-3000178,R-HSA-354192,R-HSA-354194,R-HSA-372708,R-HSA-381426,R-HSA-5674135,R-HSA-6785807,R-HSA-6802946,R-HSA-6802948,R-HSA-6802952,R-HSA-6802955,R-HSA-8874081,R-HSA-8957275,R-HSA-9634597,R-HSA-9649948,R-HSA-9656223,R-HSA-9700645,R-HSA-9725370,R-HSA-9725371	Platelet degranulation |Degradation of the extracellular matrix|Extracellular matrix organization|Fibronectin matrix formation|Cell surface interactions at the vascular wall|Molecules associated with elastic fibres|Integrin cell surface interactions|Syndecan interactions|Non-integrin membrane-ECM interactions|ECM proteoglycans|Integrin signaling|GRB2:SOS provides linkage to MAPK signaling for Int…
P11277	SPTB	Spectrin beta chain, erythrocytic	57	115	258	105	2137	246.3	5.27	926.26	184.7	72.7	161.2	45.1	71	75.8	74.6	84.9	203.4	99.7	117.1	61.9	73	106.1	68.7	Spectrin beta chain, erythrocytic	6710	SPTB	GO:0030036,GO:0051693,GO:0098885,GO:0015629,GO:0030054,GO:0042995,GO:0009986,GO:0030864,GO:0009898,GO:0005829,GO:0098978,GO:0005886,GO:0098794,GO:0032991,GO:0008091,GO:0014731,GO:0003779,GO:0051015,GO:0030506,GO:0005200	actin cytoskeleton organization|actin filament capping|modification of postsynaptic actin cytoskeleton|actin cytoskeleton|cell junction|cell projection|cell surface|cortical actin cytoskeleton|cytoplasmic side of plasma membrane|cytosol|glutamatergic synapse|plasma membrane|postsynapse|protein-containing complex|spectrin|spectrin-associated cytoskeleton|actin binding|actin filament binding|ankyri…				KOG0517	Z	actin binding	Cytoskeleton	PF00307,PF00435	CH|Spectrin	Calponin homology (CH) domain|Spectrin repeat	IPR001589,IPR001715,IPR036872,IPR018159,IPR016343,IPR002017	Conserved_site|Domain|Homologous_superfamily|Repeat|Family|Repeat	Actinin-type actin-binding domain, conserved site|Calponin homology domain|CH domain superfamily|Spectrin/alpha-actinin|Spectrin, beta subunit|Spectrin repeat			R-HSA-375165,R-HSA-445095,R-HSA-5673001,R-HSA-6807878	NCAM signaling for neurite out-growth|Interaction between L1 and Ankyrins|RAF/MAP kinase cascade|COPI-mediated anterograde transport
Q00610	CLTC	Clathrin heavy chain 1	56	80	258	80	1675	191.5	5.69	1022.35	95	110.7	109.9	107.7	116.5	121.9	119.5	92.9	83.4	82.7	82.8	91	98.4	96.1	91.4	Clathrin heavy chain 1	1213	CLTC	GO:0150093,GO:0006914,GO:0051301,GO:0048268,GO:0072583,GO:0006886,GO:0000278,GO:1900126,GO:1903077,GO:0001649,GO:0031623,GO:0006898,GO:0060236,GO:0042147,GO:0033572,GO:0030118,GO:0030132,GO:0030130,GO:0071439,GO:0045334,GO:0030669,GO:0030136,GO:0005829,GO:0036020,GO:0005768,GO:0070062,GO:1903561,GO:0005925,GO:0005764,GO:0042470,GO:0016020,GO:0072686,GO:1990498,GO:0005886,GO:0032991,GO:0005819,GO:…	amyloid-beta clearance by transcytosis|autophagy|cell division|clathrin coat assembly|clathrin-dependent endocytosis|intracellular protein transport|mitotic cell cycle|negative regulation of hyaluronan biosynthetic process|negative regulation of protein localization to plasma membrane|osteoblast differentiation|receptor internalization|receptor-mediated endocytosis|regulation of mitotic spindle o…	hsa04144,hsa04142,hsa04961,hsa04721,hsa05100,hsa05016	Endocytosis|Lysosome|Endocrine and other factor-regulated calcium reabsorption|Synaptic vesicle cycle|Bacterial invasion of epithelial cells|Huntington disease	K04646	KOG0985	O	clathrin light chain binding	Posttranslational modification, protein turnover, chaperones	PF00637,PF09268,PF01394	Clathrin|Clathrin-link|Clathrin_propel	Region in Clathrin and VPS|Clathrin, heavy-chain linker|Clathrin propeller repeat	IPR016024,IPR000547,IPR015348,IPR016025,IPR022365,IPR016341,IPR011990	Homologous_superfamily|Repeat|Domain|Homologous_superfamily|Repeat|Family|Homologous_superfamily	Armadillo-type fold|Clathrin, heavy chain/VPS, 7-fold repeat|Clathrin, heavy chain, linker, core motif|Clathrin heavy chain, N-terminal|Clathrin, heavy chain, propeller repeat|Clathrin, heavy chain|Tetratricopeptide-like helical domain superfamily	WP2267,WP3888,WP4217,WP4549,WP4932,WP558	Synaptic vesicle pathway|VEGFA-VEGFR2 signaling|Ebola virus infection in host|Fragile X syndrome|7q11.23 copy number variation syndrome|Complement and coagulation cascades	R-HSA-168275,R-HSA-177504,R-HSA-190873,R-HSA-196025,R-HSA-2132295,R-HSA-3928665,R-HSA-432720,R-HSA-432722,R-HSA-437239,R-HSA-5099900,R-HSA-5140745,R-HSA-8856825,R-HSA-8856828,R-HSA-8866427,R-HSA-8964038,R-HSA-9013420,R-HSA-9013424,R-HSA-9700645,R-HSA-9725370,R-HSA-9725371	Entry of Influenza Virion into Host Cell via Endocytosis|Retrograde neurotrophin signalling|Gap junction degradation|Formation of annular gap junctions|MHC class II antigen presentation|EPH-ephrin mediated repulsion of cells|Lysosome Vesicle Biogenesis|Golgi Associated Vesicle Biogenesis|Recycling pathway of L1|WNT5A-dependent internalization of FZD4|WNT5A-dependent internalization of FZD2, FZD5 …
P18206	VCL	Vinculin	72	84	332	84	1134	123.7	5.66	1175.79	53	97.3	58.5	67.2	118.5	85.2	75	132.5	115	108.4	110.9	135	130	106.2	107.3	Vinculin	7414	VCL	GO:0034333,GO:0043297,GO:0048675,GO:0007155,GO:0007160,GO:0090136,GO:0030032,GO:0035633,GO:0002009,GO:0030336,GO:0070527,GO:0034394,GO:1903140,GO:0051893,GO:1904702,GO:0005912,GO:0005903,GO:0044291,GO:0005911,GO:0030055,GO:0043034,GO:0005737,GO:0005856,GO:0005829,GO:0070062,GO:0005576,GO:1903561,GO:0005916,GO:1904813,GO:0005925,GO:0090637,GO:0045121,GO:0090636,GO:0005886,GO:0061826,GO:0032991,GO:…	adherens junction assembly|apical junction assembly|axon extension|cell adhesion|cell-matrix adhesion|epithelial cell-cell adhesion|lamellipodium assembly|maintenance of blood-brain barrier|morphogenesis of an epithelium|negative regulation of cell migration|platelet aggregation|protein localization to cell surface|regulation of establishment of endothelial barrier|regulation of focal adhesion as…	hsa04510,hsa04520,hsa04810,hsa04670,hsa05131,hsa05100,hsa05146	Focal adhesion|Adherens junction|Regulation of actin cytoskeleton|Leukocyte transendothelial migration|Shigellosis|Bacterial invasion of epithelial cells|Amoebiasis	K05700	KOG3681	S	actin filament binding	Function unknown	PF01044	Vinculin	Vinculin family	IPR036723,IPR017997,IPR006077,IPR000633	Homologous_superfamily|Family|Family|Conserved_site	Alpha-catenin/vinculin-like superfamily|Vinculin|Vinculin/alpha-catenin|Vinculin, conserved site	WP185,WP2572,WP306,WP3888,WP4560,WP4685,WP51	Integrin-mediated cell adhesion|Primary focal segmental glomerulosclerosis (FSGS)|Focal adhesion|VEGFA-VEGFR2 signaling|MFAP5 effect on permeability and motility of endothelial cells via cytoskeleton rearrangement|Melanoma|Regulation of actin cytoskeleton	R-HSA-114608,R-HSA-445355,R-HSA-5674135,R-HSA-6798695,R-HSA-6802946,R-HSA-6802948,R-HSA-6802952,R-HSA-6802955,R-HSA-9649948,R-HSA-9656223,R-HSA-9725370	Platelet degranulation |Smooth Muscle Contraction|MAP2K and MAPK activation|Neutrophil degranulation|Signaling by moderate kinase activity BRAF mutants|Signaling by high-kinase activity BRAF mutants|Signaling by BRAF and RAF1 fusions|Paradoxical activation of RAF signaling by kinase inactive BRAF|Signaling downstream of RAS mutants|Signaling by RAF1 mutants|Signaling by ALK fusions and activated …
P46940	IQGAP1	Ras GTPase-activating-like protein IQGAP1	55	78	252	75	1657	189.1	6.48	1014.62	100.7	95.9	86.4	83.6	103.8	101.8	95.6	105.3	88.2	104.3	92.7	101.3	107.4	117.2	115.7	Ras GTPase-activating-like protein IQGAP1	8826	IQGAP1	GO:0016477,GO:0071277,GO:0071364,GO:0036120,GO:0007173,GO:0008543,GO:0010761,GO:0035305,GO:1990138,GO:0048008,GO:0072015,GO:0043410,GO:0045860,GO:0032956,GO:0001817,GO:0043087,GO:0007346,GO:0007165,GO:0005884,GO:0030424,GO:0030864,GO:0005737,GO:0036464,GO:0005829,GO:0070062,GO:0031234,GO:0005925,GO:0030426,GO:0016328,GO:0005874,GO:0030496,GO:0043005,GO:0005634,GO:0005886,GO:1990904,GO:0001726,GO:…	cell migration|cellular response to calcium ion|cellular response to epidermal growth factor stimulus|cellular response to platelet-derived growth factor stimulus|epidermal growth factor receptor signaling pathway|fibroblast growth factor receptor signaling pathway|fibroblast migration|negative regulation of dephosphorylation|neuron projection extension|platelet-derived growth factor receptor sig…	hsa04520,hsa04810,hsa05205	Adherens junction|Regulation of actin cytoskeleton|Proteoglycans in cancer	K16848	KOG2128	DT	regulation of GTPase activity	Cell cycle control, cell division, chromosome partitioning|Signal transduction mechanisms	PF00307,PF00612,PF00616,PF03836	CH|IQ|RasGAP|RasGAP_C	Calponin homology (CH) domain|IQ calmodulin-binding motif|GTPase-activator protein for Ras-like GTPase|RasGAP C-terminus	IPR001715,IPR036872,IPR000048,IPR027417,IPR000593,IPR023152,IPR001936,IPR008936,IPR001202	Domain|Homologous_superfamily|Binding_site|Homologous_superfamily|Domain|Conserved_site|Domain|Homologous_superfamily|Domain	Calponin homology domain|CH domain superfamily|IQ motif, EF-hand binding site|P-loop containing nucleoside triphosphate hydrolase|RasGAP protein, C-terminal|Ras GTPase-activating protein, conserved site|Ras GTPase-activating domain|Rho GTPase activation protein|WW domain	WP3888,WP4217,WP4352,WP437,WP51,WP524	VEGFA-VEGFR2 signaling|Ebola virus infection in host|Ciliary landscape|EGF/EGFR signaling pathway|Regulation of actin cytoskeleton|G13 signaling pathway	R-HSA-373753,R-HSA-381676,R-HSA-5626467,R-HSA-5674135,R-HSA-6798695,R-HSA-6802946,R-HSA-6802948,R-HSA-6802952,R-HSA-6802955,R-HSA-8980692,R-HSA-9013106,R-HSA-9013148,R-HSA-9013149,R-HSA-9013404,R-HSA-9013406,R-HSA-9013420,R-HSA-9013424,R-HSA-9649948,R-HSA-9656223	Nephrin family interactions|Glucagon-like Peptide-1 (GLP1) regulates insulin secretion|RHO GTPases activate IQGAPs|MAP2K and MAPK activation|Neutrophil degranulation|Signaling by moderate kinase activity BRAF mutants|Signaling by high-kinase activity BRAF mutants|Signaling by BRAF and RAF1 fusions|Paradoxical activation of RAF signaling by kinase inactive BRAF|RHOA GTPase cycle|RHOC GTPase cycle|…
P22105	TNXB	Tenascin-X	39	115	206	115	4244	458.1	5.17	750.74	33.8	67	40.6	36.9	102.8	68.9	67.9	105.6	151.7	104.8	128.2	177.5	145.1	147.7	121.3	Tenascin-X	7148	TNXB	GO:0030036,GO:0007155,GO:0098609,GO:0007160,GO:0030199,GO:0032963,GO:0048251,GO:0030198,GO:0006631,GO:1905935,GO:0008284,GO:1904028,GO:0010718,GO:0010862,GO:1901390,GO:0030511,GO:1900748,GO:0030155,GO:0045595,GO:0030334,GO:0043506,GO:0006641,GO:0062023,GO:0070062,GO:0031012,GO:0005576,GO:0005615,GO:0090733,GO:0005518,GO:0098633,GO:0005201,GO:0008201,GO:0005178	actin cytoskeleton organization|cell adhesion|cell-cell adhesion|cell-matrix adhesion|collagen fibril organization|collagen metabolic process|elastic fiber assembly|extracellular matrix organization|fatty acid metabolic process|positive regulation of cell fate determination|positive regulation of cell population proliferation|positive regulation of collagen fibril organization|positive regulation…	hsa04151,hsa04512,hsa04510,hsa05206,hsa05165	PI3K-Akt signaling pathway|ECM-receptor interaction|Focal adhesion|MicroRNAs in cancer|Human papillomavirus infection	K06252	KOG2579	M	signaling receptor binding	Cell wall/membrane/envelope biogenesis	PF07974,PF18720,PF00147,PF00041	EGF_2|EGF_Tenascin|Fibrinogen_C|fn3	EGF-like domain|Tenascin EGF domain|Fibrinogen beta and gamma chains, C-terminal globular domain|Fibronectin type III domain	IPR000742,IPR013111,IPR041161,IPR036056,IPR014716,IPR002181,IPR020837,IPR003961,IPR036116,IPR013783	Domain|Domain|Domain|Homologous_superfamily|Homologous_superfamily|Domain|Conserved_site|Domain|Homologous_superfamily|Homologous_superfamily	EGF-like domain|EGF-like domain, extracellular|Tenascin, EGF-like domain|Fibrinogen-like, C-terminal|Fibrinogen, alpha/beta/gamma chain, C-terminal globular, subdomain 1|Fibrinogen, alpha/beta/gamma chain, C-terminal globular domain|Fibrinogen, conserved site|Fibronectin type III|Fibronectin type III superfamily|Immunoglobulin-like fold	WP2911,WP306,WP3888,WP3932,WP4172	miRNA targets in ECM and membrane receptors|Focal adhesion|VEGFA-VEGFR2 signaling|Focal adhesion: PI3K-Akt-mTOR-signaling pathway|PI3K-Akt signaling pathway	R-HSA-3000178	ECM proteoglycans
P98160	HSPG2	Basement membrane-specific heparan sulfate proteoglycan core protein	31	98	231	98	4391	468.5	6.51	818.8	61.3	112.9	77.5	106	90.2	89.6	85.3	111.2	101.1	117.1	109.1	117.5	123.3	90.1	107.9	Basement membrane-specific heparan sulfate proteoglycan core protein	3339	HSPG2	GO:0001525,GO:0009887,GO:0007420,GO:0030154,GO:0072359,GO:0006954,GO:0006629,GO:1905907,GO:0016525,GO:0060548,GO:0006898,GO:0009888,GO:0005604,GO:0062023,GO:0070062,GO:0005576,GO:0005615,GO:0005925,GO:0005796,GO:0043202,GO:0005886,GO:0098797,GO:0001540,GO:0005509,GO:0030021,GO:0005178,GO:0050750,GO:0008022	angiogenesis|animal organ morphogenesis|brain development|cell differentiation|circulatory system development|inflammatory response|lipid metabolic process|negative regulation of amyloid fibril formation|negative regulation of angiogenesis|negative regulation of cell death|receptor-mediated endocytosis|tissue development|basement membrane|collagen-containing extracellular matrix|extracellular exo…	hsa04512,hsa05205,hsa05161	ECM-receptor interaction|Proteoglycans in cancer|Hepatitis B	K06255	KOG3509	T	calcium ion binding	Signal transduction mechanisms	PF00008,PF07679,PF00052,PF00053,PF00054,PF00057	EGF|I-set|Laminin_B|Laminin_EGF|Laminin_G_1|Ldl_recept_a	EGF-like domain|Immunoglobulin I-set domain|Laminin B (Domain IV)|Laminin EGF domain|Laminin G domain|Low-density lipoprotein receptor domain class A	IPR013320,IPR001881,IPR000742,IPR007110,IPR036179,IPR013783,IPR013098,IPR003599,IPR003598,IPR013106,IPR001791,IPR000034,IPR036055,IPR023415,IPR002172,IPR002049,IPR000082	Homologous_superfamily|Domain|Domain|Domain|Homologous_superfamily|Homologous_superfamily|Domain|Domain|Domain|Domain|Domain|Domain|Homologous_superfamily|Conserved_site|Repeat|Domain|Domain	Concanavalin A-like lectin/glucanase domain superfamily|EGF-like calcium-binding domain|EGF-like domain|Immunoglobulin-like domain|Immunoglobulin-like domain superfamily|Immunoglobulin-like fold|Immunoglobulin I-set|Immunoglobulin subtype|Immunoglobulin subtype 2|Immunoglobulin V-set domain|Laminin G domain|Laminin IV|LDL receptor-like superfamily|Low-density lipoprotein (LDL) receptor class A, c…	WP4666	Hepatitis B infection	R-HSA-1474228,R-HSA-1971475,R-HSA-2022928,R-HSA-2024096,R-HSA-216083,R-HSA-3000157,R-HSA-3000171,R-HSA-3000178,R-HSA-3560783,R-HSA-3560801,R-HSA-3656237,R-HSA-3656253,R-HSA-4420332,R-HSA-9694614,R-HSA-975634,R-HSA-977225	Degradation of the extracellular matrix|A tetrasaccharide linker sequence is required for GAG synthesis|HS-GAG biosynthesis|HS-GAG degradation|Integrin cell surface interactions|Laminin interactions|Non-integrin membrane-ECM interactions|ECM proteoglycans|Defective B4GALT7 causes EDS, progeroid type|Defective B3GAT3 causes JDSSDHD|Defective EXT2 causes exostoses 2|Defective EXT1 causes exostoses …
Q7Z406	MYH14	Myosin-14	49	99	237	84	1995	227.7	5.6	842.6	61.5	63.6	78.8	48.6	67.6	70.5	86	146.1	104.8	123	110.5	162	93.9	146.4	136.8	Myosin-14	79784	MYH14	GO:0030048,GO:0031032,GO:0070584,GO:0019228,GO:0008360,GO:0007605,GO:0003009,GO:0007519,GO:0071625,GO:0042641,GO:0005903,GO:0005829,GO:0070062,GO:0030426,GO:0016020,GO:0032982,GO:0016460,GO:0097513,GO:0001725,GO:0051015,GO:0005524,GO:0005516,GO:0000146	actin filament-based movement|actomyosin structure organization|mitochondrion morphogenesis|neuronal action potential|regulation of cell shape|sensory perception of sound|skeletal muscle contraction|skeletal muscle tissue development|vocalization behavior|actomyosin|brush border|cytosol|extracellular exosome|growth cone|membrane|myosin filament|myosin II complex|myosin II filament|stress fiber|ac…	hsa04530,hsa04810,hsa04270,hsa05130	Tight junction|Regulation of actin cytoskeleton|Vascular smooth muscle contraction|Pathogenic Escherichia coli infection	K10352	KOG0161	Z	motor activity	Cytoskeleton	PF00063,PF02736,PF01576	Myosin_head|Myosin_N|Myosin_tail_1	Myosin head (motor domain)|Myosin N-terminal SH3-like domain|Myosin tail	IPR000048,IPR036961,IPR001609,IPR004009,IPR008989,IPR002928,IPR027417	Binding_site|Homologous_superfamily|Domain|Domain|Homologous_superfamily|Domain|Homologous_superfamily	IQ motif, EF-hand binding site|Kinesin motor domain superfamily|Myosin head, motor domain|Myosin, N-terminal, SH3-like|Myosin S1 fragment, N-terminal|Myosin tail|P-loop containing nucleoside triphosphate hydrolase			R-HSA-3928663,R-HSA-416572,R-HSA-5625740,R-HSA-5625900,R-HSA-5627117,R-HSA-5627123	EPHA-mediated growth cone collapse|Sema4D induced cell migration and growth-cone collapse|RHO GTPases activate PKNs|RHO GTPases activate CIT|RHO GTPases Activate ROCKs|RHO GTPases activate PAKs
O43707	ACTN4	Alpha-actinin-4	70	62	325	44	911	104.8	5.44	1219.41	70.9	93.7	76.6	85.5	136.6	105.9	99.9	108.2	106.7	92.8	88.2	112.4	121.3	103.4	97.9	Alpha-actinin-4	81	ACTN4	GO:0030036,GO:0055001,GO:1900025,GO:0035357,GO:0030335,GO:1901224,GO:0032417,GO:0015031,GO:0042981,GO:1903506,GO:0001666,GO:0048384,GO:0033209,GO:0030050,GO:0015629,GO:0030054,GO:0042995,GO:0030864,GO:0005737,GO:0005829,GO:0070062,GO:0005576,GO:0005615,GO:0005925,GO:0043005,GO:0016604,GO:0005634,GO:0048471,GO:0005886,GO:0031093,GO:0032991,GO:0031143,GO:1990904,GO:0001725,GO:0030018,GO:0003779,GO:…	actin cytoskeleton organization|muscle cell development|negative regulation of substrate adhesion-dependent cell spreading|peroxisome proliferator activated receptor signaling pathway|positive regulation of cell migration|positive regulation of NIK/NF-kappaB signaling|positive regulation of sodium:proton antiporter activity|protein transport|regulation of apoptotic process|regulation of nucleic a…	hsa04510,hsa04520,hsa04530,hsa04810,hsa04670,hsa05203,hsa05131,hsa05146,hsa05322	Focal adhesion|Adherens junction|Tight junction|Regulation of actin cytoskeleton|Leukocyte transendothelial migration|Viral carcinogenesis|Shigellosis|Amoebiasis|Systemic lupus erythematosus	K05699	KOG0035	Z	actin binding	Cytoskeleton	PF00307,PF08726,PF00435	CH|EFhand_Ca_insen|Spectrin	Calponin homology (CH) domain|Ca2+ insensitive EF hand|Spectrin repeat	IPR001589,IPR001715,IPR036872,IPR011992,IPR014837,IPR018247,IPR002048,IPR018159,IPR002017	Conserved_site|Domain|Homologous_superfamily|Homologous_superfamily|Domain|Binding_site|Domain|Repeat|Repeat	Actinin-type actin-binding domain, conserved site|Calponin homology domain|CH domain superfamily|EF-hand domain pair|EF-hand, Ca insensitive|EF-Hand 1, calcium-binding site|EF-hand domain|Spectrin/alpha-actinin|Spectrin repeat	WP2118,WP2572,WP306,WP383,WP4217,WP4758,WP5202	Arrhythmogenic right ventricular cardiomyopathy|Primary focal segmental glomerulosclerosis (FSGS)|Focal adhesion|Striated muscle contraction pathway|Ebola virus infection in host|Nephrotic syndrome|Alstrom syndrome	R-HSA-114608,R-HSA-373753	Platelet degranulation |Nephrin family interactions
P46939	UTRN	Utrophin	38	115	184	114	3433	394.2	5.33	645.44	59.8	77.8	66.8	68.6	101.5	93.5	78.6	124.8	108.8	112.9	114.6	131.6	113	124.6	123.2	Utrophin	7402	UTRN	GO:0030036,GO:0006936,GO:0007517,GO:0001954,GO:2000649,GO:0030054,GO:0042995,GO:0030864,GO:0005737,GO:0005856,GO:0016010,GO:0070062,GO:0030175,GO:0031527,GO:0016020,GO:0031594,GO:0005654,GO:0005886,GO:0045211,GO:0032991,GO:0042383,GO:0003779,GO:0051015,GO:0005178,GO:0019901,GO:0017166,GO:0008270	actin cytoskeleton organization|muscle contraction|muscle organ development|positive regulation of cell-matrix adhesion|regulation of sodium ion transmembrane transporter activity|cell junction|cell projection|cortical actin cytoskeleton|cytoplasm|cytoskeleton|dystrophin-associated glycoprotein complex|extracellular exosome|filopodium|filopodium membrane|membrane|neuromuscular junction|nucleoplas…				KOG4286	Z	olfactory nerve structural organization	Cytoskeleton	PF00307,PF09068,PF09069,PF00435,PF00569	CH|EF-hand_2|EF-hand_3|Spectrin|ZZ	Calponin homology (CH) domain|EF hand|EF-hand|Spectrin repeat|Zinc finger, ZZ type	IPR001589,IPR001715,IPR036872,IPR035436,IPR011992,IPR015153,IPR015154,IPR018159,IPR002017,IPR001202,IPR036020,IPR000433,IPR043145	Conserved_site|Domain|Homologous_superfamily|Family|Homologous_superfamily|Domain|Domain|Repeat|Repeat|Domain|Homologous_superfamily|Domain|Homologous_superfamily	Actinin-type actin-binding domain, conserved site|Calponin homology domain|CH domain superfamily|Dystrophin/utrophin|EF-hand domain pair|EF-hand domain, type 1|EF-hand domain, type 2|Spectrin/alpha-actinin|Spectrin repeat|WW domain|WW domain superfamily|Zinc finger, ZZ-type|Zinc finger, ZZ-type superfamily	WP2572	Primary focal segmental glomerulosclerosis (FSGS)	R-HSA-9619665	EGR2 and SOX10-mediated initiation of Schwann cell myelination
O15230	LAMA5	Laminin subunit alpha-5	33	92	198	91	3695	399.5	7.02	722.42	54.1	88.7	55.1	61.3	127.5	114.2	112.5	109.8	118.4	88.5	118	133.7	113.5	100.1	104.5	Laminin subunit alpha-5	3911	LAMA5	GO:0009887,GO:0007411,GO:0060445,GO:0001658,GO:0016477,GO:0098609,GO:0060271,GO:0001942,GO:0007229,GO:0030324,GO:0001738,GO:0016331,GO:0007517,GO:0042475,GO:0099173,GO:0072659,GO:0030155,GO:0030334,GO:0045995,GO:0050678,GO:0034446,GO:0009888,GO:0036484,GO:0005604,GO:0062023,GO:0070062,GO:0098965,GO:0005576,GO:0005615,GO:0098978,GO:0043259,GO:0043260,GO:0005610,GO:0031594,GO:0005634,GO:0043083,GO:…	animal organ morphogenesis|axon guidance|branching involved in salivary gland morphogenesis|branching involved in ureteric bud morphogenesis|cell migration|cell-cell adhesion|cilium assembly|hair follicle development|integrin-mediated signaling pathway|lung development|morphogenesis of a polarized epithelium|morphogenesis of embryonic epithelium|muscle organ development|odontogenesis of dentin-co…	hsa04151,hsa04512,hsa04510,hsa05200,hsa05222,hsa05165,hsa05146,hsa05145	PI3K-Akt signaling pathway|ECM-receptor interaction|Focal adhesion|Pathways in cancer|Small cell lung cancer|Human papillomavirus infection|Amoebiasis|Toxoplasmosis	K06240	KOG1836	O	biological adhesion	Posttranslational modification, protein turnover, chaperones	PF00052,PF00053,PF00054,PF02210,PF06008,PF06009,PF00055	Laminin_B|Laminin_EGF|Laminin_G_1|Laminin_G_2|Laminin_I|Laminin_II|Laminin_N	Laminin B (Domain IV)|Laminin EGF domain|Laminin G domain|Laminin G domain|Laminin Domain I|Laminin Domain II|Laminin N-terminal (Domain VI)	IPR013320,IPR000742,IPR009254,IPR010307,IPR001791,IPR000034,IPR008211,IPR002049,IPR001368	Homologous_superfamily|Domain|Domain|Domain|Domain|Domain|Domain|Domain|Domain	Concanavalin A-like lectin/glucanase domain superfamily|EGF-like domain|Laminin alpha, domain I|Laminin domain II|Laminin G domain|Laminin IV|Laminin, N-terminal|Laminin-type EGF domain|TNFR/NGFR cysteine-rich region	WP244,WP2572,WP2806,WP2839,WP306,WP3932,WP4172,WP453,WP4658,WP5087	Alpha 6 beta 4 signaling pathway|Primary focal segmental glomerulosclerosis (FSGS)|Complement system|Hair follicle development: organogenesis - part 2 of 3|Focal adhesion|Focal adhesion: PI3K-Akt-mTOR-signaling pathway|PI3K-Akt signaling pathway|Inflammatory response pathway|Small cell lung cancer|Malignant pleural mesothelioma	R-HSA-1474228,R-HSA-3000157,R-HSA-3000171,R-HSA-3000178,R-HSA-6785807,R-HSA-8874081	Degradation of the extracellular matrix|Laminin interactions|Non-integrin membrane-ECM interactions|ECM proteoglycans|Interleukin-4 and Interleukin-13 signaling|MET activates PTK2 signaling
A6NMZ7	COL6A6	Collagen alpha-6(VI) chain	37	76	247	72	2263	247	6.89	800.28	25.2	51.6	38.1	37.4	187.8	61.2	74.8	158.5	95.6	104	104.5	136.1	119.9	198.1	107.1	Collagen alpha-6(VI) chain	131873	COL6A6	GO:0007155,GO:0030198,GO:0005581,GO:0062023,GO:0031012,GO:0005576	cell adhesion|extracellular matrix organization|collagen trimer|collagen-containing extracellular matrix|extracellular matrix|extracellular region	hsa04151,hsa04512,hsa04510,hsa04974,hsa05165	PI3K-Akt signaling pathway|ECM-receptor interaction|Focal adhesion|Protein digestion and absorption|Human papillomavirus infection	K06238	KOG3544	D	structural constituent of cuticle	Cell cycle control, cell division, chromosome partitioning	PF01391,PF00092	Collagen|VWA	Collagen triple helix repeat (20 copies)|von Willebrand factor type A domain	IPR008160,IPR002035,IPR036465	Repeat|Domain|Homologous_superfamily	Collagen triple helix repeat|von Willebrand factor, type A|von Willebrand factor A-like domain superfamily	WP4172	PI3K-Akt signaling pathway	R-HSA-1442490,R-HSA-1650814,R-HSA-186797,R-HSA-2022090,R-HSA-216083,R-HSA-3000178,R-HSA-419037,R-HSA-8948216	Collagen degradation|Collagen biosynthesis and modifying enzymes|Signaling by PDGF|Assembly of collagen fibrils and other multimeric structures|Integrin cell surface interactions|ECM proteoglycans|NCAM1 interactions|Collagen chain trimerization
P78527	PRKDC	DNA-dependent protein kinase catalytic subunit	31	117	183	117	4128	468.8	7.12	610.94	103.5	120.1	98.8	122.5	108.1	125.4	127.6	89.5	85.8	79.4	89	83.7	94.6	78.1	93.9	DNA-dependent protein kinase catalytic subunit	5591	PRKDC	GO:0002218,GO:0002326,GO:0007420,GO:0006974,GO:0032869,GO:0006302,GO:0097681,GO:0006303,GO:0035234,GO:0007507,GO:0002327,GO:0033152,GO:0045087,GO:0008630,GO:0000460,GO:0031571,GO:0043066,GO:0001933,GO:0018105,GO:0018107,GO:0043065,GO:2001034,GO:0045648,GO:0045621,GO:1905221,GO:0045944,GO:0045727,GO:0002328,GO:0031648,GO:0036211,GO:0006468,GO:0042752,GO:0050678,GO:1902036,GO:0048660,GO:0010332,GO:…	activation of innate immune response|B cell lineage commitment|brain development|cellular response to DNA damage stimulus|cellular response to insulin stimulus|double-strand break repair|double-strand break repair via alternative nonhomologous end joining|double-strand break repair via nonhomologous end joining|ectopic germ cell programmed cell death|heart development|immature B cell differentiat…	hsa03450,hsa04110	Non-homologous end-joining|Cell cycle	K06642	KOG0891	BDLTU	protein serine/threonine kinase activity	Chromatin structure and dynamics|Cell cycle control, cell division, chromosome partitioning|Replication, recombination and repair|Signal transduction mechanisms|Intracellular trafficking, secretion, and vesicular transport	PF20500,PF20502,PF08163,PF19704,PF02259,PF02260,PF00454	DNA-PKcs_N|DNAPKcs_CC1-2|DNAPKcs_CC3|DNAPKcs_CC5|FAT|FATC|PI3_PI4_kinase	DNA-PKcs, N-terminal|DNA-dependent protein kinase catalytic subunit, CC1/2|DNA-dependent protein kinase catalytic subunit, CC3|DNA-PKcs, CC5|FAT domain|FATC domain|Phosphatidylinositol 3- and 4-kinase	IPR011989,IPR016024,IPR037706,IPR046804,IPR046803,IPR012582,IPR045581,IPR003152,IPR011009,IPR000403,IPR036940,IPR018936,IPR003151,IPR014009	Homologous_superfamily|Homologous_superfamily|Domain|Domain|Domain|Domain|Domain|Domain|Homologous_superfamily|Domain|Homologous_superfamily|Conserved_site|Domain|Domain	Armadillo-like helical|Armadillo-type fold|DNA-dependent protein kinase catalytic subunit, catalytic domain|DNA-PKcs, N-terminal|DNA-dependent protein kinase catalytic subunit, CC1/2|DNA-dependent protein kinase catalytic subunit, CC3|DNA-dependent protein kinase catalytic subunit, CC5|FATC domain|Protein kinase-like domain superfamily|Phosphatidylinositol 3-/4-kinase, catalytic domain|Phosphatid…	WP1530,WP179,WP2446,WP314,WP3594,WP3651,WP3878,WP3959,WP4016,WP438,WP4787,WP4946,WP707	miRNA regulation of DNA damage response|Cell cycle|Retinoblastoma gene in cancer|Fas ligand pathway and stress induction of heat shock proteins|Circadian rhythm genes|Pathways affected in adenoid cystic carcinoma|ATM signaling in development and disease |DNA IR-double strand breaks and cellular response via ATM|DNA IR-damage and cellular response via ATR|Non-homologous end joining|Osteoblast diff…	R-HSA-1834949,R-HSA-3270619,R-HSA-5693571,R-HSA-8866654	Cytosolic sensors of pathogen-associated DNA |IRF3-mediated induction of type I IFN|Nonhomologous End-Joining (NHEJ)|E3 ubiquitin ligases ubiquitinate target proteins
Q14315	FLNC	Filamin-C	40	92	192	74	2725	290.8	5.97	667.92	73	154.5	84	96.3	127.2	116	94.9	75.7	86.1	88.9	82.8	134.1	110.4	91.8	84.2	Filamin-C	2318	FLNC	GO:0045214,GO:0043034,GO:0005737,GO:0005856,GO:0005829,GO:0005925,GO:0005886,GO:0042383,GO:0016528,GO:0030018,GO:0051015,GO:0030506,GO:0008092,GO:0042802	sarcomere organization|costamere|cytoplasm|cytoskeleton|cytosol|focal adhesion|plasma membrane|sarcolemma|sarcoplasm|Z disc|actin filament binding|ankyrin binding|cytoskeletal protein binding|identical protein binding	hsa04010,hsa04510,hsa05205,hsa05132	MAPK signaling pathway|Focal adhesion|Proteoglycans in cancer|Salmonella infection	K04437	KOG0518	Z	regulation of membrane repolarization during atrial cardiac muscle cell action potential	Cytoskeleton	PF00307,PF00630	CH|Filamin	Calponin homology (CH) domain|Filamin/ABP280 repeat	IPR001589,IPR001715,IPR036872,IPR044801,IPR017868,IPR001298,IPR013783,IPR014756	Conserved_site|Domain|Homologous_superfamily|Family|Repeat|Repeat|Homologous_superfamily|Homologous_superfamily	Actinin-type actin-binding domain, conserved site|Calponin homology domain|CH domain superfamily|Filamin family|Filamin/ABP280 repeat-like|Filamin/ABP280 repeat|Immunoglobulin-like fold|Immunoglobulin E-set	WP306,WP382,WP4217	Focal adhesion|MAPK signaling pathway|Ebola virus infection in host	R-HSA-446353	Cell-extracellular matrix interactions
P01023	A2M	Alpha-2-macroglobulin	53	61	306	54	1474	163.2	6.46	1109.88	69.2	76.3	80.8	56.7	154.9	55.1	79.1	95.6	180.1	114.5	157	96.7	91.5	103.6	89	Alpha-2-macroglobulin	2	A2M	GO:0002438,GO:0006953,GO:1990402,GO:0001553,GO:0001869,GO:0010037,GO:0051384,GO:0007584,GO:0034695,GO:0048863,GO:0072562,GO:0062023,GO:0070062,GO:0005576,GO:0005615,GO:0031093,GO:0048403,GO:0048306,GO:0004866,GO:0019899,GO:0019838,GO:0042802,GO:0019966,GO:0019959,GO:0048406,GO:0002020,GO:0004867,GO:0005102,GO:0043120	acute inflammatory response to antigenic stimulus|acute-phase response|embryonic liver development|luteinization|negative regulation of complement activation, lectin pathway|response to carbon dioxide|response to glucocorticoid|response to nutrient|response to prostaglandin E|stem cell differentiation|blood microparticle|collagen-containing extracellular matrix|extracellular exosome|extracellular…	hsa04610	Complement and coagulation cascades	K03910	KOG1366	J	endopeptidase inhibitor activity	Translation, ribosomal structure and biogenesis	PF00207,PF07703,PF07677,PF01835,PF17791,PF17789,PF07678	A2M|A2M_BRD|A2M_recep|MG2|MG3|MG4|TED_complement	Alpha-2-macroglobulin family|Alpha-2-macroglobulin bait region domain|A-macroglobulin receptor binding domain|MG2 domain|Macroglobulin domain MG3|Macroglobulin domain MG4|A-macroglobulin TED domain	IPR009048,IPR036595,IPR011625,IPR041813,IPR011626,IPR013783,IPR014756,IPR001599,IPR019742,IPR002890,IPR041555,IPR040839,IPR008930,IPR010916	Domain|Homologous_superfamily|Domain|Domain|Domain|Homologous_superfamily|Homologous_superfamily|Domain|Conserved_site|Domain|Domain|Domain|Homologous_superfamily|Conserved_site	Alpha-macroglobulin, receptor-binding|Alpha-macroglobulin, receptor-binding domain superfamily|Alpha-2-macroglobulin, bait region domain|Alpha-2-macroglobulin, TED domain|Alpha-macroglobulin-like, TED domain|Immunoglobulin-like fold|Immunoglobulin E-set|Alpha-2-macroglobulin|Alpha-2-macroglobulin, conserved site|Macroglobulin domain|Macroglobulin domain MG3|Macroglobulin domain MG4|Terpenoid cycl…	WP558	Complement and coagulation cascades	R-HSA-114608,R-HSA-140837,R-HSA-1474228,R-HSA-8963896	Platelet degranulation |Intrinsic Pathway of Fibrin Clot Formation|Degradation of the extracellular matrix|HDL assembly
Q9NZM1	MYOF	Myoferlin	56	101	176	98	2061	234.6	6.18	611.06	104.4	85.6	71.9	110.2	139	126.4	130	94.4	90.7	88.6	81.2	95.6	82.7	102.3	97	Myoferlin	26509	MYOF	GO:0008015,GO:0061025,GO:0006936,GO:0007520,GO:0007009,GO:0001778,GO:0033292,GO:0005901,GO:0031410,GO:0030659,GO:0070062,GO:0043231,GO:0005635,GO:0031965,GO:0005886,GO:0046872,GO:0005543	blood circulation|membrane fusion|muscle contraction|myoblast fusion|plasma membrane organization|plasma membrane repair|T-tubule organization|caveola|cytoplasmic vesicle|cytoplasmic vesicle membrane|extracellular exosome|intracellular membrane-bounded organelle|nuclear envelope|nuclear membrane|plasma membrane|metal ion binding|phospholipid binding				KOG1326	C	plasma membrane repair	Energy production and conversion	PF00168,PF08165,PF08150,PF08151,PF16165	C2|FerA|FerB|FerI|Ferlin_C	C2 domain|FerA (NUC095) domain|FerB (NUC096) domain|FerI (NUC094) domain|Ferlin C-terminus	IPR000008,IPR035892,IPR037726,IPR037720,IPR037722,IPR037723,IPR037724,IPR037725,IPR012968,IPR037721,IPR012560,IPR012561,IPR032362,IPR006614	Domain|Homologous_superfamily|Domain|Domain|Domain|Domain|Domain|Domain|Domain|Family|Domain|Domain|Domain|Domain	C2 domain|C2 domain superfamily|Ferlin, first C2 domain|Ferlin, second C2 domain|Ferlin, third C2 domain|Ferlin, fourth C2 domain|Ferlin, fifth C2 domain|Ferlin, sixth C2 domain|FerIin domain|Ferlin family|Ferlin A-domain|Ferlin B-domain|Ferlin, C-terminal domain|Peroxin/Ferlin domain	WP2873,WP2882,WP3646	Aryl hydrocarbon receptor pathway|Nuclear receptors meta-pathway|Hepatitis C and hepatocellular carcinoma
P12814	ACTN1	Alpha-actinin-1	69	58	272	36	892	103	5.41	1038.24	79.2	127.9	84.5	104.3	138.6	106.2	94.2	91.1	99.4	78.4	86.4	115.7	124.4	88	81.7	Alpha-actinin-1	87	ACTN1	GO:0030036,GO:0051017,GO:0051639,GO:0007015,GO:0048041,GO:0055001,GO:0030220,GO:0036344,GO:0042981,GO:0005903,GO:0030054,GO:0042995,GO:0005911,GO:0030864,GO:0005737,GO:0005829,GO:0043197,GO:0070062,GO:0005576,GO:0005615,GO:0005916,GO:0005925,GO:0098978,GO:0005634,GO:0005886,GO:0031093,GO:0031143,GO:0001726,GO:0001725,GO:0030018,GO:0051015,GO:0005509,GO:0005519,GO:0003725,GO:0005178,GO:0030374,GO:…	actin cytoskeleton organization|actin filament bundle assembly|actin filament network formation|actin filament organization|focal adhesion assembly|muscle cell development|platelet formation|platelet morphogenesis|regulation of apoptotic process|brush border|cell junction|cell projection|cell-cell junction|cortical actin cytoskeleton|cytoplasm|cytosol|dendritic spine|extracellular exosome|extrace…	hsa04510,hsa04520,hsa04530,hsa04810,hsa04670,hsa05203,hsa05131,hsa05146,hsa05322	Focal adhesion|Adherens junction|Tight junction|Regulation of actin cytoskeleton|Leukocyte transendothelial migration|Viral carcinogenesis|Shigellosis|Amoebiasis|Systemic lupus erythematosus	K05699	KOG0035	Z	actin binding	Cytoskeleton	PF00307,PF08726,PF00435	CH|EFhand_Ca_insen|Spectrin	Calponin homology (CH) domain|Ca2+ insensitive EF hand|Spectrin repeat	IPR001589,IPR001715,IPR036872,IPR011992,IPR014837,IPR018247,IPR002048,IPR018159,IPR002017	Conserved_site|Domain|Homologous_superfamily|Homologous_superfamily|Domain|Binding_site|Domain|Repeat|Repeat	Actinin-type actin-binding domain, conserved site|Calponin homology domain|CH domain superfamily|EF-hand domain pair|EF-hand, Ca insensitive|EF-Hand 1, calcium-binding site|EF-hand domain|Spectrin/alpha-actinin|Spectrin repeat	WP2118,WP306,WP4217,WP4560,WP51	Arrhythmogenic right ventricular cardiomyopathy|Focal adhesion|Ebola virus infection in host|MFAP5 effect on permeability and motility of endothelial cells via cytoskeleton rearrangement|Regulation of actin cytoskeleton	R-HSA-114608,R-HSA-3000170,R-HSA-373753,R-HSA-446388,R-HSA-9013405,R-HSA-9013418,R-HSA-9035034	Platelet degranulation |Syndecan interactions|Nephrin family interactions|Regulation of cytoskeletal remodeling and cell spreading by IPP complex components|RHOD GTPase cycle|RHOBTB2 GTPase cycle|RHOF GTPase cycle
P49327	FASN	Fatty acid synthase	42	82	182	82	2511	273.3	6.44	652.56	214	99.4	174.8	145	141.5	118.3	114	64.6	50.9	68.7	51.2	55.3	49.1	59.5	93.5	Fatty acid synthase	2194	FASN	GO:0071353,GO:0090557,GO:0008611,GO:0006633,GO:0006631,GO:0002068,GO:0006954,GO:0030879,GO:0044788,GO:0030224,GO:0030223,GO:0001649,GO:0005737,GO:0005829,GO:0070062,GO:0042587,GO:0005794,GO:0042470,GO:0016020,GO:0005886,GO:0008659,GO:0008693,GO:0047451,GO:0004317,GO:0004316,GO:0004315,GO:0004313,GO:0004314,GO:0045296,GO:0047117,GO:0004312,GO:0016295,GO:0004320,GO:0016296,GO:0031177,GO:0003723	cellular response to interleukin-4|establishment of endothelial intestinal barrier|ether lipid biosynthetic process|fatty acid biosynthetic process|fatty acid metabolic process|glandular epithelial cell development|inflammatory response|mammary gland development|modulation by host of viral process|monocyte differentiation|neutrophil differentiation|osteoblast differentiation|cytoplasm|cytosol|ext…	hsa00061,hsa04152,hsa04910,hsa04936	Fatty acid biosynthesis|AMPK signaling pathway|Insulin signaling pathway|Alcoholic liver disease	K00665	KOG1202	Q	phosphopantetheine binding	Secondary metabolites biosynthesis, transport and catabolism	PF00698,PF00107,PF16197,PF00109,PF02801,PF08659,PF08242,PF00550,PF14765,PF00975	Acyl_transf_1|ADH_zinc_N|KAsynt_C_assoc|ketoacyl-synt|Ketoacyl-synt_C|KR|Methyltransf_12|PP-binding|PS-DH|Thioesterase	Acyl transferase domain|Zinc-binding dehydrogenase|Ketoacyl-synthetase C-terminal extension|Beta-ketoacyl synthase, N-terminal domain|Beta-ketoacyl synthase, C-terminal domain|KR domain|Methyltransferase domain|Phosphopantetheine attachment site|Polyketide synthase dehydratase|Thioesterase domain	IPR029058,IPR001227,IPR036736,IPR014043,IPR016035,IPR013149,IPR011032,IPR018201,IPR014031,IPR014030,IPR016036,IPR013217,IPR036291,IPR032821,IPR020841,IPR042104,IPR020807,IPR020843,IPR013968,IPR020806,IPR009081,IPR006162,IPR029063,IPR001031,IPR016039	Homologous_superfamily|Homologous_superfamily|Homologous_superfamily|Domain|Homologous_superfamily|Domain|Homologous_superfamily|Active_site|Domain|Domain|Homologous_superfamily|Domain|Homologous_superfamily|Domain|Domain|Homologous_superfamily|Domain|Domain|Domain|Domain|Domain|PTM|Homologous_superfamily|Domain|Homologous_superfamily	Alpha/Beta hydrolase fold|Acyl transferase domain superfamily|ACP-like superfamily|Acyl transferase|Acyl transferase/acyl hydrolase/lysophospholipase|Alcohol dehydrogenase-like, C-terminal|GroES-like superfamily|Beta-ketoacyl synthase, active site|Beta-ketoacyl synthase, C-terminal|Beta-ketoacyl synthase, N-terminal|Malonyl-CoA ACP transacylase, ACP-binding|Methyltransferase type 12|NAD(P)-bindin…	WP1403,WP1982,WP2011,WP2874,WP2882,WP357,WP3915,WP3965,WP4018,WP4290,WP4718,WP4724,WP5066,WP5220	AMP-activated protein kinase signaling|Sterol regulatory element-binding proteins (SREBP) signaling|SREBF and miR33 in cholesterol and lipid homeostasis|Liver X receptor pathway|Nuclear receptors meta-pathway|Fatty acid biosynthesis|Angiopoietin-like protein 8 regulatory pathway|Lipid metabolism pathway|Clear cell renal cell carcinoma pathways|Metabolic reprogramming in colon cancer|Cholesterol m…	R-HSA-163765,R-HSA-199220,R-HSA-2426168,R-HSA-75105,R-HSA-9029558	ChREBP activates metabolic gene expression|Vitamin B5 (pantothenate) metabolism|Activation of gene expression by SREBF (SREBP)|Fatty acyl-CoA biosynthesis|NR1H2 & NR1H3 regulate gene expression linked to lipogenesis
Q05707	COL14A1	Collagen alpha-1(XIV) chain	41	61	198	61	1796	193.4	5.3	722.47	37.3	139.1	36.1	51.9	110.8	103	264.8	63.1	135.5	65.1	79.3	83.8	174	67.9	88.3	Collagen alpha-1(XIV) chain	7373	COL14A1	GO:0098609,GO:0030199,GO:0030198,GO:0005581,GO:0005596,GO:0062023,GO:0005788,GO:0031012,GO:0005576,GO:0005615,GO:0005614,GO:0005518,GO:0005201,GO:0030020,GO:0030674,GO:0003723	cell-cell adhesion|collagen fibril organization|extracellular matrix organization|collagen trimer|collagen type XIV trimer|collagen-containing extracellular matrix|endoplasmic reticulum lumen|extracellular matrix|extracellular region|extracellular space|interstitial matrix|collagen binding|extracellular matrix structural constituent|extracellular matrix structural constituent conferring tensile s…	hsa04974	Protein digestion and absorption	K08133	KOG3544	D	structural constituent of cuticle	Cell cycle control, cell division, chromosome partitioning	PF01391,PF00041,PF00092	Collagen|fn3|VWA	Collagen triple helix repeat (20 copies)|Fibronectin type III domain|von Willebrand factor type A domain	IPR008160,IPR013320,IPR003961,IPR036116,IPR013783,IPR001791,IPR002035,IPR036465	Repeat|Homologous_superfamily|Domain|Homologous_superfamily|Homologous_superfamily|Domain|Domain|Homologous_superfamily	Collagen triple helix repeat|Concanavalin A-like lectin/glucanase domain superfamily|Fibronectin type III|Fibronectin type III superfamily|Immunoglobulin-like fold|Laminin G domain|von Willebrand factor, type A|von Willebrand factor A-like domain superfamily			R-HSA-1442490,R-HSA-1650814,R-HSA-2022090,R-HSA-8948216	Collagen degradation|Collagen biosynthesis and modifying enzymes|Assembly of collagen fibrils and other multimeric structures|Collagen chain trimerization
P35555	FBN1	Fibrillin-1	37	85	183	85	2871	312.1	4.93	608.92	62.8	128.3	49.6	379.4	62	91	78.8	70.5	118.7	74.4	74.9	79.6	114.7	64.9	50.3	Fibrillin-1	2200	FBN1	GO:0034199,GO:0009653,GO:0043010,GO:0033627,GO:1990314,GO:0071560,GO:0048048,GO:0042593,GO:0006006,GO:0007507,GO:0001656,GO:2001205,GO:0045671,GO:0032100,GO:0048050,GO:0010737,GO:0035582,GO:0035583,GO:0001501,GO:0005604,GO:0062023,GO:0005788,GO:0031012,GO:0005576,GO:0005615,GO:0001527,GO:0005509,GO:0030023,GO:0005201,GO:0008201,GO:0005179,GO:0042802,GO:0005178,GO:0044877	activation of protein kinase A activity|anatomical structure morphogenesis|camera-type eye development|cell adhesion mediated by integrin|cellular response to insulin-like growth factor stimulus|cellular response to transforming growth factor beta stimulus|embryonic eye morphogenesis|glucose homeostasis|glucose metabolic process|heart development|metanephros development|negative regulation of ost…	hsa04350	TGF-beta signaling pathway	K06825	KOG1217	O	calcium ion binding	Posttranslational modification, protein turnover, chaperones	PF12662,PF12947,PF07645,PF18193,PF00683	cEGF|EGF_3|EGF_CA|Fibrillin_U_N|TB	Complement Clr-like EGF-like|EGF domain|Calcium-binding EGF domain|Fibrillin 1 unique N-terminal domain|TB domain	IPR026823,IPR001881,IPR000742,IPR000152,IPR018097,IPR024731,IPR040872,IPR009030,IPR017878,IPR036773	Domain|Domain|Domain|PTM|Conserved_site|Domain|Domain|Homologous_superfamily|Domain|Homologous_superfamily	Complement Clr-like EGF domain|EGF-like calcium-binding domain|EGF-like domain|EGF-type aspartate/asparagine hydroxylation site|EGF-like calcium-binding, conserved site|EGF domain|Fibrillin 1, unique N-terminal domain|Growth factor receptor cysteine-rich domain superfamily|TB domain|TGF-beta binding (TB) domain superfamily	WP3668,WP4816,WP4932,WP5055,WP5103	Hypothesized pathways in pathogenesis of cardiovascular disease|TGF-beta receptor signaling in skeletal dysplasias|7q11.23 copy number variation syndrome|Burn wound healing|Progeria-associated lipodystrophy	R-HSA-1474228,R-HSA-1566948,R-HSA-2129379,R-HSA-216083,R-HSA-2173789,R-HSA-381426,R-HSA-8957275	Degradation of the extracellular matrix|Elastic fibre formation|Molecules associated with elastic fibres|Integrin cell surface interactions|TGF-beta receptor signaling activates SMADs|Regulation of Insulin-like Growth Factor (IGF) transport and uptake by Insulin-like Growth Factor Binding Proteins (IGFBPs)|Post-translational protein phosphorylation
P02787	TF	Serotransferrin	74	55	368	55	698	77	7.12	1238.52	61.6	44	67.6	42.5	76.3	48.2	68.7	92.6	132.2	177	181.4	112.9	121.2	124.8	149.1	Serotransferrin	7018	TF	GO:0007015,GO:0019731,GO:0006879,GO:0071281,GO:0070371,GO:0055072,GO:0006826,GO:0030316,GO:0045780,GO:2000147,GO:0045893,GO:0042327,GO:0048260,GO:0034756,GO:0031647,GO:0001895,GO:0060395,GO:0016324,GO:0045178,GO:0009925,GO:0072562,GO:0009986,GO:0030669,GO:0005905,GO:0031410,GO:0005769,GO:0030139,GO:0005788,GO:0010008,GO:0070062,GO:0005576,GO:0005615,GO:0031232,GO:1990712,GO:0005770,GO:0048471,GO:…	actin filament organization|antibacterial humoral response|cellular iron ion homeostasis|cellular response to iron ion|ERK1 and ERK2 cascade|iron ion homeostasis|iron ion transport|osteoclast differentiation|positive regulation of bone resorption|positive regulation of cell motility|positive regulation of DNA-templated transcription|positive regulation of phosphorylation|positive regulation of re…	hsa04066,hsa04216,hsa04978	HIF-1 signaling pathway|Ferroptosis|Mineral absorption	K14736	ENOG502QT0C	P	trivalent inorganic cation transmembrane transporter activity	Inorganic ion transport and metabolism	PF00405	Transferrin	Transferrin	IPR030685,IPR016357,IPR001156,IPR018195	Family|Family|Domain|Binding_site	Serotransferrin, mammalian|Transferrin|Transferrin-like domain|Transferrin family, iron binding site	WP2007,WP2848,WP4313,WP4754,WP4906,WP5115,WP706	Iron metabolism in placenta|Pluripotent stem cell differentiation pathway|Ferroptosis|IL-18 signaling pathway|3q29 copy number variation syndrome|Network map of SARS-CoV-2 signaling pathway|Sudden infant death syndrome (SIDS) susceptibility pathways	R-HSA-114608,R-HSA-381426,R-HSA-8856825,R-HSA-8856828,R-HSA-8957275,R-HSA-917937,R-HSA-917977	Platelet degranulation |Regulation of Insulin-like Growth Factor (IGF) transport and uptake by Insulin-like Growth Factor Binding Proteins (IGFBPs)|Cargo recognition for clathrin-mediated endocytosis|Clathrin-mediated endocytosis|Post-translational protein phosphorylation|Iron uptake and transport|Transferrin endocytosis and recycling
P02675	FGB	Fibrinogen beta chain	77	39	412	39	491	55.9	8.27	1481.82	279.9	133.8	386.9	70.8	70.7	77.7	87.6	41.7	57.2	52	70.7	34.1	44	54.6	38.3	Fibrinogen beta chain	2244	FGB	GO:0002250,GO:0072378,GO:0007155,GO:0007160,GO:0071347,GO:0044320,GO:0042730,GO:0043152,GO:0045087,GO:2000352,GO:1902042,GO:0031639,GO:0070527,GO:0070374,GO:0045921,GO:0034116,GO:0090277,GO:0050714,GO:1900026,GO:0045907,GO:0051258,GO:0065003,GO:0051592,GO:0072562,GO:0005938,GO:0009986,GO:0062023,GO:0005783,GO:0009897,GO:0070062,GO:0005576,GO:0005615,GO:1903561,GO:0005577,GO:0005886,GO:0031091,GO:…	adaptive immune response|blood coagulation, fibrin clot formation|cell adhesion|cell-matrix adhesion|cellular response to interleukin-1|cellular response to leptin stimulus|fibrinolysis|induction of bacterial agglutination|innate immune response|negative regulation of endothelial cell apoptotic process|negative regulation of extrinsic apoptotic signaling pathway via death domain receptors|plasmin…	hsa04610,hsa04611,hsa04613,hsa05171	Complement and coagulation cascades|Platelet activation|Neutrophil extracellular trap formation|Coronavirus disease - COVID-19	K03904	KOG2579	M	signaling receptor binding	Cell wall/membrane/envelope biogenesis	PF08702,PF00147	Fib_alpha|Fibrinogen_C	Fibrinogen alpha/beta chain family|Fibrinogen beta and gamma chains, C-terminal globular domain	IPR036056,IPR014716,IPR002181,IPR012290,IPR020837	Homologous_superfamily|Homologous_superfamily|Domain|Domain|Conserved_site	Fibrinogen-like, C-terminal|Fibrinogen, alpha/beta/gamma chain, C-terminal globular, subdomain 1|Fibrinogen, alpha/beta/gamma chain, C-terminal globular domain|Fibrinogen, alpha/beta/gamma chain, coiled coil domain|Fibrinogen, conserved site	WP15,WP176,WP272,WP2806,WP3888,WP4136,WP4927,WP5115,WP558	Selenium micronutrient network|Folate metabolism|Blood clotting cascade|Complement system|VEGFA-VEGFR2 signaling|Fibrin complement receptor 3 signaling pathway|COVID-19, thrombosis and anticoagulation|Network map of SARS-CoV-2 signaling pathway|Complement and coagulation cascades	R-HSA-114608,R-HSA-1236974,R-HSA-140875,R-HSA-166058,R-HSA-216083,R-HSA-354192,R-HSA-354194,R-HSA-372708,R-HSA-5602498,R-HSA-5603041,R-HSA-5674135,R-HSA-5686938,R-HSA-6802946,R-HSA-6802948,R-HSA-6802952,R-HSA-6802955,R-HSA-9649948,R-HSA-9656223	Platelet degranulation |ER-Phagosome pathway|Common Pathway of Fibrin Clot Formation|MyD88:MAL(TIRAP) cascade initiated on plasma membrane|Integrin cell surface interactions|Integrin signaling|GRB2:SOS provides linkage to MAPK signaling for Integrins |p130Cas linkage to MAPK signaling for integrins|MyD88 deficiency (TLR2/4)|IRAK4 deficiency (TLR2/4)|MAP2K and MAPK activation|Regulation of TLR by …
P55268	LAMB2	Laminin subunit beta-2	47	72	182	71	1798	195.9	6.52	646.16	51.1	89.9	52.9	59.2	124.1	111.9	111.7	112.1	114.7	91.5	112.8	142.2	112.4	96.7	116.8	Laminin subunit beta-2	3913	LAMB2	GO:0009887,GO:0014002,GO:0048677,GO:0007411,GO:0070831,GO:0016477,GO:0072274,GO:0072249,GO:0007528,GO:0045785,GO:2001046,GO:0051149,GO:0110011,GO:0060041,GO:0014044,GO:0034446,GO:0009888,GO:0007601,GO:0005604,GO:0062023,GO:0005788,GO:0070062,GO:0005576,GO:0043256,GO:0043260,GO:0005608,GO:0031594,GO:0098637,GO:0043083,GO:0005201,GO:0005178,GO:0150043,GO:0005198	animal organ morphogenesis|astrocyte development|axon extension involved in regeneration|axon guidance|basement membrane assembly|cell migration|metanephric glomerular basement membrane development|metanephric podocyte development|neuromuscular junction development|positive regulation of cell adhesion|positive regulation of integrin-mediated signaling pathway|positive regulation of muscle cell di…	hsa04151,hsa04512,hsa04510,hsa05200,hsa05222,hsa05165,hsa05146,hsa05145	PI3K-Akt signaling pathway|ECM-receptor interaction|Focal adhesion|Pathways in cancer|Small cell lung cancer|Human papillomavirus infection|Amoebiasis|Toxoplasmosis	K06243	KOG0994	Z	metanephric glomerular basement membrane development	Cytoskeleton	PF00053,PF00055	Laminin_EGF|Laminin_N	Laminin EGF domain|Laminin N-terminal (Domain VI)	IPR000742,IPR013015,IPR008211,IPR002049	Domain|Domain|Domain|Domain	EGF-like domain|Laminin IV type B|Laminin, N-terminal|Laminin-type EGF domain	WP244,WP2572,WP2911,WP306,WP3932,WP4172,WP453,WP4658,WP4758,WP4823,WP5087	Alpha 6 beta 4 signaling pathway|Primary focal segmental glomerulosclerosis (FSGS)|miRNA targets in ECM and membrane receptors|Focal adhesion|Focal adhesion: PI3K-Akt-mTOR-signaling pathway|PI3K-Akt signaling pathway|Inflammatory response pathway|Small cell lung cancer|Nephrotic syndrome|Genes controlling nephrogenesis|Malignant pleural mesothelioma	R-HSA-3000157,R-HSA-3000171,R-HSA-3000178,R-HSA-381426,R-HSA-8874081,R-HSA-8957275	Laminin interactions|Non-integrin membrane-ECM interactions|ECM proteoglycans|Regulation of Insulin-like Growth Factor (IGF) transport and uptake by Insulin-like Growth Factor Binding Proteins (IGFBPs)|MET activates PTK2 signaling|Post-translational protein phosphorylation
P04275	VWF	von Willebrand factor	39	87	150	87	2813	309.1	5.48	543.67	62.1	111.3	113.5	74.1	125	118.7	128.9	93.1	122.2	92.2	113.1	105.5	80.7	84.9	74.7	von Willebrand factor	7450	VWF	GO:0007596,GO:0007155,GO:0031589,GO:0007599,GO:0030168,GO:1902533,GO:0009611,GO:0062023,GO:0005783,GO:0070062,GO:0031012,GO:0005576,GO:0005615,GO:0031091,GO:0031093,GO:0033093,GO:0051087,GO:0005518,GO:0042802,GO:0019865,GO:0005178,GO:0002020,GO:0047485	blood coagulation|cell adhesion|cell-substrate adhesion|hemostasis|platelet activation|positive regulation of intracellular signal transduction|response to wounding|collagen-containing extracellular matrix|endoplasmic reticulum|extracellular exosome|extracellular matrix|extracellular region|extracellular space|platelet alpha granule|platelet alpha granule lumen|Weibel-Palade body|chaperone bindin…	hsa04151,hsa04512,hsa04510,hsa04610,hsa04611,hsa04613,hsa05171,hsa05165	PI3K-Akt signaling pathway|ECM-receptor interaction|Focal adhesion|Complement and coagulation cascades|Platelet activation|Neutrophil extracellular trap formation|Coronavirus disease - COVID-19|Human papillomavirus infection	K03900	KOG1216	O	sensory perception of sound	Posttranslational modification, protein turnover, chaperones	PF08742,PF01826,PF00092,PF16164,PF00093,PF00094	C8|TIL|VWA|VWA_N2|VWC|VWD	C8 domain|Trypsin Inhibitor like cysteine rich domain|von Willebrand factor type A domain|VWA N-terminal|von Willebrand factor type C domain|von Willebrand factor type D domain	IPR006207,IPR036084,IPR002919,IPR014853,IPR037578,IPR032361,IPR002035,IPR001007,IPR001846,IPR036465	Domain|Homologous_superfamily|Domain|Domain|Family|Domain|Domain|Domain|Domain|Homologous_superfamily	Cystine knot, C-terminal|Serine protease inhibitor-like superfamily|Trypsin Inhibitor-like, cysteine rich domain|Uncharacterised domain, cysteine-rich|Von Willebrand factor|von Willebrand factor, VWA N-terminal domain|von Willebrand factor, type A|VWFC domain|von Willebrand factor, type D domain|von Willebrand factor A-like domain superfamily	WP272,WP306,WP3932,WP4172,WP4657,WP558	Blood clotting cascade|Focal adhesion|Focal adhesion: PI3K-Akt-mTOR-signaling pathway|PI3K-Akt signaling pathway|22q11.2 copy number variation syndrome|Complement and coagulation cascades	R-HSA-114608,R-HSA-140837,R-HSA-216083,R-HSA-354192,R-HSA-354194,R-HSA-372708,R-HSA-430116,R-HSA-5674135,R-HSA-6802946,R-HSA-6802948,R-HSA-6802952,R-HSA-6802955,R-HSA-75892,R-HSA-76009,R-HSA-9649948,R-HSA-9656223,R-HSA-9672391,R-HSA-9672393	Platelet degranulation |Intrinsic Pathway of Fibrin Clot Formation|Integrin cell surface interactions|Integrin signaling|GRB2:SOS provides linkage to MAPK signaling for Integrins |p130Cas linkage to MAPK signaling for integrins|GP1b-IX-V activation signalling|MAP2K and MAPK activation|Signaling by moderate kinase activity BRAF mutants|Signaling by high-kinase activity BRAF mutants|Signaling by BR…
Q99715	COL12A1	Collagen alpha-1(XII) chain	34	84	151	84	3063	332.9	5.53	544.2	45.5	84.8	49.6	44.5	133.6	75.4	70.2	130.3	83.8	100.3	128.2	208.1	82.1	151.8	111.9	Collagen alpha-1(XII) chain	1303	COL12A1	GO:0007155,GO:0030199,GO:0035987,GO:0005595,GO:0062023,GO:0005788,GO:0070062,GO:0005576,GO:0005615,GO:1903561,GO:0030020	cell adhesion|collagen fibril organization|endodermal cell differentiation|collagen type XII trimer|collagen-containing extracellular matrix|endoplasmic reticulum lumen|extracellular exosome|extracellular region|extracellular space|extracellular vesicle|extracellular matrix structural constituent conferring tensile strength	hsa04974	Protein digestion and absorption	K08132	KOG3544	D	structural constituent of cuticle	Cell cycle control, cell division, chromosome partitioning	PF01391,PF00041,PF00092	Collagen|fn3|VWA	Collagen triple helix repeat (20 copies)|Fibronectin type III domain|von Willebrand factor type A domain	IPR008160,IPR013320,IPR003961,IPR036116,IPR013783,IPR001791,IPR002035,IPR036465	Repeat|Homologous_superfamily|Domain|Homologous_superfamily|Homologous_superfamily|Domain|Domain|Homologous_superfamily	Collagen triple helix repeat|Concanavalin A-like lectin/glucanase domain superfamily|Fibronectin type III|Fibronectin type III superfamily|Immunoglobulin-like fold|Laminin G domain|von Willebrand factor, type A|von Willebrand factor A-like domain superfamily			R-HSA-1442490,R-HSA-1650814,R-HSA-2022090,R-HSA-8948216	Collagen degradation|Collagen biosynthesis and modifying enzymes|Assembly of collagen fibrils and other multimeric structures|Collagen chain trimerization
P12109	COL6A1	Collagen alpha-1(VI) chain	55	46	385	46	1028	108.5	5.43	1284.81	49.8	103.2	62	93.6	137.6	117.8	112	88.5	100.2	77.2	94.1	99.5	112.1	154.1	98.3	Collagen alpha-1(VI) chain	1291	COL6A1	GO:0007155,GO:0071230,GO:0035987,GO:0001649,GO:0005589,GO:0062023,GO:0005788,GO:0070062,GO:0005576,GO:0005615,GO:0005765,GO:0016020,GO:0032991,GO:0042383,GO:0005518,GO:0030020,GO:0048407	cell adhesion|cellular response to amino acid stimulus|endodermal cell differentiation|osteoblast differentiation|collagen type VI trimer|collagen-containing extracellular matrix|endoplasmic reticulum lumen|extracellular exosome|extracellular region|extracellular space|lysosomal membrane|membrane|protein-containing complex|sarcolemma|collagen binding|extracellular matrix structural constituent co…	hsa04151,hsa04512,hsa04510,hsa04974,hsa05165	PI3K-Akt signaling pathway|ECM-receptor interaction|Focal adhesion|Protein digestion and absorption|Human papillomavirus infection	K06238	KOG3544	D	structural constituent of cuticle	Cell cycle control, cell division, chromosome partitioning	PF01391,PF00092	Collagen|VWA	Collagen triple helix repeat (20 copies)|von Willebrand factor type A domain	IPR008160,IPR002035,IPR036465	Repeat|Domain|Homologous_superfamily	Collagen triple helix repeat|von Willebrand factor, type A|von Willebrand factor A-like domain superfamily	WP2911,WP4172	miRNA targets in ECM and membrane receptors|PI3K-Akt signaling pathway	R-HSA-1442490,R-HSA-1650814,R-HSA-186797,R-HSA-2022090,R-HSA-216083,R-HSA-3000178,R-HSA-419037,R-HSA-8948216	Collagen degradation|Collagen biosynthesis and modifying enzymes|Signaling by PDGF|Assembly of collagen fibrils and other multimeric structures|Integrin cell surface interactions|ECM proteoglycans|NCAM1 interactions|Collagen chain trimerization
Q16787	LAMA3	Laminin subunit alpha-3	30	84	151	83	3333	366.4	7.24	539.37	47.9	79.3	46.8	52.8	132.3	117.1	102.1	112.7	103	89.6	119.6	178.9	96.5	105.8	115.6	Laminin subunit alpha-3	3909	LAMA3	GO:0009887,GO:0007411,GO:0016477,GO:0098609,GO:0035987,GO:0008544,GO:0031581,GO:0007229,GO:0001738,GO:0030155,GO:0030334,GO:0045995,GO:0009888,GO:0005912,GO:0005604,GO:0062023,GO:0005783,GO:0070062,GO:0005576,GO:0030056,GO:0005608,GO:0005610,GO:0005201,GO:0005178,GO:0005198	animal organ morphogenesis|axon guidance|cell migration|cell-cell adhesion|endodermal cell differentiation|epidermis development|hemidesmosome assembly|integrin-mediated signaling pathway|morphogenesis of a polarized epithelium|regulation of cell adhesion|regulation of cell migration|regulation of embryonic development|tissue development|adherens junction|basement membrane|collagen-containing ext…	hsa04151,hsa04512,hsa04510,hsa05200,hsa05222,hsa05165,hsa05146,hsa05145	PI3K-Akt signaling pathway|ECM-receptor interaction|Focal adhesion|Pathways in cancer|Small cell lung cancer|Human papillomavirus infection|Amoebiasis|Toxoplasmosis	K06240	KOG1836	O	biological adhesion	Posttranslational modification, protein turnover, chaperones	PF00052,PF00053,PF02210,PF06008,PF06009,PF00055	Laminin_B|Laminin_EGF|Laminin_G_2|Laminin_I|Laminin_II|Laminin_N	Laminin B (Domain IV)|Laminin EGF domain|Laminin G domain|Laminin Domain I|Laminin Domain II|Laminin N-terminal (Domain VI)	IPR013320,IPR000742,IPR009254,IPR010307,IPR001791,IPR000034,IPR008211,IPR002049	Homologous_superfamily|Domain|Domain|Domain|Domain|Domain|Domain|Domain	Concanavalin A-like lectin/glucanase domain superfamily|EGF-like domain|Laminin alpha, domain I|Laminin domain II|Laminin G domain|Laminin IV|Laminin, N-terminal|Laminin-type EGF domain	WP244,WP306,WP3287,WP3932,WP4172,WP4658,WP5087	Alpha 6 beta 4 signaling pathway|Focal adhesion|Overview of nanoparticle effects|Focal adhesion: PI3K-Akt-mTOR-signaling pathway|PI3K-Akt signaling pathway|Small cell lung cancer|Malignant pleural mesothelioma	R-HSA-1474228,R-HSA-2022090,R-HSA-2214320,R-HSA-3000157,R-HSA-3000171,R-HSA-3000178,R-HSA-446107,R-HSA-8874081	Degradation of the extracellular matrix|Assembly of collagen fibrils and other multimeric structures|Anchoring fibril formation|Laminin interactions|Non-integrin membrane-ECM interactions|ECM proteoglycans|Type I hemidesmosome assembly|MET activates PTK2 signaling
P0C0L5	C4B_2	Complement C4-B	42	62	172	3	1744	192.6	7.27	625.91	79.4	76.6	217.2	67	99.4	66.2	96.4	78.6	102.7	138.8	128.1	75.1	88.2	106.1	80.3	Complement C4-B	721	C4B_2	GO:0006956,GO:0006958,GO:0032490,GO:0006954,GO:0045087,GO:0008228,GO:2000427,GO:0050778,GO:1903028,GO:0030424,GO:0072562,GO:0005601,GO:0030425,GO:0070062,GO:0005576,GO:0005615,GO:0005886,GO:0106139,GO:0045202,GO:0030246,GO:0001848,GO:0004866	complement activation|complement activation, classical pathway|detection of molecule of bacterial origin|inflammatory response|innate immune response|opsonization|positive regulation of apoptotic cell clearance|positive regulation of immune response|positive regulation of opsonization|axon|blood microparticle|classical-complement-pathway C3/C5 convertase complex|dendrite|extracellular exosome|ext…	hsa04610,hsa05171,hsa05133,hsa05150,hsa05322,hsa04936	Complement and coagulation cascades|Coronavirus disease - COVID-19|Pertussis|Staphylococcus aureus infection|Systemic lupus erythematosus|Alcoholic liver disease	K03989	KOG1366	J	endopeptidase inhibitor activity	Translation, ribosomal structure and biogenesis	PF00207,PF07703,PF07677,PF01821,PF01835,PF17791,PF17789,PF01759,PF07678	A2M|A2M_BRD|A2M_recep|ANATO|MG2|MG3|MG4|NTR|TED_complement	Alpha-2-macroglobulin family|Alpha-2-macroglobulin bait region domain|A-macroglobulin receptor binding domain|Anaphylotoxin-like domain|MG2 domain|Macroglobulin domain MG3|Macroglobulin domain MG4|UNC-6/NTR/C345C module|A-macroglobulin TED domain	IPR009048,IPR036595,IPR011625,IPR011626,IPR000020,IPR018081,IPR001840,IPR013783,IPR001599,IPR019742,IPR002890,IPR041555,IPR040839,IPR001134,IPR018933,IPR008930,IPR008993	Domain|Homologous_superfamily|Domain|Domain|Domain|Homologous_superfamily|Domain|Homologous_superfamily|Domain|Conserved_site|Domain|Domain|Domain|Domain|Domain|Homologous_superfamily|Homologous_superfamily	Alpha-macroglobulin, receptor-binding|Alpha-macroglobulin, receptor-binding domain superfamily|Alpha-2-macroglobulin, bait region domain|Alpha-macroglobulin-like, TED domain|Anaphylatoxin/fibulin|Anaphylatoxin, complement system|Anaphylatoxin, complement system domain|Immunoglobulin-like fold|Alpha-2-macroglobulin|Alpha-2-macroglobulin, conserved site|Macroglobulin domain|Macroglobulin domain MG3…	WP2328,WP3941,WP5090,WP545,WP558,WP706	Allograft rejection|Oxidative damage response|Complement system in neuronal development and plasticity|Complement activation|Complement and coagulation cascades|Sudden infant death syndrome (SIDS) susceptibility pathways	R-HSA-166663,R-HSA-174577,R-HSA-977606	Initial triggering of complement|Activation of C3 and C5|Regulation of Complement cascade
P08670	VIM	Vimentin	78	47	608	41	466	53.6	5.12	2060.62	67.9	108.8	93.5	110.2	102.2	121.9	107.4	81.7	104.3	82.3	94.9	95.7	123.9	114.1	91.2	Vimentin	7431	VIM	GO:0014002,GO:0060020,GO:0071222,GO:0071225,GO:0071346,GO:0045109,GO:0070307,GO:0010977,GO:0031175,GO:0032967,GO:0045727,GO:0043488,GO:0060395,GO:0030424,GO:0031252,GO:0005737,GO:0005856,GO:0005829,GO:0070062,GO:0005925,GO:0005882,GO:0045111,GO:0005815,GO:0016363,GO:0005777,GO:0045335,GO:0005886,GO:0005844,GO:1990904,GO:0003725,GO:0042802,GO:1990254,GO:0060090,GO:0019904,GO:0097110,GO:0005200,GO:…	astrocyte development|Bergmann glial cell differentiation|cellular response to lipopolysaccharide|cellular response to muramyl dipeptide|cellular response to type II interferon|intermediate filament organization|lens fiber cell development|negative regulation of neuron projection development|neuron projection development|positive regulation of collagen biosynthetic process|positive regulation of …	hsa05206,hsa05169	MicroRNAs in cancer|Epstein-Barr virus infection	K07606	KOG0977	J	structural molecule activity	Translation, ribosomal structure and biogenesis	PF00038,PF04732	Filament|Filament_head	Intermediate filament protein|Intermediate filament head (DNA binding) region	IPR018039,IPR039008,IPR006821	Conserved_site|Domain|Domain	Intermediate filament protein, conserved site|Intermediate filament, rod domain|Intermediate filament head, DNA-binding domain	WP2328,WP2431,WP2572,WP2814,WP2864,WP383,WP3859,WP4352,WP5055,WP5097,WP5300,WP69	Allograft rejection|Spinal cord injury|Primary focal segmental glomerulosclerosis (FSGS)|Mammary gland development pathway - Puberty (Stage 2 of 4)|Apoptosis-related network due to altered Notch3 in ovarian cancer|Striated muscle contraction pathway|TGF-beta signaling in thyroid cells for epithelial-mesenchymal transition|Ciliary landscape|Burn wound healing|CCL18 signaling pathway|TROP2 regulato…	R-HSA-264870,R-HSA-390522,R-HSA-6785807,R-HSA-9013422,R-HSA-9613829,R-HSA-9615710,R-HSA-9646399	Caspase-mediated cleavage of cytoskeletal proteins|Striated Muscle Contraction|Interleukin-4 and Interleukin-13 signaling|RHOBTB1 GTPase cycle|Chaperone Mediated Autophagy|Late endosomal microautophagy|Aggrephagy
P11047	LAMC1	Laminin subunit gamma-1	42	62	166	62	1609	177.5	5.12	587.07	56.7	93.6	73.6	70.8	119.5	118.4	118	105.2	113	91.8	99.7	135.4	99	93.1	112.1	Laminin subunit gamma-1	3915	LAMC1	GO:0009887,GO:0007155,GO:0016477,GO:0007492,GO:0022617,GO:0031581,GO:0035633,GO:0045785,GO:0050679,GO:2001046,GO:0051149,GO:0065003,GO:0110011,GO:0034446,GO:0009888,GO:0005604,GO:0062023,GO:0005788,GO:0070062,GO:0005576,GO:0005615,GO:0005606,GO:0043259,GO:0043260,GO:0098637,GO:0005201	animal organ morphogenesis|cell adhesion|cell migration|endoderm development|extracellular matrix disassembly|hemidesmosome assembly|maintenance of blood-brain barrier|positive regulation of cell adhesion|positive regulation of epithelial cell proliferation|positive regulation of integrin-mediated signaling pathway|positive regulation of muscle cell differentiation|protein-containing complex asse…	hsa04151,hsa04512,hsa04510,hsa05200,hsa05222,hsa05165,hsa05146,hsa05145,hsa05020	PI3K-Akt signaling pathway|ECM-receptor interaction|Focal adhesion|Pathways in cancer|Small cell lung cancer|Human papillomavirus infection|Amoebiasis|Toxoplasmosis|Prion disease	K05635	KOG1836	O	biological adhesion	Posttranslational modification, protein turnover, chaperones	PF00052,PF00053,PF00055	Laminin_B|Laminin_EGF|Laminin_N	Laminin B (Domain IV)|Laminin EGF domain|Laminin N-terminal (Domain VI)	IPR000742,IPR000034,IPR008211,IPR002049	Domain|Domain|Domain|Domain	EGF-like domain|Laminin IV|Laminin, N-terminal|Laminin-type EGF domain	WP244,WP2806,WP2853,WP2911,WP306,WP3932,WP4172,WP453,WP4658,WP5087	Alpha 6 beta 4 signaling pathway|Complement system|Endoderm differentiation|miRNA targets in ECM and membrane receptors|Focal adhesion|Focal adhesion: PI3K-Akt-mTOR-signaling pathway|PI3K-Akt signaling pathway|Inflammatory response pathway|Small cell lung cancer|Malignant pleural mesothelioma	R-HSA-1474228,R-HSA-3000157,R-HSA-3000171,R-HSA-3000178,R-HSA-373760,R-HSA-381426,R-HSA-8874081,R-HSA-8957275,R-HSA-9619665	Degradation of the extracellular matrix|Laminin interactions|Non-integrin membrane-ECM interactions|ECM proteoglycans|L1CAM interactions|Regulation of Insulin-like Growth Factor (IGF) transport and uptake by Insulin-like Growth Factor Binding Proteins (IGFBPs)|MET activates PTK2 signaling|Post-translational protein phosphorylation|EGR2 and SOX10-mediated initiation of Schwann cell myelination
O60437	PPL	Periplakin	58	96	156	96	1756	204.6	5.6	528.31	52.7	59.3	62.5	44	71.6	71.6	72.4	171.1	108.4	118.4	112.5	161.4	94.2	165.4	134.2	Periplakin	5493	PPL	GO:0045104,GO:0031424,GO:0009612,GO:0042060,GO:0001533,GO:0005737,GO:0005856,GO:0005829,GO:0030057,GO:0070062,GO:0016020,GO:0005886,GO:0045296,GO:0005200,GO:0005198	intermediate filament cytoskeleton organization|keratinization|response to mechanical stimulus|wound healing|cornified envelope|cytoplasm|cytoskeleton|cytosol|desmosome|extracellular exosome|membrane|plasma membrane|cadherin binding|structural constituent of cytoskeleton|structural molecule activity				KOG0516	Z	cytoskeletal protein binding	Cytoskeleton	PF17902	SH3_10	SH3 domain	IPR041615,IPR043197,IPR035915,IPR001101,IPR001452,IPR018159	Domain|Family|Homologous_superfamily|Repeat|Domain|Repeat	Desmoplakin, SH3 domain|Plakin|Plakin repeat superfamily|Plectin repeat|SH3 domain|Spectrin/alpha-actinin			R-HSA-6809371,R-HSA-8851680	Formation of the cornified envelope|Butyrophilin (BTN) family interactions
P0C0L4	C4A	Complement C4-A	41	62	166	3	1744	192.7	7.08	600.71	45.1	73.2	124.6	49.1	83.2	58.3	81.9	82.7	164.7	170.7	170.7	77.1	91.9	133.4	93.6	Complement C4-A	720	C4A	GO:0006956,GO:0006958,GO:0006954,GO:0045087,GO:2000427,GO:0050778,GO:1903028,GO:0030424,GO:0072562,GO:0005601,GO:0030425,GO:0005788,GO:0070062,GO:0005576,GO:0005615,GO:0043025,GO:0005886,GO:0045202,GO:0001849,GO:0004866	complement activation|complement activation, classical pathway|inflammatory response|innate immune response|positive regulation of apoptotic cell clearance|positive regulation of immune response|positive regulation of opsonization|axon|blood microparticle|classical-complement-pathway C3/C5 convertase complex|dendrite|endoplasmic reticulum lumen|extracellular exosome|extracellular region|extracell…	hsa04610,hsa05171,hsa05133,hsa05150,hsa05322,hsa04936	Complement and coagulation cascades|Coronavirus disease - COVID-19|Pertussis|Staphylococcus aureus infection|Systemic lupus erythematosus|Alcoholic liver disease	K03989	KOG1366	J	endopeptidase inhibitor activity	Translation, ribosomal structure and biogenesis	PF00207,PF07703,PF07677,PF01821,PF01835,PF17791,PF17789,PF01759,PF07678	A2M|A2M_BRD|A2M_recep|ANATO|MG2|MG3|MG4|NTR|TED_complement	Alpha-2-macroglobulin family|Alpha-2-macroglobulin bait region domain|A-macroglobulin receptor binding domain|Anaphylotoxin-like domain|MG2 domain|Macroglobulin domain MG3|Macroglobulin domain MG4|UNC-6/NTR/C345C module|A-macroglobulin TED domain	IPR009048,IPR036595,IPR011625,IPR011626,IPR000020,IPR018081,IPR001840,IPR013783,IPR001599,IPR019742,IPR002890,IPR041555,IPR040839,IPR001134,IPR018933,IPR008930,IPR008993	Domain|Homologous_superfamily|Domain|Domain|Domain|Homologous_superfamily|Domain|Homologous_superfamily|Domain|Conserved_site|Domain|Domain|Domain|Domain|Domain|Homologous_superfamily|Homologous_superfamily	Alpha-macroglobulin, receptor-binding|Alpha-macroglobulin, receptor-binding domain superfamily|Alpha-2-macroglobulin, bait region domain|Alpha-macroglobulin-like, TED domain|Anaphylatoxin/fibulin|Anaphylatoxin, complement system|Anaphylatoxin, complement system domain|Immunoglobulin-like fold|Alpha-2-macroglobulin|Alpha-2-macroglobulin, conserved site|Macroglobulin domain|Macroglobulin domain MG3…	WP2328,WP2806,WP5090,WP5218,WP545,WP706	Allograft rejection|Complement system|Complement system in neuronal development and plasticity|Extrafollicular and follicular B cell activation by SARS-CoV-2|Complement activation|Sudden infant death syndrome (SIDS) susceptibility pathways	R-HSA-166663,R-HSA-174577,R-HSA-381426,R-HSA-8957275,R-HSA-977606	Initial triggering of complement|Activation of C3 and C5|Regulation of Insulin-like Growth Factor (IGF) transport and uptake by Insulin-like Growth Factor Binding Proteins (IGFBPs)|Post-translational protein phosphorylation|Regulation of Complement cascade
P24821	TNC	Tenascin	40	64	150	64	2201	240.7	4.89	553.8	202.8	183.7	285.3	77.4	115.6	66.7	110.4	43.8	54.2	68.6	42.2	74.3	64.2	55	55.7	Tenascin	3371	TNC	GO:0007155,GO:0060739,GO:0002009,GO:0007528,GO:0031175,GO:0001649,GO:0014012,GO:0008284,GO:0010628,GO:0060740,GO:0030155,GO:0001558,GO:0030334,GO:0050727,GO:0009611,GO:0005604,GO:0062023,GO:0005788,GO:0005576,GO:0005615,GO:0005925,GO:0005614,GO:0016020,GO:0098966,GO:0090733,GO:0005201,GO:0045545	cell adhesion|mesenchymal-epithelial cell signaling involved in prostate gland development|morphogenesis of an epithelium|neuromuscular junction development|neuron projection development|osteoblast differentiation|peripheral nervous system axon regeneration|positive regulation of cell population proliferation|positive regulation of gene expression|prostate gland epithelium morphogenesis|regulatio…	hsa04151,hsa04512,hsa04510,hsa05206,hsa05165	PI3K-Akt signaling pathway|ECM-receptor interaction|Focal adhesion|MicroRNAs in cancer|Human papillomavirus infection	K06252	KOG1225	L	regulation of canonical Wnt signaling pathway involved in osteoblast differentiation	Replication, recombination and repair	PF07974,PF18720,PF00147,PF00041	EGF_2|EGF_Tenascin|Fibrinogen_C|fn3	EGF-like domain|Tenascin EGF domain|Fibrinogen beta and gamma chains, C-terminal globular domain|Fibronectin type III domain	IPR000742,IPR013111,IPR041161,IPR036056,IPR014716,IPR002181,IPR003961,IPR036116,IPR013783	Domain|Domain|Domain|Homologous_superfamily|Homologous_superfamily|Domain|Domain|Homologous_superfamily|Homologous_superfamily	EGF-like domain|EGF-like domain, extracellular|Tenascin, EGF-like domain|Fibrinogen-like, C-terminal|Fibrinogen, alpha/beta/gamma chain, C-terminal globular, subdomain 1|Fibrinogen, alpha/beta/gamma chain, C-terminal globular domain|Fibronectin type III|Fibronectin type III superfamily|Immunoglobulin-like fold	WP306,WP366,WP3678,WP3859,WP3932,WP4172,WP5055,WP5236	Focal adhesion|TGF-beta signaling pathway|Amplification and expansion of oncogenic pathways as metastatic traits|TGF-beta signaling in thyroid cells for epithelial-mesenchymal transition|Focal adhesion: PI3K-Akt-mTOR-signaling pathway|PI3K-Akt signaling pathway|Burn wound healing|Markers of kidney cell lineage	R-HSA-216083,R-HSA-3000170,R-HSA-3000178,R-HSA-381426,R-HSA-8957275	Integrin cell surface interactions|Syndecan interactions|ECM proteoglycans|Regulation of Insulin-like Growth Factor (IGF) transport and uptake by Insulin-like Growth Factor Binding Proteins (IGFBPs)|Post-translational protein phosphorylation
P02545	LMNA	Prelamin-A/C	67	47	265	45	664	74.1	7.02	976.96	43.4	95	61.2	57.2	123.5	106.9	101.4	97.7	127.9	93.1	99.3	106.5	140.1	127.4	119.2	Prelamin-A/C	4000	LMNA	GO:0071456,GO:0090398,GO:1990683,GO:0030951,GO:0031507,GO:0007517,GO:1903243,GO:0008285,GO:2001237,GO:0072201,GO:0090201,GO:0006998,GO:0007097,GO:0051664,GO:0010628,GO:1900114,GO:0006606,GO:0008104,GO:0090435,GO:0034504,GO:0030334,GO:1900180,GO:0031647,GO:0032204,GO:0055015,GO:0005829,GO:0005882,GO:0005638,GO:0005635,GO:0005652,GO:0016363,GO:0031965,GO:0016607,GO:0005654,GO:0005634,GO:0048471,GO:…	cellular response to hypoxia|cellular senescence|DNA double-strand break attachment to nuclear envelope|establishment or maintenance of microtubule cytoskeleton polarity|heterochromatin formation|muscle organ development|negative regulation of cardiac muscle hypertrophy in response to stress|negative regulation of cell population proliferation|negative regulation of extrinsic apoptotic signaling …	hsa04210,hsa05410,hsa05412,hsa05414	Apoptosis|Hypertrophic cardiomyopathy|Arrhythmogenic right ventricular cardiomyopathy|Dilated cardiomyopathy	K12641	KOG0977	J	structural molecule activity	Translation, ribosomal structure and biogenesis	PF00038,PF00932	Filament|LTD	Intermediate filament protein|Lamin Tail Domain	IPR018039,IPR039008,IPR001322,IPR036415	Conserved_site|Domain|Domain|Homologous_superfamily	Intermediate filament protein, conserved site|Intermediate filament, rod domain|Lamin tail domain|Lamin tail domain superfamily	WP2118,WP236,WP314,WP4299,WP4758,WP4844,WP4879,WP5102,WP5103,WP5104	Arrhythmogenic right ventricular cardiomyopathy|Adipogenesis|Fas ligand pathway and stress induction of heat shock proteins|Lamin A-processing pathway|Nephrotic syndrome|Influence of laminopathies on Wnt signaling|Overlap between signal transduction pathways contributing to LMNA laminopathies|Familial partial lipodystrophy|Progeria-associated lipodystrophy|Acquired partial lipodystrophy / Barraqu…	R-HSA-1221632,R-HSA-2980766,R-HSA-2995383,R-HSA-352238,R-HSA-381038,R-HSA-4419969,R-HSA-6802952,R-HSA-8862803	Meiotic synapsis|Nuclear Envelope Breakdown|Initiation of Nuclear Envelope (NE) Reformation|Breakdown of the nuclear lamina|XBP1(S) activates chaperone genes|Depolymerisation of the Nuclear Lamina|Signaling by BRAF and RAF1 fusions|Deregulated CDK5 triggers multiple neurodegenerative pathways in Alzheimer's disease models
Q07954	LRP1	Prolow-density lipoprotein receptor-related protein 1	23	88	140	88	4544	504.3	5.39	473.02	94.3	115	97.5	114.3	123.2	118.1	127.3	96.7	91	83.9	83.2	91.2	81.2	88.8	94.2	Prolow-density lipoprotein receptor-related protein 1	4035	LRP1	GO:0097242,GO:0150094,GO:0150093,GO:0035909,GO:0043277,GO:0002265,GO:1904646,GO:0007167,GO:0006629,GO:0042953,GO:0007041,GO:0010629,GO:1905049,GO:0060394,GO:2000587,GO:0060392,GO:0014912,GO:0030178,GO:0006909,GO:1900223,GO:0010942,GO:0010875,GO:0032376,GO:0045807,GO:0032370,GO:1905167,GO:0032092,GO:1903078,GO:1904300,GO:0031623,GO:0006898,GO:0032956,GO:0032374,GO:0010715,GO:0032429,GO:0001523,GO:…	amyloid-beta clearance|amyloid-beta clearance by cellular catabolic process|amyloid-beta clearance by transcytosis|aorta morphogenesis|apoptotic cell clearance|astrocyte activation involved in immune response|cellular response to amyloid-beta|enzyme-linked receptor protein signaling pathway|lipid metabolic process|lipoprotein transport|lysosomal transport|negative regulation of gene expression|ne…	hsa04979,hsa05144,hsa05010	Cholesterol metabolism|Malaria|Alzheimer disease	K04550	KOG1215	G	endocytosis	Carbohydrate transport and metabolism	PF12662,PF16472,PF07645,PF00057,PF00058	cEGF|DUF5050|EGF_CA|Ldl_recept_a|Ldl_recept_b	Complement Clr-like EGF-like|Domain of unknown function (DUF5050)|Calcium-binding EGF domain|Low-density lipoprotein receptor domain class A|Low-density lipoprotein receptor repeat class B	IPR011042,IPR026823,IPR032485,IPR001881,IPR000742,IPR000152,IPR018097,IPR009030,IPR036055,IPR023415,IPR000033,IPR002172	Homologous_superfamily|Domain|Domain|Domain|Domain|PTM|Conserved_site|Homologous_superfamily|Homologous_superfamily|Conserved_site|Repeat|Repeat	Six-bladed beta-propeller, TolB-like|Complement Clr-like EGF domain|Domain of unknown function DUF5050|EGF-like calcium-binding domain|EGF-like domain|EGF-type aspartate/asparagine hydroxylation site|EGF-like calcium-binding, conserved site|Growth factor receptor cysteine-rich domain superfamily|LDL receptor-like superfamily|Low-density lipoprotein (LDL) receptor class A, conserved site|LDLR clas…	WP2059,WP3664,WP430,WP5108,WP5110,WP5111,WP5112,WP5124	Alzheimer's disease and miRNA effects|Regulation of Wnt / B-catenin signaling by small molecule compounds|Statin inhibition of cholesterol production|Familial hyperlipidemia type 1|Familial hyperlipidemia type 3|Familial hyperlipidemia type 4|Familial hyperlipidemia type 5|Alzheimer's disease	R-HSA-2168880,R-HSA-975634	Scavenging of heme from plasma|Retinoid metabolism and transport
Q9P2E9	RRBP1	Ribosome-binding protein 1	67	73	132	73	1410	152.4	8.6	480.52	162.5	136	148	71.8	87.4	80.7	83.1	96.8	87.9	104.5	84.1	93.5	96.4	77.4	89.8	Ribosome-binding protein 1	6238	RRBP1	GO:0001649,GO:0015031,GO:0006412,GO:0005783,GO:0005789,GO:0016020,GO:0005840,GO:0003723,GO:0038023	osteoblast differentiation|protein transport|translation|endoplasmic reticulum|endoplasmic reticulum membrane|membrane|ribosome|RNA binding|signaling receptor activity	hsa04141	Protein processing in endoplasmic reticulum	K14000	ENOG502QV05	S	translation	Function unknown	PF05104	Rib_recp_KP_reg	Ribosome receptor lysine/proline rich region	IPR007794,IPR040248	Domain|Family	Ribosome receptor lysine/proline rich|Ribosome-binding protein 1	WP2858	Ectoderm differentiation	R-HSA-9725370	Signaling by ALK fusions and activated point mutants
P26038	MSN	Moesin	74	55	253	42	577	67.8	6.4	809.89	91.7	73.8	69.7	85.7	94.4	96.3	81	127.2	99.5	119.3	98.1	119.2	103.3	115.5	125.4	Moesin	4478	MSN	GO:0071394,GO:0061028,GO:0045198,GO:0022612,GO:0001771,GO:0007159,GO:0050900,GO:0022614,GO:2000643,GO:0010628,GO:0071803,GO:0045732,GO:1902966,GO:0008360,GO:0008361,GO:2000401,GO:1902115,GO:0070489,GO:0072678,GO:0042098,GO:0005912,GO:0045177,GO:0016324,GO:0016323,GO:0072562,GO:0071944,GO:0009986,GO:0005737,GO:0005856,GO:0005829,GO:0070062,GO:0005615,GO:0030175,GO:0005925,GO:0005902,GO:0031528,GO:…	cellular response to testosterone stimulus|establishment of endothelial barrier|establishment of epithelial cell apical/basal polarity|gland morphogenesis|immunological synapse formation|leukocyte cell-cell adhesion|leukocyte migration|membrane to membrane docking|positive regulation of early endosome to late endosome transport|positive regulation of gene expression|positive regulation of podosom…	hsa04530,hsa04810,hsa04670,hsa05205,hsa05162	Tight junction|Regulation of actin cytoskeleton|Leukocyte transendothelial migration|Proteoglycans in cancer|Measles	K05763	KOG3529	O	actin binding	Posttranslational modification, protein turnover, chaperones	PF00769,PF20492,PF09380,PF00373,PF09379	ERM_C|ERM_helical|FERM_C|FERM_M|FERM_N	Ezrin/radixin/moesin family C terminal|Ezrin/radixin/moesin, alpha-helical domain|FERM C-terminal PH-like domain|FERM central domain|FERM N-terminal domain	IPR019749,IPR011174,IPR011259,IPR041789,IPR046810,IPR000798,IPR014352,IPR035963,IPR019748,IPR019747,IPR000299,IPR018979,IPR018980,IPR008954,IPR011993,IPR029071	Domain|Family|Domain|Domain|Domain|Family|Homologous_superfamily|Homologous_superfamily|Domain|Conserved_site|Domain|Domain|Domain|Homologous_superfamily|Homologous_superfamily|Homologous_superfamily	Band 4.1 domain|Ezrin/radixin/moesin|Ezrin/radixin/moesin, C-terminal|ERM family, FERM domain C-lobe|Ezrin/radixin/moesin, alpha-helical domain|Ezrin/radixin/moesin-like|FERM/acyl-CoA-binding protein superfamily|FERM superfamily, second domain|FERM central domain|FERM conserved site|FERM domain|FERM, N-terminal|FERM, C-terminal PH-like domain|Moesin tail domain superfamily|PH-like domain superfam…	WP2276,WP2324,WP4630,WP4949,WP51,WP5199	Glial cell differentiation|AGE/RAGE pathway|Measles virus infection|16p11.2 proximal deletion syndrome|Regulation of actin cytoskeleton|PtdIns(4,5)P2 in cytokinesis pathway	R-HSA-437239,R-HSA-8950505,R-HSA-9662360,R-HSA-9662361,R-HSA-9725370	Recycling pathway of L1|Gene and protein expression by JAK-STAT signaling after Interleukin-12 stimulation|Sensory processing of sound by inner hair cells of the cochlea|Sensory processing of sound by outer hair cells of the cochlea|Signaling by ALK fusions and activated point mutants
P16157	ANK1	Ankyrin-1	37	58	140	54	1881	206.1	6.01	495.44	189.4	71.7	163.3	39.9	70.4	74.7	68.1	87.2	201.1	102	117.9	61.6	72.2	109.6	70.8	Ankyrin-1	286	ANK1	GO:0007010,GO:0006888,GO:0006887,GO:0045199,GO:0072659,GO:0007165,GO:0016323,GO:0009898,GO:0005856,GO:0005829,GO:0031430,GO:0043005,GO:0005886,GO:0016529,GO:0014731,GO:0051117,GO:0008093,GO:0019899,GO:0019903,GO:0030507,GO:0005200,GO:0005198,GO:0044325	cytoskeleton organization|endoplasmic reticulum to Golgi vesicle-mediated transport|exocytosis|maintenance of epithelial cell apical/basal polarity|protein localization to plasma membrane|signal transduction|basolateral plasma membrane|cytoplasmic side of plasma membrane|cytoskeleton|cytosol|M band|neuron projection|plasma membrane|sarcoplasmic reticulum|spectrin-associated cytoskeleton|ATPase bi…	hsa05205	Proteoglycans in cancer	K10380	KOG4177	I	spectrin binding	Lipid transport and metabolism	PF00023,PF12796,PF13637,PF00531,PF17809,PF00791	Ank|Ank_2|Ank_4|Death|UPA_2|ZU5	Ankyrin repeat|Ankyrin repeats (3 copies)|Ankyrin repeats (many copies)|Death domain|UPA domain|ZU5 domain	IPR002110,IPR036770,IPR040745,IPR011029,IPR000488,IPR000906	Repeat|Homologous_superfamily|Domain|Homologous_superfamily|Domain|Domain	Ankyrin repeat|Ankyrin repeat-containing domain superfamily|Ankyrin, UPA domain|Death-like domain superfamily|Death domain|ZU5 domain			R-HSA-445095,R-HSA-447038,R-HSA-447041,R-HSA-447043,R-HSA-6807878	Interaction between L1 and Ankyrins|NrCAM interactions|CHL1 interactions|Neurofascin interactions|COPI-mediated anterograde transport
P55072	VCP	Transitional endoplasmic reticulum ATPase	73	47	158	47	806	89.3	5.26	586.62	99.4	100.3	91.7	100.2	120.5	130.1	125.8	93.1	92.4	89.7	85.8	91.7	95.8	92.7	90.8	Transitional endoplasmic reticulum ATPase	7415	VCP	GO:0006919,GO:0070842,GO:0046034,GO:0097352,GO:0006914,GO:1903843,GO:0006974,GO:0034605,GO:0006281,GO:0006302,GO:0061857,GO:0006888,GO:0030968,GO:0032510,GO:0071712,GO:0036503,GO:0045184,GO:0072389,GO:0036297,GO:0016236,GO:0051228,GO:0006734,GO:0045879,GO:2001171,GO:0090263,GO:1903007,GO:0010918,GO:1903862,GO:0032436,GO:0045732,GO:1903006,GO:0031334,GO:0010498,GO:0043161,GO:0016567,GO:0106300,GO:…	activation of cysteine-type endopeptidase activity involved in apoptotic process|aggresome assembly|ATP metabolic process|autophagosome maturation|autophagy|cellular response to arsenite ion|cellular response to DNA damage stimulus|cellular response to heat|DNA repair|double-strand break repair|endoplasmic reticulum stress-induced pre-emptive quality control|endoplasmic reticulum to Golgi vesicle…	hsa04141,hsa05134,hsa05014,hsa05022	Protein processing in endoplasmic reticulum|Legionellosis|Amyotrophic lateral sclerosis|Pathways of neurodegeneration - multiple diseases	K13525	KOG0730	O	ATP binding	Posttranslational modification, protein turnover, chaperones	PF00004,PF17862,PF02933,PF02359,PF09336	AAA|AAA_lid_3|CDC48_2|CDC48_N|Vps4_C	ATPase family associated with various cellular activities (AAA)|AAA+ lid domain|Cell division protein 48 (CDC48), domain 2|Cell division protein 48 (CDC48), N-terminal domain|Vps4 C terminal oligomerisation domain	IPR003593,IPR005938,IPR041569,IPR009010,IPR003959,IPR003960,IPR004201,IPR029067,IPR003338,IPR027417,IPR015415	Domain|Family|Domain|Homologous_superfamily|Domain|Conserved_site|Domain|Homologous_superfamily|Domain|Homologous_superfamily|Domain	AAA+ ATPase domain|AAA ATPase, CDC48 family|AAA ATPase, AAA+ lid domain|Aspartate decarboxylase-like domain superfamily|ATPase, AAA-type, core|ATPase, AAA-type, conserved site|CDC48, domain 2|CDC48 domain 2-like superfamily|CDC48, N-terminal subdomain|P-loop containing nucleoside triphosphate hydrolase|Vps4 oligomerisation, C-terminal	WP5202,WP5205	Alstrom syndrome|Clock-controlled autophagy in bone metabolism	R-HSA-110320,R-HSA-3371511,R-HSA-382556,R-HSA-532668,R-HSA-5358346,R-HSA-5362768,R-HSA-5678895,R-HSA-5689877,R-HSA-5689896,R-HSA-6798695,R-HSA-8866654,R-HSA-8876725,R-HSA-8951664,R-HSA-9013407,R-HSA-9646399,R-HSA-9678110,R-HSA-9694614,R-HSA-9755511	Translesion Synthesis by POLH|HSF1 activation|ABC-family proteins mediated transport|N-glycan trimming in the ER and Calnexin/Calreticulin cycle|Hedgehog ligand biogenesis|Hh mutants are degraded by ERAD|Defective CFTR causes cystic fibrosis|Josephin domain DUBs|Ovarian tumor domain proteases|Neutrophil degranulation|E3 ubiquitin ligases ubiquitinate target proteins|Protein methylation|Neddylatio…
P60709	ACTB	Actin, cytoplasmic 1	74	24	956	1	375	41.7	5.48	3448.44	103.7	100.6	87.1	106.9	113	106.2	100.7	98.2	95.2	91.5	88.4	106	109	95.8	97.7	Actin, cytoplasmic 1	60	ACTB	GO:0034333,GO:0045176,GO:0007409,GO:0048870,GO:0072749,GO:0006338,GO:0007163,GO:0016573,GO:0043968,GO:0043967,GO:0035633,GO:0001738,GO:0045596,GO:0032091,GO:0070527,GO:0045597,GO:0008284,GO:0045893,GO:2000781,GO:1905168,GO:0045663,GO:0051623,GO:1902459,GO:0045582,GO:0098974,GO:0071896,GO:0042981,GO:0051726,GO:0000079,GO:2000779,GO:0070316,GO:2000045,GO:0030071,GO:0051621,GO:2000819,GO:1903076,GO:…	adherens junction assembly|apical protein localization|axonogenesis|cell motility|cellular response to cytochalasin B|chromatin remodeling|establishment or maintenance of cell polarity|histone acetylation|histone H2A acetylation|histone H4 acetylation|maintenance of blood-brain barrier|morphogenesis of a polarized epithelium|negative regulation of cell differentiation|negative regulation of prote…	hsa04015,hsa04390,hsa04145,hsa04210,hsa04510,hsa04520,hsa04530,hsa04810,hsa04611,hsa04613,hsa04670,hsa04921,hsa04919,hsa04971,hsa04714,hsa05205,hsa05225,hsa05164,hsa05110,hsa05130,hsa05132,hsa05131,hsa05135,hsa05100,hsa05014,hsa05418,hsa05410,hsa05412,hsa05414,hsa05416	Rap1 signaling pathway|Hippo signaling pathway|Phagosome|Apoptosis|Focal adhesion|Adherens junction|Tight junction|Regulation of actin cytoskeleton|Platelet activation|Neutrophil extracellular trap formation|Leukocyte transendothelial migration|Oxytocin signaling pathway|Thyroid hormone signaling pathway|Gastric acid secretion|Thermogenesis|Proteoglycans in cancer|Hepatocellular carcinoma|Influen…	K05692	KOG0676	Z	ATP binding	Cytoskeleton	PF00022	Actin	Actin	IPR004000,IPR020902,IPR004001,IPR043129	Family|Conserved_site|Conserved_site|Homologous_superfamily	Actin family|Actin/actin-like conserved site|Actin, conserved site|ATPase, nucleotide binding domain	WP2118,WP2272,WP2636,WP289,WP306,WP314,WP4217,WP4298,WP4321,WP4534,WP4879,WP5087,WP51,WP5115	Arrhythmogenic right ventricular cardiomyopathy|Pathogenic Escherichia coli infection|Common pathways underlying drug addiction|Myometrial relaxation and contraction pathways|Focal adhesion|Fas ligand pathway and stress induction of heat shock proteins|Ebola virus infection in host|Acute viral myocarditis|Thermogenesis|Mechanoregulation and pathology of YAP/TAZ via Hippo and non-Hippo mechanisms|…	R-HSA-1445148,R-HSA-190873,R-HSA-196025,R-HSA-2029482,R-HSA-3214847,R-HSA-389957,R-HSA-390450,R-HSA-3928662,R-HSA-3928665,R-HSA-418990,R-HSA-437239,R-HSA-4420097,R-HSA-445095,R-HSA-446353,R-HSA-5250924,R-HSA-5626467,R-HSA-5663213,R-HSA-5663220,R-HSA-5674135,R-HSA-5689603,R-HSA-5696394,R-HSA-6802946,R-HSA-6802948,R-HSA-6802952,R-HSA-6802955,R-HSA-8856828,R-HSA-9035034,R-HSA-9649948,R-HSA-9656223,R…	Translocation of SLC2A4 (GLUT4) to the plasma membrane|Gap junction degradation|Formation of annular gap junctions|Regulation of actin dynamics for phagocytic cup formation|HATs acetylate histones|Prefoldin mediated transfer of substrate to CCT/TriC|Folding of actin by CCT/TriC|EPHB-mediated forward signaling|EPH-ephrin mediated repulsion of cells|Adherens junctions interactions|Recycling pathway…
P08133	ANXA6	Annexin A6	74	52	215	52	673	75.8	5.6	733.45	89.5	105.3	75.1	116.3	146.1	121.8	113.1	81.9	88.8	77.5	93.7	90.5	119.7	99	81.8	Annexin A6	309	ANXA6	GO:0097190,GO:0003418,GO:0034220,GO:0051560,GO:0051283,GO:0001755,GO:0001778,GO:0006937,GO:0062023,GO:0070062,GO:0005925,GO:0031902,GO:0005765,GO:0042470,GO:0016020,GO:0005739,GO:0048471,GO:0051015,GO:0005262,GO:0005509,GO:0005544,GO:0048306,GO:0015485,GO:0035374,GO:0005525,GO:0042802,GO:0015276,GO:0008289,GO:0001786	apoptotic signaling pathway|growth plate cartilage chondrocyte differentiation|ion transmembrane transport|mitochondrial calcium ion homeostasis|negative regulation of sequestering of calcium ion|neural crest cell migration|plasma membrane repair|regulation of muscle contraction|collagen-containing extracellular matrix|extracellular exosome|focal adhesion|late endosome membrane|lysosomal membrane…				KOG0819	L	calcium-dependent phospholipid binding	Replication, recombination and repair	PF00191	Annexin	Annexin	IPR001464,IPR018502,IPR018252,IPR037104,IPR002393	Family|Repeat|Conserved_site|Homologous_superfamily|Family	Annexin|Annexin repeat|Annexin repeat, conserved site|Annexin superfamily|Annexin A6	WP536,WP98	Calcium regulation in cardiac cells|Prostaglandin synthesis and regulation	R-HSA-445355	Smooth Muscle Contraction
P63261	ACTG1	Actin, cytoplasmic 2	74	24	956	1	375	41.8	5.48	3447.43	106.6	100.8	111.6	102.2	150	100.4	114.8	91.3	79.7	90.1	80.7	88.5	95	97.2	91	Actin, cytoplasmic 2	71	ACTG1	GO:0001525,GO:0071346,GO:0035633,GO:0001738,GO:0070527,GO:0030335,GO:0010628,GO:0090303,GO:1902396,GO:0051893,GO:0051492,GO:1900242,GO:0150111,GO:0051592,GO:0009612,GO:0001895,GO:0045214,GO:0120192,GO:0005884,GO:0043296,GO:0120220,GO:0072562,GO:0044305,GO:0005911,GO:0005856,GO:0005829,GO:0097433,GO:0070062,GO:0005615,GO:0031941,GO:0005925,GO:0016020,GO:0030016,GO:0005634,GO:0045335,GO:0005886,GO:…	angiogenesis|cellular response to type II interferon|maintenance of blood-brain barrier|morphogenesis of a polarized epithelium|platelet aggregation|positive regulation of cell migration|positive regulation of gene expression|positive regulation of wound healing|protein localization to bicellular tight junction|regulation of focal adhesion assembly|regulation of stress fiber assembly|regulation o…	hsa04015,hsa04390,hsa04145,hsa04210,hsa04510,hsa04520,hsa04530,hsa04810,hsa04611,hsa04613,hsa04670,hsa04921,hsa04919,hsa04971,hsa04714,hsa05205,hsa05225,hsa05164,hsa05110,hsa05130,hsa05132,hsa05131,hsa05135,hsa05100,hsa05014,hsa05418,hsa05410,hsa05412,hsa05414,hsa05416	Rap1 signaling pathway|Hippo signaling pathway|Phagosome|Apoptosis|Focal adhesion|Adherens junction|Tight junction|Regulation of actin cytoskeleton|Platelet activation|Neutrophil extracellular trap formation|Leukocyte transendothelial migration|Oxytocin signaling pathway|Thyroid hormone signaling pathway|Gastric acid secretion|Thermogenesis|Proteoglycans in cancer|Hepatocellular carcinoma|Influen…	K05692	KOG0676	Z	ATP binding	Cytoskeleton	PF00022	Actin	Actin	IPR004000,IPR020902,IPR004001,IPR043129	Family|Conserved_site|Conserved_site|Homologous_superfamily	Actin family|Actin/actin-like conserved site|Actin, conserved site|ATPase, nucleotide binding domain	WP2118,WP2272,WP2636,WP289,WP306,WP314,WP383,WP3888,WP4217,WP4321,WP4534,WP5087,WP51,WP5115	Arrhythmogenic right ventricular cardiomyopathy|Pathogenic Escherichia coli infection|Common pathways underlying drug addiction|Myometrial relaxation and contraction pathways|Focal adhesion|Fas ligand pathway and stress induction of heat shock proteins|Striated muscle contraction pathway|VEGFA-VEGFR2 signaling|Ebola virus infection in host|Thermogenesis|Mechanoregulation and pathology of YAP/TAZ …	R-HSA-1445148,R-HSA-190873,R-HSA-196025,R-HSA-2029482,R-HSA-3928662,R-HSA-3928665,R-HSA-418990,R-HSA-437239,R-HSA-4420097,R-HSA-445095,R-HSA-446353,R-HSA-5626467,R-HSA-5663213,R-HSA-5663220,R-HSA-5674135,R-HSA-6802946,R-HSA-6802948,R-HSA-6802952,R-HSA-6802955,R-HSA-8856828,R-HSA-9013418,R-HSA-9649948,R-HSA-9656223,R-HSA-9662360,R-HSA-9662361,R-HSA-9664422	Translocation of SLC2A4 (GLUT4) to the plasma membrane|Gap junction degradation|Formation of annular gap junctions|Regulation of actin dynamics for phagocytic cup formation|EPHB-mediated forward signaling|EPH-ephrin mediated repulsion of cells|Adherens junctions interactions|Recycling pathway of L1|VEGFA-VEGFR2 Pathway|Interaction between L1 and Ankyrins|Cell-extracellular matrix interactions|RHO…
P14618	PKM	Pyruvate kinase PKM	78	39	219	38	531	57.9	7.84	815.62	182.5	113.4	102.4	158.6	88.2	112	96.8	86.8	70.9	85.4	68.4	74	84.6	76.4	99.7	Pyruvate kinase PKM	5315	PKM	GO:0061621,GO:0032869,GO:0006096,GO:2000767,GO:1903672,GO:0045944,GO:0012501,GO:0005929,GO:0062023,GO:0005737,GO:0005829,GO:0070062,GO:0005576,GO:1903561,GO:1904813,GO:0005739,GO:0005634,GO:0005791,GO:0034774,GO:0031982,GO:0005524,GO:0045296,GO:0035402,GO:0000287,GO:0023026,GO:0003729,GO:0030955,GO:0042803,GO:0004713,GO:0004743,GO:0003723,GO:0003713	canonical glycolysis|cellular response to insulin stimulus|glycolytic process|positive regulation of cytoplasmic translation|positive regulation of sprouting angiogenesis|positive regulation of transcription by RNA polymerase II|programmed cell death|cilium|collagen-containing extracellular matrix|cytoplasm|cytosol|extracellular exosome|extracellular region|extracellular vesicle|ficolin-1-rich gr…	hsa00010,hsa00620,hsa04922,hsa05203,hsa05230,hsa05165,hsa04930	Glycolysis / Gluconeogenesis|Pyruvate metabolism|Glucagon signaling pathway|Viral carcinogenesis|Central carbon metabolism in cancer|Human papillomavirus infection|Type II diabetes mellitus	K00873	KOG2323	G	pyruvate kinase activity	Carbohydrate transport and metabolism	PF00224,PF02887	PK|PK_C	Pyruvate kinase, barrel domain|Pyruvate kinase, alpha/beta domain	IPR001697,IPR015813,IPR040442,IPR011037,IPR018209,IPR015793,IPR015795,IPR036918,IPR015806	Family|Homologous_superfamily|Homologous_superfamily|Homologous_superfamily|Active_site|Domain|Domain|Homologous_superfamily|Homologous_superfamily	Pyruvate kinase|Pyruvate/Phosphoenolpyruvate kinase-like domain superfamily|Pyruvate kinase-like domain superfamily|Pyruvate kinase-like, insert domain superfamily|Pyruvate kinase, active site|Pyruvate kinase, barrel|Pyruvate kinase, C-terminal|Pyruvate kinase, C-terminal domain superfamily|Pyruvate kinase, insert domain superfamily	WP3614,WP3925,WP4018,WP4290,WP4629,WP5049,WP5211,WP5220,WP534	Photodynamic therapy-induced HIF-1 survival signaling|Amino acid metabolism|Clear cell renal cell carcinoma pathways|Metabolic reprogramming in colon cancer|Aerobic glycolysis|Glycolysis in senescence|Glucose metabolism in triple-negative breast cancer cells|Metabolic reprogramming in pancreatic cancer|Glycolysis and gluconeogenesis	R-HSA-6798695,R-HSA-70171	Neutrophil degranulation|Glycolysis
Q14980	NUMA1	Nuclear mitotic apparatus protein 1	42	80	117	79	2115	238.1	5.78	432.02	59.1	76.6	53.6	78.8	85.2	86.9	68.9	133.2	117.4	119.5	123.2	130.6	123.9	103.6	139.4	Nuclear mitotic apparatus protein 1	4926	NUMA1	GO:0055048,GO:0030953,GO:0051301,GO:0007059,GO:0000132,GO:0051321,GO:0001578,GO:0006997,GO:0030513,GO:0051984,GO:1905820,GO:0051798,GO:0032388,GO:0045618,GO:0031116,GO:1902846,GO:1904778,GO:1902365,GO:1905832,GO:0090235,GO:0060236,GO:0005938,GO:0099738,GO:0005813,GO:0005694,GO:0055028,GO:1905720,GO:0005829,GO:0030425,GO:0070062,GO:0019897,GO:0000139,GO:0097575,GO:0016328,GO:0097427,GO:0036449,GO:…	anastral spindle assembly|astral microtubule organization|cell division|chromosome segregation|establishment of mitotic spindle orientation|meiotic cell cycle|microtubule bundle formation|nucleus organization|positive regulation of BMP signaling pathway|positive regulation of chromosome segregation|positive regulation of chromosome separation|positive regulation of hair follicle development|posit…				ENOG502QTDA	S	positive regulation of protein localization to spindle pole body	Function unknown							WP2858	Ectoderm differentiation	R-HSA-380320,R-HSA-68875	Recruitment of NuMA to mitotic centrosomes|Mitotic Prophase
P11021	HSPA5	Endoplasmic reticulum chaperone BiP	62	46	195	43	654	72.3	5.16	694.85	148.2	105.9	121.9	158.8	107.8	121.5	120.6	73.4	78.9	76.2	70.4	72.5	83.3	79.2	81.5	Endoplasmic reticulum chaperone BiP	3309	HSPA5	GO:0071236,GO:0071277,GO:0071320,GO:0071480,GO:0042149,GO:0071353,GO:0071287,GO:1990090,GO:0034620,GO:0071466,GO:0021680,GO:0021589,GO:0051085,GO:0030968,GO:0006983,GO:0001554,GO:0035437,GO:0043066,GO:1903895,GO:0031333,GO:0030512,GO:0051402,GO:0030182,GO:0030335,GO:0010976,GO:0031398,GO:1990440,GO:0031204,GO:0034975,GO:0042026,GO:1903891,GO:1903894,GO:1903897,GO:0060904,GO:0042220,GO:1904313,GO:…	cellular response to antibiotic|cellular response to calcium ion|cellular response to cAMP|cellular response to gamma radiation|cellular response to glucose starvation|cellular response to interleukin-4|cellular response to manganese ion|cellular response to nerve growth factor stimulus|cellular response to unfolded protein|cellular response to xenobiotic stimulus|cerebellar Purkinje cell layer d…	hsa03060,hsa04141,hsa04612,hsa04918,hsa05012,hsa05014,hsa05020,hsa05022,hsa05417	Protein export|Protein processing in endoplasmic reticulum|Antigen processing and presentation|Thyroid hormone synthesis|Parkinson disease|Amyotrophic lateral sclerosis|Prion disease|Pathways of neurodegeneration - multiple diseases|Lipid and atherosclerosis	K09490	KOG0100	O	ATP binding	Posttranslational modification, protein turnover, chaperones	PF00012	HSP70	Hsp70 protein	IPR043129,IPR042050,IPR018181,IPR029048,IPR029047,IPR013126	Homologous_superfamily|Domain|Conserved_site|Homologous_superfamily|Homologous_superfamily|Family	ATPase, nucleotide binding domain|Endoplasmic reticulum chaperone BIP, nucleotide-binding domain|Heat shock protein 70, conserved site|Heat shock protein 70kD, C-terminal domain superfamily|Heat shock protein 70kD, peptide-binding domain superfamily|Heat shock protein 70 family	WP2359,WP2864,WP3613,WP3995,WP4861,WP4925	Parkin-ubiquitin proteasomal system pathway|Apoptosis-related network due to altered Notch3 in ovarian cancer|Photodynamic therapy-induced unfolded protein response|Prion disease pathway|Endoplasmic reticulum stress response in coronavirus infection|Unfolded protein response	R-HSA-114608,R-HSA-3371453,R-HSA-381033,R-HSA-381042,R-HSA-381070,R-HSA-381183,R-HSA-983170	Platelet degranulation |Regulation of HSF1-mediated heat shock response|ATF6 (ATF6-alpha) activates chaperones|PERK regulates gene expression|IRE1alpha activates chaperones|ATF6 (ATF6-alpha) activates chaperone genes|Antigen Presentation: Folding, assembly and peptide loading of class I MHC
P48681	NES	Nestin	48	66	105	66	1621	177.3	4.36	384.67	55.9	95.4	104	72.2	177.2	103.1	80.4	106.1	113.6	97.9	90.9	125.8	95.4	83.3	98.7	Nestin	10763	NES	GO:0007420,GO:0048858,GO:0007417,GO:0031076,GO:0000086,GO:0043086,GO:0043524,GO:0032091,GO:0051402,GO:0030844,GO:2000179,GO:0072089,GO:0005737,GO:0005882,GO:0045111,GO:0031730,GO:0019215	brain development|cell projection morphogenesis|central nervous system development|embryonic camera-type eye development|G2/M transition of mitotic cell cycle|negative regulation of catalytic activity|negative regulation of neuron apoptotic process|negative regulation of protein binding|neuron apoptotic process|positive regulation of intermediate filament depolymerization|positive regulation of n…				ENOG502RYFK	S	Belongs to the intermediate filament family	Function unknown	PF00038	Filament	Intermediate filament protein	IPR018039,IPR039008,IPR031211	Conserved_site|Domain|Family	Intermediate filament protein, conserved site|Intermediate filament, rod domain|Nestin
P12110	COL6A2	Collagen alpha-2(VI) chain	37	37	317	37	1019	108.5	6.21	1149.94	53.8	101.6	62.6	86.8	130	117.8	115	94	107.5	77.1	101.8	104.3	104.8	144.2	98.7	Collagen alpha-2(VI) chain	1292	COL6A2	GO:0007155,GO:0009749,GO:0005581,GO:0062023,GO:0005788,GO:0070062,GO:0005576,GO:0005615,GO:1903561,GO:0032991,GO:0042383,GO:0005518,GO:0030020	cell adhesion|response to glucose|collagen trimer|collagen-containing extracellular matrix|endoplasmic reticulum lumen|extracellular exosome|extracellular region|extracellular space|extracellular vesicle|protein-containing complex|sarcolemma|collagen binding|extracellular matrix structural constituent conferring tensile strength	hsa04151,hsa04512,hsa04510,hsa04974,hsa05165	PI3K-Akt signaling pathway|ECM-receptor interaction|Focal adhesion|Protein digestion and absorption|Human papillomavirus infection	K06238	KOG3544	D	structural constituent of cuticle	Cell cycle control, cell division, chromosome partitioning	PF01391,PF00092	Collagen|VWA	Collagen triple helix repeat (20 copies)|von Willebrand factor type A domain	IPR008160,IPR002035,IPR036465	Repeat|Domain|Homologous_superfamily	Collagen triple helix repeat|von Willebrand factor, type A|von Willebrand factor A-like domain superfamily	WP2911,WP306,WP3932,WP4172	miRNA targets in ECM and membrane receptors|Focal adhesion|Focal adhesion: PI3K-Akt-mTOR-signaling pathway|PI3K-Akt signaling pathway	R-HSA-1442490,R-HSA-1650814,R-HSA-186797,R-HSA-2022090,R-HSA-216083,R-HSA-3000178,R-HSA-419037,R-HSA-8948216	Collagen degradation|Collagen biosynthesis and modifying enzymes|Signaling by PDGF|Assembly of collagen fibrils and other multimeric structures|Integrin cell surface interactions|ECM proteoglycans|NCAM1 interactions|Collagen chain trimerization
Q14764	MVP	Major vault protein	60	45	131	44	893	99.3	5.48	495.09	135	106.2	140.4	158.3	108.7	144.2	134	69.2	62	72.3	65.9	64.6	76.9	75.5	86.7	Major vault protein	9961	MVP	GO:0038127,GO:0051028,GO:0042059,GO:0031953,GO:0061099,GO:0015031,GO:0005737,GO:0005856,GO:0005829,GO:0070062,GO:0005576,GO:1904813,GO:0016020,GO:0005643,GO:0005634,GO:0048471,GO:1990904,GO:0034774,GO:0042802,GO:0019901,GO:0019903	ERBB signaling pathway|mRNA transport|negative regulation of epidermal growth factor receptor signaling pathway|negative regulation of protein autophosphorylation|negative regulation of protein tyrosine kinase activity|protein transport|cytoplasm|cytoskeleton|cytosol|extracellular exosome|extracellular region|ficolin-1-rich granule lumen|membrane|nuclear pore|nucleus|perinuclear region of cytopla…				ENOG502QPP0	J	regulation of signaling	Translation, ribosomal structure and biogenesis	PF11978,PF01505,PF17794,PF17795,PF17796	MVP_shoulder|Vault|Vault_2|Vault_3|Vault_4	Shoulder domain|Major Vault Protein repeat domain|Major Vault Protein repeat domain|Major Vault Protein Repeat domain|Major Vault Protein repeat domain	IPR036013,IPR039059,IPR041139,IPR043023,IPR021870,IPR041134,IPR043179,IPR040989,IPR041136,IPR002499	Homologous_superfamily|Family|Domain|Homologous_superfamily|Domain|Domain|Homologous_superfamily|Domain|Domain|Repeat	Band 7/SPFH domain superfamily|Major vault protein|Major vault protein repeat domain|Major vault protein repeat domain superfamily|Major vault protein, shoulder domain|Major vault protein repeat domain 2|Major vault protein repeat domain 2 superfamily|Major vault protein repeat domain 3|Major vault protein repeat domain 4|Major vault protein, N-terminal	WP4949	16p11.2 proximal deletion syndrome	R-HSA-6798695	Neutrophil degranulation
P08238	HSP90AB1	Heat shock protein HSP 90-beta	60	40	165	22	724	83.2	5.03	599.44	135	97.8	117.4	181	106.9	91.2	96.8	88.3	79.4	94.9	73.4	86.9	79.9	78.7	92.6	Heat shock protein HSP 90-beta	3326	HSP90AB1	GO:0048675,GO:0034605,GO:0071353,GO:0071407,GO:0021955,GO:0051131,GO:0030010,GO:1903660,GO:0043524,GO:1901799,GO:0032435,GO:0051248,GO:1901389,GO:0001890,GO:0045597,GO:0045793,GO:1904031,GO:0045429,GO:0033138,GO:0032516,GO:0032092,GO:0042307,GO:0051897,GO:2000010,GO:0071902,GO:1902949,GO:0051973,GO:0030511,GO:0006457,GO:0050821,GO:0051726,GO:0032880,GO:0031396,GO:0042220,GO:0009651,GO:0006986,GO:…	axon extension|cellular response to heat|cellular response to interleukin-4|cellular response to organic cyclic compound|central nervous system neuron axonogenesis|chaperone-mediated protein complex assembly|establishment of cell polarity|negative regulation of complement-dependent cytotoxicity|negative regulation of neuron apoptotic process|negative regulation of proteasomal protein catabolic pr…	hsa04141,hsa04151,hsa04217,hsa04621,hsa04612,hsa04659,hsa04657,hsa04915,hsa04914,hsa05200,hsa05207,hsa05215,hsa05132,hsa05417,hsa05418	Protein processing in endoplasmic reticulum|PI3K-Akt signaling pathway|Necroptosis|NOD-like receptor signaling pathway|Antigen processing and presentation|Th17 cell differentiation|IL-17 signaling pathway|Estrogen signaling pathway|Progesterone-mediated oocyte maturation|Pathways in cancer|Chemical carcinogenesis - receptor activation|Prostate cancer|Salmonella infection|Lipid and atherosclerosis…	K04079	KOG0019	O	unfolded protein binding	Posttranslational modification, protein turnover, chaperones	PF02518,PF00183	HATPase_c|HSP90	Histidine kinase-, DNA gyrase B-, and HSP90-like ATPase|Hsp90 protein	IPR003594,IPR036890,IPR019805,IPR037196,IPR001404,IPR020575,IPR020568	Domain|Homologous_superfamily|Conserved_site|Homologous_superfamily|Family|Domain|Homologous_superfamily	Histidine kinase/HSP90-like ATPase|Histidine kinase/HSP90-like ATPase superfamily|Heat shock protein Hsp90, conserved site|HSP90, C-terminal domain|Heat shock protein Hsp90 family|Heat shock protein Hsp90, N-terminal|Ribosomal protein S5 domain 2-type fold	WP2882,WP2884,WP3932,WP4172	Nuclear receptors meta-pathway|NRF2 pathway|Focal adhesion: PI3K-Akt-mTOR-signaling pathway|PI3K-Akt signaling pathway	R-HSA-168928,R-HSA-2029482,R-HSA-3371497,R-HSA-3371511,R-HSA-3371568,R-HSA-3371571,R-HSA-399954,R-HSA-5336415,R-HSA-6798695,R-HSA-844456,R-HSA-8852276,R-HSA-8937144,R-HSA-8939211,R-HSA-9013418,R-HSA-9018519,R-HSA-9613829,R-HSA-9660826,R-HSA-9679191,R-HSA-9705671	DDX58/IFIH1-mediated induction of interferon-alpha/beta|Regulation of actin dynamics for phagocytic cup formation|HSP90 chaperone cycle for steroid hormone receptors (SHR) in the presence of ligand|HSF1 activation|Attenuation phase|HSF1-dependent transactivation|Sema3A PAK dependent Axon repulsion|Uptake and function of diphtheria toxin|Neutrophil degranulation|The NLRP3 inflammasome|The role of …
P07900	HSP90AA1	Heat shock protein HSP 90-alpha	57	43	153	26	732	84.6	5.02	546.88	116.5	90.8	86.3	140.2	96	93.3	97.2	107	92.6	108.5	86	95.8	91.1	91.6	107.1	Heat shock protein HSP 90-alpha	3320	HSP90AA1	GO:0002218,GO:0048675,GO:0034605,GO:0098586,GO:0021955,GO:0061684,GO:0051131,GO:0030010,GO:0006839,GO:0002230,GO:0032728,GO:0045429,GO:0033138,GO:0045732,GO:0051897,GO:0001934,GO:0032273,GO:1902949,GO:0051973,GO:0006457,GO:0045040,GO:0042026,GO:0050821,GO:0043335,GO:0042981,GO:0032880,GO:0031396,GO:0043254,GO:0046677,GO:0009409,GO:0009408,GO:0006986,GO:1905323,GO:0007004,GO:0044295,GO:0005737,GO:…	activation of innate immune response|axon extension|cellular response to heat|cellular response to virus|central nervous system neuron axonogenesis|chaperone-mediated autophagy|chaperone-mediated protein complex assembly|establishment of cell polarity|mitochondrial transport|positive regulation of defense response to virus by host|positive regulation of interferon-beta production|positive regulat…	hsa04141,hsa04151,hsa04217,hsa04621,hsa04612,hsa04659,hsa04657,hsa04915,hsa04914,hsa05200,hsa05207,hsa05215,hsa05132,hsa05417,hsa05418	Protein processing in endoplasmic reticulum|PI3K-Akt signaling pathway|Necroptosis|NOD-like receptor signaling pathway|Antigen processing and presentation|Th17 cell differentiation|IL-17 signaling pathway|Estrogen signaling pathway|Progesterone-mediated oocyte maturation|Pathways in cancer|Chemical carcinogenesis - receptor activation|Prostate cancer|Salmonella infection|Lipid and atherosclerosis…	K04079	KOG0019	O	unfolded protein binding	Posttranslational modification, protein turnover, chaperones	PF02518,PF00183	HATPase_c|HSP90	Histidine kinase-, DNA gyrase B-, and HSP90-like ATPase|Hsp90 protein	IPR003594,IPR036890,IPR019805,IPR037196,IPR001404,IPR020575,IPR020568	Domain|Homologous_superfamily|Conserved_site|Homologous_superfamily|Family|Domain|Homologous_superfamily	Histidine kinase/HSP90-like ATPase|Histidine kinase/HSP90-like ATPase superfamily|Heat shock protein Hsp90, conserved site|HSP90, C-terminal domain|Heat shock protein Hsp90 family|Heat shock protein Hsp90, N-terminal|Ribosomal protein S5 domain 2-type fold	WP1433,WP231,WP2355,WP2586,WP262,WP2873,WP2875,WP2876,WP2880,WP2882,WP2884,WP3888,WP3932,WP4172,WP5130	Nucleotide-binding oligomerization domain (NOD) pathway|TNF-alpha signaling pathway|Corticotropin-releasing hormone signaling pathway|Aryl hydrocarbon receptor pathway|Ebstein-Barr virus LMP1 signaling|Aryl hydrocarbon receptor pathway|Constitutive androstane receptor pathway|Pregnane X receptor pathway|Glucocorticoid receptor pathway|Nuclear receptors meta-pathway|NRF2 pathway|VEGFA-VEGFR2 signa…	R-HSA-1227986,R-HSA-1236382,R-HSA-1474151,R-HSA-168928,R-HSA-192905,R-HSA-2029482,R-HSA-203615,R-HSA-2565942,R-HSA-3000484,R-HSA-3371497,R-HSA-3371511,R-HSA-3371568,R-HSA-3371571,R-HSA-380259,R-HSA-380270,R-HSA-380284,R-HSA-380320,R-HSA-399954,R-HSA-4420097,R-HSA-5218920,R-HSA-5336415,R-HSA-5601884,R-HSA-5620912,R-HSA-5637810,R-HSA-5675482,R-HSA-6785807,R-HSA-6798695,R-HSA-8852276,R-HSA-8854518,R…	Signaling by ERBB2|Constitutive Signaling by Ligand-Responsive EGFR Cancer Variants|Tetrahydrobiopterin (BH4) synthesis, recycling, salvage and regulation|DDX58/IFIH1-mediated induction of interferon-alpha/beta|vRNP Assembly|Regulation of actin dynamics for phagocytic cup formation|eNOS activation|Regulation of PLK1 Activity at G2/M Transition|Scavenging by Class F Receptors|HSP90 chaperone cycle…
Q9HBL0	TNS1	Tensin-1	45	65	124	61	1839	196.9	8.16	444.03	46.8	86.4	49.9	52.2	105.5	69.1	60.4	172.7	112.5	111.9	114.3	146.2	135.3	118.1	118.8	Tensin-1	7145	TNS1	GO:0010761,GO:0009986,GO:0005737,GO:0005856,GO:0005925,GO:0003779,GO:0003723	fibroblast migration|cell surface|cytoplasm|cytoskeleton|focal adhesion|actin binding|RNA binding				KOG1930	T	actin binding	Signal transduction mechanisms	PF08416,PF10409,PF00017	PTB|PTEN_C2|SH2	Phosphotyrosine-binding domain|C2 domain of PTEN tumour-suppressor protein|SH2 domain	IPR035892,IPR011993,IPR029021,IPR013625,IPR006020,IPR000980,IPR036860,IPR035012,IPR014020,IPR029023,IPR033929,IPR003595	Homologous_superfamily|Homologous_superfamily|Homologous_superfamily|Domain|Domain|Domain|Homologous_superfamily|Domain|Domain|Domain|Domain|Domain	C2 domain superfamily|PH-like domain superfamily|Protein-tyrosine phosphatase-like|Tensin/EPS8 phosphotyrosine-binding domain|PTB/PI domain|SH2 domain|SH2 domain superfamily|Tensin-like, SH2 domain|Tensin phosphatase, C2 domain|Tensin-type phosphatase domain|Tensin, phosphotyrosine-binding domain|Protein-tyrosine phosphatase, catalytic	WP185	Integrin-mediated cell adhesion
P02671	FGA	Fibrinogen alpha chain	47	44	337	44	866	94.9	6.01	1083.57	290.1	141.4	393.9	59.4	65.1	71.4	74.2	47.3	59.9	53	70.2	33.8	46.1	56.5	37.7	Fibrinogen alpha chain	2243	FGA	GO:0002250,GO:0072377,GO:0072378,GO:0007160,GO:0042730,GO:0043152,GO:0045087,GO:2000261,GO:2000352,GO:1902042,GO:0031639,GO:0070527,GO:0070374,GO:0045921,GO:0034116,GO:0090277,GO:0050714,GO:1900026,GO:0045907,GO:0051258,GO:0065003,GO:0051592,GO:0072562,GO:0009986,GO:0062023,GO:0005783,GO:0005788,GO:0009897,GO:0070062,GO:0005576,GO:0005615,GO:1903561,GO:0005577,GO:0005886,GO:0031091,GO:0031093,GO:…	adaptive immune response|blood coagulation, common pathway|blood coagulation, fibrin clot formation|cell-matrix adhesion|fibrinolysis|induction of bacterial agglutination|innate immune response|negative regulation of blood coagulation, common pathway|negative regulation of endothelial cell apoptotic process|negative regulation of extrinsic apoptotic signaling pathway via death domain receptors|pl…	hsa04610,hsa04611,hsa04613,hsa05171	Complement and coagulation cascades|Platelet activation|Neutrophil extracellular trap formation|Coronavirus disease - COVID-19	K03903	KOG2579	M	signaling receptor binding	Cell wall/membrane/envelope biogenesis	PF08702,PF12160,PF00147	Fib_alpha|Fibrinogen_aC|Fibrinogen_C	Fibrinogen alpha/beta chain family|Fibrinogen alpha C domain|Fibrinogen beta and gamma chains, C-terminal globular domain	IPR036056,IPR014716,IPR002181,IPR012290,IPR021996,IPR037579,IPR020837	Homologous_superfamily|Homologous_superfamily|Domain|Domain|Domain|Family|Conserved_site	Fibrinogen-like, C-terminal|Fibrinogen, alpha/beta/gamma chain, C-terminal globular, subdomain 1|Fibrinogen, alpha/beta/gamma chain, C-terminal globular domain|Fibrinogen, alpha/beta/gamma chain, coiled coil domain|Fibrinogen alpha C domain|Fibrinogen|Fibrinogen, conserved site	WP15,WP176,WP272,WP2806,WP3888,WP4136,WP4927,WP5115	Selenium micronutrient network|Folate metabolism|Blood clotting cascade|Complement system|VEGFA-VEGFR2 signaling|Fibrin complement receptor 3 signaling pathway|COVID-19, thrombosis and anticoagulation|Network map of SARS-CoV-2 signaling pathway	R-HSA-114608,R-HSA-1236974,R-HSA-140875,R-HSA-166058,R-HSA-216083,R-HSA-354192,R-HSA-354194,R-HSA-372708,R-HSA-381426,R-HSA-5602498,R-HSA-5603041,R-HSA-5674135,R-HSA-5686938,R-HSA-6802946,R-HSA-6802948,R-HSA-6802952,R-HSA-6802955,R-HSA-8957275,R-HSA-9649948,R-HSA-9656223,R-HSA-977225	Platelet degranulation |ER-Phagosome pathway|Common Pathway of Fibrin Clot Formation|MyD88:MAL(TIRAP) cascade initiated on plasma membrane|Integrin cell surface interactions|Integrin signaling|GRB2:SOS provides linkage to MAPK signaling for Integrins |p130Cas linkage to MAPK signaling for integrins|Regulation of Insulin-like Growth Factor (IGF) transport and uptake by Insulin-like Growth Factor B…
P13796	LCP1	Plastin-2	67	38	145	32	627	70.2	5.43	517.82	202.7	105.5	84.1	180.2	72	105.5	75.2	86.4	61.6	101	65.1	83.9	84.3	77.4	115.2	Plastin-2	3936	LCP1	GO:0051764,GO:0051017,GO:0051639,GO:0031100,GO:0016477,GO:0030866,GO:0022617,GO:0071803,GO:0010737,GO:0033157,GO:0002286,GO:0015629,GO:0005884,GO:0032432,GO:0030054,GO:0005737,GO:0005829,GO:0070062,GO:0005615,GO:0030175,GO:0005925,GO:0097386,GO:0048471,GO:0001891,GO:0005886,GO:0002102,GO:0001726,GO:0032587,GO:0003779,GO:0051015,GO:0005509,GO:0051020,GO:0005178	actin crosslink formation|actin filament bundle assembly|actin filament network formation|animal organ regeneration|cell migration|cortical actin cytoskeleton organization|extracellular matrix disassembly|positive regulation of podosome assembly|protein kinase A signaling|regulation of intracellular protein transport|T cell activation involved in immune response|actin cytoskeleton|actin filament|…				KOG0046	Z	actin filament network formation	Cytoskeleton	PF00307,PF13499	CH|EF-hand_7	Calponin homology (CH) domain|EF-hand domain pair	IPR001589,IPR001715,IPR036872,IPR011992,IPR018247,IPR002048,IPR039959	Conserved_site|Domain|Homologous_superfamily|Homologous_superfamily|Binding_site|Domain|Family	Actinin-type actin-binding domain, conserved site|Calponin homology domain|CH domain superfamily|EF-hand domain pair|EF-Hand 1, calcium-binding site|EF-hand domain|Fimbrin/Plastin			R-HSA-8950505	Gene and protein expression by JAK-STAT signaling after Interleukin-12 stimulation
O75923	DYSF	Dysferlin	37	64	100	61	2080	237.1	5.64	343.03	140.2	107	101.4	117.3	135.7	124.9	95.7	87.7	79.6	89.2	89.4	87.9	77.4	81.3	85.3	Dysferlin	8291	DYSF	GO:0002281,GO:0061025,GO:0002280,GO:0050765,GO:0007009,GO:0001778,GO:0033292,GO:0006906,GO:0034451,GO:0031410,GO:0030659,GO:0005769,GO:0030139,GO:0005768,GO:0070062,GO:0005770,GO:0005886,GO:0042383,GO:0030315,GO:0005509,GO:0005544,GO:0005543	macrophage activation involved in immune response|membrane fusion|monocyte activation involved in immune response|negative regulation of phagocytosis|plasma membrane organization|plasma membrane repair|T-tubule organization|vesicle fusion|centriolar satellite|cytoplasmic vesicle|cytoplasmic vesicle membrane|early endosome|endocytic vesicle|endosome|extracellular exosome|late endosome|plasma membr…				KOG1326	C	plasma membrane repair	Energy production and conversion	PF00168,PF08165,PF08150,PF08151,PF16165	C2|FerA|FerB|FerI|Ferlin_C	C2 domain|FerA (NUC095) domain|FerB (NUC096) domain|FerI (NUC094) domain|Ferlin C-terminus	IPR000008,IPR035892,IPR037726,IPR037720,IPR037722,IPR037723,IPR037724,IPR037725,IPR012968,IPR037721,IPR012560,IPR012561,IPR032362,IPR006614	Domain|Homologous_superfamily|Domain|Domain|Domain|Domain|Domain|Domain|Domain|Family|Domain|Domain|Domain|Domain	C2 domain|C2 domain superfamily|Ferlin, first C2 domain|Ferlin, second C2 domain|Ferlin, third C2 domain|Ferlin, fourth C2 domain|Ferlin, fifth C2 domain|Ferlin, sixth C2 domain|FerIin domain|Ferlin family|Ferlin A-domain|Ferlin B-domain|Ferlin, C-terminal domain|Peroxin/Ferlin domain			R-HSA-445355	Smooth Muscle Contraction
P02788	LTF	Lactotransferrin	73	47	139	47	710	78.1	8.12	505.12	79	162.8	75.8	200.7	114.6	214.8	80	60.4	100.2	86.5	66.1	55.6	36	99.1	68.5	Lactotransferrin	4057	LTF	GO:0019731,GO:0019732,GO:0061844,GO:0060349,GO:0050829,GO:0050830,GO:0006959,GO:0045087,GO:0002227,GO:0055072,GO:0006826,GO:0031640,GO:0051673,GO:0044793,GO:0043066,GO:0032780,GO:2000117,GO:0031665,GO:0045837,GO:2001205,GO:1900229,GO:2000308,GO:0045071,GO:0048525,GO:0001503,GO:1900159,GO:1902732,GO:0043123,GO:0051092,GO:0045669,GO:0033690,GO:0071902,GO:0034145,GO:0006508,GO:0001817,GO:0032680,GO:…	antibacterial humoral response|antifungal humoral response|antimicrobial humoral immune response mediated by antimicrobial peptide|bone morphogenesis|defense response to Gram-negative bacterium|defense response to Gram-positive bacterium|humoral immune response|innate immune response|innate immune response in mucosa|iron ion homeostasis|iron ion transport|killing of cells of another organism|memb…				ENOG502QT0C	P	trivalent inorganic cation transmembrane transporter activity	Inorganic ion transport and metabolism	PF00405	Transferrin	Transferrin	IPR030684,IPR016357,IPR001156,IPR018195	Family|Family|Domain|Binding_site	Lactotransferrin|Transferrin|Transferrin-like domain|Transferrin family, iron binding site	WP4673	Male infertility	R-HSA-1222449,R-HSA-6798695,R-HSA-6799990,R-HSA-6803157,R-HSA-977225	Mtb iron assimilation by chelation|Neutrophil degranulation|Metal sequestration by antimicrobial proteins|Antimicrobial peptides|Amyloid fiber formation
Q9NZN4	EHD2	EH domain-containing protein 2	76	32	164	30	543	61.1	6.46	639.94	39.4	73.9	55.6	44.3	107.6	69.3	68.4	161	103	134.3	126.8	150.1	96.8	136.6	133.1	EH domain-containing protein 2	30846	EHD2	GO:0060271,GO:0030866,GO:0032456,GO:0006897,GO:0016197,GO:0097320,GO:2001137,GO:1901741,GO:0072659,GO:0005901,GO:0005829,GO:0005769,GO:0030139,GO:0010008,GO:0070062,GO:0019898,GO:0045171,GO:0043231,GO:0015630,GO:0005634,GO:0048471,GO:0005886,GO:0055038,GO:0005524,GO:0005509,GO:0005525,GO:0016787,GO:0042802,GO:0003676,GO:0019904	cilium assembly|cortical actin cytoskeleton organization|endocytic recycling|endocytosis|endosomal transport|plasma membrane tubulation|positive regulation of endocytic recycling|positive regulation of myoblast fusion|protein localization to plasma membrane|caveola|cytosol|early endosome|endocytic vesicle|endosome membrane|extracellular exosome|extrinsic component of membrane|intercellular bridge…	hsa04144	Endocytosis	K12469	KOG1954	G	endocytic recycling	Carbohydrate transport and metabolism	PF18150,PF00350,PF12763,PF16880	DUF5600|Dynamin_N|EF-hand_4|EHD_N	Domain of unknown function (DUF5600)|Dynamin family|Cytoskeletal-regulatory complex EF hand|N-terminal EH-domain containing protein	IPR040990,IPR045063,IPR011992,IPR018247,IPR002048,IPR000261,IPR031692,IPR030381,IPR027417	Domain|Domain|Homologous_superfamily|Binding_site|Domain|Domain|Domain|Domain|Homologous_superfamily	Domain of unknown function DUF5600|Dynamin, N-terminal|EF-hand domain pair|EF-Hand 1, calcium-binding site|EF-hand domain|EH domain|EH domain-containing protein, N-terminal|Dynamin-type guanine nucleotide-binding (G) domain|P-loop containing nucleoside triphosphate hydrolase	WP481	Insulin signaling	R-HSA-983231	Factors involved in megakaryocyte development and platelet production
Q92817	EVPL	Envoplakin	40	75	122	75	2033	231.5	6.96	402.57	63.2	63.8	75.1	48.5	64	60.8	70.8	155.8	102.5	127.2	107.5	158.8	98.4	164.8	138.9	Envoplakin	2125	EVPL	GO:0008544,GO:0045104,GO:0031424,GO:0030216,GO:0018149,GO:0042060,GO:0001533,GO:0005737,GO:0005829,GO:0030057,GO:0070062,GO:0045111,GO:0016020,GO:0045296,GO:0019215,GO:0005198	epidermis development|intermediate filament cytoskeleton organization|keratinization|keratinocyte differentiation|peptide cross-linking|wound healing|cornified envelope|cytoplasm|cytosol|desmosome|extracellular exosome|intermediate filament cytoskeleton|membrane|cadherin binding|intermediate filament binding|structural molecule activity				KOG0516	Z	cytoskeletal protein binding	Cytoskeleton	PF00681,PF17902	Plectin|SH3_10	Plectin repeat|SH3 domain	IPR041615,IPR043197,IPR035915,IPR001101,IPR001452,IPR018159	Domain|Family|Homologous_superfamily|Repeat|Domain|Repeat	Desmoplakin, SH3 domain|Plakin|Plakin repeat superfamily|Plectin repeat|SH3 domain|Spectrin/alpha-actinin			R-HSA-6809371	Formation of the cornified envelope
Q15063	POSTN	Periostin	54	41	147	41	836	93.3	7.53	591.38	46.6	140.7	61.1	57.8	84.1	42.7	45	111.6	96.4	95.9	187.5	186.1	105	109.9	129.9	Periostin	10631	POSTN	GO:0007155,GO:0071307,GO:0030198,GO:0008593,GO:0009888,GO:0062023,GO:0031012,GO:0005615,GO:0005802,GO:0050839,GO:0008201,GO:0046872	cell adhesion|cellular response to vitamin K|extracellular matrix organization|regulation of Notch signaling pathway|tissue development|collagen-containing extracellular matrix|extracellular matrix|extracellular space|trans-Golgi network|cell adhesion molecule binding|heparin binding|metal ion binding				KOG1437	M	regulation of chemokine (C-C motif) ligand 2 secretion	Cell wall/membrane/envelope biogenesis	PF02469	Fasciclin	Fasciclin domain	IPR011489,IPR036378,IPR000782,IPR016666	Domain|Homologous_superfamily|Domain|Family	EMI domain|FAS1 domain superfamily|FAS1 domain|TGF beta-induced protein/periostin	WP3668,WP3678	Hypothesized pathways in pathogenesis of cardiovascular disease|Amplification and expansion of oncogenic pathways as metastatic traits
O00159	MYO1C	Unconventional myosin-Ic	50	50	139	50	1063	121.6	9.41	526.94	37.2	66.3	48.9	47.2	104.5	80.9	70.6	152.9	100.6	125.2	120.9	168.4	102.5	142.8	131.1	Unconventional myosin-Ic	4641	MYO1C	GO:0007015,GO:0071346,GO:0006338,GO:0030335,GO:0038089,GO:1900078,GO:0035066,GO:0090314,GO:0045943,GO:0045944,GO:0045945,GO:1900748,GO:0006612,GO:2000810,GO:0030050,GO:0015629,GO:0110016,GO:0009925,GO:0005903,GO:0005938,GO:0005737,GO:0030659,GO:0005829,GO:0070062,GO:0031941,GO:0016328,GO:0016020,GO:0045121,GO:0005902,GO:0016604,GO:0005730,GO:0005654,GO:0045335,GO:0005886,GO:0032587,GO:0060171,GO:…	actin filament organization|cellular response to type II interferon|chromatin remodeling|positive regulation of cell migration|positive regulation of cell migration by vascular endothelial growth factor signaling pathway|positive regulation of cellular response to insulin stimulus|positive regulation of histone acetylation|positive regulation of protein targeting to membrane|positive regulation o…	hsa05130	Pathogenic Escherichia coli infection	K10356	KOG0164	Z	microtubule motor activity	Cytoskeleton	PF00612,PF00063,PF06017	IQ|Myosin_head|Myosin_TH1	IQ calmodulin-binding motif|Myosin head (motor domain)|Unconventional myosin tail, actin- and lipid-binding	IPR000048,IPR036961,IPR001609,IPR010926,IPR036072,IPR027417	Binding_site|Homologous_superfamily|Domain|Domain|Domain|Homologous_superfamily	IQ motif, EF-hand binding site|Kinesin motor domain superfamily|Myosin head, motor domain|Class I myosin tail homology domain|Class I myosin, motor domain|P-loop containing nucleoside triphosphate hydrolase	WP3888,WP481,WP4932	VEGFA-VEGFR2 signaling|Insulin signaling|7q11.23 copy number variation syndrome	R-HSA-1445148,R-HSA-2029482,R-HSA-5250924,R-HSA-9662360,R-HSA-9662361,R-HSA-9664422	Translocation of SLC2A4 (GLUT4) to the plasma membrane|Regulation of actin dynamics for phagocytic cup formation|B-WICH complex positively regulates rRNA expression|Sensory processing of sound by inner hair cells of the cochlea|Sensory processing of sound by outer hair cells of the cochlea|FCGR3A-mediated phagocytosis
P08603	CFH	Complement factor H	45	48	111	42	1231	139	6.61	424.7	74.5	78.8	120	55.3	126	68.3	100.9	80.8	131.3	122.9	124.2	83.1	97.1	147.3	89.6	Complement factor H	3075	CFH	GO:0006956,GO:0006957,GO:0006508,GO:0030449,GO:0030451,GO:1903659,GO:0072562,GO:0070062,GO:0005576,GO:0005615,GO:1905370,GO:0001851,GO:0043395,GO:0008201,GO:0042802	complement activation|complement activation, alternative pathway|proteolysis|regulation of complement activation|regulation of complement activation, alternative pathway|regulation of complement-dependent cytotoxicity|blood microparticle|extracellular exosome|extracellular region|extracellular space|serine-type endopeptidase complex|complement component C3b binding|heparan sulfate proteoglycan bi…	hsa04610,hsa05150	Complement and coagulation cascades|Staphylococcus aureus infection	K04004	ENOG502QVSB	S	complement activation, alternative pathway	Function unknown	PF00084	Sushi	Sushi repeat (SCR repeat)	IPR035976,IPR000436	Homologous_superfamily|Domain	Sushi/SCR/CCP superfamily|Sushi/SCR/CCP domain	WP2806,WP5090,WP5115,WP558	Complement system|Complement system in neuronal development and plasticity|Network map of SARS-CoV-2 signaling pathway|Complement and coagulation cascades	R-HSA-977606	Regulation of Complement cascade
P11142	HSPA8	Heat shock cognate 71 kDa protein	67	41	165	26	646	70.9	5.52	608.72	118.4	103.4	90.7	125	105.8	111.4	102.9	91.7	96.2	93.5	86.2	92.7	95.2	92.2	94.9	Heat shock cognate 71 kDa protein	3312	HSPA8	GO:0046034,GO:0009267,GO:0071383,GO:0034620,GO:0051085,GO:0061684,GO:1904764,GO:0061738,GO:0061024,GO:0000398,GO:0045892,GO:1902904,GO:0044829,GO:0048026,GO:0006457,GO:0042026,GO:0061740,GO:0051726,GO:0099175,GO:0061635,GO:1904589,GO:0031647,GO:0043254,GO:0006986,GO:1990832,GO:0016192,GO:0005776,GO:0072562,GO:0101031,GO:0061202,GO:0005737,GO:0005829,GO:0030425,GO:0070062,GO:0005576,GO:0005615,GO:…	ATP metabolic process|cellular response to starvation|cellular response to steroid hormone stimulus|cellular response to unfolded protein|chaperone cofactor-dependent protein refolding|chaperone-mediated autophagy|chaperone-mediated autophagy translocation complex disassembly|late endosomal microautophagy|membrane organization|mRNA splicing, via spliceosome|negative regulation of DNA-templated tr…	hsa03040,hsa04141,hsa04010,hsa04144,hsa04612,hsa04915,hsa04213,hsa05162,hsa05134,hsa05145,hsa05020,hsa05417	Spliceosome|Protein processing in endoplasmic reticulum|MAPK signaling pathway|Endocytosis|Antigen processing and presentation|Estrogen signaling pathway|Longevity regulating pathway - multiple species|Measles|Legionellosis|Toxoplasmosis|Prion disease|Lipid and atherosclerosis	K03283	KOG0101	O	ATP binding	Posttranslational modification, protein turnover, chaperones	PF00012	HSP70	Hsp70 protein	IPR043129,IPR018181,IPR029048,IPR029047,IPR013126	Homologous_superfamily|Conserved_site|Homologous_superfamily|Homologous_superfamily|Family	ATPase, nucleotide binding domain|Heat shock protein 70, conserved site|Heat shock protein 70kD, C-terminal domain superfamily|Heat shock protein 70kD, peptide-binding domain superfamily|Heat shock protein 70 family	WP2359,WP382,WP410,WP4630,WP5115,WP5218	Parkin-ubiquitin proteasomal system pathway|MAPK signaling pathway|Exercise-induced circadian regulation|Measles virus infection|Network map of SARS-CoV-2 signaling pathway|Extrafollicular and follicular B cell activation by SARS-CoV-2	R-HSA-3371453,R-HSA-3371497,R-HSA-3371568,R-HSA-3371571,R-HSA-432720,R-HSA-432722,R-HSA-447041,R-HSA-450408,R-HSA-6785807,R-HSA-6798695,R-HSA-72163,R-HSA-8856828,R-HSA-8876725,R-HSA-888590,R-HSA-9613354,R-HSA-9613829,R-HSA-9615710	Regulation of HSF1-mediated heat shock response|HSP90 chaperone cycle for steroid hormone receptors (SHR) in the presence of ligand|Attenuation phase|HSF1-dependent transactivation|Lysosome Vesicle Biogenesis|Golgi Associated Vesicle Biogenesis|CHL1 interactions|AUF1 (hnRNP D0) binds and destabilizes mRNA|Interleukin-4 and Interleukin-13 signaling|Neutrophil degranulation|mRNA Splicing - Major Pa…
P21980	TGM2	Protein-glutamine gamma-glutamyltransferase 2	63	36	219	36	687	77.3	5.22	726.01	63.5	108	79	94.2	133.9	129	137.9	95.8	97.3	63.7	97.3	90.4	136.3	83	90.8	Protein-glutamine gamma-glutamyltransferase 2	7052	TGM2	GO:0043277,GO:0060348,GO:0060445,GO:0071314,GO:1903351,GO:1904015,GO:0032471,GO:0018149,GO:0007200,GO:0043065,GO:0045785,GO:0043547,GO:0051561,GO:0050769,GO:0051057,GO:0018277,GO:0051260,GO:0006508,GO:2000425,GO:0042981,GO:0060662,GO:0000785,GO:0062023,GO:0005829,GO:0005783,GO:0070062,GO:0031012,GO:0005925,GO:0005739,GO:0005634,GO:0048471,GO:0005886,GO:0005509,GO:0005525,GO:0120297,GO:0120295,GO:…	apoptotic cell clearance|bone development|branching involved in salivary gland morphogenesis|cellular response to cocaine|cellular response to dopamine|cellular response to serotonin|negative regulation of endoplasmic reticulum calcium ion concentration|peptide cross-linking|phospholipase C-activating G protein-coupled receptor signaling pathway|positive regulation of apoptotic process|positive r…	hsa05016	Huntington disease	K05625	ENOG502QUSX	S	isopeptide cross-linking via N6-(L-isoglutamyl)-L-lysine	Function unknown	PF00927,PF01841,PF00868	Transglut_C|Transglut_core|Transglut_N	Transglutaminase family, C-terminal ig like domain|Transglutaminase-like superfamily|Transglutaminase family	IPR013783,IPR014756,IPR038765,IPR002931,IPR036985,IPR023608,IPR013808,IPR008958,IPR036238,IPR001102	Homologous_superfamily|Homologous_superfamily|Homologous_superfamily|Domain|Homologous_superfamily|Family|Active_site|Domain|Homologous_superfamily|Domain	Immunoglobulin-like fold|Immunoglobulin E-set|Papain-like cysteine peptidase superfamily|Transglutaminase-like|Transglutaminase-like superfamily|Protein-glutamine gamma-glutamyltransferase, animal|Transglutaminase, active site|Transglutaminase, C-terminal|Transglutaminase, C-terminal domain superfamily|Transglutaminase, N-terminal	WP4754	IL-18 signaling pathway
P05787	KRT8	Keratin, type II cytoskeletal 8	74	40	191	31	483	53.7	5.59	643.24	67.3	159.3	252.3	89.5	72.8	66.4	84.7	91.6	92.9	85.8	57.7	88.7	77.2	113.1	100.7	Keratin, type II cytoskeletal 8	3856	KRT8	GO:0045109,GO:0031424,GO:0005737,GO:0005829,GO:0070062,GO:0005882,GO:0045111,GO:0045095,GO:0016363,GO:0005654,GO:0005634,GO:0097110,GO:0030280	intermediate filament organization|keratinization|cytoplasm|cytosol|extracellular exosome|intermediate filament|intermediate filament cytoskeleton|keratin filament|nuclear matrix|nucleoplasm|nucleus|scaffold protein binding|structural constituent of skin epidermis				ENOG502QURK	S	structural molecule activity	Function unknown	PF00038,PF16208	Filament|Keratin_2_head	Intermediate filament protein|Keratin type II head	IPR018039,IPR039008,IPR032444,IPR003054	Conserved_site|Domain|Domain|Family	Intermediate filament protein, conserved site|Intermediate filament, rod domain|Keratin type II head|Keratin, type II	WP2572,WP4298	Primary focal segmental glomerulosclerosis (FSGS)|Acute viral myocarditis	R-HSA-6805567,R-HSA-6809371	Keratinization|Formation of the cornified envelope
Q16555	DPYSL2	Dihydropyrimidinase-related protein 2	71	29	138	23	572	62.3	6.38	540.38	51.9	88.7	56.5	64.2	115.9	90.2	84.6	133.7	102.1	123.1	108.2	118.3	114.9	113	134.8	Dihydropyrimidinase-related protein 2	1808	DPYSL2	GO:0007411,GO:0007420,GO:0007010,GO:0006897,GO:0007399,GO:0006139,GO:0030516,GO:0045664,GO:0007165,GO:0005856,GO:0005829,GO:0070062,GO:0005886,GO:0004157,GO:0042802,GO:0008017	axon guidance|brain development|cytoskeleton organization|endocytosis|nervous system development|nucleobase-containing compound metabolic process|regulation of axon extension|regulation of neuron differentiation|signal transduction|cytoskeleton|cytosol|extracellular exosome|plasma membrane|dihydropyrimidinase activity|identical protein binding|microtubule binding	hsa04360	Axon guidance	K07528	KOG2584	F	hydrolase activity, acting on carbon-nitrogen (but not peptide) bonds	Nucleotide transport and metabolism	PF01979	Amidohydro_1	Amidohydrolase family	IPR006680,IPR011778,IPR011059,IPR032466	Domain|Family|Homologous_superfamily|Homologous_superfamily	Amidohydrolase-related|Hydantoinase/dihydropyrimidinase|Metal-dependent hydrolase, composite domain superfamily|Metal-dependent hydrolase	WP2038,WP2380	Microtubule cytoskeleton regulation|Brain-derived neurotrophic factor (BDNF) signaling pathway	R-HSA-399956,R-HSA-437239	CRMPs in Sema3A signaling|Recycling pathway of L1
P62736	ACTA2	Actin, aortic smooth muscle	69	23	629	3	377	42	5.39	1996.92	67.8	113.2	70.3	85.1	123.8	106.8	98.6	93.1	107.4	82.4	89.6	123.7	158.3	92.2	87.9	Actin, aortic smooth muscle	59	ACTA2	GO:0072144,GO:0090131,GO:0070374,GO:0010628,GO:2000491,GO:0061874,GO:0061870,GO:0008217,GO:0061041,GO:0009615,GO:0014829,GO:0005604,GO:0044297,GO:0005737,GO:0005829,GO:0005869,GO:0070062,GO:0005615,GO:0030175,GO:0030027,GO:0031514,GO:0032991,GO:0030485,GO:0001725,GO:0005524,GO:0016787,GO:0019901	glomerular mesangial cell development|mesenchyme migration|positive regulation of ERK1 and ERK2 cascade|positive regulation of gene expression|positive regulation of hepatic stellate cell activation|positive regulation of hepatic stellate cell contraction|positive regulation of hepatic stellate cell migration|regulation of blood pressure|regulation of wound healing|response to virus|vascular asso…	hsa04371,hsa04926,hsa04270	Apelin signaling pathway|Relaxin signaling pathway|Vascular smooth muscle contraction	K12313	KOG0676	Z	ATP binding	Cytoskeleton	PF00022	Actin	Actin	IPR004000,IPR020902,IPR004001,IPR043129	Family|Conserved_site|Conserved_site|Homologous_superfamily	Actin family|Actin/actin-like conserved site|Actin, conserved site|ATPase, nucleotide binding domain	WP289,WP383,WP4534,WP4657,WP4754,WP4838,WP5036,WP5087,WP5097,WP5236	Myometrial relaxation and contraction pathways|Striated muscle contraction pathway|Mechanoregulation and pathology of YAP/TAZ via Hippo and non-Hippo mechanisms|22q11.2 copy number variation syndrome|IL-18 signaling pathway|Regucalcin in proximal tubule epithelial kidney cells|Angiotensin II receptor type 1 pathway|Malignant pleural mesothelioma|CCL18 signaling pathway|Markers of kidney cell line…	R-HSA-445355,R-HSA-9013695	Smooth Muscle Contraction|NOTCH4 Intracellular Domain Regulates Transcription
P06576	ATP5F1B	ATP synthase subunit beta, mitochondrial	68	25	137	25	529	56.5	5.4	539.21	121.4	111.5	122.4	91	104.1	126.8	124.9	85.6	92.1	79.1	86.8	80.9	92.8	93.1	87.5	ATP synthase subunit beta, mitochondrial	506	ATP5F1B	GO:0001525,GO:0006754,GO:0098761,GO:0006091,GO:0006629,GO:0006933,GO:0001649,GO:0043536,GO:0015986,GO:0042776,GO:1902600,GO:0051453,GO:0009986,GO:0070062,GO:0016020,GO:0005743,GO:0005759,GO:0031966,GO:0042645,GO:0005753,GO:0005754,GO:0005739,GO:0005634,GO:0005886,GO:0045259,GO:0045261,GO:0043532,GO:0005524,GO:0042288,GO:0046933,GO:0046961	angiogenesis|ATP biosynthetic process|cellular response to interleukin-7|generation of precursor metabolites and energy|lipid metabolic process|negative regulation of cell adhesion involved in substrate-bound cell migration|osteoblast differentiation|positive regulation of blood vessel endothelial cell migration|proton motive force-driven ATP synthesis|proton motive force-driven mitochondrial ATP…	hsa00190,hsa04714,hsa05208,hsa05010,hsa05012,hsa05014,hsa05016,hsa05020,hsa05022,hsa05415	Oxidative phosphorylation|Thermogenesis|Chemical carcinogenesis - reactive oxygen species|Alzheimer disease|Parkinson disease|Amyotrophic lateral sclerosis|Huntington disease|Prion disease|Pathways of neurodegeneration - multiple diseases|Diabetic cardiomyopathy	K02133	KOG1350	C	proton-transporting ATP synthase activity, rotational mechanism	Energy production and conversion	PF00006,PF02874	ATP-synt_ab|ATP-synt_ab_N	ATP synthase alpha/beta family, nucleotide-binding domain|ATP synthase alpha/beta family, beta-barrel domain	IPR003593,IPR005722,IPR020003,IPR004100,IPR036121,IPR000194,IPR024034,IPR027417	Domain|Family|Active_site|Domain|Homologous_superfamily|Domain|Homologous_superfamily|Homologous_superfamily	AAA+ ATPase domain|ATP synthase, F1 complex, beta subunit|ATPase, alpha/beta subunit, nucleotide-binding domain, active site|ATPase, F1/V1/A1 complex, alpha/beta subunit, N-terminal domain|ATPase, F1/V1/A1 complex, alpha/beta subunit, N-terminal domain superfamily|ATPase, F1/V1/A1 complex, alpha/beta subunit, nucleotide-binding domain|ATPase, F1/V1 complex, beta/alpha subunit, C-terminal|P-loop c…	WP111,WP4932,WP623	Electron transport chain: OXPHOS system in mitochondria|7q11.23 copy number variation syndrome|Oxidative phosphorylation	R-HSA-1268020,R-HSA-163210,R-HSA-2151201,R-HSA-8949613	Mitochondrial protein import|Formation of ATP by chemiosmotic coupling|Transcriptional activation of mitochondrial biogenesis|Cristae formation
Q9Y4G6	TLN2	Talin-2	27	59	114	38	2542	271.4	5.57	392.77	76.3	93.5	77.8	86.7	103.1	93.4	95.6	105.5	121.1	92.7	106.5	115.1	132.9	98.7	101.1	Talin-2	83660	TLN2	GO:0007155,GO:0098609,GO:0007043,GO:0015629,GO:0005737,GO:0005925,GO:0005886,GO:0001726,GO:0045202,GO:0003779,GO:0051015,GO:0005178,GO:0005200,GO:0005198	cell adhesion|cell-cell adhesion|cell-cell junction assembly|actin cytoskeleton|cytoplasm|focal adhesion|plasma membrane|ruffle|synapse|actin binding|actin filament binding|integrin binding|structural constituent of cytoskeleton|structural molecule activity	hsa04015,hsa04510,hsa04611,hsa05166,hsa05131	Rap1 signaling pathway|Focal adhesion|Platelet activation|Human T-cell leukemia virus 1 infection|Shigellosis	K06271	KOG4261	O	cytoskeletal anchoring at plasma membrane	Posttranslational modification, protein turnover, chaperones	PF16511,PF00373,PF01608,PF09141,PF08913	FERM_f0|FERM_M|I_LWEQ|Talin_middle|VBS	N-terminal or F0 domain of Talin-head FERM|FERM central domain|I/LWEQ domain|Talin, middle domain|Vinculin Binding Site	IPR036723,IPR019749,IPR014352,IPR035963,IPR019748,IPR019747,IPR000299,IPR032425,IPR035964,IPR002558,IPR011993,IPR037438,IPR015224,IPR036476,IPR029071,IPR015009	Homologous_superfamily|Domain|Homologous_superfamily|Homologous_superfamily|Domain|Conserved_site|Domain|Domain|Homologous_superfamily|Domain|Homologous_superfamily|Domain|Domain|Homologous_superfamily|Homologous_superfamily|Domain	Alpha-catenin/vinculin-like superfamily|Band 4.1 domain|FERM/acyl-CoA-binding protein superfamily|FERM superfamily, second domain|FERM central domain|FERM conserved site|FERM domain|Talin, N-terminal F0 domain|I/LWEQ domain superfamily|I/LWEQ domain|PH-like domain superfamily|Talin-1/2, rod-segment|Talin, central|Talin, central domain superfamily|Ubiquitin-like domain superfamily|Vinculin-binding…	WP306	Focal adhesion
P14543	NID1	Nidogen-1	44	44	125	43	1247	136.3	5.29	429.37	58.5	83.2	62.9	52.4	116.7	103.9	98.9	115.2	122	95.5	117.1	149.8	112.2	108.8	102.6	Nidogen-1	4811	NID1	GO:0071711,GO:0007160,GO:0032836,GO:0045785,GO:0010811,GO:2001046,GO:0051149,GO:0110011,GO:0005604,GO:0062023,GO:0070062,GO:0005576,GO:0005886,GO:0098637,GO:0005509,GO:0005518,GO:0005201,GO:0043236,GO:0043237,GO:0043394	basement membrane organization|cell-matrix adhesion|glomerular basement membrane development|positive regulation of cell adhesion|positive regulation of cell-substrate adhesion|positive regulation of integrin-mediated signaling pathway|positive regulation of muscle cell differentiation|regulation of basement membrane organization|basement membrane|collagen-containing extracellular matrix|extracel…				KOG1214	I	MHC class II protein binding, via antigen binding groove	Lipid transport and metabolism	PF12662,PF12947,PF07645,PF07474,PF00058,PF06119,PF00086	cEGF|EGF_3|EGF_CA|G2F|Ldl_recept_b|NIDO|Thyroglobulin_1	Complement Clr-like EGF-like|EGF domain|Calcium-binding EGF domain|G2F domain|Low-density lipoprotein receptor repeat class B|Nidogen-like|Thyroglobulin type-1 repeat	IPR011042,IPR026823,IPR001881,IPR000742,IPR000152,IPR018097,IPR024731,IPR006605,IPR009017,IPR009030,IPR000033,IPR003886,IPR000716,IPR036857	Homologous_superfamily|Domain|Domain|Domain|PTM|Conserved_site|Domain|Domain|Homologous_superfamily|Homologous_superfamily|Repeat|Domain|Domain|Homologous_superfamily	Six-bladed beta-propeller, TolB-like|Complement Clr-like EGF domain|EGF-like calcium-binding domain|EGF-like domain|EGF-type aspartate/asparagine hydroxylation site|EGF-like calcium-binding, conserved site|EGF domain|G2 nidogen/fibulin G2F|Green fluorescent protein|Growth factor receptor cysteine-rich domain superfamily|LDLR class B repeat|NIDO domain|Thyroglobulin type-1|Thyroglobulin type-1 sup…			R-HSA-1474228,R-HSA-3000157	Degradation of the extracellular matrix|Laminin interactions
P04264	KRT1	Keratin, type II cytoskeletal 1	52	44	168	40	644	66	8.12	545.79	90.2	108.7	105.5	86.5	145.7	51.8	92.2	70.7	101	99.9	97.1	77.2	132.9	106.6	134	Keratin, type II cytoskeletal 1	3848	KRT1	GO:0001867,GO:0061436,GO:0042730,GO:0045109,GO:0031424,GO:0050728,GO:0018149,GO:0051290,GO:0045765,GO:0006979,GO:0001895,GO:0072562,GO:0062023,GO:0001533,GO:0005737,GO:0005856,GO:0005829,GO:0070062,GO:0005576,GO:0005615,GO:1904813,GO:0045095,GO:0016020,GO:0005634,GO:0030246,GO:0046982,GO:0038023,GO:0030280	complement activation, lectin pathway|establishment of skin barrier|fibrinolysis|intermediate filament organization|keratinization|negative regulation of inflammatory response|peptide cross-linking|protein heterotetramerization|regulation of angiogenesis|response to oxidative stress|retina homeostasis|blood microparticle|collagen-containing extracellular matrix|cornified envelope|cytoplasm|cytosk…				ENOG502QQIF	S	structural molecule activity	Function unknown	PF00038,PF16208,PF16210	Filament|Keratin_2_head|Keratin_2_tail	Intermediate filament protein|Keratin type II head|Keratin type II cytoskeletal 1 tail	IPR018039,IPR039008,IPR032449,IPR032444,IPR003054	Conserved_site|Domain|Domain|Domain|Family	Intermediate filament protein, conserved site|Intermediate filament, rod domain|Keratin type II cytoskeletal 1, tail|Keratin type II head|Keratin, type II	WP2355	Corticotropin-releasing hormone signaling pathway	R-HSA-6798695,R-HSA-6805567,R-HSA-6809371	Neutrophil degranulation|Keratinization|Formation of the cornified envelope
P10809	HSPD1	60 kDa heat shock protein, mitochondrial	67	35	143	35	573	61	5.87	517.99	140	115.8	158.2	128.1	94.5	118.8	124.7	78.3	80.5	71.7	73.7	73	81.9	78.7	82.1	60 kDa heat shock protein, mitochondrial	3329	HSPD1	GO:0006458,GO:0006919,GO:0008637,GO:0042113,GO:0042100,GO:0051702,GO:0098761,GO:0051131,GO:0048291,GO:0034514,GO:0002755,GO:0043066,GO:0043065,GO:0032727,GO:0032733,GO:0032735,GO:0032755,GO:0043032,GO:0050870,GO:0002842,GO:0032729,GO:0006457,GO:0045041,GO:0051604,GO:0042026,GO:0050821,GO:0009409,GO:0006986,GO:0042110,GO:0009986,GO:0005905,GO:0030135,GO:0005737,GO:0005829,GO:0005769,GO:0070062,GO:…	'de novo' protein folding|activation of cysteine-type endopeptidase activity involved in apoptotic process|apoptotic mitochondrial changes|B cell activation|B cell proliferation|biological process involved in interaction with symbiont|cellular response to interleukin-7|chaperone-mediated protein complex assembly|isotype switching to IgG isotypes|mitochondrial unfolded protein response|MyD88-depen…	hsa03018,hsa05134,hsa05152,hsa05417,hsa04940	RNA degradation|Legionellosis|Tuberculosis|Lipid and atherosclerosis|Type I diabetes mellitus	K04077	KOG0356	O	protein refolding	Posttranslational modification, protein turnover, chaperones	PF00118	Cpn60_TCP1	TCP-1/cpn60 chaperonin family	IPR018370,IPR001844,IPR002423,IPR027409,IPR027413,IPR027410	Conserved_site|Family|Family|Homologous_superfamily|Homologous_superfamily|Homologous_superfamily	Chaperonin Cpn60, conserved site|Chaperonin Cpn60/GroEL|Chaperonin Cpn60/GroEL/TCP-1 family|GroEL-like apical domain superfamily|GroEL-like equatorial domain superfamily|TCP-1-like chaperonin intermediate domain superfamily	WP2864,WP706	Apoptosis-related network due to altered Notch3 in ovarian cancer|Sudden infant death syndrome (SIDS) susceptibility pathways	R-HSA-1268020,R-HSA-8869496	Mitochondrial protein import|TFAP2A acts as a transcriptional repressor during retinoic acid induced cell differentiation
P01009	SERPINA1	Alpha-1-antitrypsin	58	31	381	31	418	46.7	5.59	1277.06	85	100.6	107.6	56.6	143.7	86.6	91.8	79.7	119.4	124.8	127.2	86.6	89.7	100.8	99.9	Alpha-1-antitrypsin	5265	SERPINA1	GO:0006953,GO:0007596,GO:0010951,GO:0062023,GO:0030134,GO:0005783,GO:0005788,GO:0033116,GO:0070062,GO:0005576,GO:0005615,GO:1904813,GO:0005794,GO:0043231,GO:0031093,GO:0042802,GO:0002020,GO:0004867	acute-phase response|blood coagulation|negative regulation of endopeptidase activity|collagen-containing extracellular matrix|COPII-coated ER to Golgi transport vesicle|endoplasmic reticulum|endoplasmic reticulum lumen|endoplasmic reticulum-Golgi intermediate compartment membrane|extracellular exosome|extracellular region|extracellular space|ficolin-1-rich granule lumen|Golgi apparatus|intracellu…	hsa04610	Complement and coagulation cascades	K03984	KOG2392	O	serine-type endopeptidase inhibitor activity	Posttranslational modification, protein turnover, chaperones	PF00079	Serpin	Serpin (serine protease inhibitor)	IPR023795,IPR023796,IPR000215,IPR036186,IPR042178,IPR042185	Conserved_site|Domain|Family|Homologous_superfamily|Homologous_superfamily|Homologous_superfamily	Serpin, conserved site|Serpin domain|Serpin family|Serpin superfamily|Serpin superfamily, domain 1|Serpin superfamily, domain 2	WP2882,WP2884,WP3624,WP558	Nuclear receptors meta-pathway|NRF2 pathway|Lung fibrosis|Complement and coagulation cascades	R-HSA-114608,R-HSA-204005,R-HSA-381426,R-HSA-5694530,R-HSA-6798695,R-HSA-8957275	Platelet degranulation |COPII-mediated vesicle transport|Regulation of Insulin-like Growth Factor (IGF) transport and uptake by Insulin-like Growth Factor Binding Proteins (IGFBPs)|Cargo concentration in the ER|Neutrophil degranulation|Post-translational protein phosphorylation
P00558	PGK1	Phosphoglycerate kinase 1	85	36	162	29	417	44.6	8.1	557.3	140.7	102.7	75.3	88.9	86.8	95.8	94.9	113.5	90.4	111.6	93.5	95.4	95	92.2	123.2	Phosphoglycerate kinase 1	5230	PGK1	GO:0061621,GO:0071456,GO:0030855,GO:0006094,GO:0006096,GO:0016525,GO:0016310,GO:0031639,GO:0005829,GO:0070062,GO:0005615,GO:0016020,GO:0045121,GO:0043531,GO:0005524,GO:0004618,GO:0047134	canonical glycolysis|cellular response to hypoxia|epithelial cell differentiation|gluconeogenesis|glycolytic process|negative regulation of angiogenesis|phosphorylation|plasminogen activation|cytosol|extracellular exosome|extracellular space|membrane|membrane raft|ADP binding|ATP binding|phosphoglycerate kinase activity|protein-disulfide reductase (NAD(P)) activity	hsa00010,hsa04066	Glycolysis / Gluconeogenesis|HIF-1 signaling pathway	K00927	KOG1367	G	phosphoglycerate kinase activity	Carbohydrate transport and metabolism	PF00162	PGK	Phosphoglycerate kinase	IPR001576,IPR015911,IPR015824,IPR036043	Family|Conserved_site|Homologous_superfamily|Homologous_superfamily	Phosphoglycerate kinase|Phosphoglycerate kinase, conserved site|Phosphoglycerate kinase, N-terminal|Phosphoglycerate kinase superfamily	WP1946,WP3614,WP3888,WP4018,WP4290,WP4629,WP5049,WP534	Cori cycle|Photodynamic therapy-induced HIF-1 survival signaling|VEGFA-VEGFR2 signaling|Clear cell renal cell carcinoma pathways|Metabolic reprogramming in colon cancer|Aerobic glycolysis|Glycolysis in senescence|Glycolysis and gluconeogenesis	R-HSA-70171,R-HSA-70263,R-HSA-9636667	Glycolysis|Gluconeogenesis|Manipulation of host energy metabolism
P40939	HADHA	Trifunctional enzyme subunit alpha, mitochondrial	56	36	122	36	763	82.9	9.04	443.32	98.1	109.5	102.5	109.1	114.6	138.1	135.5	87.9	81	80.4	81	81.9	91	93.6	95.7	Trifunctional enzyme subunit alpha, mitochondrial	3030	HADHA	GO:0035965,GO:0006635,GO:0032868,GO:0009410,GO:0016507,GO:0005743,GO:0042645,GO:0005739,GO:0003857,GO:0003985,GO:0004300,GO:0000062,GO:0016509,GO:0016508,GO:0070403,GO:0044877	cardiolipin acyl-chain remodeling|fatty acid beta-oxidation|response to insulin|response to xenobiotic stimulus|mitochondrial fatty acid beta-oxidation multienzyme complex|mitochondrial inner membrane|mitochondrial nucleoid|mitochondrion|3-hydroxyacyl-CoA dehydrogenase activity|acetyl-CoA C-acetyltransferase activity|enoyl-CoA hydratase activity|fatty-acyl-CoA binding|long-chain-3-hydroxyacyl-CoA…	hsa00640,hsa00650,hsa00062,hsa00071,hsa00280,hsa00310,hsa00380,hsa00410	Propanoate metabolism|Butanoate metabolism|Fatty acid elongation|Fatty acid degradation|Valine, leucine and isoleucine degradation|Lysine degradation|Tryptophan metabolism|beta-Alanine metabolism	K07515	KOG1683	I	enoyl-CoA hydratase activity	Lipid transport and metabolism	PF00725,PF02737,PF00378	3HCDH|3HCDH_N|ECH_1	3-hydroxyacyl-CoA dehydrogenase, C-terminal domain|3-hydroxyacyl-CoA dehydrogenase, NAD binding domain|Enoyl-CoA hydratase/isomerase	IPR006180,IPR006176,IPR006108,IPR008927,IPR029045,IPR018376,IPR001753,IPR012803,IPR036291	Conserved_site|Domain|Domain|Homologous_superfamily|Homologous_superfamily|Conserved_site|Family|Family|Homologous_superfamily	3-hydroxyacyl-CoA dehydrogenase, conserved site|3-hydroxyacyl-CoA dehydrogenase, NAD binding|3-hydroxyacyl-CoA dehydrogenase, C-terminal|6-phosphogluconate dehydrogenase-like, C-terminal domain superfamily|ClpP/crotonase-like domain superfamily|Enoyl-CoA hydratase/isomerase, conserved site|Enoyl-CoA hydratase/isomerase|Fatty acid oxidation complex, alpha subunit, mitochondrial|NAD(P)-binding doma…	WP143,WP368,WP3871,WP706	Fatty acid beta-oxidation|Mitochondrial long chain fatty acid beta-oxidation|Valproic acid pathway|Sudden infant death syndrome (SIDS) susceptibility pathways	R-HSA-1482798,R-HSA-77285,R-HSA-77288,R-HSA-77305,R-HSA-77310,R-HSA-77346,R-HSA-77348,R-HSA-77350	Acyl chain remodeling of CL|Beta oxidation of myristoyl-CoA to lauroyl-CoA|mitochondrial fatty acid beta-oxidation of unsaturated fatty acids|Beta oxidation of palmitoyl-CoA to myristoyl-CoA|Beta oxidation of lauroyl-CoA to decanoyl-CoA-CoA|Beta oxidation of decanoyl-CoA to octanoyl-CoA-CoA|Beta oxidation of octanoyl-CoA to hexanoyl-CoA|Beta oxidation of hexanoyl-CoA to butanoyl-CoA
O43491	EPB41L2	Band 4.1-like protein 2	53	47	105	41	1005	112.5	5.44	394.01	39.7	63.7	43.8	53.9	103.3	74.6	72.8	122.4	127.9	118.5	127.2	147.1	141.9	139	124.2	Band 4.1-like protein 2	2037	EPB41L2	GO:0031032,GO:0007049,GO:0051301,GO:0030866,GO:1904778,GO:0005938,GO:0030054,GO:0005856,GO:0005829,GO:0070062,GO:0005925,GO:0005654,GO:0005886,GO:0008091,GO:0003779,GO:0042731,GO:0030507,GO:0005198	actomyosin structure organization|cell cycle|cell division|cortical actin cytoskeleton organization|positive regulation of protein localization to cell cortex|cell cortex|cell junction|cytoskeleton|cytosol|extracellular exosome|focal adhesion|nucleoplasm|plasma membrane|spectrin|actin binding|PH domain binding|spectrin binding|structural molecule activity				KOG3527	L	positive regulation of protein localization to cell cortex	Replication, recombination and repair	PF05902,PF08736,PF09380,PF00373,PF09379,PF04382	4_1_CTD|FA|FERM_C|FERM_M|FERM_N|SAB	4.1 protein C-terminal domain (CTD)|FERM adjacent (FA)|FERM C-terminal PH-like domain|FERM central domain|FERM N-terminal domain |SAB domain	IPR008379,IPR019749,IPR000798,IPR014847,IPR014352,IPR035963,IPR019748,IPR019747,IPR000299,IPR018979,IPR018980,IPR011993,IPR007477,IPR029071	Domain|Domain|Family|Domain|Homologous_superfamily|Homologous_superfamily|Domain|Conserved_site|Domain|Domain|Domain|Homologous_superfamily|Domain|Homologous_superfamily	Band 4.1, C-terminal|Band 4.1 domain|Ezrin/radixin/moesin-like|FERM adjacent (FA)|FERM/acyl-CoA-binding protein superfamily|FERM superfamily, second domain|FERM central domain|FERM conserved site|FERM domain|FERM, N-terminal|FERM, C-terminal PH-like domain|PH-like domain superfamily|SAB domain|Ubiquitin-like domain superfamily	WP4148	Splicing factor NOVA regulated synaptic proteins	R-HSA-6794361	Neurexins and neuroligins
P13639	EEF2	Elongation factor 2	52	42	143	41	858	95.3	6.83	498.65	146.6	115.5	141.9	174.4	101	103.6	101.1	77.4	68.4	79.9	64.9	73.7	87.7	74.9	89	Elongation factor 2	1938	EEF2	GO:0002244,GO:0045727,GO:0006414,GO:0016235,GO:0005737,GO:0005829,GO:0070062,GO:0005576,GO:1904813,GO:0016020,GO:0005634,GO:0005886,GO:0005844,GO:1990904,GO:0034774,GO:0045202,GO:0045296,GO:0005525,GO:0003924,GO:0019901,GO:0043022,GO:0003723,GO:0003746	hematopoietic progenitor cell differentiation|positive regulation of translation|translational elongation|aggresome|cytoplasm|cytosol|extracellular exosome|extracellular region|ficolin-1-rich granule lumen|membrane|nucleus|plasma membrane|polysome|ribonucleoprotein complex|secretory granule lumen|synapse|cadherin binding|GTP binding|GTPase activity|protein kinase binding|ribosome binding|RNA bind…	hsa04152,hsa04921	AMPK signaling pathway|Oxytocin signaling pathway	K03234	KOG0469	J	translation elongation factor activity	Translation, ribosomal structure and biogenesis	PF00679,PF14492,PF03764,PF00009,PF03144	EFG_C|EFG_III|EFG_IV|GTP_EFTU|GTP_EFTU_D2	Elongation factor G C-terminus|Elongation Factor G, domain III|Elongation factor G, domain IV|Elongation factor Tu GTP binding domain|Elongation factor Tu domain 2	IPR041095,IPR035647,IPR000640,IPR004161,IPR031157,IPR027417,IPR020568,IPR014721,IPR005225,IPR000795,IPR009000,IPR005517	Domain|Homologous_superfamily|Domain|Domain|Conserved_site|Homologous_superfamily|Homologous_superfamily|Homologous_superfamily|Domain|Domain|Homologous_superfamily|Domain	Elongation Factor G, domain II|EF-G domain III/V-like|Elongation factor EFG, domain V-like|Translation elongation factor EFTu-like, domain 2|Tr-type G domain, conserved site|P-loop containing nucleoside triphosphate hydrolase|Ribosomal protein S5 domain 2-type fold|Ribosomal protein S5 domain 2-type fold, subgroup|Small GTP-binding protein domain|Translational (tr)-type GTP-binding domain|Transla…	WP107,WP1403,WP2380,WP4754	Translation factors|AMP-activated protein kinase signaling|Brain-derived neurotrophic factor (BDNF) signaling pathway|IL-18 signaling pathway	R-HSA-156902,R-HSA-5336415,R-HSA-5358493,R-HSA-6798695,R-HSA-8876725	Peptide chain elongation|Uptake and function of diphtheria toxin|Synthesis of diphthamide-EEF2|Neutrophil degranulation|Protein methylation
P05023	ATP1A1	Sodium/potassium-transporting ATPase subunit alpha-1	48	42	111	28	1023	112.8	5.49	401.16	114.3	93.5	112.6	99.7	99	110.7	111	105	89.6	82.8	85.9	100.8	89.8	109.8	95.5	Sodium/potassium-transporting ATPase subunit alpha-1	476	ATP1A1	GO:0086002,GO:0086064,GO:0030007,GO:0071383,GO:0006883,GO:0010248,GO:0086009,GO:0086013,GO:0031947,GO:0045822,GO:0045823,GO:0045989,GO:1990573,GO:1902600,GO:0008217,GO:0002028,GO:0002026,GO:0055119,GO:1903416,GO:0009410,GO:0036376,GO:0016324,GO:0030424,GO:0016323,GO:0005783,GO:0070062,GO:1903561,GO:0005794,GO:0016328,GO:0042470,GO:0016020,GO:0045121,GO:0031090,GO:0060342,GO:0005886,GO:0014069,GO:…	cardiac muscle cell action potential involved in contraction|cell communication by electrical coupling involved in cardiac conduction|cellular potassium ion homeostasis|cellular response to steroid hormone stimulus|cellular sodium ion homeostasis|establishment or maintenance of transmembrane electrochemical gradient|membrane repolarization|membrane repolarization during cardiac muscle cell action…	hsa04024,hsa04022,hsa04911,hsa04918,hsa04919,hsa04925,hsa04260,hsa04261,hsa04970,hsa04971,hsa04972,hsa04976,hsa04973,hsa04974,hsa04978,hsa04960,hsa04961,hsa04964	cAMP signaling pathway|cGMP-PKG signaling pathway|Insulin secretion|Thyroid hormone synthesis|Thyroid hormone signaling pathway|Aldosterone synthesis and secretion|Cardiac muscle contraction|Adrenergic signaling in cardiomyocytes|Salivary secretion|Gastric acid secretion|Pancreatic secretion|Bile secretion|Carbohydrate digestion and absorption|Protein digestion and absorption|Mineral absorption|A…	K01539	KOG0203	P	sodium:potassium-exchanging ATPase activity	Inorganic ion transport and metabolism	PF00689,PF00690	Cation_ATPase_C|Cation_ATPase_N	Cation transporting ATPase, C-terminus|Cation transporter/ATPase, N-terminus	IPR006068,IPR004014,IPR023299,IPR018303,IPR023298,IPR008250,IPR036412,IPR023214,IPR005775,IPR001757,IPR044492	Domain|Domain|Homologous_superfamily|PTM|Homologous_superfamily|Homologous_superfamily|Homologous_superfamily|Homologous_superfamily|Family|Family|Domain	Cation-transporting P-type ATPase, C-terminal|Cation-transporting P-type ATPase, N-terminal|P-type ATPase, cytoplasmic domain N|P-type ATPase, phosphorylation site|P-type ATPase, transmembrane domain superfamily|P-type ATPase, A domain superfamily|HAD-like superfamily|HAD superfamily|P-type ATPase subfamily IIC, subunit alpha|P-type ATPase|P-type ATPase, haloacid dehalogenase domain	WP3527,WP4917,WP5233	Pre-implantation embryo|Proximal tubule transport|Arsenic metabolism and reactive oxygen species generation	R-HSA-5578775,R-HSA-936837,R-HSA-9679191	Ion homeostasis|Ion transport by P-type ATPases|Potential therapeutics for SARS
Q63HN8	RNF213	E3 ubiquitin-protein ligase RNF213	16	78	96	78	5207	591	6.48	280.92	102.2	94.4	103.6	311.2	86.2	114.6	90.3	70.8	66.4	88.8	68.9	72.2	76.2	72.9	81.5	E3 ubiquitin-protein ligase RNF213	57674	RNF213	GO:0001525,GO:0042742,GO:0002376,GO:0140042,GO:0120323,GO:2000051,GO:0051865,GO:0070534,GO:0016567,GO:0019216,GO:0002040,GO:0006511,GO:0098792,GO:0005737,GO:0005829,GO:0005811,GO:0016020,GO:0005730,GO:0005524,GO:0016887,GO:0046872,GO:0061630,GO:0004842	angiogenesis|defense response to bacterium|immune system process|lipid droplet formation|lipid ubiquitination|negative regulation of non-canonical Wnt signaling pathway|protein autoubiquitination|protein K63-linked ubiquitination|protein ubiquitination|regulation of lipid metabolic process|sprouting angiogenesis|ubiquitin-dependent protein catabolic process|xenophagy|cytoplasm|cytosol|lipid dropl…				ENOG502QQ65	S	cornified envelope assembly	Function unknown	PF20173,PF00097	DUF6539|zf-C3HC4	Family of unknown function (DUF6539)|Zinc finger, C3HC4 type (RING finger)	IPR003593,IPR027417,IPR031248,IPR046439,IPR018957,IPR001841,IPR013083	Domain|Homologous_superfamily|Family|Domain|Domain|Domain|Homologous_superfamily	AAA+ ATPase domain|P-loop containing nucleoside triphosphate hydrolase|E3 ubiquitin-protein ligase RNF213|Zinc finger, RZ-type|Zinc finger, C3HC4 RING-type|Zinc finger, RING-type|Zinc finger, RING/FYVE/PHD-type			R-HSA-9635465,R-HSA-9725370,R-HSA-983168	Suppression of apoptosis|Signaling by ALK fusions and activated point mutants|Antigen processing: Ubiquitination & Proteasome degradation
P63010	AP2B1	AP-2 complex subunit beta	46	46	95	25	937	104.5	5.38	358.96	83.9	105.6	92.2	98	107.3	111	103.2	101.1	96.7	94.3	96.9	103.6	104.7	104.7	96.8	AP-2 complex subunit beta	163	AP2B1	GO:0035904,GO:0072583,GO:0060976,GO:0006886,GO:0001822,GO:0098884,GO:0048488,GO:0003281,GO:0016192,GO:0030122,GO:0030131,GO:0045334,GO:0030669,GO:0009898,GO:0005829,GO:0030666,GO:0036020,GO:0098978,GO:0016020,GO:0005886,GO:0098794,GO:0098793,GO:0030276,GO:0005048	aorta development|clathrin-dependent endocytosis|coronary vasculature development|intracellular protein transport|kidney development|postsynaptic neurotransmitter receptor internalization|synaptic vesicle endocytosis|ventricular septum development|vesicle-mediated transport|AP-2 adaptor complex|clathrin adaptor complex|clathrin-coated endocytic vesicle|clathrin-coated endocytic vesicle membrane|c…	hsa04144,hsa04961,hsa04721,hsa05016	Endocytosis|Endocrine and other factor-regulated calcium reabsorption|Synaptic vesicle cycle|Huntington disease	K11825	KOG1061	U	clathrin binding	Intracellular trafficking, secretion, and vesicular transport	PF01602,PF02883,PF09066	Adaptin_N|Alpha_adaptinC2|B2-adapt-app_C	Adaptin N terminal region|Adaptin C-terminal domain|Beta2-adaptin appendage, C-terminal sub-domain	IPR026739,IPR016342,IPR011989,IPR016024,IPR000225,IPR015151,IPR002553,IPR008152,IPR013041,IPR013037,IPR009028,IPR012295	Family|Family|Homologous_superfamily|Homologous_superfamily|Repeat|Domain|Domain|Domain|Homologous_superfamily|Homologous_superfamily|Homologous_superfamily|Homologous_superfamily	AP complex subunit beta|AP-1/2/4 complex subunit beta|Armadillo-like helical|Armadillo-type fold|Armadillo|Beta-adaptin appendage, C-terminal subdomain|Clathrin/coatomer adaptor, adaptin-like, N-terminal|Clathrin adaptor, alpha/beta/gamma-adaptin, appendage, Ig-like subdomain|Clathrin adaptor, appendage, Ig-like subdomain superfamily|Clathrin adaptor, beta-adaptin, appendage, Ig-like subdomain|Co…	WP2267,WP4159,WP437,WP4549,WP4829,WP5236,WP5287	Synaptic vesicle pathway|GABA receptor signaling|EGF/EGFR signaling pathway|Fragile X syndrome|mBDNF and proBDNF regulation of GABA neurotransmission|Markers of kidney cell lineage|17q12 copy number variation syndrome	R-HSA-167590,R-HSA-177504,R-HSA-182218,R-HSA-2132295,R-HSA-3928665,R-HSA-416993,R-HSA-437239,R-HSA-5099900,R-HSA-5140745,R-HSA-8856825,R-HSA-8856828,R-HSA-8866427,R-HSA-8964038,R-HSA-9679191	Nef Mediated CD4 Down-regulation|Retrograde neurotrophin signalling|Nef Mediated CD8 Down-regulation|MHC class II antigen presentation|EPH-ephrin mediated repulsion of cells|Trafficking of GluR2-containing AMPA receptors|Recycling pathway of L1|WNT5A-dependent internalization of FZD4|WNT5A-dependent internalization of FZD2, FZD5 and ROR2|Cargo recognition for clathrin-mediated endocytosis|Clathri…
P35221	CTNNA1	Catenin alpha-1	58	44	101	44	906	100	6.29	368.77	55.1	73.5	66.5	63.9	108.7	93.2	77.4	131.7	91.4	123	108.3	145.2	99	133	129.9	Catenin alpha-1	1495	CTNNA1	GO:0007015,GO:0007568,GO:0043297,GO:0031103,GO:0007155,GO:0016477,GO:0098609,GO:0071681,GO:0090136,GO:0007163,GO:0097192,GO:0016264,GO:0007229,GO:0008584,GO:2000146,GO:2001240,GO:2001045,GO:0007406,GO:1900181,GO:0007405,GO:0042475,GO:0001541,GO:2001241,GO:0045880,GO:0008104,GO:0043627,GO:0007224,GO:0001669,GO:0015629,GO:0005912,GO:0016342,GO:0030054,GO:0005911,GO:0005829,GO:0016600,GO:0005925,GO:…	actin filament organization|aging|apical junction assembly|axon regeneration|cell adhesion|cell migration|cell-cell adhesion|cellular response to indole-3-methanol|epithelial cell-cell adhesion|establishment or maintenance of cell polarity|extrinsic apoptotic signaling pathway in absence of ligand|gap junction assembly|integrin-mediated signaling pathway|male gonad development|negative regulation…	hsa04390,hsa04520,hsa04670,hsa05200,hsa05226,hsa05213,hsa05100,hsa05412	Hippo signaling pathway|Adherens junction|Leukocyte transendothelial migration|Pathways in cancer|Gastric cancer|Endometrial cancer|Bacterial invasion of epithelial cells|Arrhythmogenic right ventricular cardiomyopathy	K05691	KOG3681	S	actin filament binding	Function unknown	PF01044	Vinculin	Vinculin family	IPR036723,IPR001033,IPR006077,IPR000633	Homologous_superfamily|Family|Family|Conserved_site	Alpha-catenin/vinculin-like superfamily|Alpha-catenin|Vinculin/alpha-catenin|Vinculin, conserved site	WP2118,WP2864,WP3888,WP4149,WP4155,WP4534,WP4541,WP5087	Arrhythmogenic right ventricular cardiomyopathy|Apoptosis-related network due to altered Notch3 in ovarian cancer|VEGFA-VEGFR2 signaling|White fat cell differentiation|Endometrial cancer|Mechanoregulation and pathology of YAP/TAZ via Hippo and non-Hippo mechanisms|Hippo-Merlin signaling dysregulation|Malignant pleural mesothelioma	R-HSA-418990,R-HSA-5218920,R-HSA-525793,R-HSA-5626467	Adherens junctions interactions|VEGFR2 mediated vascular permeability|Myogenesis|RHO GTPases activate IQGAPs
P0DMV9	HSPA1B	Heat shock 70 kDa protein 1B	63	37	131	27	641	70	5.66	466.06	99.4	99.4	55.1	52.3	103.8	103	103.4	117.6	107.4	110.1	110.9	110.4	100.9	113.4	112.8	Heat shock 70 kDa protein 1B	3303	HSPA1B	GO:0046034,GO:0070370,GO:0034605,GO:0034599,GO:0071383,GO:0034620,GO:0051085,GO:0006402,GO:0043066,GO:0060548,GO:0030308,GO:0008285,GO:2001240,GO:0090084,GO:0031397,GO:0045648,GO:0010628,GO:0032757,GO:0090063,GO:0051092,GO:0070434,GO:0032436,GO:1903265,GO:0042026,GO:0050821,GO:1901673,GO:0031396,GO:0016192,GO:0016235,GO:0072562,GO:0005814,GO:0005813,GO:0005737,GO:0005829,GO:0005783,GO:0070062,GO:…	ATP metabolic process|cellular heat acclimation|cellular response to heat|cellular response to oxidative stress|cellular response to steroid hormone stimulus|cellular response to unfolded protein|chaperone cofactor-dependent protein refolding|mRNA catabolic process|negative regulation of apoptotic process|negative regulation of cell death|negative regulation of cell growth|negative regulation of …	hsa03040,hsa04141,hsa04010,hsa04144,hsa04612,hsa04915,hsa04213,hsa05162,hsa05134,hsa05145,hsa05020,hsa05417	Spliceosome|Protein processing in endoplasmic reticulum|MAPK signaling pathway|Endocytosis|Antigen processing and presentation|Estrogen signaling pathway|Longevity regulating pathway - multiple species|Measles|Legionellosis|Toxoplasmosis|Prion disease|Lipid and atherosclerosis	K03283					PF00012	HSP70	Hsp70 protein	IPR043129,IPR018181,IPR029048,IPR029047,IPR013126	Homologous_superfamily|Conserved_site|Homologous_superfamily|Homologous_superfamily|Family	ATPase, nucleotide binding domain|Heat shock protein 70, conserved site|Heat shock protein 70kD, C-terminal domain superfamily|Heat shock protein 70kD, peptide-binding domain superfamily|Heat shock protein 70 family	WP1772,WP2359,WP2882,WP2884,WP382,WP384,WP3888,WP4630	Apoptosis modulation and signaling|Parkin-ubiquitin proteasomal system pathway|Nuclear receptors meta-pathway|NRF2 pathway|MAPK signaling pathway|Apoptosis modulation by HSP70|VEGFA-VEGFR2 signaling|Measles virus infection	R-HSA-3371453,R-HSA-3371497,R-HSA-3371568,R-HSA-3371571,R-HSA-6798695	Regulation of HSF1-mediated heat shock response|HSP90 chaperone cycle for steroid hormone receptors (SHR) in the presence of ligand|Attenuation phase|HSF1-dependent transactivation|Neutrophil degranulation
Q15746	MYLK	Myosin light chain kinase, smooth muscle	35	56	105	56	1914	210.6	6.15	361.45	49.5	104.4	50	73	129.6	86.3	80.8	133.3	112.1	102.1	105.8	132	133.9	104.9	102.1	Myosin light chain kinase, smooth muscle	4638	MYLK	GO:0060414,GO:0032060,GO:0071476,GO:0051928,GO:0030335,GO:0090303,GO:0006468,GO:0006939,GO:0014820,GO:0015629,GO:0032154,GO:0005737,GO:0005829,GO:0030027,GO:0005886,GO:0001725,GO:0003779,GO:0005524,GO:0005516,GO:0046872,GO:0004687,GO:0004672	aorta smooth muscle tissue morphogenesis|bleb assembly|cellular hypotonic response|positive regulation of calcium ion transport|positive regulation of cell migration|positive regulation of wound healing|protein phosphorylation|smooth muscle contraction|tonic smooth muscle contraction|actin cytoskeleton|cleavage furrow|cytoplasm|cytosol|lamellipodium|plasma membrane|stress fiber|actin binding|ATP …	hsa04371,hsa04020,hsa04022,hsa04510,hsa04810,hsa04611,hsa04921,hsa04270,hsa04971	Apelin signaling pathway|Calcium signaling pathway|cGMP-PKG signaling pathway|Focal adhesion|Regulation of actin cytoskeleton|Platelet activation|Oxytocin signaling pathway|Vascular smooth muscle contraction|Gastric acid secretion	K00907	KOG0613	O	fibronectin type III	Posttranslational modification, protein turnover, chaperones	PF00041,PF07679,PF00069	fn3|I-set|Pkinase	Fibronectin type III domain|Immunoglobulin I-set domain|Protein kinase domain	IPR003961,IPR036116,IPR007110,IPR036179,IPR013783,IPR013098,IPR003599,IPR003598,IPR011009,IPR015725,IPR000719,IPR017441,IPR008271	Domain|Homologous_superfamily|Domain|Homologous_superfamily|Homologous_superfamily|Domain|Domain|Domain|Homologous_superfamily|Domain|Domain|Binding_site|Active_site	Fibronectin type III|Fibronectin type III superfamily|Immunoglobulin-like domain|Immunoglobulin-like domain superfamily|Immunoglobulin-like fold|Immunoglobulin I-set|Immunoglobulin subtype|Immunoglobulin subtype 2|Protein kinase-like domain superfamily|Myosin Light Chain Kinase 1, Kinase domain|Protein kinase domain|Protein kinase, ATP binding site|Serine/threonine-protein kinase, active site	WP1544,WP2197,WP306,WP3680,WP4560,WP4962,WP51	MicroRNAs in cardiomyocyte hypertrophy|Endothelin pathways|Focal adhesion|Physico-chemical features and toxicity-associated pathways|MFAP5 effect on permeability and motility of endothelial cells via cytoskeleton rearrangement|Airway smooth muscle cell contraction|Regulation of actin cytoskeleton	R-HSA-445355,R-HSA-5627123	Smooth Muscle Contraction|RHO GTPases activate PAKs
P07814	EPRS1	Bifunctional glutamate/proline--tRNA ligase	43	55	84	55	1512	170.5	7.33	295.56	103.9	100.1	116.3	110.4	123	125.7	118.2	91.1	81.9	87.5	80.9	89.1	91.8	84.9	95.1	Bifunctional glutamate/proline--tRNA ligase	2058	EPRS1	GO:0032869,GO:0071346,GO:0006424,GO:0017148,GO:0006433,GO:0065003,GO:0140212,GO:0006418,GO:0017101,GO:0005737,GO:0005829,GO:0097452,GO:0016020,GO:0005886,GO:1990904,GO:0005524,GO:0004818,GO:0051020,GO:0042802,GO:0004827,GO:0042803,GO:0035613,GO:0008270	cellular response to insulin stimulus|cellular response to type II interferon|glutamyl-tRNA aminoacylation|negative regulation of translation|prolyl-tRNA aminoacylation|protein-containing complex assembly|regulation of long-chain fatty acid import into cell|tRNA aminoacylation for protein translation|aminoacyl-tRNA synthetase multienzyme complex|cytoplasm|cytosol|GAIT complex|membrane|plasma memb…	hsa00860,hsa00970	Porphyrin metabolism|Aminoacyl-tRNA biosynthesis	K14163	KOG1147	J	glutamyl-tRNA aminoacylation	Translation, ribosomal structure and biogenesis	PF00043,PF03129,PF09180,PF00749,PF03950,PF00587,PF00458	GST_C|HGTP_anticodon|ProRS-C_1|tRNA-synt_1c|tRNA-synt_1c_C|tRNA-synt_2b|WHEP-TRS	Glutathione S-transferase, C-terminal domain|Anticodon binding domain|Prolyl-tRNA synthetase, C-terminal|tRNA synthetases class I (E and Q), catalytic domain|tRNA synthetases class I (E and Q), anti-codon binding domain|tRNA synthetase class II core domain (G, H, P, S and T)|WHEP-TRS domain	IPR002314,IPR001412,IPR006195,IPR045864,IPR004154,IPR036621,IPR004526,IPR000924,IPR020058,IPR020059,IPR036282,IPR004046,IPR004499,IPR016061,IPR017449,IPR033721,IPR020056,IPR011035,IPR014729,IPR009068,IPR000738	Domain|Conserved_site|Domain|Homologous_superfamily|Domain|Homologous_superfamily|Family|Family|Domain|Domain|Homologous_superfamily|Domain|Family|Domain|Homologous_superfamily|Domain|Homologous_superfamily|Homologous_superfamily|Homologous_superfamily|Homologous_superfamily|Domain	Aminoacyl-tRNA synthetase, class II (G/ P/ S/T)|Aminoacyl-tRNA synthetase, class I, conserved site|Aminoacyl-tRNA synthetase, class II|Class II Aminoacyl-tRNA synthetase/Biotinyl protein ligase (BPL) and lipoyl protein ligase (LPL)|Anticodon-binding|Anticodon-binding domain superfamily|Glutamyl-tRNA synthetase, archaeal/eukaryotic cytosolic|Glutamyl/glutaminyl-tRNA synthetase|Glutamyl/glutaminyl-…	WP2371,WP3888,WP3925	Parkinson's disease pathway|VEGFA-VEGFR2 signaling|Amino acid metabolism	R-HSA-2408522,R-HSA-379716,R-HSA-6782315	Selenoamino acid metabolism|Cytosolic tRNA aminoacylation|tRNA modification in the nucleus and cytosol
P53621	COPA	Coatomer subunit alpha	47	51	89	51	1224	138.3	7.66	324.18	119.9	116.7	135.2	143.6	108.2	119.2	117.7	78.8	73.8	76.2	70.6	75.9	92.2	84.4	87.6	Coatomer subunit alpha	1314	COPA	GO:0006888,GO:0006891,GO:0006886,GO:0030157,GO:0006890,GO:0030126,GO:0005737,GO:0005829,GO:0005789,GO:0070062,GO:0005615,GO:0000139,GO:0030426,GO:0016020,GO:0030133,GO:0005179,GO:0005198	endoplasmic reticulum to Golgi vesicle-mediated transport|intra-Golgi vesicle-mediated transport|intracellular protein transport|pancreatic juice secretion|retrograde vesicle-mediated transport, Golgi to endoplasmic reticulum|COPI vesicle coat|cytoplasm|cytosol|endoplasmic reticulum membrane|extracellular exosome|extracellular space|Golgi membrane|growth cone|membrane|transport vesicle|hormone ac…				KOG0292	U	intra-Golgi vesicle-mediated transport	Intracellular trafficking, secretion, and vesicular transport	PF12894,PF04053,PF06957,PF00400	ANAPC4_WD40|Coatomer_WDAD|COPI_C|WD40	Anaphase-promoting complex subunit 4 WD40 domain|Coatomer WD associated region |Coatomer (COPI) alpha subunit C-terminus|WD domain, G-beta repeat	IPR024977,IPR016391,IPR010714,IPR006692,IPR020472,IPR011048,IPR015943,IPR001680,IPR019775,IPR036322	Domain|Family|Domain|Domain|Repeat|Homologous_superfamily|Homologous_superfamily|Repeat|Conserved_site|Homologous_superfamily	Anaphase-promoting complex subunit 4, WD40 domain|Coatomer subunit alpha|Coatomer, alpha subunit, C-terminal|Coatomer, WD associated region|G-protein beta WD-40 repeat|Cytochrome cd1-nitrite reductase-like, haem d1 domain superfamily|WD40/YVTN repeat-like-containing domain superfamily|WD40 repeat|WD40 repeat, conserved site|WD40-repeat-containing domain superfamily			R-HSA-6807878,R-HSA-6811434	COPI-mediated anterograde transport|COPI-dependent Golgi-to-ER retrograde traffic
P04040	CAT	Catalase	72	33	114	33	527	59.7	7.39	427.07	168.3	66.3	95.5	58.9	52.7	60.5	60.1	113.4	142.7	139.9	142.6	87.8	78.5	131.4	101.4	Catalase	847	CAT	GO:0009060,GO:0007568,GO:0061692,GO:0071363,GO:0008203,GO:0020027,GO:0042744,GO:0043066,GO:0032088,GO:0001649,GO:0051781,GO:0051092,GO:0014068,GO:0014823,GO:0046686,GO:0032355,GO:0045471,GO:0070542,GO:0042542,GO:0055093,GO:0001666,GO:0014854,GO:0032868,GO:0033591,GO:0010288,GO:0009642,GO:0010193,GO:0080184,GO:0000302,GO:0033189,GO:0033197,GO:0009410,GO:0006641,GO:0001657,GO:0009650,GO:0062151,GO:…	aerobic respiration|aging|cellular detoxification of hydrogen peroxide|cellular response to growth factor stimulus|cholesterol metabolic process|hemoglobin metabolic process|hydrogen peroxide catabolic process|negative regulation of apoptotic process|negative regulation of NF-kappaB transcription factor activity|osteoblast differentiation|positive regulation of cell division|positive regulation o…	hsa00630,hsa00380,hsa04068,hsa04146,hsa04211,hsa04213,hsa05208,hsa05014,hsa05022	Glyoxylate and dicarboxylate metabolism|Tryptophan metabolism|FoxO signaling pathway|Peroxisome|Longevity regulating pathway|Longevity regulating pathway - multiple species|Chemical carcinogenesis - reactive oxygen species|Amyotrophic lateral sclerosis|Pathways of neurodegeneration - multiple diseases	K03781	KOG0047	P	catalase activity	Inorganic ion transport and metabolism	PF00199,PF06628	Catalase|Catalase-rel	Catalase|Catalase-related immune-responsive	IPR018028,IPR040333,IPR024708,IPR024711,IPR011614,IPR002226,IPR010582,IPR020835	Family|Family|Active_site|Family|Domain|Binding_site|Domain|Homologous_superfamily	Catalase, mono-functional, haem-containing|Catalase, clade 3|Catalase active site|Catalase, mono-functional, haem-containing, clades 1 and 3|Catalase core domain|Catalase haem-binding site|Catalase immune-responsive domain|Catalase superfamily	WP15,WP176,WP2447,WP408,WP465,WP4673,WP5233,WP710	Selenium micronutrient network|Folate metabolism|Amyotrophic lateral sclerosis (ALS)|Oxidative stress response|Tryptophan metabolism|Male infertility|Arsenic metabolism and reactive oxygen species generation|DNA damage response (only ATM dependent)	R-HSA-3299685,R-HSA-6798695,R-HSA-9033241,R-HSA-9615017	Detoxification of Reactive Oxygen Species|Neutrophil degranulation|Peroxisomal protein import|FOXO-mediated transcription of oxidative stress, metabolic and neuronal genes
Q9NYU2	UGGT1	UDP-glucose:glycoprotein glucosyltransferase 1	42	49	72	47	1555	177.1	5.63	277.93	117.1	106.1	117.7	129.9	103.3	123.4	120.8	81.5	81.8	82.2	80.2	83.7	91.7	89.3	91.2	UDP-glucose:glycoprotein glucosyltransferase 1	56886	UGGT1	GO:0051084,GO:1904380,GO:0071712,GO:0018279,GO:0005783,GO:0005788,GO:0044322,GO:0005793,GO:0070062,GO:0032991,GO:0003980,GO:0051082	'de novo' post-translational protein folding|endoplasmic reticulum mannose trimming|ER-associated misfolded protein catabolic process|protein N-linked glycosylation via asparagine|endoplasmic reticulum|endoplasmic reticulum lumen|endoplasmic reticulum quality control compartment|endoplasmic reticulum-Golgi intermediate compartment|extracellular exosome|protein-containing complex|UDP-glucose:glyco…	hsa04141	Protein processing in endoplasmic reticulum	K11718	KOG1879	M	UDP-glucose:glycoprotein glucosyltransferase activity	Cell wall/membrane/envelope biogenesis	PF18404,PF18400,PF18401,PF18402,PF18403,PF06427	Glyco_transf_24|Thioredoxin_12|Thioredoxin_13|Thioredoxin_14|Thioredoxin_15|UDP-g_GGTase	Glucosyltransferase 24|Thioredoxin-like domain|Thioredoxin-like domain|Thioredoxin-like domain|Thioredoxin-like domain|UDP-glucose:Glycoprotein Glucosyltransferase	IPR040497,IPR029044,IPR009448,IPR040693,IPR040694,IPR040692,IPR040525	Domain|Homologous_superfamily|Family|Domain|Domain|Domain|Domain	Glucosyltransferase 24, catalytic domain|Nucleotide-diphospho-sugar transferases|UDP-glucose:Glycoprotein Glucosyltransferase|UGGT, thioredoxin-like domain 1|UGGT, thioredoxin-like domain 2|UGGT, thioredoxin-like domain 3|UDP-glucose:glycoprotein glucosyltransferase, thioredoxin-like domain 4	WP4754	IL-18 signaling pathway	R-HSA-901032	ER Quality Control Compartment (ERQC)
A8TX70	COL6A5	Collagen alpha-5(VI) chain	23	56	98	52	2615	289.7	6.95	323.21	33.6	40.7	41.8	40.6	107	55.6	62.8	150.6	171.1	55.8	153.8	123.1	116	187.2	160.4	Collagen alpha-5(VI) chain	256076	COL6A5	GO:0007155,GO:0030198,GO:0005581,GO:0062023,GO:0005576,GO:0030020	cell adhesion|extracellular matrix organization|collagen trimer|collagen-containing extracellular matrix|extracellular region|extracellular matrix structural constituent conferring tensile strength	hsa04151,hsa04512,hsa04510,hsa04974,hsa05165	PI3K-Akt signaling pathway|ECM-receptor interaction|Focal adhesion|Protein digestion and absorption|Human papillomavirus infection	K06238	KOG3544	D	structural constituent of cuticle	Cell cycle control, cell division, chromosome partitioning	PF01391,PF00092	Collagen|VWA	Collagen triple helix repeat (20 copies)|von Willebrand factor type A domain	IPR008160,IPR002035,IPR036465	Repeat|Domain|Homologous_superfamily	Collagen triple helix repeat|von Willebrand factor, type A|von Willebrand factor A-like domain superfamily	WP4172	PI3K-Akt signaling pathway	R-HSA-1442490,R-HSA-1650814,R-HSA-186797,R-HSA-2022090,R-HSA-216083,R-HSA-3000178,R-HSA-419037,R-HSA-8948216	Collagen degradation|Collagen biosynthesis and modifying enzymes|Signaling by PDGF|Assembly of collagen fibrils and other multimeric structures|Integrin cell surface interactions|ECM proteoglycans|NCAM1 interactions|Collagen chain trimerization
Q05682	CALD1	Caldesmon	44	43	109	42	793	93.2	5.66	395.33	42.1	116.4	57.4	38.3	93.4	70.3	60.5	111.2	154.2	101.8	113.3	164.4	177.9	106.4	92.6	Caldesmon	800	CALD1	GO:0051017,GO:0001525,GO:0006936,GO:0030478,GO:0015629,GO:0005856,GO:0005829,GO:0030016,GO:0005886,GO:0003779,GO:0045296,GO:0005516,GO:0017022,GO:0005523	actin filament bundle assembly|angiogenesis|muscle contraction|actin cap|actin cytoskeleton|cytoskeleton|cytosol|myofibril|plasma membrane|actin binding|cadherin binding|calmodulin binding|myosin binding|tropomyosin binding	hsa04270	Vascular smooth muscle contraction	K12327	ENOG502QSYB	S	myosin binding	Function unknown	PF02029	Caldesmon	Caldesmon	IPR006017,IPR006018	Family|Family	Caldesmon|Caldesmon/lymphocyte specific protein	WP289	Myometrial relaxation and contraction pathways	R-HSA-445355	Smooth Muscle Contraction
P35527	KRT9	Keratin, type I cytoskeletal 9	68	35	97	33	623	62	5.24	356.29	82.9	115.9	95.2	96.3	148.8	51.1	91.2	69.9	93.8	91.1	98.6	77.8	129.6	106.9	150.7	Keratin, type I cytoskeletal 9	3857	KRT9	GO:0008544,GO:0030855,GO:0045109,GO:0043588,GO:0007283,GO:0005856,GO:0005829,GO:0070062,GO:0005615,GO:0045095,GO:0016020,GO:0005634,GO:0005200	epidermis development|epithelial cell differentiation|intermediate filament organization|skin development|spermatogenesis|cytoskeleton|cytosol|extracellular exosome|extracellular space|keratin filament|membrane|nucleus|structural constituent of cytoskeleton	hsa04915,hsa05150	Estrogen signaling pathway|Staphylococcus aureus infection	K07604	ENOG502QTM6	S	structural molecule activity	Function unknown	PF00038	Filament	Intermediate filament protein	IPR018039,IPR039008,IPR002957	Conserved_site|Domain|Family	Intermediate filament protein, conserved site|Intermediate filament, rod domain|Keratin, type I			R-HSA-6805567,R-HSA-6809371	Keratinization|Formation of the cornified envelope
P06396	GSN	Gelsolin	54	38	176	38	782	85.6	6.28	592.96	90	102.8	77.2	86.1	116.8	101.3	100	89.1	104.7	87.2	98.6	106.7	125.7	114.3	99.5	Gelsolin	2934	GSN	GO:0051693,GO:0030042,GO:0030041,GO:0090527,GO:0051014,GO:0045010,GO:0008154,GO:1990000,GO:0051016,GO:0086003,GO:0030031,GO:0071346,GO:0007417,GO:0060271,GO:0097284,GO:0046597,GO:0006911,GO:0051127,GO:2001269,GO:0010628,GO:1902174,GO:1903923,GO:0031648,GO:1903903,GO:1903906,GO:0071801,GO:1903909,GO:0055119,GO:0097017,GO:0035994,GO:0042989,GO:0014891,GO:0030478,GO:0015629,GO:0072562,GO:0030864,GO:…	actin filament capping|actin filament depolymerization|actin filament polymerization|actin filament reorganization|actin filament severing|actin nucleation|actin polymerization or depolymerization|amyloid fibril formation|barbed-end actin filament capping|cardiac muscle cell contraction|cell projection assembly|cellular response to type II interferon|central nervous system development|cilium asse…	hsa04810,hsa04666,hsa05203	Regulation of actin cytoskeleton|Fc gamma R-mediated phagocytosis|Viral carcinogenesis	K05768	KOG0443	A	actin filament capping	RNA processing and modification	PF00626	Gelsolin	Gelsolin repeat	IPR029006,IPR007123,IPR007122	Homologous_superfamily|Domain|Family	ADF-H/Gelsolin-like domain superfamily|Gelsolin-like domain|Villin/Gelsolin	WP4217,WP51,WP5115	Ebola virus infection in host|Regulation of actin cytoskeleton|Network map of SARS-CoV-2 signaling pathway	R-HSA-264870,R-HSA-6798695,R-HSA-9662361,R-HSA-977225	Caspase-mediated cleavage of cytoskeletal proteins|Neutrophil degranulation|Sensory processing of sound by outer hair cells of the cochlea|Amyloid fiber formation
Q02952	AKAP12	A-kinase anchor protein 12	40	52	75	52	1782	191.4	4.41	273.41	44.2	69.5	51.8	39.3	87	66.2	70	115.4	143.7	121.2	143.4	122.3	162.4	138.2	125.5	A-kinase anchor protein 12	9590	AKAP12	GO:0007193,GO:0071347,GO:0071356,GO:0007186,GO:0035733,GO:0050804,GO:0043116,GO:0070374,GO:0061870,GO:0051770,GO:1900143,GO:0010739,GO:0032760,GO:0010738,GO:0090036,GO:0051602,GO:0032496,GO:0007165,GO:0005938,GO:0005737,GO:0005856,GO:0005829,GO:0005925,GO:0043025,GO:0005886,GO:0098685,GO:0008179,GO:0005516,GO:0051018	adenylate cyclase-inhibiting G protein-coupled receptor signaling pathway|cellular response to interleukin-1|cellular response to tumor necrosis factor|G protein-coupled receptor signaling pathway|hepatic stellate cell activation|modulation of chemical synaptic transmission|negative regulation of vascular permeability|positive regulation of ERK1 and ERK2 cascade|positive regulation of hepatic ste…				ENOG502RDV6	S	positive regulation of protein kinase A signaling	Function unknown	PF10522,PF03832	RII_binding_1|WSK	RII binding domain|WSK motif	IPR028540,IPR001573,IPR018459	Family|Domain|Domain	A-kinase anchor protein 12|A kinase-anchoring protein AKAP5 and AKAP12, calmodulin (CaM)-binding motif|RII binding domain	WP35	G protein signaling pathways	R-HSA-9013405,R-HSA-9035034	RHOD GTPase cycle|RHOF GTPase cycle
P07355	ANXA2	Annexin A2	76	33	283	33	339	38.6	7.75	964.79	57.3	87	68.7	75.6	105.9	103.6	91.3	116.8	95.9	117.9	102.9	114.7	95.8	144.9	121.8	Annexin A2	302	ANXA2	GO:0001525,GO:0030199,GO:0042730,GO:0001765,GO:0042789,GO:0032804,GO:0002091,GO:0036035,GO:0045921,GO:1905581,GO:1905597,GO:1905599,GO:1905686,GO:0010756,GO:0001921,GO:1905602,GO:0045944,GO:0044090,GO:0031340,GO:0050767,GO:0006900,GO:0005912,GO:1990665,GO:0035578,GO:0005604,GO:0016323,GO:0009986,GO:0062023,GO:0001533,GO:0005737,GO:0005829,GO:0005769,GO:0005768,GO:0070062,GO:0005576,GO:0005615,GO:…	angiogenesis|collagen fibril organization|fibrinolysis|membrane raft assembly|mRNA transcription by RNA polymerase II|negative regulation of low-density lipoprotein particle receptor catabolic process|negative regulation of receptor internalization|osteoclast development|positive regulation of exocytosis|positive regulation of low-density lipoprotein particle clearance|positive regulation of low-…	hsa05132	Salmonella infection	K17092	KOG0819	L	calcium-dependent phospholipid binding	Replication, recombination and repair	PF00191	Annexin	Annexin	IPR001464,IPR018502,IPR018252,IPR037104,IPR002389	Family|Repeat|Conserved_site|Homologous_superfamily|Family	Annexin|Annexin repeat|Annexin repeat, conserved site|Annexin superfamily|Annexin A2	WP4522,WP4659,WP98	Metabolic pathway of LDL, HDL and TG, including diseases|Gastrin signaling pathway|Prostaglandin synthesis and regulation	R-HSA-445355,R-HSA-6798695,R-HSA-75205,R-HSA-8950505	Smooth Muscle Contraction|Neutrophil degranulation|Dissolution of Fibrin Clot|Gene and protein expression by JAK-STAT signaling after Interleukin-12 stimulation
P68133	ACTA1	Actin, alpha skeletal muscle	68	22	586	1	377	42	5.39	1800.14	93.4	96.8	94.1	99.3	114.3	87	122.1	103.4	115.1	83.2	104.9	97.7	112.4	96.3	80.2	Actin, alpha skeletal muscle	58	ACTA1	GO:0071417,GO:0090131,GO:0006936,GO:0010628,GO:0009991,GO:0010226,GO:0009612,GO:0048545,GO:0043503,GO:0048741,GO:0030240,GO:0015629,GO:0005884,GO:0072562,GO:0044297,GO:0005829,GO:0005869,GO:0070062,GO:0005615,GO:0030175,GO:0030027,GO:0030017,GO:0001725,GO:0005865,GO:0043531,GO:0005524,GO:0016787,GO:0017022,GO:0005200	cellular response to organonitrogen compound|mesenchyme migration|muscle contraction|positive regulation of gene expression|response to extracellular stimulus|response to lithium ion|response to mechanical stimulus|response to steroid hormone|skeletal muscle fiber adaptation|skeletal muscle fiber development|skeletal muscle thin filament assembly|actin cytoskeleton|actin filament|blood microparti…				KOG0676	Z	ATP binding	Cytoskeleton	PF00022	Actin	Actin	IPR004000,IPR020902,IPR004001,IPR043129	Family|Conserved_site|Conserved_site|Homologous_superfamily	Actin family|Actin/actin-like conserved site|Actin, conserved site|ATPase, nucleotide binding domain	WP289,WP314,WP3680,WP383,WP4534,WP4754,WP5055,WP5087	Myometrial relaxation and contraction pathways|Fas ligand pathway and stress induction of heat shock proteins|Physico-chemical features and toxicity-associated pathways|Striated muscle contraction pathway|Mechanoregulation and pathology of YAP/TAZ via Hippo and non-Hippo mechanisms|IL-18 signaling pathway|Burn wound healing|Malignant pleural mesothelioma	R-HSA-390522	Striated Muscle Contraction
P17661	DES	Desmin	74	37	181	32	470	53.5	5.27	622.28	43.9	197.4	59.8	106	93.5	114.6	92.4	65.5	87.3	77.8	80.2	167.9	139.1	104.3	70.3	Desmin	1674	DES	GO:0007010,GO:0045109,GO:0006936,GO:0008016,GO:0060538,GO:0097512,GO:0005911,GO:0005737,GO:0005829,GO:0070062,GO:0005916,GO:0014704,GO:0005882,GO:0045111,GO:0031594,GO:0005634,GO:0042383,GO:0030018,GO:0008092,GO:0042802,GO:0005200	cytoskeleton organization|intermediate filament organization|muscle contraction|regulation of heart contraction|skeletal muscle organ development|cardiac myofibril|cell-cell junction|cytoplasm|cytosol|extracellular exosome|fascia adherens|intercalated disc|intermediate filament|intermediate filament cytoskeleton|neuromuscular junction|nucleus|sarcolemma|Z disc|cytoskeletal protein binding|identic…	hsa05410,hsa05412,hsa05414	Hypertrophic cardiomyopathy|Arrhythmogenic right ventricular cardiomyopathy|Dilated cardiomyopathy	K07610	KOG0977	J	structural molecule activity	Translation, ribosomal structure and biogenesis	PF00038,PF04732	Filament|Filament_head	Intermediate filament protein|Intermediate filament head (DNA binding) region	IPR018039,IPR039008,IPR006821	Conserved_site|Domain|Domain	Intermediate filament protein, conserved site|Intermediate filament, rod domain|Intermediate filament head, DNA-binding domain	WP2118,WP383,WP4754,WP5194,WP5236	Arrhythmogenic right ventricular cardiomyopathy|Striated muscle contraction pathway|IL-18 signaling pathway|Synthesis of ceramides and 1-deoxyceramides|Markers of kidney cell lineage	R-HSA-390522	Striated Muscle Contraction
Q10567	AP1B1	AP-1 complex subunit beta-1	45	44	82	23	949	104.5	5.06	310.53	97.7	113.9	101.7	97.8	93.4	117	112.2	98.4	84.1	95.4	89.2	97.7	97.5	105.2	98.9	AP-1 complex subunit beta-1	162	AP1B1	GO:0110010,GO:0007368,GO:0007507,GO:0006886,GO:0001822,GO:1903232,GO:0060155,GO:0016192,GO:0030121,GO:0030659,GO:0005829,GO:0005769,GO:0005794,GO:0000139,GO:0043231,GO:0005765,GO:0032588,GO:0030276,GO:0019901	basolateral protein secretion|determination of left/right symmetry|heart development|intracellular protein transport|kidney development|melanosome assembly|platelet dense granule organization|vesicle-mediated transport|AP-1 adaptor complex|cytoplasmic vesicle membrane|cytosol|early endosome|Golgi apparatus|Golgi membrane|intracellular membrane-bounded organelle|lysosomal membrane|trans-Golgi netw…	hsa04142,hsa05170	Lysosome|Human immunodeficiency virus 1 infection	K12392	KOG1061	U	clathrin binding	Intracellular trafficking, secretion, and vesicular transport	PF01602,PF02883,PF09066	Adaptin_N|Alpha_adaptinC2|B2-adapt-app_C	Adaptin N terminal region|Adaptin C-terminal domain|Beta2-adaptin appendage, C-terminal sub-domain	IPR026739,IPR016342,IPR011989,IPR016024,IPR000225,IPR015151,IPR002553,IPR008152,IPR013041,IPR013037,IPR009028,IPR012295	Family|Family|Homologous_superfamily|Homologous_superfamily|Repeat|Domain|Domain|Domain|Homologous_superfamily|Homologous_superfamily|Homologous_superfamily|Homologous_superfamily	AP complex subunit beta|AP-1/2/4 complex subunit beta|Armadillo-like helical|Armadillo-type fold|Armadillo|Beta-adaptin appendage, C-terminal subdomain|Clathrin/coatomer adaptor, adaptin-like, N-terminal|Clathrin adaptor, alpha/beta/gamma-adaptin, appendage, Ig-like subdomain|Clathrin adaptor, appendage, Ig-like subdomain superfamily|Clathrin adaptor, beta-adaptin, appendage, Ig-like subdomain|Co…			R-HSA-164940,R-HSA-2132295,R-HSA-432720,R-HSA-432722	Nef mediated downregulation of MHC class I complex cell surface expression|MHC class II antigen presentation|Lysosome Vesicle Biogenesis|Golgi Associated Vesicle Biogenesis
Q13751	LAMB3	Laminin subunit beta-3	49	46	88	46	1172	129.5	7.21	313.93	54.4	86.1	62.4	53.2	137	113.4	104.4	110.3	96.3	95.2	113.2	170.7	88.6	96.8	118.1	Laminin subunit beta-3	3914	LAMB3	GO:0009887,GO:0070831,GO:0050873,GO:0016477,GO:0035987,GO:0008544,GO:0034446,GO:0009888,GO:0062023,GO:0005576,GO:0043256,GO:0005610,GO:0005201,GO:0044877,GO:0005198	animal organ morphogenesis|basement membrane assembly|brown fat cell differentiation|cell migration|endodermal cell differentiation|epidermis development|substrate adhesion-dependent cell spreading|tissue development|collagen-containing extracellular matrix|extracellular region|laminin complex|laminin-5 complex|extracellular matrix structural constituent|protein-containing complex binding|structu…	hsa04151,hsa04512,hsa04510,hsa05200,hsa05222,hsa05165,hsa05146,hsa05145	PI3K-Akt signaling pathway|ECM-receptor interaction|Focal adhesion|Pathways in cancer|Small cell lung cancer|Human papillomavirus infection|Amoebiasis|Toxoplasmosis	K06244	KOG0994	Z	metanephric glomerular basement membrane development	Cytoskeleton	PF00053,PF00055	Laminin_EGF|Laminin_N	Laminin EGF domain|Laminin N-terminal (Domain VI)	IPR000742,IPR008211,IPR002049	Domain|Domain|Domain	EGF-like domain|Laminin, N-terminal|Laminin-type EGF domain	WP244,WP306,WP3932,WP4172,WP4658,WP5087	Alpha 6 beta 4 signaling pathway|Focal adhesion|Focal adhesion: PI3K-Akt-mTOR-signaling pathway|PI3K-Akt signaling pathway|Small cell lung cancer|Malignant pleural mesothelioma	R-HSA-1474228,R-HSA-2022090,R-HSA-2214320,R-HSA-3000157,R-HSA-3000171,R-HSA-446107,R-HSA-8874081	Degradation of the extracellular matrix|Assembly of collagen fibrils and other multimeric structures|Anchoring fibril formation|Laminin interactions|Non-integrin membrane-ECM interactions|Type I hemidesmosome assembly|MET activates PTK2 signaling
P30101	PDIA3	Protein disulfide-isomerase A3	64	36	131	36	505	56.7	6.35	470.27	128.2	95.2	110.7	165.5	97.7	124.4	117.5	77.6	80.5	80.8	74.7	77.4	86.4	88.4	94.8	Protein disulfide-isomerase A3	2923	PDIA3	GO:0098761,GO:0097191,GO:0002502,GO:2001238,GO:0006457,GO:0034975,GO:0034976,GO:0009986,GO:0005783,GO:0005788,GO:0070062,GO:0005615,GO:0005925,GO:0042470,GO:0042824,GO:0005634,GO:0045335,GO:0055038,GO:0061779,GO:0004197,GO:0015036,GO:0042802,GO:0004629,GO:0003756,GO:0015035,GO:0003723	cellular response to interleukin-7|extrinsic apoptotic signaling pathway|peptide antigen assembly with MHC class I protein complex|positive regulation of extrinsic apoptotic signaling pathway|protein folding|protein folding in endoplasmic reticulum|response to endoplasmic reticulum stress|cell surface|endoplasmic reticulum|endoplasmic reticulum lumen|extracellular exosome|extracellular space|foca…	hsa04141,hsa04612,hsa05170,hsa05168,hsa05163,hsa05169	Protein processing in endoplasmic reticulum|Antigen processing and presentation|Human immunodeficiency virus 1 infection|Herpes simplex virus 1 infection|Human cytomegalovirus infection|Epstein-Barr virus infection	K08056	KOG0190	CO	intramolecular oxidoreductase activity, transposing S-S bonds	Energy production and conversion|Posttranslational modification, protein turnover, chaperones	PF00085	Thioredoxin	Thioredoxin	IPR005788,IPR041868,IPR005792,IPR036249,IPR017937,IPR013766	Domain|Domain|Family|Homologous_superfamily|Conserved_site|Domain	Disulphide isomerase|Protein disulfide-isomerase A3, first redox inactive TRX-like domain b|Protein disulphide isomerase|Thioredoxin-like superfamily|Thioredoxin, conserved site|Thioredoxin domain	WP3995	Prion disease pathway	R-HSA-1236974,R-HSA-901042,R-HSA-983170	ER-Phagosome pathway|Calnexin/calreticulin cycle|Antigen Presentation: Folding, assembly and peptide loading of class I MHC
P22314	UBA1	Ubiquitin-like modifier-activating enzyme 1	46	42	108	41	1058	117.8	5.76	413.47	111.9	90.3	80.3	101.8	85.2	84.3	92.1	117.4	100.8	119.2	98	106.5	94.9	98.1	119.2	Ubiquitin-like modifier-activating enzyme 1	7317	UBA1	GO:0006974,GO:0032446,GO:0016567,GO:0006511,GO:0005737,GO:0005829,GO:0070062,GO:0005739,GO:0005654,GO:0005634,GO:0005524,GO:0003723,GO:0004839	cellular response to DNA damage stimulus|protein modification by small protein conjugation|protein ubiquitination|ubiquitin-dependent protein catabolic process|cytoplasm|cytosol|extracellular exosome|mitochondrion|nucleoplasm|nucleus|ATP binding|RNA binding|ubiquitin activating enzyme activity	hsa04120,hsa05012,hsa05022	Ubiquitin mediated proteolysis|Parkinson disease|Pathways of neurodegeneration - multiple diseases	K03178	KOG2012	H	ubiquitin activating enzyme activity	Coenzyme transport and metabolism	PF16191,PF16190,PF09358,PF00899,PF10585	E1_4HB|E1_FCCH|E1_UFD|ThiF|UBA_E1_SCCH	Ubiquitin-activating enzyme E1 four-helix bundle|Ubiquitin-activating enzyme E1 FCCH domain|Ubiquitin fold domain|ThiF family|Ubiquitin-activating enzyme, SCCH domain	IPR032420,IPR032418,IPR042302,IPR045886,IPR000594,IPR018965,IPR042449,IPR038252,IPR019572,IPR042063,IPR035985,IPR018075,IPR018074,IPR033127,IPR000011	Domain|Domain|Homologous_superfamily|Family|Domain|Domain|Homologous_superfamily|Homologous_superfamily|Domain|Homologous_superfamily|Homologous_superfamily|Family|Conserved_site|Active_site|Family	Ubiquitin-activating enzyme E1, four-helix bundle|Ubiquitin-activating enzyme E1, FCCH domain|Ubiquitin-activating enzyme E1, FCCH domain superfamily|ThiF/MoeB/HesA family|THIF-type NAD/FAD binding fold|Ubiquitin-activating enzyme E1, C-terminal|Ubiquitin-activating enzyme E1, inactive adenylation domain, subdomain 1|Ubiquitin-activating enzyme E1, C-terminal domain superfamily|Ubiquitin-activati…	WP183,WP2359,WP2371	Proteasome degradation|Parkin-ubiquitin proteasomal system pathway|Parkinson's disease pathway	R-HSA-8866652,R-HSA-983168	Synthesis of active ubiquitin: roles of E1 and E2 enzymes|Antigen processing: Ubiquitination & Proteasome degradation
P00450	CP	Ceruloplasmin	40	34	99	34	1065	122.1	5.72	387.17	66.4	80.8	87.2	56.9	143.4	65.2	86.4	89.8	142.2	145.2	157.3	86.7	73.9	121.5	97.1	Ceruloplasmin	1356	CP	GO:0006879,GO:0006825,GO:0055072,GO:0006826,GO:0072562,GO:0005788,GO:0070062,GO:0005576,GO:0005615,GO:0005765,GO:0005886,GO:0051087,GO:0005507,GO:0004322,GO:0016491	cellular iron ion homeostasis|copper ion transport|iron ion homeostasis|iron ion transport|blood microparticle|endoplasmic reticulum lumen|extracellular exosome|extracellular region|extracellular space|lysosomal membrane|plasma membrane|chaperone binding|copper ion binding|ferroxidase activity|oxidoreductase activity	hsa00860,hsa04216	Porphyrin metabolism|Ferroptosis	K13624	KOG1263	Q	Belongs to the multicopper oxidase family	Secondary metabolites biosynthesis, transport and catabolism	PF00394,PF07731,PF07732	Cu-oxidase|Cu-oxidase_2|Cu-oxidase_3	Multicopper oxidase|Multicopper oxidase|Multicopper oxidase	IPR001117,IPR011706,IPR045087,IPR011707,IPR033138,IPR002355,IPR008972	Domain|Domain|Family|Domain|Conserved_site|Binding_site|Homologous_superfamily	Multicopper oxidase, second cupredoxin domain|Multicopper oxidase, C-terminal|Multicopper oxidase|Multicopper oxidase, N-terminal|Multicopper oxidases, conserved site|Multicopper oxidase, copper-binding site|Cupredoxin	WP4313,WP4577	Ferroptosis|Neurodegeneration with brain iron accumulation (NBIA) subtypes pathway	R-HSA-381426,R-HSA-425410,R-HSA-5619049,R-HSA-5619060,R-HSA-8957275,R-HSA-917937	Regulation of Insulin-like Growth Factor (IGF) transport and uptake by Insulin-like Growth Factor Binding Proteins (IGFBPs)|Metal ion SLC transporters|Defective SLC40A1 causes hemochromatosis 4 (HFE4) (macrophages)|Defective CP causes aceruloplasminemia (ACERULOP)|Post-translational protein phosphorylation|Iron uptake and transport
P05164	MPO	Myeloperoxidase	48	31	122	28	745	83.8	8.97	399.96	303.9	157	122.6	246	64.3	158.6	66.1	51.4	53.9	56.2	49.5	41.3	35.6	53.7	40	Myeloperoxidase	4353	MPO	GO:0007568,GO:0006952,GO:0042742,GO:0050832,GO:0042744,GO:0002149,GO:0034374,GO:0043066,GO:0019430,GO:0002679,GO:0032094,GO:1990268,GO:0032496,GO:0009612,GO:0006979,GO:0001878,GO:0042582,GO:0035578,GO:0070062,GO:0005576,GO:0005615,GO:0043231,GO:0005764,GO:0005654,GO:0005634,GO:0097013,GO:0030141,GO:0003682,GO:0020037,GO:0008201,GO:0046872,GO:0004601	aging|defense response|defense response to bacterium|defense response to fungus|hydrogen peroxide catabolic process|hypochlorous acid biosynthetic process|low-density lipoprotein particle remodeling|negative regulation of apoptotic process|removal of superoxide radicals|respiratory burst involved in defense response|response to food|response to gold nanoparticle|response to lipopolysaccharide|res…	hsa00983,hsa04145,hsa04613,hsa05202,hsa05221	Drug metabolism - other enzymes|Phagosome|Neutrophil extracellular trap formation|Transcriptional misregulation in cancer|Acute myeloid leukemia	K10789	KOG2408	I	peroxidase activity	Lipid transport and metabolism	PF03098	An_peroxidase	Animal haem peroxidase	IPR019791,IPR010255,IPR037120	Family|Homologous_superfamily|Homologous_superfamily	Haem peroxidase, animal-type|Haem peroxidase superfamily|Haem peroxidase domain superfamily, animal type	WP15,WP1533,WP176,WP3891,WP5293	Selenium micronutrient network|Vitamin B12 metabolism|Folate metabolism|Benzene metabolism|Acute myeloid leukemia	R-HSA-6798695,R-HSA-8941413	Neutrophil degranulation|Events associated with phagocytolytic activity of PMN cells
Q71U36	TUBA1A	Tubulin alpha-1A chain	63	24	238	2	451	50.1	5.06	826.49	100.1	111.6	112.1	121.3	104.3	105	97.4	98.8	82.8	96.9	82.1	100.2	96.8	90.5	100	Tubulin alpha-1A chain	7846	TUBA1A	GO:0008344,GO:0051301,GO:0071277,GO:0007098,GO:0021696,GO:0021987,GO:0030705,GO:0021542,GO:0048853,GO:0010467,GO:0010001,GO:0048873,GO:0006886,GO:0007613,GO:0000226,GO:0046785,GO:0007017,GO:0000278,GO:0061744,GO:0051402,GO:0001764,GO:0140058,GO:0072384,GO:0050807,GO:1902065,GO:0009612,GO:0034612,GO:0007224,GO:0001964,GO:0050808,GO:0008542,GO:0000793,GO:0005737,GO:0005881,GO:0036464,GO:0005829,GO:…	adult locomotory behavior|cell division|cellular response to calcium ion|centrosome cycle|cerebellar cortex morphogenesis|cerebral cortex development|cytoskeleton-dependent intracellular transport|dentate gyrus development|forebrain morphogenesis|gene expression|glial cell differentiation|homeostasis of number of cells within a tissue|intracellular protein transport|memory|microtubule cytoskeleto…	hsa04145,hsa04210,hsa04530,hsa04540,hsa05130,hsa05132,hsa05010,hsa05012,hsa05014,hsa05016,hsa05020,hsa05022	Phagosome|Apoptosis|Tight junction|Gap junction|Pathogenic Escherichia coli infection|Salmonella infection|Alzheimer disease|Parkinson disease|Amyotrophic lateral sclerosis|Huntington disease|Prion disease|Pathways of neurodegeneration - multiple diseases	K07374	KOG1376	Z	structural constituent of cytoskeleton	Cytoskeleton	PF00091,PF03953	Tubulin|Tubulin_C	Tubulin/FtsZ family, GTPase domain|Tubulin C-terminal domain	IPR002452,IPR008280,IPR000217,IPR037103,IPR018316,IPR036525,IPR023123,IPR017975,IPR003008	Family|Homologous_superfamily|Family|Homologous_superfamily|Domain|Homologous_superfamily|Homologous_superfamily|Conserved_site|Domain	Alpha tubulin|Tubulin/FtsZ, C-terminal|Tubulin|Tubulin/FtsZ-like, C-terminal domain|Tubulin/FtsZ, 2-layer sandwich domain|Tubulin/FtsZ, GTPase domain superfamily|Tubulin, C-terminal|Tubulin, conserved site|Tubulin/FtsZ, GTPase domain	WP2059,WP2272,WP2359,WP5124	Alzheimer's disease and miRNA effects|Pathogenic Escherichia coli infection|Parkin-ubiquitin proteasomal system pathway|Alzheimer's disease	R-HSA-1445148,R-HSA-190840,R-HSA-190861,R-HSA-2132295,R-HSA-2467813,R-HSA-2500257,R-HSA-2565942,R-HSA-3371497,R-HSA-380259,R-HSA-380270,R-HSA-380284,R-HSA-380320,R-HSA-389957,R-HSA-389960,R-HSA-389977,R-HSA-437239,R-HSA-5610787,R-HSA-5617833,R-HSA-5620912,R-HSA-5620924,R-HSA-5626467,R-HSA-5663220,R-HSA-6807878,R-HSA-6811434,R-HSA-6811436,R-HSA-68877,R-HSA-8852276,R-HSA-8854518,R-HSA-8955332,R-HSA…	Translocation of SLC2A4 (GLUT4) to the plasma membrane|Microtubule-dependent trafficking of connexons from Golgi to the plasma membrane|Gap junction assembly|MHC class II antigen presentation|Separation of Sister Chromatids|Resolution of Sister Chromatid Cohesion|Regulation of PLK1 Activity at G2/M Transition|HSP90 chaperone cycle for steroid hormone receptors (SHR) in the presence of ligand|Loss…
Q92616	GCN1	eIF-2-alpha kinase activator GCN1	26	61	83	61	2671	292.5	7.43	255.99	115.8	114.4	143.3	146.3	91.5	93	93.5	90.8	80.8	88.4	83.4	88.7	95	83.5	91.7	eIF-2-alpha kinase activator GCN1	10985	GCN1	GO:0034198,GO:1990253,GO:0033674,GO:0006417,GO:0005737,GO:0005829,GO:0016020,GO:0005844,GO:0005840,GO:0045296,GO:0019901,GO:0019887,GO:0043022,GO:0003723,GO:0008494,GO:0008135	cellular response to amino acid starvation|cellular response to leucine starvation|positive regulation of kinase activity|regulation of translation|cytoplasm|cytosol|membrane|polysome|ribosome|cadherin binding|protein kinase binding|protein kinase regulator activity|ribosome binding|RNA binding|translation activator activity|translation factor activity, RNA binding				KOG1242	G	ribosome binding	Carbohydrate transport and metabolism				IPR011989,IPR016024,IPR021133,IPR034085	Homologous_superfamily|Homologous_superfamily|Repeat|Domain	Armadillo-like helical|Armadillo-type fold|HEAT, type 2|TOG domain			R-HSA-9633012	Response of EIF2AK4 (GCN2) to amino acid deficiency
P01031	C5	Complement C5	35	55	91	55	1676	188.2	6.52	288.58	110.6	93.4	207	56.4	148.2	56	83.3	75	112.1	91.5	124.4	74.7	80.2	110.3	76.8	Complement C5	727	C5	GO:0007166,GO:0006935,GO:0006956,GO:0006957,GO:0006958,GO:0019835,GO:0007186,GO:0001701,GO:0006954,GO:0010760,GO:0045766,GO:0032722,GO:0050778,GO:0010575,GO:0070062,GO:0005576,GO:0005615,GO:0005579,GO:0008009,GO:0004866,GO:0005102	cell surface receptor signaling pathway|chemotaxis|complement activation|complement activation, alternative pathway|complement activation, classical pathway|cytolysis|G protein-coupled receptor signaling pathway|in utero embryonic development|inflammatory response|negative regulation of macrophage chemotaxis|positive regulation of angiogenesis|positive regulation of chemokine production|positive …	hsa04080,hsa04810,hsa04610,hsa04613,hsa05171,hsa05168,hsa05133,hsa05150,hsa05322,hsa05020,hsa04936	Neuroactive ligand-receptor interaction|Regulation of actin cytoskeleton|Complement and coagulation cascades|Neutrophil extracellular trap formation|Coronavirus disease - COVID-19|Herpes simplex virus 1 infection|Pertussis|Staphylococcus aureus infection|Systemic lupus erythematosus|Prion disease|Alcoholic liver disease	K03994	KOG1366	J	endopeptidase inhibitor activity	Translation, ribosomal structure and biogenesis	PF00207,PF07703,PF07677,PF01821,PF17790,PF01835,PF17791,PF17789,PF01759,PF07678	A2M|A2M_BRD|A2M_recep|ANATO|MG1|MG2|MG3|MG4|NTR|TED_complement	Alpha-2-macroglobulin family|Alpha-2-macroglobulin bait region domain|A-macroglobulin receptor binding domain|Anaphylotoxin-like domain|Macroglobulin domain MG1|MG2 domain|Macroglobulin domain MG3|Macroglobulin domain MG4|UNC-6/NTR/C345C module|A-macroglobulin TED domain	IPR009048,IPR036595,IPR011625,IPR011626,IPR000020,IPR018081,IPR001840,IPR041425,IPR013783,IPR001599,IPR002890,IPR041555,IPR040839,IPR001134,IPR018933,IPR008930,IPR008993	Domain|Homologous_superfamily|Domain|Domain|Domain|Homologous_superfamily|Domain|Domain|Homologous_superfamily|Domain|Domain|Domain|Domain|Domain|Domain|Homologous_superfamily|Homologous_superfamily	Alpha-macroglobulin, receptor-binding|Alpha-macroglobulin, receptor-binding domain superfamily|Alpha-2-macroglobulin, bait region domain|Alpha-macroglobulin-like, TED domain|Anaphylatoxin/fibulin|Anaphylatoxin, complement system|Anaphylatoxin, complement system domain|Complement C3/4/5, macroglobulin domain MG1|Immunoglobulin-like fold|Alpha-2-macroglobulin|Macroglobulin domain|Macroglobulin doma…	WP2328,WP2431,WP2806,WP3941,WP4493,WP5090,WP5104,WP545	Allograft rejection|Spinal cord injury|Complement system|Oxidative damage response|Cells and molecules involved in local acute inflammatory response |Complement system in neuronal development and plasticity|Acquired partial lipodystrophy / Barraquer-Simons syndrome|Complement activation	R-HSA-166665,R-HSA-174577,R-HSA-375276,R-HSA-418594,R-HSA-977606	Terminal pathway of complement|Activation of C3 and C5|Peptide ligand-binding receptors|G alpha (i) signalling events|Regulation of Complement cascade
P68104	EEF1A1	Elongation factor 1-alpha 1	59	23	172	13	462	50.1	9.01	626.99	146.7	120.8	132.8	140.6	106.7	93.6	99.7	89.8	75.3	88.5	73.1	81.1	87.8	74.6	88.7	Elongation factor 1-alpha 1	1915	EEF1A1	GO:0071364,GO:0044829,GO:1904714,GO:1900022,GO:0006412,GO:0006414,GO:0030864,GO:0005737,GO:0098574,GO:0005829,GO:0005853,GO:0070062,GO:0005576,GO:0005615,GO:1904813,GO:0016020,GO:0005730,GO:0005634,GO:0005886,GO:0032587,GO:0034774,GO:0005525,GO:0003924,GO:0019900,GO:0019901,GO:0003723,GO:0003746,GO:0000049	cellular response to epidermal growth factor stimulus|positive regulation by host of viral genome replication|regulation of chaperone-mediated autophagy|regulation of D-erythro-sphingosine kinase activity|translation|translational elongation|cortical actin cytoskeleton|cytoplasm|cytoplasmic side of lysosomal membrane|cytosol|eukaryotic translation elongation factor 1 complex|extracellular exosome…	hsa03013,hsa05134,hsa05140	Nucleocytoplasmic transport|Legionellosis|Leishmaniasis	K03231	KOG0052	J	translation elongation factor activity	Translation, ribosomal structure and biogenesis	PF00009,PF03144,PF03143	GTP_EFTU|GTP_EFTU_D2|GTP_EFTU_D3	Elongation factor Tu GTP binding domain|Elongation factor Tu domain 2|Elongation factor Tu C-terminal domain	IPR004161,IPR031157,IPR027417,IPR000795,IPR009000,IPR009001,IPR004539,IPR004160	Domain|Conserved_site|Homologous_superfamily|Domain|Homologous_superfamily|Homologous_superfamily|Family|Domain	Translation elongation factor EFTu-like, domain 2|Tr-type G domain, conserved site|P-loop containing nucleoside triphosphate hydrolase|Translational (tr)-type GTP-binding domain|Translation protein, beta-barrel domain superfamily|Translation elongation factor EF1A/initiation factor IF2gamma, C-terminal|Translation elongation factor EF1A, eukaryotic/archaeal|Translation elongation factor EFTu/EF1A…	WP107,WP4549,WP5224	Translation factors|Fragile X syndrome|2q37 copy number variation syndrome	R-HSA-156842,R-HSA-156902,R-HSA-3371511,R-HSA-6798695,R-HSA-8876725,R-HSA-9613829	Eukaryotic Translation Elongation|Peptide chain elongation|HSF1 activation|Neutrophil degranulation|Protein methylation|Chaperone Mediated Autophagy
P35908	KRT2	Keratin, type II cytoskeletal 2 epidermal	60	39	104	29	639	65.4	8	373.29	93.9	122.9	100.3	77.8	129.9	65.5	98.5	68.9	110.8	124.9	95	75.4	115.2	108.6	112.3	Keratin, type II cytoskeletal 2 epidermal	3849	KRT2	GO:0008544,GO:0045109,GO:0031424,GO:0032980,GO:0003334,GO:0051546,GO:0043616,GO:0018149,GO:0045684,GO:0001533,GO:0005737,GO:0005829,GO:0070062,GO:0005615,GO:0005882,GO:0045095,GO:0016020,GO:0005634,GO:0008092,GO:0005200,GO:0030280	epidermis development|intermediate filament organization|keratinization|keratinocyte activation|keratinocyte development|keratinocyte migration|keratinocyte proliferation|peptide cross-linking|positive regulation of epidermis development|cornified envelope|cytoplasm|cytosol|extracellular exosome|extracellular space|intermediate filament|keratin filament|membrane|nucleus|cytoskeletal protein bindi…				ENOG502QTM6	S	structural molecule activity	Function unknown	PF00038,PF16208	Filament|Keratin_2_head	Intermediate filament protein|Keratin type II head	IPR018039,IPR039008,IPR032444,IPR003054	Conserved_site|Domain|Domain|Family	Intermediate filament protein, conserved site|Intermediate filament, rod domain|Keratin type II head|Keratin, type II			R-HSA-6805567,R-HSA-6809371	Keratinization|Formation of the cornified envelope
P22897	MRC1	Macrophage mannose receptor 1	34	47	85	47	1456	165.9	6.54	281.29	85.6	128.4	111.5	102.7	116.6	120.3	119.5	86.1	65	85.5	87	76.4	97.2	99.2	119	Macrophage mannose receptor 1	4360	MRC1	GO:0071353,GO:0071222,GO:0071346,GO:0006898,GO:0009986,GO:0010008,GO:0005886,GO:0038024,GO:0005537,GO:0038023,GO:0004888,GO:0001618	cellular response to interleukin-4|cellular response to lipopolysaccharide|cellular response to type II interferon|receptor-mediated endocytosis|cell surface|endosome membrane|plasma membrane|cargo receptor activity|mannose binding|signaling receptor activity|transmembrane signaling receptor activity|virus receptor activity	hsa04145,hsa05152	Phagosome|Tuberculosis	K06560	KOG4297	K	carbohydrate binding	Transcription	PF00040,PF00059,PF00652	fn2|Lectin_C|Ricin_B_lectin	Fibronectin type II domain|Lectin C-type domain|Ricin-type beta-trefoil lectin domain	IPR001304,IPR016186,IPR018378,IPR016187,IPR000562,IPR036943,IPR013806,IPR035992,IPR000772	Domain|Homologous_superfamily|Conserved_site|Homologous_superfamily|Domain|Homologous_superfamily|Homologous_superfamily|Homologous_superfamily|Domain	C-type lectin-like|C-type lectin-like/link domain superfamily|C-type lectin, conserved site|C-type lectin fold|Fibronectin type II domain|Fibronectin type II domain superfamily|Kringle-like fold|Ricin B-like lectins|Ricin B, lectin domain			R-HSA-1236978,R-HSA-9637628	Cross-presentation of soluble exogenous antigens (endosomes)|Modulation by Mtb of host immune system
Q86UP2	KTN1	Kinectin	47	59	90	59	1357	156.2	5.64	301.14	73.4	88.8	67.3	69.1	109	110.4	99.5	121.9	105	109.2	104.7	118.9	103.4	105.9	113.4	Kinectin	3895	KTN1	GO:0007018,GO:0015031,GO:0005783,GO:0005788,GO:0005789,GO:0016020,GO:0005886,GO:0045296,GO:0019894,GO:0003723	microtubule-based movement|protein transport|endoplasmic reticulum|endoplasmic reticulum lumen|endoplasmic reticulum membrane|membrane|plasma membrane|cadherin binding|kinesin binding|RNA binding				ENOG502QSIW	S	kinesin binding	Function unknown	PF05104	Rib_recp_KP_reg	Ribosome receptor lysine/proline rich region	IPR024854,IPR007794	Family|Domain	Kinectin|Ribosome receptor lysine/proline rich	WP2880,WP2882	Glucocorticoid receptor pathway|Nuclear receptors meta-pathway	R-HSA-381426,R-HSA-5625970,R-HSA-8957275,R-HSA-8980692,R-HSA-9013148,R-HSA-9013149,R-HSA-9013408,R-HSA-9696264,R-HSA-9696270	Regulation of Insulin-like Growth Factor (IGF) transport and uptake by Insulin-like Growth Factor Binding Proteins (IGFBPs)|RHO GTPases activate KTN1|Post-translational protein phosphorylation|RHOA GTPase cycle|CDC42 GTPase cycle|RAC1 GTPase cycle|RHOG GTPase cycle|RND3 GTPase cycle|RND2 GTPase cycle
Q709C8	VPS13C	Intermembrane lipid transfer protein VPS13C	21	66	80	65	3753	422.1	6.83	247.02	100.3	105.7	95.6	92.5	101.3	103.9	103.1	91	96.4	99.9	97.3	101.4	106.3	102.8	102.7	Intermembrane lipid transfer protein VPS13C	54832	VPS13C	GO:0006895,GO:0006869,GO:0007005,GO:1905090,GO:0045053,GO:0006623,GO:0032868,GO:0005737,GO:0005829,GO:0032127,GO:0005789,GO:0070062,GO:0019898,GO:0005770,GO:0031902,GO:0005811,GO:0005765,GO:0005764,GO:0005741	Golgi to endosome transport|lipid transport|mitochondrion organization|negative regulation of parkin-mediated stimulation of mitophagy in response to mitochondrial depolarization|protein retention in Golgi apparatus|protein targeting to vacuole|response to insulin|cytoplasm|cytosol|dense core granule membrane|endoplasmic reticulum membrane|extracellular exosome|extrinsic component of membrane|lat…				KOG1809	U	regulation of parkin-mediated stimulation of mitophagy in response to mitochondrial depolarization	Intracellular trafficking, secretion, and vesicular transport	PF09333,PF12624,PF06650,PF16908,PF16909,PF16910	ATG_C|Chorein_N|SHR-BD|VPS13|VPS13_C|VPS13_mid_rpt	Autophagy-related protein C terminal domain|N-terminal region of Chorein or VPS13|SHR-binding domain of vacuolar-sorting associated protein 13|Vacuolar sorting-associated protein 13, N-terminal|Vacuolar-sorting-associated 13 protein C-terminal|Repeating coiled region of VPS13	IPR015412,IPR026847,IPR026854,IPR031645,IPR031642,IPR031646,IPR009543	Domain|Family|Domain|Domain|Domain|Domain|Domain	Autophagy-related protein 2/VPS13, C-terminal|Vacuolar protein sorting-associated protein 13|Vacuolar protein sorting-associated protein 13-like, N-terminal domain|Vacuolar protein sorting-associated protein 13, DH-like domain|VPS13, repeated region|Vacuolar protein sorting-associated protein 13, second N-terminal domain|Vacuolar protein sorting-associated protein 13, VPS13 adaptor binding domain
P42704	LRPPRC	Leucine-rich PPR motif-containing protein, mitochondrial	41	49	85	49	1394	157.8	6.13	293.28	120.4	109.9	156.1	123.8	103.6	118	120	85.5	78.7	76.3	76.9	84.2	84.7	73.1	88.8	Leucine-rich PPR motif-containing protein, mitochondrial	10128	LRPPRC	GO:0000957,GO:0047497,GO:0051028,GO:0000961,GO:0070129,GO:0000794,GO:0005856,GO:0016020,GO:0005874,GO:0042645,GO:0005739,GO:0005637,GO:0005640,GO:0005654,GO:0005634,GO:0048471,GO:1990904,GO:0048487,GO:0008017,GO:0003730,GO:0003723,GO:0003697,GO:0031625	mitochondrial RNA catabolic process|mitochondrion transport along microtubule|mRNA transport|negative regulation of mitochondrial RNA catabolic process|regulation of mitochondrial translation|condensed nuclear chromosome|cytoskeleton|membrane|microtubule|mitochondrial nucleoid|mitochondrion|nuclear inner membrane|nuclear outer membrane|nucleoplasm|nucleus|perinuclear region of cytoplasm|ribonucle…				KOG4318	T	negative regulation of mitochondrial RNA catabolic process	Signal transduction mechanisms	PF01535,PF13812,PF17177	PPR|PPR_3|PPR_long	PPR repeat|Pentatricopeptide repeat domain|Pentacotripeptide-repeat region of PRORP	IPR033490,IPR002885,IPR033443,IPR011990	Family|Repeat|Domain|Homologous_superfamily	Leucine-rich PPR motif-containing protein|Pentatricopeptide repeat|Pentacotripeptide-repeat region of PRORP|Tetratricopeptide-like helical domain superfamily	WP2853,WP4352	Endoderm differentiation|Ciliary landscape	R-HSA-5628897,R-HSA-611105,R-HSA-9707564	TP53 Regulates Metabolic Genes|Respiratory electron transport|Cytoprotection by HMOX1
P02679	FGG	Fibrinogen gamma chain	68	28	195	28	453	51.5	5.62	651.58	313.9	146.1	349.5	68.5	65.9	76.1	86.8	42.1	58.9	53.9	73.5	31.5	41.9	54.8	36.6	Fibrinogen gamma chain	2266	FGG	GO:0072378,GO:0007160,GO:0071347,GO:0071354,GO:0042730,GO:2000352,GO:1902042,GO:0090331,GO:0031639,GO:0070527,GO:0036345,GO:0070374,GO:0045921,GO:0034116,GO:0090277,GO:0050714,GO:1900026,GO:0045907,GO:0051258,GO:0009306,GO:0065003,GO:0051592,GO:0072562,GO:0009986,GO:0062023,GO:0005788,GO:0009897,GO:0070062,GO:0005576,GO:0005615,GO:0005577,GO:0005886,GO:0031091,GO:0031093,GO:0050839,GO:0005201,GO:…	blood coagulation, fibrin clot formation|cell-matrix adhesion|cellular response to interleukin-1|cellular response to interleukin-6|fibrinolysis|negative regulation of endothelial cell apoptotic process|negative regulation of extrinsic apoptotic signaling pathway via death domain receptors|negative regulation of platelet aggregation|plasminogen activation|platelet aggregation|platelet maturation|…	hsa04610,hsa04611,hsa04613,hsa05171,hsa05150	Complement and coagulation cascades|Platelet activation|Neutrophil extracellular trap formation|Coronavirus disease - COVID-19|Staphylococcus aureus infection	K03905	KOG2579	M	signaling receptor binding	Cell wall/membrane/envelope biogenesis	PF08702,PF00147	Fib_alpha|Fibrinogen_C	Fibrinogen alpha/beta chain family|Fibrinogen beta and gamma chains, C-terminal globular domain	IPR036056,IPR014716,IPR002181,IPR012290,IPR020837	Homologous_superfamily|Homologous_superfamily|Domain|Domain|Conserved_site	Fibrinogen-like, C-terminal|Fibrinogen, alpha/beta/gamma chain, C-terminal globular, subdomain 1|Fibrinogen, alpha/beta/gamma chain, C-terminal globular domain|Fibrinogen, alpha/beta/gamma chain, coiled coil domain|Fibrinogen, conserved site	WP15,WP176,WP272,WP2806,WP3888,WP4136,WP4927,WP5115	Selenium micronutrient network|Folate metabolism|Blood clotting cascade|Complement system|VEGFA-VEGFR2 signaling|Fibrin complement receptor 3 signaling pathway|COVID-19, thrombosis and anticoagulation|Network map of SARS-CoV-2 signaling pathway	R-HSA-114608,R-HSA-1236974,R-HSA-140875,R-HSA-166058,R-HSA-216083,R-HSA-354192,R-HSA-354194,R-HSA-372708,R-HSA-381426,R-HSA-5602498,R-HSA-5603041,R-HSA-5674135,R-HSA-5686938,R-HSA-6802946,R-HSA-6802948,R-HSA-6802952,R-HSA-6802955,R-HSA-8957275,R-HSA-9649948,R-HSA-9656223	Platelet degranulation |ER-Phagosome pathway|Common Pathway of Fibrin Clot Formation|MyD88:MAL(TIRAP) cascade initiated on plasma membrane|Integrin cell surface interactions|Integrin signaling|GRB2:SOS provides linkage to MAPK signaling for Integrins |p130Cas linkage to MAPK signaling for integrins|Regulation of Insulin-like Growth Factor (IGF) transport and uptake by Insulin-like Growth Factor B…
P27816	MAP4	Microtubule-associated protein 4	52	50	89	50	1152	120.9	5.43	286.8	50	88.6	70.6	41.8	81.8	72.1	69.2	140.8	127.2	142.5	109.2	151.8	120.5	125.8	108.2	Microtubule-associated protein 4	4134	MAP4	GO:0051301,GO:0051294,GO:0000226,GO:0051012,GO:0007052,GO:1902856,GO:0031175,GO:0030424,GO:0005930,GO:0005874,GO:0005875,GO:0005815,GO:0072686,GO:0043005,GO:0008017,GO:0003723,GO:0005198	cell division|establishment of spindle orientation|microtubule cytoskeleton organization|microtubule sliding|mitotic spindle organization|negative regulation of non-motile cilium assembly|neuron projection development|axon|axoneme|microtubule|microtubule associated complex|microtubule organizing center|mitotic spindle|neuron projection|microtubule binding|RNA binding|structural molecule activity				KOG2418	S	regulation of diacylglycerol kinase activity	Function unknown	PF00418	Tubulin-binding	Tau and MAP protein, tubulin-binding repeat	IPR001084	Repeat	Microtubule associated protein, tubulin-binding repeat	WP4148,WP5224	Splicing factor NOVA regulated synaptic proteins|2q37 copy number variation syndrome
P16615	ATP2A2	Sarcoplasmic/endoplasmic reticulum calcium ATPase 2	39	38	87	31	1042	114.7	5.34	312.77	98.8	111.6	124.4	107.3	104	125.3	128	83.9	82.4	81.2	80.5	89.9	102.3	89.9	90.5	Sarcoplasmic/endoplasmic reticulum calcium ATPase 2	488	ATP2A2	GO:0000045,GO:0016240,GO:1990036,GO:0070588,GO:1903515,GO:0014898,GO:0007155,GO:0006874,GO:0034599,GO:0032469,GO:0008544,GO:0006984,GO:0034220,GO:1990456,GO:0045822,GO:1900121,GO:0070050,GO:0140056,GO:0010666,GO:0032470,GO:0010460,GO:1903233,GO:1903779,GO:0098909,GO:0086036,GO:0010882,GO:0002026,GO:0055119,GO:0034976,GO:0070296,GO:0033292,GO:0014883,GO:0090534,GO:0005783,GO:0005789,GO:0014801,GO:…	autophagosome assembly|autophagosome membrane docking|calcium ion import into sarcoplasmic reticulum|calcium ion transmembrane transport|calcium ion transport from cytosol to endoplasmic reticulum|cardiac muscle hypertrophy in response to stress|cell adhesion|cellular calcium ion homeostasis|cellular response to oxidative stress|endoplasmic reticulum calcium ion homeostasis|epidermis development|…	hsa04020,hsa04024,hsa04022,hsa04919,hsa04260,hsa04261,hsa04972,hsa05010,hsa05017,hsa05022,hsa05410,hsa05412,hsa05414,hsa05415	Calcium signaling pathway|cAMP signaling pathway|cGMP-PKG signaling pathway|Thyroid hormone signaling pathway|Cardiac muscle contraction|Adrenergic signaling in cardiomyocytes|Pancreatic secretion|Alzheimer disease|Spinocerebellar ataxia|Pathways of neurodegeneration - multiple diseases|Hypertrophic cardiomyopathy|Arrhythmogenic right ventricular cardiomyopathy|Dilated cardiomyopathy|Diabetic car…	K05853	KOG0202	P	calcium-transporting ATPase activity	Inorganic ion transport and metabolism	PF00689,PF00690	Cation_ATPase_C|Cation_ATPase_N	Cation transporting ATPase, C-terminus|Cation transporter/ATPase, N-terminus	IPR006068,IPR004014,IPR023299,IPR018303,IPR023298,IPR008250,IPR036412,IPR023214,IPR005782,IPR001757,IPR044492	Domain|Domain|Homologous_superfamily|PTM|Homologous_superfamily|Homologous_superfamily|Homologous_superfamily|Homologous_superfamily|Family|Family|Domain	Cation-transporting P-type ATPase, C-terminal|Cation-transporting P-type ATPase, N-terminal|P-type ATPase, cytoplasmic domain N|P-type ATPase, phosphorylation site|P-type ATPase, transmembrane domain superfamily|P-type ATPase, A domain superfamily|HAD-like superfamily|HAD superfamily|P-type ATPase, subfamily IIA, SERCA-type|P-type ATPase|P-type ATPase, haloacid dehalogenase domain	WP2059,WP2118,WP2197,WP289,WP5124,WP536	Alzheimer's disease and miRNA effects|Arrhythmogenic right ventricular cardiomyopathy|Endothelin pathways|Myometrial relaxation and contraction pathways|Alzheimer's disease|Calcium regulation in cardiac cells	R-HSA-1912420,R-HSA-418359,R-HSA-5578775,R-HSA-936837	Pre-NOTCH Processing in Golgi|Reduction of cytosolic Ca++ levels|Ion homeostasis|Ion transport by P-type ATPases
P08729	KRT7	Keratin, type II cytoskeletal 7	62	34	161	26	469	51.4	5.48	520.04	92.2	138.9	250.1	80.6	69.8	70.2	98.5	105.6	78.4	85.3	58.9	103.8	65.2	112.6	89.8	Keratin, type II cytoskeletal 7	3855	KRT7	GO:0045109,GO:0031424,GO:0005737,GO:0005829,GO:0070062,GO:0005882,GO:0045111,GO:0045095,GO:0005634,GO:0030280	intermediate filament organization|keratinization|cytoplasm|cytosol|extracellular exosome|intermediate filament|intermediate filament cytoskeleton|keratin filament|nucleus|structural constituent of skin epidermis				ENOG502QURK	S	structural molecule activity	Function unknown	PF00038,PF16208	Filament|Keratin_2_head	Intermediate filament protein|Keratin type II head	IPR018039,IPR039008,IPR032444,IPR003054	Conserved_site|Domain|Domain|Family	Intermediate filament protein, conserved site|Intermediate filament, rod domain|Keratin type II head|Keratin, type II			R-HSA-6805567,R-HSA-6809371	Keratinization|Formation of the cornified envelope
Q6P2Q9	PRPF8	Pre-mRNA-processing-splicing factor 8	30	60	83	60	2335	273.4	8.84	270.41	95.5	108.9	96	125.9	106.4	125.4	108.1	97.1	88.2	85.7	91.3	92.8	99.2	79	100.5	Pre-mRNA-processing-splicing factor 8	10594	PRPF8	GO:0071222,GO:0071356,GO:0006397,GO:0000398,GO:0008380,GO:0000375,GO:0000244,GO:0071013,GO:0016020,GO:0016607,GO:0005654,GO:0005634,GO:0071006,GO:0071007,GO:0071005,GO:0046540,GO:0005682,GO:0070530,GO:0097157,GO:0003723,GO:0030619,GO:0030620,GO:0030623,GO:0017070	cellular response to lipopolysaccharide|cellular response to tumor necrosis factor|mRNA processing|mRNA splicing, via spliceosome|RNA splicing|RNA splicing, via transesterification reactions|spliceosomal tri-snRNP complex assembly|catalytic step 2 spliceosome|membrane|nuclear speck|nucleoplasm|nucleus|U2-type catalytic step 1 spliceosome|U2-type catalytic step 2 spliceosome|U2-type precatalytic s…	hsa03040	Spliceosome	K12856	KOG1795	A	U5 snRNA binding	RNA processing and modification	PF01398,PF08082,PF08083,PF08084,PF12134,PF10598,PF10597,PF10596	JAB|PRO8NT|PROCN|PROCT|PRP8_domainIV|RRM_4|U5_2-snRNA_bdg|U6-snRNA_bdg	JAB1/Mov34/MPN/PAD-1 ubiquitin protease|PRO8NT (NUC069), PrP8 N-terminal domain|PROCN (NUC071) domain|PROCT (NUC072) domain|PRP8 domain IV core|RNA recognition motif of the spliceosomal PrP8|U5-snRNA binding site 2 of PrP8|U6-snRNA interacting domain of PrP8	IPR000555,IPR037518,IPR012591,IPR012592,IPR012984,IPR027652,IPR021983,IPR043173,IPR043172,IPR019581,IPR042516,IPR019580,IPR012337,IPR019582	Domain|Domain|Domain|Domain|Domain|Family|Domain|Homologous_superfamily|Homologous_superfamily|Domain|Homologous_superfamily|Domain|Homologous_superfamily|Domain	JAB1/MPN/MOV34 metalloenzyme domain|MPN domain|PRO8NT domain|PROCN domain|PROCT domain|Pre-mRNA-processing-splicing factor 8|PRP8 domain IV core|Prp8 RNase domain IV, fingers region|Prp8 RNase domain IV, palm region|Pre-mRNA-processing-splicing factor 8, U5-snRNA-binding|Pre-mRNA-processing-splicing factor 8, U5-snRNA-binding domain superfamily|Pre-mRNA-processing-splicing factor 8, U6-snRNA-bind…	WP411	mRNA processing	R-HSA-72163,R-HSA-72165	mRNA Splicing - Major Pathway|mRNA Splicing - Minor Pathway
Q08211	DHX9	ATP-dependent RNA helicase A	36	40	82	40	1270	140.9	6.84	305.16	102.4	98.6	87.4	104.6	119.1	110.8	105.2	100.1	96.6	92.6	94.7	97.3	101.7	81.4	107.6	ATP-dependent RNA helicase A	1660	DHX9	GO:0000380,GO:0071360,GO:0071356,GO:0070934,GO:0032508,GO:0006260,GO:0006353,GO:0039695,GO:0044806,GO:0098795,GO:0006954,GO:0045087,GO:0051028,GO:1900152,GO:0001649,GO:2000767,GO:0045739,GO:0045740,GO:2000373,GO:0048146,GO:0050729,GO:0045089,GO:0032727,GO:0032728,GO:0032741,GO:0032755,GO:2000637,GO:0051092,GO:1905698,GO:0060760,GO:0046833,GO:0045944,GO:0032760,GO:0050434,GO:1904973,GO:1903608,GO:…	alternative mRNA splicing, via spliceosome|cellular response to exogenous dsRNA|cellular response to tumor necrosis factor|CRD-mediated mRNA stabilization|DNA duplex unwinding|DNA replication|DNA-templated transcription termination|DNA-templated viral transcription|G-quadruplex DNA unwinding|global gene silencing by mRNA cleavage|inflammatory response|innate immune response|mRNA transport|negativ…				KOG0921	L	positive regulation of polysome binding	Replication, recombination and repair	PF00270,PF00035,PF04408,PF00271,PF07717	DEAD|dsrm|HA2|Helicase_C|OB_NTP_bind	DEAD/DEAH box helicase|Double-stranded RNA binding motif|Helicase associated domain (HA2)|Helicase conserved C-terminal domain|Oligonucleotide/oligosaccharide-binding (OB)-fold	IPR011709,IPR011545,IPR044447,IPR044445,IPR044446,IPR002464,IPR014720,IPR007502,IPR014001,IPR001650,IPR027417	Domain|Domain|Domain|Domain|Domain|Conserved_site|Domain|Domain|Domain|Domain|Homologous_superfamily	DEAD-box helicase, OB fold|DEAD/DEAH box helicase domain|DHX9, DEXH-box helicase domain|DHX9, first double-stranded RNA binding domain|DHX9, second double-stranded RNA binding domain|DNA/RNA helicase, ATP-dependent, DEAH-box type, conserved site|Double-stranded RNA-binding domain|Helicase-associated domain|Helicase superfamily 1/2, ATP-binding domain|Helicase, C-terminal|P-loop containing nucleos…	WP3584,WP3594,WP411	MECP2 and associated Rett syndrome|Circadian rhythm genes|mRNA processing	R-HSA-1810476,R-HSA-3134963,R-HSA-72163	RIP-mediated NFkB activation via ZBP1|DEx/H-box helicases activate type I IFN and inflammatory cytokines production |mRNA Splicing - Major Pathway
Q15075	EEA1	Early endosome antigen 1	43	60	79	59	1411	162.4	5.68	265.89	75.2	101.6	80.6	101.5	106.1	110.1	100.7	101.8	106.1	93.1	95.4	101.5	111.9	108.5	105.8	Early endosome antigen 1	8411	EEA1	GO:0099565,GO:0045022,GO:0006897,GO:0044788,GO:0016189,GO:0006906,GO:0044308,GO:0005737,GO:0005829,GO:0005769,GO:0031901,GO:0070062,GO:0019897,GO:0098978,GO:0016020,GO:0098794,GO:0098685,GO:0005969,GO:0005545,GO:0005516,GO:0030742,GO:0042803,GO:0008270	chemical synaptic transmission, postsynaptic|early endosome to late endosome transport|endocytosis|modulation by host of viral process|synaptic vesicle to endosome fusion|vesicle fusion|axonal spine|cytoplasm|cytosol|early endosome|early endosome membrane|extracellular exosome|extrinsic component of plasma membrane|glutamatergic synapse|membrane|postsynapse|Schaffer collateral - CA1 synapse|serin…	hsa04144,hsa04145,hsa05152	Endocytosis|Phagosome|Tuberculosis	K12478	ENOG502QWB5	DZ	viral RNA genome replication	Cell cycle control, cell division, chromosome partitioning|Cytoskeleton	PF01363	FYVE	FYVE zinc finger	IPR013087,IPR000306,IPR017455,IPR011011,IPR013083	Domain|Domain|Domain|Homologous_superfamily|Homologous_superfamily	Zinc finger C2H2-type|FYVE zinc finger|Zinc finger, FYVE-related|Zinc finger, FYVE/PHD-type|Zinc finger, RING/FYVE/PHD-type	WP3888	VEGFA-VEGFR2 signaling	R-HSA-168138	Toll Like Receptor 9 (TLR9) Cascade
Q8WWI1	LMO7	LIM domain only protein 7	34	48	77	48	1683	192.6	8.09	286.99	47.4	48.5	66.2	41.9	49.4	44.9	45.1	188.2	99.4	160.7	90.5	195.4	90.9	176	155.4	LIM domain only protein 7	4008	LMO7	GO:0045944,GO:0016567,GO:0030155,GO:0023051,GO:0016324,GO:0009986,GO:0005737,GO:0005829,GO:0005925,GO:0005635,GO:0005634,GO:0000151,GO:0046872,GO:0004842	positive regulation of transcription by RNA polymerase II|protein ubiquitination|regulation of cell adhesion|regulation of signaling|apical plasma membrane|cell surface|cytoplasm|cytosol|focal adhesion|nuclear envelope|nucleus|ubiquitin ligase complex|metal ion binding|ubiquitin-protein transferase activity	hsa04520	Adherens junction	K06084	KOG1704	F	zinc ion binding	Nucleotide transport and metabolism	PF00307,PF15949,PF00412,PF00595	CH|DUF4757|LIM|PDZ	Calponin homology (CH) domain|Domain of unknown function (DUF4757)|LIM domain|PDZ domain	IPR001715,IPR036872,IPR031865,IPR029978,IPR001478,IPR036034,IPR003096,IPR001781	Domain|Homologous_superfamily|Domain|Family|Domain|Homologous_superfamily|Family|Domain	Calponin homology domain|CH domain superfamily|Domain of unknown function DUF4757|LIM domain only protein 7|PDZ domain|PDZ superfamily|Smooth muscle protein/calponin|Zinc finger, LIM-type			R-HSA-8951664,R-HSA-9725370,R-HSA-983168	Neddylation|Signaling by ALK fusions and activated point mutants|Antigen processing: Ubiquitination & Proteasome degradation
P08727	KRT19	Keratin, type I cytoskeletal 19	82	34	143	21	400	44.1	5.14	505.53	78	177.4	211.6	77.1	68.7	69.6	120.8	102.3	85.9	82	61.2	96.9	69.7	110.7	88.2	Keratin, type I cytoskeletal 19	3880	KRT19	GO:0060706,GO:0030855,GO:0045109,GO:0007219,GO:0043627,GO:0045214,GO:0016327,GO:0071944,GO:0043034,GO:0005856,GO:0005829,GO:0070062,GO:0005882,GO:0005886,GO:0042383,GO:1990357,GO:0030018,GO:0005200,GO:0008307	cell differentiation involved in embryonic placenta development|epithelial cell differentiation|intermediate filament organization|Notch signaling pathway|response to estrogen|sarcomere organization|apicolateral plasma membrane|cell periphery|costamere|cytoskeleton|cytosol|extracellular exosome|intermediate filament|plasma membrane|sarcolemma|terminal web|Z disc|structural constituent of cytoskel…	hsa04915,hsa05150	Estrogen signaling pathway|Staphylococcus aureus infection	K07604	ENOG502QV0B	S	structural molecule activity	Function unknown	PF00038	Filament	Intermediate filament protein	IPR018039,IPR039008,IPR002957	Conserved_site|Domain|Family	Intermediate filament protein, conserved site|Intermediate filament, rod domain|Keratin, type I	WP2840,WP4970	Hair follicle development: cytodifferentiation - part 3 of 3|Galanin receptor pathway	R-HSA-6805567,R-HSA-6809371	Keratinization|Formation of the cornified envelope
P07942	LAMB1	Laminin subunit beta-1	32	53	93	52	1786	197.9	4.94	296.36	90.9	111	131.7	105.6	106	119.3	132.3	82.7	98.9	91.2	71.1	102.4	81.3	86.3	89.3	Laminin subunit beta-1	3912	LAMB1	GO:0009887,GO:0070831,GO:0007155,GO:0016477,GO:0035987,GO:0031175,GO:0021812,GO:0042476,GO:0045785,GO:0030335,GO:0050679,GO:2001046,GO:0051149,GO:0110011,GO:0034446,GO:0009888,GO:0005604,GO:0062023,GO:0005788,GO:0070062,GO:0005576,GO:0005615,GO:0043256,GO:0005606,GO:0043259,GO:0005607,GO:0043257,GO:0048471,GO:0098637,GO:0005201,GO:0005178,GO:0005198	animal organ morphogenesis|basement membrane assembly|cell adhesion|cell migration|endodermal cell differentiation|neuron projection development|neuronal-glial interaction involved in cerebral cortex radial glia guided migration|odontogenesis|positive regulation of cell adhesion|positive regulation of cell migration|positive regulation of epithelial cell proliferation|positive regulation of integ…	hsa04151,hsa04512,hsa04510,hsa05200,hsa05222,hsa05165,hsa05146,hsa05145	PI3K-Akt signaling pathway|ECM-receptor interaction|Focal adhesion|Pathways in cancer|Small cell lung cancer|Human papillomavirus infection|Amoebiasis|Toxoplasmosis	K05636	KOG0994	Z	metanephric glomerular basement membrane development	Cytoskeleton	PF00053,PF00055	Laminin_EGF|Laminin_N	Laminin EGF domain|Laminin N-terminal (Domain VI)	IPR000742,IPR013015,IPR008211,IPR002049	Domain|Domain|Domain|Domain	EGF-like domain|Laminin IV type B|Laminin, N-terminal|Laminin-type EGF domain	WP244,WP2806,WP306,WP3932,WP4172,WP453,WP4658,WP5087	Alpha 6 beta 4 signaling pathway|Complement system|Focal adhesion|Focal adhesion: PI3K-Akt-mTOR-signaling pathway|PI3K-Akt signaling pathway|Inflammatory response pathway|Small cell lung cancer|Malignant pleural mesothelioma	R-HSA-1474228,R-HSA-3000157,R-HSA-3000171,R-HSA-3000178,R-HSA-373760,R-HSA-381426,R-HSA-8874081,R-HSA-8957275,R-HSA-9619665	Degradation of the extracellular matrix|Laminin interactions|Non-integrin membrane-ECM interactions|ECM proteoglycans|L1CAM interactions|Regulation of Insulin-like Growth Factor (IGF) transport and uptake by Insulin-like Growth Factor Binding Proteins (IGFBPs)|MET activates PTK2 signaling|Post-translational protein phosphorylation|EGR2 and SOX10-mediated initiation of Schwann cell myelination
Q7KZF4	SND1	Staphylococcal nuclease domain-containing protein 1	51	42	86	42	910	101.9	7.17	315.32	117.4	109.2	119.4	100.4	136.3	153.5	135.7	77.3	76.5	70.9	72	79	94.9	74.3	83.1	Staphylococcal nuclease domain-containing protein 1	27044	SND1	GO:0010587,GO:0006402,GO:0001649,GO:0010564,GO:0031047,GO:0005829,GO:0097433,GO:0070062,GO:0042470,GO:0016020,GO:0005634,GO:0016442,GO:0045296,GO:0004519,GO:0004521,GO:0004518,GO:1905172,GO:0003723,GO:0003712	miRNA catabolic process|mRNA catabolic process|osteoblast differentiation|regulation of cell cycle process|RNA-mediated gene silencing|cytosol|dense body|extracellular exosome|melanosome|membrane|nucleus|RISC complex|cadherin binding|endonuclease activity|endoribonuclease activity|nuclease activity|RISC complex binding|RNA binding|transcription coregulator activity	hsa05203	Viral carcinogenesis	K15979	KOG2039	L	gamete generation	Replication, recombination and repair	PF00565,PF00567	SNase|TUDOR	Staphylococcal nuclease homologue|Tudor domain	IPR016685,IPR035437,IPR016071,IPR002071,IPR002999	Family|Homologous_superfamily|Domain|Active_site|Domain	RNA-induced silencing complex, nuclease component Tudor-SN|SNase-like, OB-fold superfamily|Staphylococcal nuclease (SNase-like), OB-fold|Thermonuclease active site|Tudor domain	WP3888	VEGFA-VEGFR2 signaling	R-HSA-6802952	Signaling by BRAF and RAF1 fusions
P07237	P4HB	Protein disulfide-isomerase	73	36	127	36	508	57.1	4.87	438.85	173.3	109.8	150.2	156.4	99.5	133.8	121.9	68.9	67.4	66.2	62.4	64.9	72.3	72.1	81	Protein disulfide-isomerase	5034	P4HB	GO:0071456,GO:0098761,GO:0006888,GO:0030070,GO:0035722,GO:0038155,GO:0018401,GO:0045785,GO:1900026,GO:0046598,GO:0006457,GO:0034975,GO:1902175,GO:0034976,GO:0005856,GO:0005829,GO:0005783,GO:0034663,GO:0005788,GO:0005793,GO:0009897,GO:0070062,GO:0005576,GO:0005925,GO:0030027,GO:0042470,GO:0016222,GO:0032991,GO:0003779,GO:0019899,GO:0005178,GO:0004656,GO:0003756,GO:0046982,GO:0015035,GO:0003723,GO:…	cellular response to hypoxia|cellular response to interleukin-7|endoplasmic reticulum to Golgi vesicle-mediated transport|insulin processing|interleukin-12-mediated signaling pathway|interleukin-23-mediated signaling pathway|peptidyl-proline hydroxylation to 4-hydroxy-L-proline|positive regulation of cell adhesion|positive regulation of substrate adhesion-dependent cell spreading|positive regulat…	hsa04141	Protein processing in endoplasmic reticulum	K09580	KOG0190	CO	intramolecular oxidoreductase activity, transposing S-S bonds	Energy production and conversion|Posttranslational modification, protein turnover, chaperones	PF00085	Thioredoxin	Thioredoxin	IPR005788,IPR005792,IPR036249,IPR017937,IPR013766	Domain|Family|Homologous_superfamily|Conserved_site|Domain	Disulphide isomerase|Protein disulphide isomerase|Thioredoxin-like superfamily|Thioredoxin, conserved site|Thioredoxin domain	WP3888,WP4786	VEGFA-VEGFR2 signaling|Type I collagen synthesis in the context of osteogenesis imperfecta	R-HSA-1650814,R-HSA-3299685,R-HSA-381426,R-HSA-5358346,R-HSA-8866423,R-HSA-8957275,R-HSA-8963888,R-HSA-8964041,R-HSA-9020591,R-HSA-9020933	Collagen biosynthesis and modifying enzymes|Detoxification of Reactive Oxygen Species|Regulation of Insulin-like Growth Factor (IGF) transport and uptake by Insulin-like Growth Factor Binding Proteins (IGFBPs)|Hedgehog ligand biogenesis|VLDL assembly|Post-translational protein phosphorylation|Chylomicron assembly|LDL remodeling|Interleukin-12 signaling|Interleukin-23 signaling
P12956	XRCC6	X-ray repair cross-complementing protein 6	56	35	94	35	609	69.8	6.64	346.11	92.8	107.6	95.3	93.2	96.8	114	121.3	103.1	100.3	95.6	91.9	102.4	95.1	88.5	102.1	X-ray repair cross-complementing protein 6	2547	XRCC6	GO:0002218,GO:0071480,GO:0071481,GO:0006266,GO:0097680,GO:0006303,GO:0045087,GO:0045892,GO:0045893,GO:0045621,GO:0045860,GO:0045944,GO:0000725,GO:0048660,GO:0000723,GO:0000781,GO:0005829,GO:0070418,GO:0005576,GO:1904813,GO:0043564,GO:0016020,GO:0070419,GO:0000783,GO:0005730,GO:0005654,GO:0005634,GO:0032991,GO:0032993,GO:0034774,GO:0005667,GO:0051575,GO:0005524,GO:0016887,GO:0008094,GO:0030332,GO:…	activation of innate immune response|cellular response to gamma radiation|cellular response to X-ray|DNA ligation|double-strand break repair via classical nonhomologous end joining|double-strand break repair via nonhomologous end joining|innate immune response|negative regulation of DNA-templated transcription|positive regulation of DNA-templated transcription|positive regulation of lymphocyte di…	hsa03450	Non-homologous end-joining	K10884	KOG2327	E	double-strand break repair via nonhomologous end joining	Amino acid transport and metabolism	PF02735,PF03730,PF03731,PF02037	Ku|Ku_C|Ku_N|SAP	Ku70/Ku80 beta-barrel domain|Ku70/Ku80 C-terminal arm|Ku70/Ku80 N-terminal alpha/beta domain|SAP domain	IPR006165,IPR006164,IPR027388,IPR005160,IPR005161,IPR003034,IPR036361,IPR016194,IPR036465	Family|Domain|Homologous_superfamily|Domain|Domain|Domain|Homologous_superfamily|Homologous_superfamily|Homologous_superfamily	Ku70|Ku70/Ku80 beta-barrel domain|Ku70, bridge and pillars domain superfamily|Ku70/Ku80 C-terminal arm|Ku70/Ku80, N-terminal alpha/beta|SAP domain|SAP domain superfamily|SPOC-like, C-terminal domain superfamily|von Willebrand factor A-like domain superfamily	WP438,WP4946	Non-homologous end joining|DNA repair pathways, full network	R-HSA-164843,R-HSA-1834949,R-HSA-3270619,R-HSA-5693571,R-HSA-6798695	2-LTR circle formation|Cytosolic sensors of pathogen-associated DNA |IRF3-mediated induction of type I IFN|Nonhomologous End-Joining (NHEJ)|Neutrophil degranulation
P00352	ALDH1A1	Aldehyde dehydrogenase 1A1	63	29	97	26	501	54.8	6.73	386.43	52.1	69.8	47.8	55.4	76	84.9	113.4	183	118	107.3	138.7	109.5	109.1	122.5	112.6	Aldehyde dehydrogenase 1A1	216	ALDH1A1	GO:0006081,GO:0110095,GO:0030392,GO:0009449,GO:0036438,GO:0120163,GO:0001523,GO:0042572,GO:0030424,GO:0005737,GO:0005829,GO:0070062,GO:0045202,GO:0106373,GO:0004029,GO:0019145,GO:0005497,GO:0018479,GO:0043878,GO:0005096,GO:0051287,GO:0001758	cellular aldehyde metabolic process|cellular detoxification of aldehyde|fructosamine catabolic process|gamma-aminobutyric acid biosynthetic process|maintenance of lens transparency|negative regulation of cold-induced thermogenesis|retinoid metabolic process|retinol metabolic process|axon|cytoplasm|cytosol|extracellular exosome|synapse|3-deoxyglucosone dehydrogenase activity|aldehyde dehydrogenase…	hsa00830	Retinol metabolism	K07249	KOG2450	C	aldehyde dehydrogenase (NAD) activity	Energy production and conversion	PF00171	Aldedh	Aldehyde dehydrogenase family	IPR016161,IPR016163,IPR016160,IPR029510,IPR016162,IPR015590	Homologous_superfamily|Homologous_superfamily|Conserved_site|Conserved_site|Homologous_superfamily|Domain	Aldehyde/histidinol dehydrogenase|Aldehyde dehydrogenase, C-terminal|Aldehyde dehydrogenase, cysteine active site|Aldehyde dehydrogenase, glutamic acid active site|Aldehyde dehydrogenase, N-terminal|Aldehyde dehydrogenase domain	WP1589,WP206,WP2855,WP3925,WP3996,WP5178,WP5188,WP716	Folate-alcohol and cancer pathway hypotheses|Fatty acid omega-oxidation|Dopaminergic neurogenesis|Amino acid metabolism|Ethanol effects on histone modifications|Disorders of fructose metabolism|Retinol metabolism|Vitamin A and carotenoid metabolism	R-HSA-5365859,R-HSA-70350,R-HSA-71384	RA biosynthesis pathway|Fructose catabolism|Ethanol oxidation
P13667	PDIA4	Protein disulfide-isomerase A4	55	37	97	37	645	72.9	5.07	323.82	124.8	108.2	113.4	178.9	104.1	127.4	128.8	68.3	77.4	77.3	64.5	67.4	93.8	74.5	91.3	Protein disulfide-isomerase A4	9601	PDIA4	GO:0061077,GO:0006457,GO:0009306,GO:0034976,GO:0009986,GO:0005783,GO:0005788,GO:0005615,GO:0042470,GO:0003756,GO:0015035,GO:0003723	chaperone-mediated protein folding|protein folding|protein secretion|response to endoplasmic reticulum stress|cell surface|endoplasmic reticulum|endoplasmic reticulum lumen|extracellular space|melanosome|protein disulfide isomerase activity|protein-disulfide reductase activity|RNA binding	hsa04141,hsa04918,hsa05110	Protein processing in endoplasmic reticulum|Thyroid hormone synthesis|Vibrio cholerae infection	K09582	KOG0190	CO	intramolecular oxidoreductase activity, transposing S-S bonds	Energy production and conversion|Posttranslational modification, protein turnover, chaperones	PF00085	Thioredoxin	Thioredoxin	IPR005788,IPR041866,IPR005792,IPR017068,IPR036249,IPR017937,IPR013766	Domain|Domain|Family|Family|Homologous_superfamily|Conserved_site|Domain	Disulphide isomerase|Protein disulfide-isomerase A4, TRX-like domain b|Protein disulphide isomerase|Protein disulphide-isomerase A4|Thioredoxin-like superfamily|Thioredoxin, conserved site|Thioredoxin domain
P13645	KRT10	Keratin, type I cytoskeletal 10	52	30	106	23	584	58.8	5.21	398.02	91.3	94.6	95.9	79.7	157.3	56.9	85.3	70.8	110.4	111.5	102.3	75.3	137.5	111.1	120.1	Keratin, type I cytoskeletal 10	3858	KRT10	GO:0008544,GO:0030855,GO:0030216,GO:0002009,GO:0018149,GO:0045684,GO:0051290,GO:0009986,GO:0001533,GO:0005737,GO:0005856,GO:0005829,GO:0070062,GO:0005615,GO:0005882,GO:0045095,GO:0016020,GO:0005634,GO:0046982,GO:0030280	epidermis development|epithelial cell differentiation|keratinocyte differentiation|morphogenesis of an epithelium|peptide cross-linking|positive regulation of epidermis development|protein heterotetramerization|cell surface|cornified envelope|cytoplasm|cytoskeleton|cytosol|extracellular exosome|extracellular space|intermediate filament|keratin filament|membrane|nucleus|protein heterodimerization …	hsa04915,hsa05150	Estrogen signaling pathway|Staphylococcus aureus infection	K07604	ENOG502QV0B	S	structural molecule activity	Function unknown	PF00038	Filament	Intermediate filament protein	IPR018039,IPR039008,IPR002957	Conserved_site|Domain|Family	Intermediate filament protein, conserved site|Intermediate filament, rod domain|Keratin, type I			R-HSA-6805567,R-HSA-6809371	Keratinization|Formation of the cornified envelope
P14625	HSP90B1	Endoplasmin	50	42	112	41	803	92.4	4.84	358.88	154	101.9	144.2	243.2	85.2	78.2	72.7	86.5	57.2	117.1	46.8	78.7	63.2	48.6	122.4	Endoplasmin	7184	HSP90B1	GO:0031247,GO:0071318,GO:0043066,GO:0006457,GO:0034975,GO:0015031,GO:0043666,GO:0034976,GO:0001666,GO:0030970,GO:0051208,GO:0030433,GO:0062023,GO:0005829,GO:0071682,GO:0005783,GO:0034663,GO:0005788,GO:0005789,GO:0070062,GO:0005576,GO:0005925,GO:0042470,GO:0016020,GO:0030496,GO:0005634,GO:0048471,GO:0032991,GO:0033018,GO:0097524,GO:0005524,GO:0016887,GO:0140662,GO:0005509,GO:0050750,GO:0019903,GO:…	actin rod assembly|cellular response to ATP|negative regulation of apoptotic process|protein folding|protein folding in endoplasmic reticulum|protein transport|regulation of phosphoprotein phosphatase activity|response to endoplasmic reticulum stress|response to hypoxia|retrograde protein transport, ER to cytosol|sequestering of calcium ion|ubiquitin-dependent ERAD pathway|collagen-containing ext…	hsa04141,hsa04151,hsa04657,hsa04915,hsa04918,hsa05200,hsa05207,hsa05215,hsa05132,hsa05417,hsa05418	Protein processing in endoplasmic reticulum|PI3K-Akt signaling pathway|IL-17 signaling pathway|Estrogen signaling pathway|Thyroid hormone synthesis|Pathways in cancer|Chemical carcinogenesis - receptor activation|Prostate cancer|Salmonella infection|Lipid and atherosclerosis|Fluid shear stress and atherosclerosis	K09487	KOG0020	O	unfolded protein binding	Posttranslational modification, protein turnover, chaperones	PF02518,PF00183	HATPase_c|HSP90	Histidine kinase-, DNA gyrase B-, and HSP90-like ATPase|Hsp90 protein	IPR003594,IPR036890,IPR019805,IPR037196,IPR001404,IPR020575,IPR020568	Domain|Homologous_superfamily|Conserved_site|Homologous_superfamily|Family|Domain|Homologous_superfamily	Histidine kinase/HSP90-like ATPase|Histidine kinase/HSP90-like ATPase superfamily|Heat shock protein Hsp90, conserved site|HSP90, C-terminal domain|Heat shock protein Hsp90 family|Heat shock protein Hsp90, N-terminal|Ribosomal protein S5 domain 2-type fold	WP3613,WP3932,WP3995,WP4172,WP706	Photodynamic therapy-induced unfolded protein response|Focal adhesion: PI3K-Akt-mTOR-signaling pathway|Prion disease pathway|PI3K-Akt signaling pathway|Sudden infant death syndrome (SIDS) susceptibility pathways	R-HSA-1679131,R-HSA-3000480,R-HSA-381183,R-HSA-381426,R-HSA-6785807,R-HSA-8957275	Trafficking and processing of endosomal TLR|Scavenging by Class A Receptors|ATF6 (ATF6-alpha) activates chaperone genes|Regulation of Insulin-like Growth Factor (IGF) transport and uptake by Insulin-like Growth Factor Binding Proteins (IGFBPs)|Interleukin-4 and Interleukin-13 signaling|Post-translational protein phosphorylation
P58107	EPPK1	Epiplakin	39	48	73	41	5088	555.3	5.62	261.29	94.2	109.9	254.1	76.7	75.5	84.7	89.3	105	70.7	88.8	80.7	84.4	83.1	90.7	112.2	Epiplakin	83481	EPPK1	GO:0045110,GO:0045104,GO:0045109,GO:0030336,GO:0050680,GO:0051548,GO:0010839,GO:0061045,GO:1905041,GO:0042060,GO:0016327,GO:0016323,GO:0005923,GO:0030054,GO:0071944,GO:0042995,GO:0005737,GO:0005856,GO:0030056,GO:0045111,GO:0045095,GO:0016020,GO:0097356,GO:0019215,GO:1990254,GO:0003723,GO:0005198	intermediate filament bundle assembly|intermediate filament cytoskeleton organization|intermediate filament organization|negative regulation of cell migration|negative regulation of epithelial cell proliferation|negative regulation of keratinocyte migration|negative regulation of keratinocyte proliferation|negative regulation of wound healing|regulation of epithelium regeneration|wound healing|ap…				KOG0516	Z	cytoskeletal protein binding	Cytoskeleton	PF00681	Plectin	Plectin repeat	IPR043197,IPR035915,IPR001101	Family|Homologous_superfamily|Repeat	Plakin|Plakin repeat superfamily|Plectin repeat
P20700	LMNB1	Lamin-B1	65	39	104	35	586	66.4	5.16	354.69	104.9	114.8	81.7	118.9	101.9	151.7	125.5	83.2	86.6	80.7	87.6	86.6	100.5	89.5	86	Lamin-B1	4001	LMNB1	GO:0031507,GO:0006998,GO:0007097,GO:0051664,GO:0090435,GO:0005638,GO:0016020,GO:0005635,GO:0005637,GO:0005652,GO:0016363,GO:0031965,GO:0005654,GO:0005634,GO:0043274,GO:1990837,GO:0005200,GO:0005198	heterochromatin formation|nuclear envelope organization|nuclear migration|nuclear pore localization|protein localization to nuclear envelope|lamin filament|membrane|nuclear envelope|nuclear inner membrane|nuclear lamina|nuclear matrix|nuclear membrane|nucleoplasm|nucleus|phospholipase binding|sequence-specific double-stranded DNA binding|structural constituent of cytoskeleton|structural molecule …	hsa04210	Apoptosis	K07611	KOG0977	J	structural molecule activity	Translation, ribosomal structure and biogenesis	PF00038,PF00932	Filament|LTD	Intermediate filament protein|Lamin Tail Domain	IPR018039,IPR039008,IPR001322,IPR036415	Conserved_site|Domain|Domain|Homologous_superfamily	Intermediate filament protein, conserved site|Intermediate filament, rod domain|Lamin tail domain|Lamin tail domain superfamily	WP314,WP5102,WP5103,WP5104	Fas ligand pathway and stress induction of heat shock proteins|Familial partial lipodystrophy|Progeria-associated lipodystrophy|Acquired partial lipodystrophy / Barraquer-Simons syndrome	R-HSA-1221632,R-HSA-2559584,R-HSA-2980766,R-HSA-2995383,R-HSA-352238,R-HSA-4419969,R-HSA-8862803,R-HSA-8950505,R-HSA-9013405,R-HSA-9035034	Meiotic synapsis|Formation of Senescence-Associated Heterochromatin Foci (SAHF)|Nuclear Envelope Breakdown|Initiation of Nuclear Envelope (NE) Reformation|Breakdown of the nuclear lamina|Depolymerisation of the Nuclear Lamina|Deregulated CDK5 triggers multiple neurodegenerative pathways in Alzheimer's disease models|Gene and protein expression by JAK-STAT signaling after Interleukin-12 stimulatio…
P28838	LAP3	Cytosol aminopeptidase	67	31	91	31	519	56.1	7.93	332.98	106.4	83.6	81.3	278.4	76.3	128.8	99.6	81.9	64.9	102.5	64.2	75.4	77.9	74.6	104.1	Cytosol aminopeptidase	51056	LAP3	GO:0006508,GO:0005737,GO:0005829,GO:0070062,GO:0005925,GO:0030496,GO:0005654,GO:0005634,GO:0004177,GO:0004180,GO:0030145,GO:0070006,GO:0008235,GO:0008233	proteolysis|cytoplasm|cytosol|extracellular exosome|focal adhesion|midbody|nucleoplasm|nucleus|aminopeptidase activity|carboxypeptidase activity|manganese ion binding|metalloaminopeptidase activity|metalloexopeptidase activity|peptidase activity	hsa00330,hsa00480	Arginine and proline metabolism|Glutathione metabolism	K11142	KOG2597	E	manganese ion binding	Amino acid transport and metabolism	PF00883,PF02789	Peptidase_M17|Peptidase_M17_N	Cytosol aminopeptidase family, catalytic domain|Cytosol aminopeptidase family, N-terminal domain	IPR011356,IPR043472,IPR000819,IPR023042,IPR008283	Family|Homologous_superfamily|Domain|Family|Domain	Peptidase M17, leucine aminopeptidase/peptidase B|Macro domain-like|Peptidase M17, leucyl aminopeptidase, C-terminal|Peptidase M17, leucine aminopeptidase|Peptidase M17, leucyl aminopeptidase, N-terminal
Q8NF91	SYNE1	Nesprin-1	8	60	71	59	8797	1010.5	5.53	214.38	77.3	97.4	86.5	82.5	111.4	91	88.5	104	104.6	101	101.5	129.8	113.4	103.4	107.9	Nesprin-1	23345	SYNE1	GO:0007030,GO:0042692,GO:0090292,GO:0006997,GO:0007283,GO:0005737,GO:0005856,GO:0005794,GO:0034993,GO:0016020,GO:0005635,GO:0031965,GO:0005640,GO:0005730,GO:0005654,GO:0005634,GO:0000932,GO:0045211,GO:0030017,GO:0003779,GO:0051015,GO:0140444,GO:0019899,GO:0042802,GO:0005521,GO:0042803,GO:0003723	Golgi organization|muscle cell differentiation|nuclear matrix anchoring at nuclear membrane|nucleus organization|spermatogenesis|cytoplasm|cytoskeleton|Golgi apparatus|meiotic nuclear membrane microtubule tethering complex|membrane|nuclear envelope|nuclear membrane|nuclear outer membrane|nucleolus|nucleoplasm|nucleus|P-body|postsynaptic membrane|sarcomere|actin binding|actin filament binding|cyto…				KOG0516	Z	cytoskeletal protein binding	Cytoskeleton	PF00307,PF10541,PF00435	CH|KASH|Spectrin	Calponin homology (CH) domain|Nuclear envelope localisation domain|Spectrin repeat	IPR001589,IPR001715,IPR036872,IPR012315,IPR018159,IPR002017	Conserved_site|Domain|Homologous_superfamily|Domain|Repeat|Repeat	Actinin-type actin-binding domain, conserved site|Calponin homology domain|CH domain superfamily|KASH domain|Spectrin/alpha-actinin|Spectrin repeat	WP4535	Envelope proteins and their potential roles in EDMD physiopathology	R-HSA-1221632	Meiotic synapsis
P06733	ENO1	Alpha-enolase	65	26	183	22	434	47.1	7.39	640.88	178.5	114.3	105.5	138	91.4	109.7	100.4	91.3	72.2	95.6	71.6	75.1	79.4	73.2	103.9	Alpha-enolase	2023	ENO1	GO:0061621,GO:0006096,GO:0030308,GO:0045892,GO:1903298,GO:0000122,GO:2001171,GO:0045933,GO:0010756,GO:0009615,GO:0005938,GO:0009986,GO:0005737,GO:0005829,GO:0070062,GO:0005615,GO:0031430,GO:0016020,GO:0005640,GO:0005634,GO:0000015,GO:0005886,GO:0045296,GO:0001227,GO:0051020,GO:0000287,GO:0004634,GO:0042803,GO:0003723,GO:0000977,GO:0003714,GO:0001222	canonical glycolysis|glycolytic process|negative regulation of cell growth|negative regulation of DNA-templated transcription|negative regulation of hypoxia-induced intrinsic apoptotic signaling pathway|negative regulation of transcription by RNA polymerase II|positive regulation of ATP biosynthetic process|positive regulation of muscle contraction|positive regulation of plasminogen activation|re…	hsa00010,hsa03018,hsa04066	Glycolysis / Gluconeogenesis|RNA degradation|HIF-1 signaling pathway	K01689	KOG2670	G	phosphopyruvate hydratase activity	Carbohydrate transport and metabolism	PF00113,PF03952	Enolase_C|Enolase_N	Enolase, C-terminal TIM barrel domain|Enolase, N-terminal domain	IPR000941,IPR036849,IPR029017,IPR020810,IPR020809,IPR020811	Family|Homologous_superfamily|Homologous_superfamily|Domain|Conserved_site|Domain	Enolase|Enolase-like, C-terminal domain superfamily|Enolase-like, N-terminal|Enolase, C-terminal TIM barrel domain|Enolase, conserved site|Enolase, N-terminal	WP4018,WP4290,WP4629,WP4754,WP5049,WP534	Clear cell renal cell carcinoma pathways|Metabolic reprogramming in colon cancer|Aerobic glycolysis|IL-18 signaling pathway|Glycolysis in senescence|Glycolysis and gluconeogenesis	R-HSA-70171,R-HSA-70263,R-HSA-9636667	Glycolysis|Gluconeogenesis|Manipulation of host energy metabolism
P19367	HK1	Hexokinase-1	48	42	88	38	917	102.4	6.8	297.44	114.9	120.5	101.9	115.8	117.3	107.9	113.1	92.1	83.8	82.5	81.2	84.8	94.7	86.8	102.5	Hexokinase-1	3098	HK1	GO:0061621,GO:0046835,GO:0001678,GO:0072655,GO:0006002,GO:0051156,GO:0006006,GO:0006096,GO:0006954,GO:0045087,GO:0072656,GO:0006013,GO:0002720,GO:0032731,GO:0005829,GO:0045121,GO:0005741,GO:0005739,GO:0005524,GO:0008865,GO:0004340,GO:0047931,GO:0005536,GO:0004396,GO:0019158,GO:0042834	canonical glycolysis|carbohydrate phosphorylation|cellular glucose homeostasis|establishment of protein localization to mitochondrion|fructose 6-phosphate metabolic process|glucose 6-phosphate metabolic process|glucose metabolic process|glycolytic process|inflammatory response|innate immune response|maintenance of protein location in mitochondrion|mannose metabolic process|positive regulation of …	hsa00010,hsa00051,hsa00052,hsa00500,hsa00520,hsa00524,hsa04066,hsa04910,hsa04973,hsa05230,hsa05131,hsa04930	Glycolysis / Gluconeogenesis|Fructose and mannose metabolism|Galactose metabolism|Starch and sucrose metabolism|Amino sugar and nucleotide sugar metabolism|Neomycin, kanamycin and gentamicin biosynthesis|HIF-1 signaling pathway|Insulin signaling pathway|Carbohydrate digestion and absorption|Central carbon metabolism in cancer|Shigellosis|Type II diabetes mellitus	K00844	KOG1369	G	glucose binding	Carbohydrate transport and metabolism	PF00349,PF03727	Hexokinase_1|Hexokinase_2	Hexokinase|Hexokinase	IPR043129,IPR001312,IPR019807,IPR022673,IPR022672	Homologous_superfamily|Family|Binding_site|Domain|Domain	ATPase, nucleotide binding domain|Hexokinase|Hexokinase, binding site|Hexokinase, C-terminal|Hexokinase, N-terminal	WP1946,WP3614,WP4018,WP4629,WP500,WP5049,WP5178,WP5211,WP5220,WP534,WP698	Cori cycle|Photodynamic therapy-induced HIF-1 survival signaling|Clear cell renal cell carcinoma pathways|Aerobic glycolysis|Glycogen synthesis and degradation|Glycolysis in senescence|Disorders of fructose metabolism|Glucose metabolism in triple-negative breast cancer cells|Metabolic reprogramming in pancreatic cancer|Glycolysis and gluconeogenesis|Glucuronidation	R-HSA-5619056,R-HSA-70171	Defective HK1 causes hexokinase deficiency (HK deficiency)|Glycolysis
P35241	RDX	Radixin	63	42	114	24	583	68.5	6.37	370.05	52.7	56.9	42.6	63.3	92.2	79.5	63	152.3	102	156.6	105.1	147.5	90.8	152.7	142.8	Radixin	5962	RDX	GO:0045176,GO:0051016,GO:0036120,GO:0097067,GO:0061028,GO:0061951,GO:1903392,GO:0045792,GO:0034260,GO:0034111,GO:0030335,GO:2000643,GO:1900087,GO:0010628,GO:0045732,GO:1902966,GO:0010737,GO:0072659,GO:0032231,GO:0008360,GO:0008361,GO:0043087,GO:1902115,GO:0032487,GO:1900027,GO:0005912,GO:0045177,GO:0016324,GO:0071944,GO:0051286,GO:0032154,GO:0030864,GO:0070062,GO:0005615,GO:0030175,GO:0005925,GO:…	apical protein localization|barbed-end actin filament capping|cellular response to platelet-derived growth factor stimulus|cellular response to thyroid hormone stimulus|establishment of endothelial barrier|establishment of protein localization to plasma membrane|negative regulation of adherens junction organization|negative regulation of cell size|negative regulation of GTPase activity|negative r…	hsa04530,hsa04810,hsa05206,hsa05205	Tight junction|Regulation of actin cytoskeleton|MicroRNAs in cancer|Proteoglycans in cancer	K05762	KOG3529	O	actin binding	Posttranslational modification, protein turnover, chaperones	PF00769,PF20492,PF09380,PF00373,PF09379	ERM_C|ERM_helical|FERM_C|FERM_M|FERM_N	Ezrin/radixin/moesin family C terminal|Ezrin/radixin/moesin, alpha-helical domain|FERM C-terminal PH-like domain|FERM central domain|FERM N-terminal domain	IPR019749,IPR011174,IPR011259,IPR041789,IPR046810,IPR000798,IPR014352,IPR035963,IPR019748,IPR019747,IPR000299,IPR018979,IPR018980,IPR008954,IPR011993,IPR029071	Domain|Family|Domain|Domain|Domain|Family|Homologous_superfamily|Homologous_superfamily|Domain|Conserved_site|Domain|Domain|Domain|Homologous_superfamily|Homologous_superfamily|Homologous_superfamily	Band 4.1 domain|Ezrin/radixin/moesin|Ezrin/radixin/moesin, C-terminal|ERM family, FERM domain C-lobe|Ezrin/radixin/moesin, alpha-helical domain|Ezrin/radixin/moesin-like|FERM/acyl-CoA-binding protein superfamily|FERM superfamily, second domain|FERM central domain|FERM conserved site|FERM domain|FERM, N-terminal|FERM, C-terminal PH-like domain|Moesin tail domain superfamily|PH-like domain superfam…	WP51,WP5199	Regulation of actin cytoskeleton|PtdIns(4,5)P2 in cytokinesis pathway	R-HSA-437239,R-HSA-9662360,R-HSA-9662361	Recycling pathway of L1|Sensory processing of sound by inner hair cells of the cochlea|Sensory processing of sound by outer hair cells of the cochlea
Q03252	LMNB2	Lamin-B2	54	38	129	34	620	69.9	5.59	423.02	55.1	93.1	53.1	59.8	113.8	111.3	114.2	113.1	114.6	92.5	108.6	107.2	126.3	125.2	112	Lamin-B2	84823	LMNB2	GO:0031507,GO:0006998,GO:0007097,GO:0051664,GO:0090435,GO:0005882,GO:0005635,GO:0005652,GO:0031965,GO:0042802,GO:0005200	heterochromatin formation|nuclear envelope organization|nuclear migration|nuclear pore localization|protein localization to nuclear envelope|intermediate filament|nuclear envelope|nuclear lamina|nuclear membrane|identical protein binding|structural constituent of cytoskeleton	hsa04210	Apoptosis	K07611	KOG0977	J	structural molecule activity	Translation, ribosomal structure and biogenesis	PF00038,PF00932	Filament|LTD	Intermediate filament protein|Lamin Tail Domain	IPR018039,IPR039008,IPR001322,IPR036415	Conserved_site|Domain|Domain|Homologous_superfamily	Intermediate filament protein, conserved site|Intermediate filament, rod domain|Lamin tail domain|Lamin tail domain superfamily	WP2363,WP314,WP4754,WP5102,WP5103,WP5104	Gastric cancer network 2|Fas ligand pathway and stress induction of heat shock proteins|IL-18 signaling pathway|Familial partial lipodystrophy|Progeria-associated lipodystrophy|Acquired partial lipodystrophy / Barraquer-Simons syndrome
P38646	HSPA9	Stress-70 protein, mitochondrial	58	39	102	38	679	73.6	6.16	340.89	137.6	102.1	147.2	108.2	107.1	128.5	127.9	81.5	81.9	69.7	73.5	73.3	85.9	86.1	89.5	Stress-70 protein, mitochondrial	3313	HSPA9	GO:0034620,GO:0051085,GO:0030218,GO:0007007,GO:0006886,GO:0016226,GO:0043066,GO:0045647,GO:1902037,GO:1903707,GO:0006611,GO:0042026,GO:0045646,GO:0005737,GO:0070062,GO:0005925,GO:0140275,GO:0005759,GO:0042645,GO:0005739,GO:0005730,GO:0001401,GO:0005744,GO:0005524,GO:0016887,GO:0140662,GO:0031072,GO:0051787,GO:0044183,GO:0003723,GO:0031625,GO:0051082	cellular response to unfolded protein|chaperone cofactor-dependent protein refolding|erythrocyte differentiation|inner mitochondrial membrane organization|intracellular protein transport|iron-sulfur cluster assembly|negative regulation of apoptotic process|negative regulation of erythrocyte differentiation|negative regulation of hematopoietic stem cell differentiation|negative regulation of hemop…	hsa03018,hsa05152	RNA degradation|Tuberculosis	K04043	KOG0102	O	unfolded protein binding	Posttranslational modification, protein turnover, chaperones	PF00012	HSP70	Hsp70 protein	IPR043129,IPR012725,IPR018181,IPR029048,IPR029047,IPR013126	Homologous_superfamily|Family|Conserved_site|Homologous_superfamily|Homologous_superfamily|Family	ATPase, nucleotide binding domain|Chaperone DnaK|Heat shock protein 70, conserved site|Heat shock protein 70kD, C-terminal domain superfamily|Heat shock protein 70kD, peptide-binding domain superfamily|Heat shock protein 70 family	WP2359	Parkin-ubiquitin proteasomal system pathway	R-HSA-1268020,R-HSA-3371453,R-HSA-8949613,R-HSA-8950505	Mitochondrial protein import|Regulation of HSF1-mediated heat shock response|Cristae formation|Gene and protein expression by JAK-STAT signaling after Interleukin-12 stimulation
P51659	HSD17B4	Peroxisomal multifunctional enzyme type 2	60	39	92	39	736	79.6	8.84	339.59	146.2	88.7	136.6	92.2	88.2	127.7	132.6	86.2	78.2	87.1	74.4	76.4	63.3	98.4	123.8	Peroxisomal multifunctional enzyme type 2	3295	HSD17B4	GO:0008209,GO:0008210,GO:0006635,GO:0036112,GO:0001649,GO:0060009,GO:0000038,GO:0036111,GO:0005829,GO:0016020,GO:0005782,GO:0005778,GO:0005777,GO:0106386,GO:0044594,GO:0003857,GO:0033989,GO:0004300,GO:0016853,GO:0016508,GO:0042803	androgen metabolic process|estrogen metabolic process|fatty acid beta-oxidation|medium-chain fatty-acyl-CoA metabolic process|osteoblast differentiation|Sertoli cell development|very long-chain fatty acid metabolic process|very long-chain fatty-acyl-CoA metabolic process|cytosol|membrane|peroxisomal matrix|peroxisomal membrane|peroxisome|(3R)-hydroxyacyl-CoA dehydrogenase (NAD) activity|17-beta-h…	hsa00120,hsa01040,hsa04146	Primary bile acid biosynthesis|Biosynthesis of unsaturated fatty acids|Peroxisome	K12405	KOG1206	I	fatty acid beta-oxidation, unsaturated, even number	Lipid transport and metabolism	PF00106,PF01575,PF02036	adh_short|MaoC_dehydratas|SCP2	short chain dehydrogenase|MaoC like domain|SCP-2 sterol transfer family	IPR029069,IPR002539,IPR036291,IPR020904,IPR003033,IPR036527,IPR002347	Homologous_superfamily|Domain|Homologous_superfamily|Conserved_site|Domain|Homologous_superfamily|Family	HotDog domain superfamily|MaoC-like dehydratase domain|NAD(P)-binding domain superfamily|Short-chain dehydrogenase/reductase, conserved site|SCP2 sterol-binding domain|SCP2 sterol-binding domain superfamily|Short-chain dehydrogenase/reductase SDR	WP1941,WP496,WP5176,WP5276	Peroxisomal beta-oxidation of tetracosanoyl-CoA|Steroid biosynthesis|Disorders of bile acid synthesis and biliary transport|Estrogen metabolism	R-HSA-193368,R-HSA-2046106,R-HSA-389887,R-HSA-390247,R-HSA-9033241,R-HSA-9033500	Synthesis of bile acids and bile salts via 7alpha-hydroxycholesterol|alpha-linolenic acid (ALA) metabolism|Beta-oxidation of pristanoyl-CoA|Beta-oxidation of very long chain fatty acids|Peroxisomal protein import|TYSND1 cleaves peroxisomal proteins
P11216	PYGB	Glycogen phosphorylase, brain form	56	42	71	33	843	96.6	6.86	255.44	74.1	96.2	71.9	84.2	91.7	96.4	116.4	115.2	96.8	110.7	96.7	122.9	114.2	103.4	109.2	Glycogen phosphorylase, brain form	5834	PYGB	GO:0005980,GO:0035578,GO:0005737,GO:0070062,GO:0005576,GO:0016020,GO:0008184,GO:0102250,GO:0030170,GO:0102499	glycogen catabolic process|azurophil granule lumen|cytoplasm|extracellular exosome|extracellular region|membrane|glycogen phosphorylase activity|linear malto-oligosaccharide phosphorylase activity|pyridoxal phosphate binding|SHG alpha-glucan phosphorylase activity	hsa00500,hsa04217,hsa04910,hsa04922,hsa04931	Starch and sucrose metabolism|Necroptosis|Insulin signaling pathway|Glucagon signaling pathway|Insulin resistance	K00688	KOG2099	G	glycogen phosphorylase activity	Carbohydrate transport and metabolism	PF00343	Phosphorylase	Carbohydrate phosphorylase	IPR011833,IPR000811,IPR035090	Family|Family|Conserved_site	Glycogen/starch/alpha-glucan phosphorylase|Glycosyl transferase, family 35|Phosphorylase pyridoxal-phosphate attachment site	WP4754,WP500	IL-18 signaling pathway|Glycogen synthesis and degradation	R-HSA-6798695,R-HSA-70221	Neutrophil degranulation|Glycogen breakdown (glycogenolysis)
Q99798	ACO2	Aconitate hydratase, mitochondrial	52	36	74	36	780	85.4	7.61	287.61	102.2	99.5	73.2	90.9	101.8	133	131	97.1	93.2	92.1	82.2	93.4	98.3	103.7	108.4	Aconitate hydratase, mitochondrial	50	ACO2	GO:0006101,GO:0006091,GO:0006102,GO:0001889,GO:0035900,GO:0006099,GO:0005829,GO:0005759,GO:0005739,GO:0051538,GO:0051539,GO:0003994,GO:0047780,GO:0005506	citrate metabolic process|generation of precursor metabolites and energy|isocitrate metabolic process|liver development|response to isolation stress|tricarboxylic acid cycle|cytosol|mitochondrial matrix|mitochondrion|3 iron, 4 sulfur cluster binding|4 iron, 4 sulfur cluster binding|aconitate hydratase activity|citrate dehydratase activity|iron ion binding	hsa00020,hsa00630	Citrate cycle (TCA cycle)|Glyoxylate and dicarboxylate metabolism	K01681	KOG0453	C	homoaconitate hydratase activity	Energy production and conversion	PF00330,PF00694	Aconitase|Aconitase_C	Aconitase family (aconitate hydratase)|Aconitase C-terminal domain	IPR015931,IPR001030,IPR015928,IPR018136,IPR036008,IPR015932,IPR006248,IPR000573	Homologous_superfamily|Domain|Homologous_superfamily|Binding_site|Homologous_superfamily|Homologous_superfamily|Family|Domain	Aconitase/3-isopropylmalate dehydratase large subunit, alpha/beta/alpha, subdomain 1/3|Aconitase/3-isopropylmalate dehydratase large subunit, alpha/beta/alpha domain|Aconitase/3-isopropylmalate dehydratase, swivel|Aconitase family, 4Fe-4S cluster binding site|Aconitase, iron-sulfur domain|Aconitase, domain 2|Aconitase, mitochondrial-like|Aconitase A/isopropylmalate dehydratase small subunit, swiv…	WP3925,WP4290,WP4966,WP78	Amino acid metabolism|Metabolic reprogramming in colon cancer|Fluoroacetic acid toxicity|TCA cycle (aka Krebs or citric acid cycle)	R-HSA-1268020,R-HSA-71403	Mitochondrial protein import|Citric acid cycle (TCA cycle)
P68366	TUBA4A	Tubulin alpha-4A chain	58	22	213	5	448	49.9	5.06	720.63	126.6	111	126	148.3	87.5	107.7	98.2	91.9	74.3	94.2	77.5	88.6	90.2	83.1	94.8	Tubulin alpha-4A chain	7277	TUBA4A	GO:0000226,GO:0000278,GO:0005737,GO:0005856,GO:0005829,GO:0070062,GO:0005576,GO:0005874,GO:0015630,GO:0005525,GO:0016787,GO:0046872,GO:0019901,GO:0005200	microtubule cytoskeleton organization|mitotic cell cycle|cytoplasm|cytoskeleton|cytosol|extracellular exosome|extracellular region|microtubule|microtubule cytoskeleton|GTP binding|hydrolase activity|metal ion binding|protein kinase binding|structural constituent of cytoskeleton	hsa04145,hsa04210,hsa04530,hsa04540,hsa05130,hsa05132,hsa05010,hsa05012,hsa05014,hsa05016,hsa05020,hsa05022	Phagosome|Apoptosis|Tight junction|Gap junction|Pathogenic Escherichia coli infection|Salmonella infection|Alzheimer disease|Parkinson disease|Amyotrophic lateral sclerosis|Huntington disease|Prion disease|Pathways of neurodegeneration - multiple diseases	K07374	KOG1376	Z	structural constituent of cytoskeleton	Cytoskeleton	PF00091,PF03953	Tubulin|Tubulin_C	Tubulin/FtsZ family, GTPase domain|Tubulin C-terminal domain	IPR002452,IPR008280,IPR000217,IPR037103,IPR018316,IPR036525,IPR023123,IPR017975,IPR003008	Family|Homologous_superfamily|Family|Homologous_superfamily|Domain|Homologous_superfamily|Homologous_superfamily|Conserved_site|Domain	Alpha tubulin|Tubulin/FtsZ, C-terminal|Tubulin|Tubulin/FtsZ-like, C-terminal domain|Tubulin/FtsZ, 2-layer sandwich domain|Tubulin/FtsZ, GTPase domain superfamily|Tubulin, C-terminal|Tubulin, conserved site|Tubulin/FtsZ, GTPase domain	WP2059,WP2272,WP2359,WP5124	Alzheimer's disease and miRNA effects|Pathogenic Escherichia coli infection|Parkin-ubiquitin proteasomal system pathway|Alzheimer's disease	R-HSA-114608,R-HSA-1445148,R-HSA-190840,R-HSA-190861,R-HSA-2132295,R-HSA-2467813,R-HSA-2500257,R-HSA-2565942,R-HSA-3371497,R-HSA-380259,R-HSA-380270,R-HSA-380284,R-HSA-380320,R-HSA-389957,R-HSA-389960,R-HSA-389977,R-HSA-437239,R-HSA-5610787,R-HSA-5617833,R-HSA-5620912,R-HSA-5620924,R-HSA-5626467,R-HSA-5663220,R-HSA-6807878,R-HSA-6811434,R-HSA-6811436,R-HSA-68877,R-HSA-8852276,R-HSA-8854518,R-HSA-…	Platelet degranulation |Translocation of SLC2A4 (GLUT4) to the plasma membrane|Microtubule-dependent trafficking of connexons from Golgi to the plasma membrane|Gap junction assembly|MHC class II antigen presentation|Separation of Sister Chromatids|Resolution of Sister Chromatid Cohesion|Regulation of PLK1 Activity at G2/M Transition|HSP90 chaperone cycle for steroid hormone receptors (SHR) in the…
Q13228	SELENBP1	Methanethiol oxidase	65	27	108	27	472	52.4	6.37	376.78	75.1	76.2	45.9	65.6	71.8	68.7	84.4	170.9	105.6	153.8	108.9	110.4	84.5	117.1	161	Methanethiol oxidase	8991	SELENBP1	GO:0015031,GO:0005829,GO:0070062,GO:0005615,GO:0001650,GO:0016020,GO:0005730,GO:0018549,GO:0008430	protein transport|cytosol|extracellular exosome|extracellular space|fibrillar center|membrane|nucleolus|methanethiol oxidase activity|selenium binding	hsa00920	Sulfur metabolism	K17285	KOG0918	DK	selenium binding	Cell cycle control, cell division, chromosome partitioning|Transcription	PF05694	SBP56	56kDa selenium binding protein (SBP56)	IPR008826	Family	Selenium-binding protein	WP2865	IL1 and megakaryocytes in obesity
P02647	APOA1	Apolipoprotein A-I	78	30	203	29	267	30.8	5.76	637.51	31.8	47	51.4	18.2	77.6	33.2	53.3	117.5	202.3	171	257.8	98.5	119.5	132.2	88.8	Apolipoprotein A-I	335	APOA1	GO:0030325,GO:0043534,GO:0006695,GO:0033344,GO:0042632,GO:0070508,GO:0008203,GO:0030301,GO:0001935,GO:0007186,GO:0008211,GO:0034380,GO:0034384,GO:0034375,GO:0007229,GO:0019915,GO:0042158,GO:0042157,GO:0050919,GO:0060354,GO:0002719,GO:0034115,GO:0051346,GO:0050728,GO:0032691,GO:0060761,GO:0010804,GO:0010903,GO:0018206,GO:0006656,GO:0046470,GO:0033700,GO:0055091,GO:0010875,GO:0090205,GO:1905920,GO:…	adrenal gland development|blood vessel endothelial cell migration|cholesterol biosynthetic process|cholesterol efflux|cholesterol homeostasis|cholesterol import|cholesterol metabolic process|cholesterol transport|endothelial cell proliferation|G protein-coupled receptor signaling pathway|glucocorticoid metabolic process|high-density lipoprotein particle assembly|high-density lipoprotein particle …	hsa03320,hsa04975,hsa04979,hsa04977,hsa05143,hsa05417	PPAR signaling pathway|Fat digestion and absorption|Cholesterol metabolism|Vitamin digestion and absorption|African trypanosomiasis|Lipid and atherosclerosis	K08757	ENOG502S1XQ	O	high-density lipoprotein particle receptor binding	Posttranslational modification, protein turnover, chaperones	PF01442	Apolipoprotein	Apolipoprotein A1/A4/E domain	IPR000074	Family	Apolipoprotein A/E	WP15,WP1533,WP176,WP2806,WP2878,WP2882,WP3601,WP3942,WP430,WP4522,WP5108,WP5109,WP5110,WP5111,WP5112,WP5115	Selenium micronutrient network|Vitamin B12 metabolism|Folate metabolism|Complement system|PPAR-alpha pathway|Nuclear receptors meta-pathway|Lipid particles composition|PPAR signaling pathway|Statin inhibition of cholesterol production|Metabolic pathway of LDL, HDL and TG, including diseases|Familial hyperlipidemia type 1|Familial hyperlipidemia type 2|Familial hyperlipidemia type 3|Familial hyper…	R-HSA-114608,R-HSA-1369062,R-HSA-1989781,R-HSA-2168880,R-HSA-3000471,R-HSA-3000480,R-HSA-381426,R-HSA-5682113,R-HSA-8957275,R-HSA-8963888,R-HSA-8963896,R-HSA-8963901,R-HSA-8964011,R-HSA-8964058,R-HSA-9707616,R-HSA-975634,R-HSA-977225	Platelet degranulation |ABC transporters in lipid homeostasis|PPARA activates gene expression|Scavenging of heme from plasma|Scavenging by Class B Receptors|Scavenging by Class A Receptors|Regulation of Insulin-like Growth Factor (IGF) transport and uptake by Insulin-like Growth Factor Binding Proteins (IGFBPs)|Defective ABCA1 causes TGD|Post-translational protein phosphorylation|Chylomicron asse…
P00734	F2	Prothrombin	60	32	76	32	622	70	5.9	327.04	116.5	90.3	155	33.8	96.2	46.5	64.9	94.1	125.1	127.2	160.1	86	91.3	116.2	96.8	Prothrombin	2147	F2	GO:0006953,GO:0061844,GO:0007596,GO:0072377,GO:0007166,GO:0051838,GO:0042730,GO:0048712,GO:0030195,GO:1900016,GO:0051918,GO:0010544,GO:0045861,GO:0070945,GO:0030168,GO:0030194,GO:0030307,GO:0008284,GO:0032967,GO:0090218,GO:0014068,GO:1900738,GO:1900182,GO:0001934,GO:2000379,GO:0046427,GO:0051281,GO:0006508,GO:0030193,GO:0008360,GO:0051480,GO:0009611,GO:0031638,GO:0072562,GO:0062023,GO:0005788,GO:…	acute-phase response|antimicrobial humoral immune response mediated by antimicrobial peptide|blood coagulation|blood coagulation, common pathway|cell surface receptor signaling pathway|cytolysis by host of symbiont cells|fibrinolysis|negative regulation of astrocyte differentiation|negative regulation of blood coagulation|negative regulation of cytokine production involved in inflammatory respons…	hsa04072,hsa04080,hsa04810,hsa04610,hsa04611,hsa05200,hsa05171,hsa05130	Phospholipase D signaling pathway|Neuroactive ligand-receptor interaction|Regulation of actin cytoskeleton|Complement and coagulation cascades|Platelet activation|Pathways in cancer|Coronavirus disease - COVID-19|Pathogenic Escherichia coli infection	K01313	ENOG502QTSX	O	cytolysis by host of symbiont cells	Posttranslational modification, protein turnover, chaperones	PF00594,PF00051,PF09396,PF00089	Gla|Kringle|Thrombin_light|Trypsin	Vitamin K-dependent carboxylation/gamma-carboxyglutamic (GLA) domain|Kringle domain|Thrombin light chain|Trypsin	IPR035972,IPR000294,IPR000001,IPR013806,IPR018056,IPR038178,IPR009003,IPR043504,IPR001314,IPR003966,IPR018992,IPR037111,IPR001254,IPR018114,IPR033116	Homologous_superfamily|Domain|Domain|Homologous_superfamily|Conserved_site|Homologous_superfamily|Homologous_superfamily|Homologous_superfamily|Family|Family|Domain|Homologous_superfamily|Domain|Active_site|Active_site	Gamma-carboxyglutamic acid-rich (GLA) domain superfamily|Gamma-carboxyglutamic acid-rich (GLA) domain|Kringle|Kringle-like fold|Kringle, conserved site|Kringle superfamily|Peptidase S1, PA clan|Peptidase S1, PA clan, chymotrypsin-like fold|Peptidase S1A, chymotrypsin family|Prothrombin/thrombin|Thrombin light chain|Thrombin light chain domain superfamily|Serine proteases, trypsin domain|Serine pr…	WP15,WP1533,WP176,WP272,WP2865,WP4927,WP51,WP5186,WP558	Selenium micronutrient network|Vitamin B12 metabolism|Folate metabolism|Blood clotting cascade|IL1 and megakaryocytes in obesity|COVID-19, thrombosis and anticoagulation|Regulation of actin cytoskeleton|Vitamin K metabolism and activation of dependent proteins|Complement and coagulation cascades	R-HSA-140837,R-HSA-140875,R-HSA-159740,R-HSA-159763,R-HSA-159782,R-HSA-202733,R-HSA-375276,R-HSA-381426,R-HSA-416476,R-HSA-456926,R-HSA-76009,R-HSA-9657688,R-HSA-9672391,R-HSA-977606	Intrinsic Pathway of Fibrin Clot Formation|Common Pathway of Fibrin Clot Formation|Gamma-carboxylation of protein precursors|Transport of gamma-carboxylated protein precursors from the endoplasmic reticulum to the Golgi apparatus|Removal of aminoterminal propeptides from gamma-carboxylated proteins|Cell surface interactions at the vascular wall|Peptide ligand-binding receptors|Regulation of Insul…
P15311	EZR	Ezrin	62	42	118	27	586	69.4	6.27	380.23	60.7	74.8	54	65.2	98.1	87.6	84	151.4	97.6	122	97.1	124.8	106	125.6	151.1	Ezrin	7430	EZR	GO:0031532,GO:0051017,GO:0030953,GO:0071320,GO:0043622,GO:0051660,GO:0061028,GO:0035088,GO:0046847,GO:0001951,GO:0007159,GO:0022614,GO:0030033,GO:0070373,GO:0032703,GO:1903753,GO:0050860,GO:0000122,GO:0048015,GO:2000643,GO:0010628,GO:0040018,GO:0045732,GO:1902966,GO:1903078,GO:0050714,GO:0098974,GO:0010737,GO:0072697,GO:0072659,GO:0031503,GO:0031623,GO:0008360,GO:0032532,GO:1902115,GO:0003376,GO:…	actin cytoskeleton reorganization|actin filament bundle assembly|astral microtubule organization|cellular response to cAMP|cortical microtubule organization|establishment of centrosome localization|establishment of endothelial barrier|establishment or maintenance of apical/basal cell polarity|filopodium assembly|intestinal D-glucose absorption|leukocyte cell-cell adhesion|membrane to membrane doc…	hsa04530,hsa04810,hsa04670,hsa04971,hsa05206,hsa05205,hsa05130	Tight junction|Regulation of actin cytoskeleton|Leukocyte transendothelial migration|Gastric acid secretion|MicroRNAs in cancer|Proteoglycans in cancer|Pathogenic Escherichia coli infection	K08007	KOG3529	O	actin binding	Posttranslational modification, protein turnover, chaperones	PF00769,PF20492,PF09380,PF00373,PF09379	ERM_C|ERM_helical|FERM_C|FERM_M|FERM_N	Ezrin/radixin/moesin family C terminal|Ezrin/radixin/moesin, alpha-helical domain|FERM C-terminal PH-like domain|FERM central domain|FERM N-terminal domain	IPR019749,IPR011174,IPR011259,IPR041789,IPR046810,IPR000798,IPR014352,IPR035963,IPR019748,IPR019747,IPR000299,IPR018979,IPR018980,IPR008954,IPR011993,IPR029071	Domain|Family|Domain|Domain|Domain|Family|Homologous_superfamily|Homologous_superfamily|Domain|Conserved_site|Domain|Domain|Domain|Homologous_superfamily|Homologous_superfamily|Homologous_superfamily	Band 4.1 domain|Ezrin/radixin/moesin|Ezrin/radixin/moesin, C-terminal|ERM family, FERM domain C-lobe|Ezrin/radixin/moesin, alpha-helical domain|Ezrin/radixin/moesin-like|FERM/acyl-CoA-binding protein superfamily|FERM superfamily, second domain|FERM central domain|FERM conserved site|FERM domain|FERM, N-terminal|FERM, C-terminal PH-like domain|Moesin tail domain superfamily|PH-like domain superfam…	WP2272,WP2324,WP3888,WP4949,WP51,WP5199	Pathogenic Escherichia coli infection|AGE/RAGE pathway|VEGFA-VEGFR2 signaling|16p11.2 proximal deletion syndrome|Regulation of actin cytoskeleton|PtdIns(4,5)P2 in cytokinesis pathway	R-HSA-373752,R-HSA-437239,R-HSA-9662360,R-HSA-9662361	Netrin-1 signaling|Recycling pathway of L1|Sensory processing of sound by inner hair cells of the cochlea|Sensory processing of sound by outer hair cells of the cochlea
Q14112	NID2	Nidogen-2	35	39	79	38	1375	151.2	5.29	301.35	61.6	116.1	80.8	89.2	105.8	117.6	120.9	81.3	142.5	78.1	96.1	107	123.6	98.8	80.7	Nidogen-2	22795	NID2	GO:0071711,GO:0007155,GO:0007160,GO:0005604,GO:0062023,GO:0070062,GO:0005576,GO:0005615,GO:0005886,GO:0005509,GO:0005518,GO:0005201	basement membrane organization|cell adhesion|cell-matrix adhesion|basement membrane|collagen-containing extracellular matrix|extracellular exosome|extracellular region|extracellular space|plasma membrane|calcium ion binding|collagen binding|extracellular matrix structural constituent				KOG1214	I	MHC class II protein binding, via antigen binding groove	Lipid transport and metabolism	PF12662,PF12947,PF07645,PF07474,PF00058,PF06119,PF00086	cEGF|EGF_3|EGF_CA|G2F|Ldl_recept_b|NIDO|Thyroglobulin_1	Complement Clr-like EGF-like|EGF domain|Calcium-binding EGF domain|G2F domain|Low-density lipoprotein receptor repeat class B|Nidogen-like|Thyroglobulin type-1 repeat	IPR011042,IPR026823,IPR001881,IPR000742,IPR000152,IPR018097,IPR024731,IPR006605,IPR009017,IPR009030,IPR000033,IPR003886,IPR000716,IPR036857	Homologous_superfamily|Domain|Domain|Domain|PTM|Conserved_site|Domain|Domain|Homologous_superfamily|Homologous_superfamily|Repeat|Domain|Domain|Homologous_superfamily	Six-bladed beta-propeller, TolB-like|Complement Clr-like EGF domain|EGF-like calcium-binding domain|EGF-like domain|EGF-type aspartate/asparagine hydroxylation site|EGF-like calcium-binding, conserved site|EGF domain|G2 nidogen/fibulin G2F|Green fluorescent protein|Growth factor receptor cysteine-rich domain superfamily|LDLR class B repeat|NIDO domain|Thyroglobulin type-1|Thyroglobulin type-1 sup…			R-HSA-3000157	Laminin interactions
P02452	COL1A1	Collagen alpha-1(I) chain	28	35	129	35	1464	138.8	5.8	436.75	76.6	144.9	149.8	207.6	85.9	105.3	123.5	47.8	101.4	48.2	70.2	63.9	144.4	58.2	72.3	Collagen alpha-1(I) chain	1277	COL1A1	GO:0001568,GO:0060346,GO:0060351,GO:0071230,GO:0071364,GO:0044344,GO:1902618,GO:0071260,GO:0071300,GO:0071560,GO:0071356,GO:0071306,GO:0032964,GO:0030199,GO:0038063,GO:0048706,GO:0001958,GO:0030198,GO:0060325,GO:0001957,GO:0010812,GO:0001503,GO:0001649,GO:0090263,GO:0030335,GO:0045893,GO:0010718,GO:0034504,GO:0015031,GO:0051591,GO:0031960,GO:0032355,GO:0042542,GO:0055093,GO:0032868,GO:0009612,GO:…	blood vessel development|bone trabecula formation|cartilage development involved in endochondral bone morphogenesis|cellular response to amino acid stimulus|cellular response to epidermal growth factor stimulus|cellular response to fibroblast growth factor stimulus|cellular response to fluoride|cellular response to mechanical stimulus|cellular response to retinoic acid|cellular response to transf…	hsa04151,hsa04512,hsa04510,hsa04611,hsa04926,hsa04974,hsa05205,hsa05165,hsa05146,hsa05415,hsa04933	PI3K-Akt signaling pathway|ECM-receptor interaction|Focal adhesion|Platelet activation|Relaxin signaling pathway|Protein digestion and absorption|Proteoglycans in cancer|Human papillomavirus infection|Amoebiasis|Diabetic cardiomyopathy|AGE-RAGE signaling pathway in diabetic complications	K06236	KOG3544	D	structural constituent of cuticle	Cell cycle control, cell division, chromosome partitioning	PF01410,PF01391,PF00093	COLFI|Collagen|VWC	Fibrillar collagen C-terminal domain|Collagen triple helix repeat (20 copies)|von Willebrand factor type C domain	IPR008160,IPR000885,IPR001007	Repeat|Domain|Domain	Collagen triple helix repeat|Fibrillar collagen, C-terminal|VWFC domain	WP2643,WP306,WP322,WP3932,WP3967,WP4172,WP453,WP4747,WP4754,WP4786,WP5036,WP5055,WP5144	Nanoparticle-mediated activation of receptor signaling|Focal adhesion|Osteoblast signaling|Focal adhesion: PI3K-Akt-mTOR-signaling pathway|miR-509-3p alteration of YAP1/ECM axis|PI3K-Akt signaling pathway|Inflammatory response pathway|Netrin-UNC5B signaling pathway|IL-18 signaling pathway|Type I collagen synthesis in the context of osteogenesis imperfecta|Angiotensin II receptor type 1 pathway|Bu…	R-HSA-114604,R-HSA-1442490,R-HSA-1474244,R-HSA-1650814,R-HSA-198933,R-HSA-2022090,R-HSA-202733,R-HSA-216083,R-HSA-2214320,R-HSA-2243919,R-HSA-3000170,R-HSA-3000171,R-HSA-3000178,R-HSA-3000480,R-HSA-430116,R-HSA-75892,R-HSA-76009,R-HSA-8874081,R-HSA-8940973,R-HSA-8948216	GPVI-mediated activation cascade|Collagen degradation|Extracellular matrix organization|Collagen biosynthesis and modifying enzymes|Immunoregulatory interactions between a Lymphoid and a non-Lymphoid cell|Assembly of collagen fibrils and other multimeric structures|Cell surface interactions at the vascular wall|Integrin cell surface interactions|Anchoring fibril formation|Crosslinking of collagen…
Q96AC1	FERMT2	Fermitin family homolog 2	51	32	75	32	680	77.8	6.7	272.29	45.6	83.5	51.7	57.8	107.6	71.8	77.3	155.9	110	127.7	116.2	141.7	121.1	113.6	118.5	Fermitin family homolog 2	10979	FERMT2	GO:0034334,GO:0007155,GO:0007160,GO:0048041,GO:0033622,GO:0007229,GO:0060173,GO:0060548,GO:0045599,GO:0043116,GO:0030335,GO:0010718,GO:0070374,GO:0051894,GO:0043547,GO:0033625,GO:1902462,GO:0035505,GO:0045669,GO:0051897,GO:1900182,GO:0051496,GO:1900026,GO:1903691,GO:1902414,GO:0072657,GO:0022604,GO:0008360,GO:0034446,GO:0007179,GO:0016055,GO:0005912,GO:0005938,GO:0030054,GO:0009986,GO:0030055,GO:…	adherens junction maintenance|cell adhesion|cell-matrix adhesion|focal adhesion assembly|integrin activation|integrin-mediated signaling pathway|limb development|negative regulation of cell death|negative regulation of fat cell differentiation|negative regulation of vascular permeability|positive regulation of cell migration|positive regulation of epithelial to mesenchymal transition|positive reg…				KOG3727	S	integrin-mediated signaling pathway	Function unknown	PF00373,PF18124,PF00169	FERM_M|Kindlin_2_N|PH	FERM central domain|Kindlin-2 N-terminal domain|PH domain	IPR019749,IPR035963,IPR019748,IPR037843,IPR040790,IPR011993,IPR001849,IPR037837	Domain|Homologous_superfamily|Domain|Family|Domain|Homologous_superfamily|Domain|Domain	Band 4.1 domain|FERM superfamily, second domain|FERM central domain|Kindlin/fermitin|Kindlin-2, N-terminal|PH-like domain superfamily|Pleckstrin homology domain|Kindlin/fermitin, PH domain			R-HSA-446353,R-HSA-9013149,R-HSA-9013423	Cell-extracellular matrix interactions|RAC1 GTPase cycle|RAC3 GTPase cycle
P33176	KIF5B	Kinesin-1 heavy chain	55	47	81	47	963	109.6	6.51	284.54	90.1	96.2	94.8	88.7	107.9	100.1	92.2	108.2	91.3	105.6	94.5	113	101.8	109	106.6	Kinesin-1 heavy chain	3799	KIF5B	GO:0099641,GO:0098971,GO:1990048,GO:0007411,GO:0071346,GO:0051642,GO:0007028,GO:0030705,GO:0032418,GO:0007018,GO:0042267,GO:0072383,GO:0043268,GO:1903078,GO:0032230,GO:0042391,GO:1990049,GO:0035617,GO:0048489,GO:0047496,GO:1904115,GO:0034451,GO:0035253,GO:0005829,GO:0032839,GO:0005871,GO:0005765,GO:0016020,GO:0005874,GO:0048471,GO:0045335,GO:0031982,GO:0005524,GO:0016887,GO:0045296,GO:0042802,GO:…	anterograde axonal protein transport|anterograde dendritic transport of neurotransmitter receptor complex|anterograde neuronal dense core vesicle transport|axon guidance|cellular response to type II interferon|centrosome localization|cytoplasm organization|cytoskeleton-dependent intracellular transport|lysosome localization|microtubule-based movement|natural killer cell mediated cytotoxicity|plus…	hsa04144,hsa04728,hsa05223,hsa05132,hsa05010,hsa05012,hsa05014,hsa05016,hsa05020,hsa05022	Endocytosis|Dopaminergic synapse|Non-small cell lung cancer|Salmonella infection|Alzheimer disease|Parkinson disease|Amyotrophic lateral sclerosis|Huntington disease|Prion disease|Pathways of neurodegeneration - multiple diseases	K10396	KOG0240	Z	microtubule motor activity	Cytoskeleton	PF00225	Kinesin	Kinesin motor domain	IPR027640,IPR019821,IPR001752,IPR036961,IPR027417	Family|Conserved_site|Domain|Homologous_superfamily|Homologous_superfamily	Kinesin-like protein|Kinesin motor domain, conserved site|Kinesin motor domain|Kinesin motor domain superfamily|P-loop containing nucleoside triphosphate hydrolase	WP2059,WP4535,WP481,WP5097,WP5124	Alzheimer's disease and miRNA effects|Envelope proteins and their potential roles in EDMD physiopathology|Insulin signaling|CCL18 signaling pathway|Alzheimer's disease	R-HSA-2132295,R-HSA-264876,R-HSA-5625970,R-HSA-6811434,R-HSA-9725370,R-HSA-9725371,R-HSA-983189	MHC class II antigen presentation|Insulin processing|RHO GTPases activate KTN1|COPI-dependent Golgi-to-ER retrograde traffic|Signaling by ALK fusions and activated point mutants|Nuclear events stimulated by ALK signaling in cancer|Kinesins
Q16363	LAMA4	Laminin subunit alpha-4	28	45	70	45	1823	202.4	6.28	251.84	74.1	94	92.2	95.6	90.1	104.4	106	99.5	113.5	129.7	92.1	122.8	92.7	85.6	107.8	Laminin subunit alpha-4	3910	LAMA4	GO:0007155,GO:0120163,GO:0030155,GO:0030334,GO:0045995,GO:0005604,GO:0062023,GO:0070062,GO:0005576,GO:0005201,GO:0005102	cell adhesion|negative regulation of cold-induced thermogenesis|regulation of cell adhesion|regulation of cell migration|regulation of embryonic development|basement membrane|collagen-containing extracellular matrix|extracellular exosome|extracellular region|extracellular matrix structural constituent|signaling receptor binding	hsa04151,hsa04512,hsa04510,hsa05200,hsa05222,hsa05165,hsa05146,hsa05145,hsa05143	PI3K-Akt signaling pathway|ECM-receptor interaction|Focal adhesion|Pathways in cancer|Small cell lung cancer|Human papillomavirus infection|Amoebiasis|Toxoplasmosis|African trypanosomiasis	K06241	KOG1836	O	biological adhesion	Posttranslational modification, protein turnover, chaperones	PF00053,PF02210,PF06008,PF06009	Laminin_EGF|Laminin_G_2|Laminin_I|Laminin_II	Laminin EGF domain|Laminin G domain|Laminin Domain I|Laminin Domain II	IPR013320,IPR000742,IPR009254,IPR010307,IPR001791,IPR002049	Homologous_superfamily|Domain|Domain|Domain|Domain|Domain	Concanavalin A-like lectin/glucanase domain superfamily|EGF-like domain|Laminin alpha, domain I|Laminin domain II|Laminin G domain|Laminin-type EGF domain	WP2911,WP306,WP3932,WP4172,WP4658,WP5087	miRNA targets in ECM and membrane receptors|Focal adhesion|Focal adhesion: PI3K-Akt-mTOR-signaling pathway|PI3K-Akt signaling pathway|Small cell lung cancer|Malignant pleural mesothelioma	R-HSA-3000157,R-HSA-3000171,R-HSA-3000178,R-HSA-8874081	Laminin interactions|Non-integrin membrane-ECM interactions|ECM proteoglycans|MET activates PTK2 signaling
P04083	ANXA1	Annexin A1	74	26	124	26	346	38.7	7.02	471.34	105.6	99.4	90.8	118.1	115.4	101.9	92.2	86.3	88.2	93.9	89.6	94.7	98.5	115.3	110.1	Annexin A1	301	ANXA1	GO:0031532,GO:0002250,GO:0046632,GO:0050482,GO:0007166,GO:0071385,GO:0070301,GO:0035924,GO:0032508,GO:0031018,GO:0007187,GO:0042063,GO:0071621,GO:0070365,GO:0006954,GO:0045087,GO:0030073,GO:0030216,GO:0051179,GO:0002548,GO:0014839,GO:0043066,GO:0045920,GO:0032717,GO:1900138,GO:0045629,GO:0042119,GO:0097350,GO:0001780,GO:0018149,GO:0006909,GO:0090050,GO:1900087,GO:0032743,GO:0033031,GO:0031394,GO:…	actin cytoskeleton reorganization|adaptive immune response|alpha-beta T cell differentiation|arachidonic acid secretion|cell surface receptor signaling pathway|cellular response to glucocorticoid stimulus|cellular response to hydrogen peroxide|cellular response to vascular endothelial growth factor stimulus|DNA duplex unwinding|endocrine pancreas development|G protein-coupled receptor signaling p…				KOG0819	L	calcium-dependent phospholipid binding	Replication, recombination and repair	PF00191	Annexin	Annexin	IPR001464,IPR018502,IPR018252,IPR037104,IPR002388	Family|Repeat|Conserved_site|Homologous_superfamily|Family	Annexin|Annexin repeat|Annexin repeat, conserved site|Annexin superfamily|Annexin A1	WP2431,WP3888,WP98	Spinal cord injury|VEGFA-VEGFR2 signaling|Prostaglandin synthesis and regulation	R-HSA-416476,R-HSA-418594,R-HSA-444473,R-HSA-445355,R-HSA-6785807	G alpha (q) signalling events|G alpha (i) signalling events|Formyl peptide receptors bind formyl peptides and many other ligands|Smooth Muscle Contraction|Interleukin-4 and Interleukin-13 signaling
P29401	TKT	Transketolase	56	31	120	31	623	67.8	7.66	394.92	155.2	103	94.4	142.4	77.7	141.9	113	89	69.8	100.8	74.8	78.8	75.3	78.6	105.3	Transketolase	7086	TKT	GO:0046166,GO:0006098,GO:0009052,GO:0040008,GO:0046390,GO:0005829,GO:0005789,GO:0070062,GO:0016604,GO:0005654,GO:0005777,GO:0031982,GO:0005509,GO:0000287,GO:0042803,GO:0030976,GO:0004802	glyceraldehyde-3-phosphate biosynthetic process|pentose-phosphate shunt|pentose-phosphate shunt, non-oxidative branch|regulation of growth|ribose phosphate biosynthetic process|cytosol|endoplasmic reticulum membrane|extracellular exosome|nuclear body|nucleoplasm|peroxisome|vesicle|calcium ion binding|magnesium ion binding|protein homodimerization activity|thiamine pyrophosphate binding|transketol…	hsa00030	Pentose phosphate pathway	K00615	KOG0523	G	transketolase activity	Carbohydrate transport and metabolism	PF02779,PF02780,PF00456	Transket_pyr|Transketolase_C|Transketolase_N	Transketolase, pyrimidine binding domain|Transketolase, C-terminal domain|Transketolase, thiamine diphosphate binding domain	IPR029061,IPR009014,IPR005475,IPR020826,IPR033248,IPR005474	Homologous_superfamily|Homologous_superfamily|Domain|Binding_site|Domain|Domain	Thiamin diphosphate-binding fold|Transketolase C-terminal/Pyruvate-ferredoxin oxidoreductase domain II|Transketolase-like, pyrimidine-binding domain|Transketolase binding site|Transketolase, C-terminal domain|Transketolase, N-terminal	WP134,WP3888,WP4290,WP4297	Pentose phosphate metabolism|VEGFA-VEGFR2 signaling|Metabolic reprogramming in colon cancer|Thiamine metabolic pathways	R-HSA-163754,R-HSA-71336,R-HSA-9759194	Insulin effects increased synthesis of Xylulose-5-Phosphate|Pentose phosphate pathway|Nuclear events mediated by NFE2L2
P07437	TUBB	Tubulin beta chain	67	19	163	4	444	49.6	4.89	543.37	117.9	110.4	125.8	134.7	100.6	110.6	93	87.5	80.8	87.4	81.1	94.3	96.2	88.9	90.8	Tubulin beta chain	203068	TUBB	GO:0051301,GO:0030705,GO:0000226,GO:0007017,GO:0000278,GO:0042267,GO:0071895,GO:0050807,GO:0051225,GO:0035578,GO:0044297,GO:0005737,GO:0036464,GO:0005856,GO:0005829,GO:0070062,GO:0005576,GO:0045171,GO:0045121,GO:0005874,GO:0015630,GO:0072686,GO:0005641,GO:0005634,GO:0032991,GO:0005525,GO:0032794,GO:0003924,GO:0046872,GO:0042288,GO:0019904,GO:0044877,GO:0005200,GO:0005198,GO:0031625	cell division|cytoskeleton-dependent intracellular transport|microtubule cytoskeleton organization|microtubule-based process|mitotic cell cycle|natural killer cell mediated cytotoxicity|odontoblast differentiation|regulation of synapse organization|spindle assembly|azurophil granule lumen|cell body|cytoplasm|cytoplasmic ribonucleoprotein granule|cytoskeleton|cytosol|extracellular exosome|extracel…	hsa04145,hsa04540,hsa05130,hsa05132,hsa05010,hsa05012,hsa05014,hsa05016,hsa05020,hsa05022	Phagosome|Gap junction|Pathogenic Escherichia coli infection|Salmonella infection|Alzheimer disease|Parkinson disease|Amyotrophic lateral sclerosis|Huntington disease|Prion disease|Pathways of neurodegeneration - multiple diseases	K07375	KOG1375	Z	structural constituent of cytoskeleton	Cytoskeleton	PF00091,PF03953	Tubulin|Tubulin_C	Tubulin/FtsZ family, GTPase domain|Tubulin C-terminal domain	IPR013838,IPR002453,IPR008280,IPR000217,IPR037103,IPR018316,IPR036525,IPR023123,IPR017975,IPR003008	Binding_site|Family|Homologous_superfamily|Family|Homologous_superfamily|Domain|Homologous_superfamily|Homologous_superfamily|Conserved_site|Domain	Beta tubulin, autoregulation binding site|Beta tubulin|Tubulin/FtsZ, C-terminal|Tubulin|Tubulin/FtsZ-like, C-terminal domain|Tubulin/FtsZ, 2-layer sandwich domain|Tubulin/FtsZ, GTPase domain superfamily|Tubulin, C-terminal|Tubulin, conserved site|Tubulin/FtsZ, GTPase domain	WP2059,WP2272,WP2359,WP5124	Alzheimer's disease and miRNA effects|Pathogenic Escherichia coli infection|Parkin-ubiquitin proteasomal system pathway|Alzheimer's disease	R-HSA-2565942,R-HSA-380259,R-HSA-380270,R-HSA-380284,R-HSA-380320,R-HSA-5620912,R-HSA-6798695,R-HSA-8854518,R-HSA-9679191	Regulation of PLK1 Activity at G2/M Transition|Loss of Nlp from mitotic centrosomes|Recruitment of mitotic centrosome proteins and complexes|Loss of proteins required for interphase microtubule organization from the centrosome|Recruitment of NuMA to mitotic centrosomes|Anchoring of the basal body to the plasma membrane|Neutrophil degranulation|AURKA Activation by TPX2|Potential therapeutics for S…
P50990	CCT8	T-complex protein 1 subunit theta	62	33	82	33	548	59.6	5.6	290.1	113.2	101.6	104.4	114.8	117.5	142.6	120.7	84.1	90.3	80.4	89.7	85.7	85.6	82.7	86.9	T-complex protein 1 subunit theta	10694	CCT8	GO:0007339,GO:0061077,GO:0046931,GO:1904851,GO:1904871,GO:1904874,GO:0032212,GO:0006457,GO:0050821,GO:1901998,GO:0035578,GO:0044297,GO:0005813,GO:0005832,GO:0005929,GO:0005737,GO:0005829,GO:0070062,GO:0005576,GO:1904813,GO:0045111,GO:0005874,GO:0005654,GO:0034774,GO:0002199,GO:0005524,GO:0016887,GO:0140662,GO:0045296,GO:0044183,GO:0051082	binding of sperm to zona pellucida|chaperone-mediated protein folding|pore complex assembly|positive regulation of establishment of protein localization to telomere|positive regulation of protein localization to Cajal body|positive regulation of telomerase RNA localization to Cajal body|positive regulation of telomere maintenance via telomerase|protein folding|protein stabilization|toxin transpor…				KOG0362	O	assists the folding of proteins upon ATP hydrolysis	Posttranslational modification, protein turnover, chaperones	PF00118	Cpn60_TCP1	TCP-1/cpn60 chaperonin family	IPR012721,IPR017998,IPR002194,IPR002423,IPR027409,IPR027413,IPR027410	Family|Family|Conserved_site|Family|Homologous_superfamily|Homologous_superfamily|Homologous_superfamily	T-complex protein 1, theta subunit|Chaperone tailless complex polypeptide 1 (TCP-1)|Chaperonin TCP-1, conserved site|Chaperonin Cpn60/GroEL/TCP-1 family|GroEL-like apical domain superfamily|GroEL-like equatorial domain superfamily|TCP-1-like chaperonin intermediate domain superfamily	WP4949	16p11.2 proximal deletion syndrome	R-HSA-389957,R-HSA-389960,R-HSA-390450,R-HSA-390471,R-HSA-5620922,R-HSA-6798695,R-HSA-6814122	Prefoldin mediated transfer of substrate to CCT/TriC|Formation of tubulin folding intermediates by CCT/TriC|Folding of actin by CCT/TriC|Association of TriC/CCT with target proteins during biosynthesis|BBSome-mediated cargo-targeting to cilium|Neutrophil degranulation|Cooperation of PDCL (PhLP1) and TRiC/CCT in G-protein beta folding
Q14195	DPYSL3	Dihydropyrimidinase-related protein 3	55	22	87	18	570	61.9	6.49	331.86	41.3	113.2	44.5	83.4	93.9	85.4	75.7	109.7	111.8	110	111.2	129.5	132.8	121.1	136.3	Dihydropyrimidinase-related protein 3	1809	DPYSL3	GO:0051764,GO:0051017,GO:0071345,GO:0030336,GO:0010977,GO:0048666,GO:0051491,GO:0010976,GO:0048678,GO:0044297,GO:0005829,GO:0070382,GO:0005615,GO:0031941,GO:0030426,GO:0030027,GO:0045202,GO:0035374,GO:0031005,GO:0016810,GO:0042802,GO:0017124	actin crosslink formation|actin filament bundle assembly|cellular response to cytokine stimulus|negative regulation of cell migration|negative regulation of neuron projection development|neuron development|positive regulation of filopodium assembly|positive regulation of neuron projection development|response to axon injury|cell body|cytosol|exocytic vesicle|extracellular space|filamentous actin|…				KOG2584	F	hydrolase activity, acting on carbon-nitrogen (but not peptide) bonds	Nucleotide transport and metabolism	PF01979	Amidohydro_1	Amidohydrolase family	IPR006680,IPR011778,IPR011059,IPR032466	Domain|Family|Homologous_superfamily|Homologous_superfamily	Amidohydrolase-related|Hydantoinase/dihydropyrimidinase|Metal-dependent hydrolase, composite domain superfamily|Metal-dependent hydrolase			R-HSA-399956	CRMPs in Sema3A signaling
P68371	TUBB4B	Tubulin beta-4B chain	67	19	143	3	445	49.8	4.89	469.75	108	108.3	110.9	112.8	97.6	102.3	95.2	100.3	87.7	103.6	88.2	100.4	91.8	92.2	100.7	Tubulin beta-4B chain	10383	TUBB4B	GO:0000226,GO:0000278,GO:0042267,GO:0035578,GO:0005737,GO:0005856,GO:0005829,GO:0070062,GO:0005576,GO:1903561,GO:0045171,GO:0005874,GO:0015630,GO:0072686,GO:0005634,GO:0003725,GO:0005525,GO:0003924,GO:0046872,GO:0042288,GO:0005200,GO:0051082	microtubule cytoskeleton organization|mitotic cell cycle|natural killer cell mediated cytotoxicity|azurophil granule lumen|cytoplasm|cytoskeleton|cytosol|extracellular exosome|extracellular region|extracellular vesicle|intercellular bridge|microtubule|microtubule cytoskeleton|mitotic spindle|nucleus|double-stranded RNA binding|GTP binding|GTPase activity|metal ion binding|MHC class I protein bind…	hsa04145,hsa04540,hsa05130,hsa05132,hsa05010,hsa05012,hsa05014,hsa05016,hsa05020,hsa05022	Phagosome|Gap junction|Pathogenic Escherichia coli infection|Salmonella infection|Alzheimer disease|Parkinson disease|Amyotrophic lateral sclerosis|Huntington disease|Prion disease|Pathways of neurodegeneration - multiple diseases	K07375	KOG1375	Z	structural constituent of cytoskeleton	Cytoskeleton	PF00091,PF03953	Tubulin|Tubulin_C	Tubulin/FtsZ family, GTPase domain|Tubulin C-terminal domain	IPR013838,IPR002453,IPR008280,IPR000217,IPR037103,IPR018316,IPR036525,IPR023123,IPR017975,IPR003008	Binding_site|Family|Homologous_superfamily|Family|Homologous_superfamily|Domain|Homologous_superfamily|Homologous_superfamily|Conserved_site|Domain	Beta tubulin, autoregulation binding site|Beta tubulin|Tubulin/FtsZ, C-terminal|Tubulin|Tubulin/FtsZ-like, C-terminal domain|Tubulin/FtsZ, 2-layer sandwich domain|Tubulin/FtsZ, GTPase domain superfamily|Tubulin, C-terminal|Tubulin, conserved site|Tubulin/FtsZ, GTPase domain	WP2059,WP2272,WP2359,WP5124	Alzheimer's disease and miRNA effects|Pathogenic Escherichia coli infection|Parkin-ubiquitin proteasomal system pathway|Alzheimer's disease	R-HSA-1445148,R-HSA-190840,R-HSA-190861,R-HSA-2132295,R-HSA-2467813,R-HSA-2500257,R-HSA-2565942,R-HSA-3371497,R-HSA-380259,R-HSA-380270,R-HSA-380284,R-HSA-380320,R-HSA-389957,R-HSA-389960,R-HSA-389977,R-HSA-437239,R-HSA-5610787,R-HSA-5617833,R-HSA-5620912,R-HSA-5620924,R-HSA-5626467,R-HSA-5663220,R-HSA-6798695,R-HSA-6807878,R-HSA-6811434,R-HSA-6811436,R-HSA-68877,R-HSA-8852276,R-HSA-8854518,R-HSA…	Translocation of SLC2A4 (GLUT4) to the plasma membrane|Microtubule-dependent trafficking of connexons from Golgi to the plasma membrane|Gap junction assembly|MHC class II antigen presentation|Separation of Sister Chromatids|Resolution of Sister Chromatid Cohesion|Regulation of PLK1 Activity at G2/M Transition|HSP90 chaperone cycle for steroid hormone receptors (SHR) in the presence of ligand|Loss…
P00747	PLG	Plasminogen	47	35	83	35	810	90.5	7.24	298.74	118	93.9	134	38.1	91.2	48.6	70.5	83.1	128.4	117.9	148.7	99.4	96.9	138.9	92.2	Plasminogen	5340	PLG	GO:0051702,GO:0007596,GO:0022617,GO:0042730,GO:0060716,GO:0071674,GO:0046716,GO:0045445,GO:0008285,GO:2000048,GO:0010812,GO:0051918,GO:0043536,GO:0051919,GO:0006508,GO:0042246,GO:0048771,GO:0099183,GO:0060707,GO:0072562,GO:0009986,GO:0062023,GO:0070062,GO:0005576,GO:0005615,GO:0031232,GO:0019897,GO:0098978,GO:0005886,GO:0031093,GO:0098685,GO:0034185,GO:0051087,GO:0004175,GO:0019899,GO:0019900,GO:…	biological process involved in interaction with symbiont|blood coagulation|extracellular matrix disassembly|fibrinolysis|labyrinthine layer blood vessel development|mononuclear cell migration|muscle cell cellular homeostasis|myoblast differentiation|negative regulation of cell population proliferation|negative regulation of cell-cell adhesion mediated by cadherin|negative regulation of cell-subst…	hsa04080,hsa04610,hsa05164,hsa05150	Neuroactive ligand-receptor interaction|Complement and coagulation cascades|Influenza A|Staphylococcus aureus infection	K01315	ENOG502QVNP	O	modification of morphology or physiology of other organism via secreted substance involved in symbiotic interaction	Posttranslational modification, protein turnover, chaperones	PF00051,PF00024,PF00089	Kringle|PAN_1|Trypsin	Kringle domain|PAN domain|Trypsin	IPR000001,IPR013806,IPR018056,IPR038178,IPR003609,IPR023317,IPR009003,IPR043504,IPR001314,IPR001254,IPR018114,IPR033116	Domain|Homologous_superfamily|Conserved_site|Homologous_superfamily|Domain|Family|Homologous_superfamily|Homologous_superfamily|Family|Domain|Active_site|Active_site	Kringle|Kringle-like fold|Kringle, conserved site|Kringle superfamily|PAN/Apple domain|Peptidase S1A, plasmin|Peptidase S1, PA clan|Peptidase S1, PA clan, chymotrypsin-like fold|Peptidase S1A, chymotrypsin family|Serine proteases, trypsin domain|Serine proteases, trypsin family, histidine active site|Serine proteases, trypsin family, serine active site	WP15,WP1533,WP176,WP272,WP2806,WP4136,WP4927,WP558	Selenium micronutrient network|Vitamin B12 metabolism|Folate metabolism|Blood clotting cascade|Complement system|Fibrin complement receptor 3 signaling pathway|COVID-19, thrombosis and anticoagulation|Complement and coagulation cascades	R-HSA-114608,R-HSA-1474228,R-HSA-1592389,R-HSA-186797,R-HSA-381426,R-HSA-75205	Platelet degranulation |Degradation of the extracellular matrix|Activation of Matrix Metalloproteinases|Signaling by PDGF|Regulation of Insulin-like Growth Factor (IGF) transport and uptake by Insulin-like Growth Factor Binding Proteins (IGFBPs)|Dissolution of Fibrin Clot
P06737	PYGL	Glycogen phosphorylase, liver form	53	42	72	36	847	97.1	7.17	247.17	166.3	123.2	84.5	158.5	80.2	127.6	113.8	87.6	74.4	81.7	75.3	79.2	83.3	80.5	84	Glycogen phosphorylase, liver form	5836	PYGL	GO:0006015,GO:0042593,GO:0005980,GO:0005977,GO:0070266,GO:0009617,GO:0005737,GO:0005829,GO:0070062,GO:0005576,GO:1904813,GO:0034774,GO:0016208,GO:0005524,GO:0032052,GO:0005536,GO:0008184,GO:0042802,GO:0102250,GO:0002060,GO:0030170,GO:0102499,GO:0019842	5-phosphoribose 1-diphosphate biosynthetic process|glucose homeostasis|glycogen catabolic process|glycogen metabolic process|necroptotic process|response to bacterium|cytoplasm|cytosol|extracellular exosome|extracellular region|ficolin-1-rich granule lumen|secretory granule lumen|AMP binding|ATP binding|bile acid binding|glucose binding|glycogen phosphorylase activity|identical protein binding|li…	hsa00500,hsa04217,hsa04910,hsa04922,hsa04931	Starch and sucrose metabolism|Necroptosis|Insulin signaling pathway|Glucagon signaling pathway|Insulin resistance	K00688	KOG2099	G	glycogen phosphorylase activity	Carbohydrate transport and metabolism	PF00343	Phosphorylase	Carbohydrate phosphorylase	IPR011833,IPR000811,IPR035090	Family|Family|Conserved_site	Glycogen/starch/alpha-glucan phosphorylase|Glycosyl transferase, family 35|Phosphorylase pyridoxal-phosphate attachment site	WP231,WP500,WP5173	TNF-alpha signaling pathway|Glycogen synthesis and degradation|Disorders of galactose metabolism	R-HSA-6798695,R-HSA-70221	Neutrophil degranulation|Glycogen breakdown (glycogenolysis)
P53396	ACLY	ATP-citrate synthase	45	45	80	45	1101	120.8	7.33	276.34	140.7	91.9	120.4	108.3	109	137	109.2	92	91.4	90.5	82.7	79.5	74.4	85.4	87.6	ATP-citrate synthase	47	ACLY	GO:0006085,GO:0006695,GO:0006101,GO:0015936,GO:0006633,GO:0008610,GO:0006107,GO:0035578,GO:0005829,GO:0070062,GO:0005576,GO:1904813,GO:0016020,GO:0005654,GO:0005524,GO:0003878,GO:0046872	acetyl-CoA biosynthetic process|cholesterol biosynthetic process|citrate metabolic process|coenzyme A metabolic process|fatty acid biosynthetic process|lipid biosynthetic process|oxaloacetate metabolic process|azurophil granule lumen|cytosol|extracellular exosome|extracellular region|ficolin-1-rich granule lumen|membrane|nucleoplasm|ATP binding|ATP citrate synthase activity|metal ion binding	hsa00020	Citrate cycle (TCA cycle)	K01648	KOG1254	C	ATP citrate synthase activity	Energy production and conversion	PF16114,PF00285,PF02629,PF00549	Citrate_bind|Citrate_synt|CoA_binding|Ligase_CoA	ATP citrate lyase citrate-binding|Citrate synthase, C-terminal domain|CoA binding domain|CoA-ligase	IPR014608,IPR017440,IPR032263,IPR016143,IPR002020,IPR036969,IPR033847,IPR003781,IPR005811,IPR036291,IPR017866,IPR016102	Family|Active_site|Domain|Homologous_superfamily|Family|Homologous_superfamily|Conserved_site|Domain|Domain|Homologous_superfamily|Conserved_site|Homologous_superfamily	ATP-citrate synthase|ATP-citrate lyase/succinyl-CoA ligase, active site|ATP-citrate synthase, citrate-binding domain|Citrate synthase-like, small alpha subdomain|Citrate synthase|Citrate synthase superfamily|ATP-citrate lyase/succinyl-CoA ligase, conserved site|CoA-binding|ATP-citrate lyase/succinyl-CoA ligase|NAD(P)-binding domain superfamily|Succinyl-CoA synthetase, beta subunit, conserved site…	WP1982,WP2366,WP2453,WP357,WP3925,WP3965,WP4018,WP4290,WP5220	Sterol regulatory element-binding proteins (SREBP) signaling|Butyrate-induced histone acetylation|TCA cycle and deficiency of pyruvate dehydrogenase complex (PDHc)|Fatty acid biosynthesis|Amino acid metabolism|Lipid metabolism pathway|Clear cell renal cell carcinoma pathways|Metabolic reprogramming in colon cancer|Metabolic reprogramming in pancreatic cancer	R-HSA-163765,R-HSA-6798695,R-HSA-75105	ChREBP activates metabolic gene expression|Neutrophil degranulation|Fatty acyl-CoA biosynthesis
P78371	CCT2	T-complex protein 1 subunit beta	62	30	84	30	535	57.5	6.46	292.51	112.1	100.4	107.3	87.6	115.2	147.2	119.6	88	95.6	82.5	93.3	88.1	87.6	85.4	90	T-complex protein 1 subunit beta	10576	CCT2	GO:0007339,GO:0051086,GO:0051131,GO:0061077,GO:1904851,GO:1904871,GO:0051973,GO:1904874,GO:0032212,GO:0006457,GO:0050821,GO:0090666,GO:1901998,GO:0035578,GO:0044297,GO:0005832,GO:0005829,GO:0070062,GO:0005576,GO:0005874,GO:0002199,GO:0005524,GO:0016887,GO:0140662,GO:0044183,GO:0031625,GO:0051082	binding of sperm to zona pellucida|chaperone mediated protein folding independent of cofactor|chaperone-mediated protein complex assembly|chaperone-mediated protein folding|positive regulation of establishment of protein localization to telomere|positive regulation of protein localization to Cajal body|positive regulation of telomerase activity|positive regulation of telomerase RNA localization t…				KOG0363	O	chaperone mediated protein folding independent of cofactor	Posttranslational modification, protein turnover, chaperones	PF00118	Cpn60_TCP1	TCP-1/cpn60 chaperonin family	IPR012716,IPR017998,IPR002194,IPR002423,IPR027409,IPR027413,IPR027410	Family|Family|Conserved_site|Family|Homologous_superfamily|Homologous_superfamily|Homologous_superfamily	T-complex protein 1, beta subunit|Chaperone tailless complex polypeptide 1 (TCP-1)|Chaperonin TCP-1, conserved site|Chaperonin Cpn60/GroEL/TCP-1 family|GroEL-like apical domain superfamily|GroEL-like equatorial domain superfamily|TCP-1-like chaperonin intermediate domain superfamily	WP4949	16p11.2 proximal deletion syndrome	R-HSA-389957,R-HSA-389960,R-HSA-390450,R-HSA-390471,R-HSA-5620922,R-HSA-6798695,R-HSA-6814122,R-HSA-9013418,R-HSA-9013422	Prefoldin mediated transfer of substrate to CCT/TriC|Formation of tubulin folding intermediates by CCT/TriC|Folding of actin by CCT/TriC|Association of TriC/CCT with target proteins during biosynthesis|BBSome-mediated cargo-targeting to cilium|Neutrophil degranulation|Cooperation of PDCL (PhLP1) and TRiC/CCT in G-protein beta folding|RHOBTB2 GTPase cycle|RHOBTB1 GTPase cycle
Q9BQE3	TUBA1C	Tubulin alpha-1C chain	62	23	184	3	449	49.9	5.1	616.97	130	125.5	170.3	162.6	93	117.7	106.4	79.2	62.7	76.8	62	72.9	76.3	75.9	88.7	Tubulin alpha-1C chain	84790	TUBA1C	GO:0051301,GO:0030705,GO:0000226,GO:0007017,GO:0000278,GO:0005737,GO:0005881,GO:0045121,GO:0005874,GO:0015630,GO:0005634,GO:0031982,GO:0005525,GO:0016787,GO:0046872,GO:0005200,GO:0005198	cell division|cytoskeleton-dependent intracellular transport|microtubule cytoskeleton organization|microtubule-based process|mitotic cell cycle|cytoplasm|cytoplasmic microtubule|membrane raft|microtubule|microtubule cytoskeleton|nucleus|vesicle|GTP binding|hydrolase activity|metal ion binding|structural constituent of cytoskeleton|structural molecule activity	hsa04145,hsa04210,hsa04530,hsa04540,hsa05130,hsa05132,hsa05010,hsa05012,hsa05014,hsa05016,hsa05020,hsa05022	Phagosome|Apoptosis|Tight junction|Gap junction|Pathogenic Escherichia coli infection|Salmonella infection|Alzheimer disease|Parkinson disease|Amyotrophic lateral sclerosis|Huntington disease|Prion disease|Pathways of neurodegeneration - multiple diseases	K07374	KOG1376	Z	structural constituent of cytoskeleton	Cytoskeleton	PF00091,PF03953	Tubulin|Tubulin_C	Tubulin/FtsZ family, GTPase domain|Tubulin C-terminal domain	IPR002452,IPR008280,IPR000217,IPR037103,IPR018316,IPR036525,IPR023123,IPR017975,IPR003008	Family|Homologous_superfamily|Family|Homologous_superfamily|Domain|Homologous_superfamily|Homologous_superfamily|Conserved_site|Domain	Alpha tubulin|Tubulin/FtsZ, C-terminal|Tubulin|Tubulin/FtsZ-like, C-terminal domain|Tubulin/FtsZ, 2-layer sandwich domain|Tubulin/FtsZ, GTPase domain superfamily|Tubulin, C-terminal|Tubulin, conserved site|Tubulin/FtsZ, GTPase domain	WP2059,WP2272,WP2359,WP3888,WP5124	Alzheimer's disease and miRNA effects|Pathogenic Escherichia coli infection|Parkin-ubiquitin proteasomal system pathway|VEGFA-VEGFR2 signaling|Alzheimer's disease	R-HSA-1445148,R-HSA-190840,R-HSA-190861,R-HSA-2132295,R-HSA-2467813,R-HSA-2500257,R-HSA-3371497,R-HSA-380320,R-HSA-389957,R-HSA-389960,R-HSA-389977,R-HSA-437239,R-HSA-5610787,R-HSA-5617833,R-HSA-5620924,R-HSA-5626467,R-HSA-5663220,R-HSA-6807878,R-HSA-6811434,R-HSA-6811436,R-HSA-68877,R-HSA-8852276,R-HSA-8955332,R-HSA-9609690,R-HSA-9609736,R-HSA-9619483,R-HSA-9646399,R-HSA-9648025,R-HSA-9668328,R-…	Translocation of SLC2A4 (GLUT4) to the plasma membrane|Microtubule-dependent trafficking of connexons from Golgi to the plasma membrane|Gap junction assembly|MHC class II antigen presentation|Separation of Sister Chromatids|Resolution of Sister Chromatid Cohesion|HSP90 chaperone cycle for steroid hormone receptors (SHR) in the presence of ligand|Recruitment of NuMA to mitotic centrosomes|Prefoldi…
P02730	SLC4A1	Band 3 anion transport protein	33	21	119	21	911	101.7	5.19	445.17	196.5	65.4	167.6	37.2	64.8	70.2	63.3	84	218.6	99.8	131	59.6	71.9	103.8	66.2	Band 3 anion transport protein	6521	SLC4A1	GO:0006820,GO:0015701,GO:0007596,GO:0006873,GO:1902476,GO:0006821,GO:0048821,GO:0050801,GO:1904539,GO:0051354,GO:0035811,GO:0045852,GO:0017121,GO:0072659,GO:0051453,GO:0055085,GO:0016323,GO:0072562,GO:0030863,GO:0009898,GO:0070062,GO:0016020,GO:0005886,GO:0030018,GO:0008509,GO:0030506,GO:0015106,GO:0015108,GO:0030492,GO:0042803,GO:0043495,GO:0005452,GO:0022857	anion transport|bicarbonate transport|blood coagulation|cellular ion homeostasis|chloride transmembrane transport|chloride transport|erythrocyte development|ion homeostasis|negative regulation of glycolytic process through fructose-6-phosphate|negative regulation of oxidoreductase activity|negative regulation of urine volume|pH elevation|plasma membrane phospholipid scrambling|protein localizatio…	hsa04966	Collecting duct acid secretion	K06573	KOG1172	U	inorganic anion exchanger activity	Intracellular trafficking, secretion, and vesicular transport	PF07565,PF00955	Band_3_cyto|HCO3_cotransp	Band 3 cytoplasmic domain|HCO3- transporter family	IPR001717,IPR002977,IPR018241,IPR013769,IPR011531,IPR003020,IPR016152	Family|Family|Conserved_site|Domain|Domain|Family|Homologous_superfamily	Anion exchange protein|Anion exchange protein 1|Anion exchange, conserved site|Band 3 cytoplasmic domain|Bicarbonate transporter-like, transmembrane domain|Bicarbonate transporter, eukaryotic|Phosphotransferase/anion transporter			R-HSA-1237044,R-HSA-1247673,R-HSA-425381,R-HSA-5619050	Erythrocytes take up carbon dioxide and release oxygen|Erythrocytes take up oxygen and release carbon dioxide|Bicarbonate transporters|Defective SLC4A1 causes hereditary spherocytosis type 4 (HSP4), distal renal tubular acidosis (dRTA) and dRTA with hemolytic anemia (dRTA-HA)
P02774	GC	Vitamin D-binding protein	62	28	106	27	474	52.9	5.45	403.49	70.7	57.9	84.3	37.6	99.4	41.7	54.8	95.3	148.4	169.4	186.2	107.1	101.8	123.7	121.8	Vitamin D-binding protein	2638	GC	GO:0042359,GO:0051180,GO:0072562,GO:0005737,GO:0005829,GO:0070062,GO:0005576,GO:0005615,GO:0043202,GO:0003779,GO:1902118,GO:0005499,GO:0090482	vitamin D metabolic process|vitamin transport|blood microparticle|cytoplasm|cytosol|extracellular exosome|extracellular region|extracellular space|lysosomal lumen|actin binding|calcidiol binding|vitamin D binding|vitamin transmembrane transporter activity				ENOG502QTPW	O	calcidiol binding	Posttranslational modification, protein turnover, chaperones	PF00273,PF09164	Serum_albumin|VitD-bind_III	Serum albumin family|Vitamin D binding protein, domain III	IPR000264,IPR020858,IPR020857,IPR014760,IPR000213,IPR015247	Family|Homologous_superfamily|Conserved_site|Domain|Family|Domain	ALB/AFP/VDB|Serum albumin-like|Serum albumin, conserved site|Serum albumin, N-terminal|Vitamin D-binding protein|Vitamin D binding protein, domain III	WP1531	Vitamin D metabolism	R-HSA-196791	Vitamin D (calciferol) metabolism
P13797	PLS3	Plastin-3	53	31	83	24	630	70.8	5.6	291.68	69.6	96.5	76.9	101.4	109.2	81.6	92	143.9	94.6	123.4	89.9	110.8	97.3	89.6	123.2	Plastin-3	5358	PLS3	GO:0051017,GO:0051639,GO:0060348,GO:0005884,GO:0032432,GO:0005737,GO:0005829,GO:0005886,GO:0051015,GO:0005509	actin filament bundle assembly|actin filament network formation|bone development|actin filament|actin filament bundle|cytoplasm|cytosol|plasma membrane|actin filament binding|calcium ion binding				KOG0046	Z	actin filament network formation	Cytoskeleton	PF00307,PF13499	CH|EF-hand_7	Calponin homology (CH) domain|EF-hand domain pair	IPR001589,IPR001715,IPR036872,IPR011992,IPR018247,IPR002048,IPR039959	Conserved_site|Domain|Homologous_superfamily|Homologous_superfamily|Binding_site|Domain|Family	Actinin-type actin-binding domain, conserved site|Calponin homology domain|CH domain superfamily|EF-hand domain pair|EF-Hand 1, calcium-binding site|EF-hand domain|Fimbrin/Plastin
P00738	HP	Haptoglobin	52	24	124	12	406	45.2	6.58	414.1	31.2	165.8	33.9	47	337.4	32	55	126.6	122.7	154	108	45.6	65.8	55.2	119.8	Haptoglobin	3240	HP	GO:0002526,GO:0006953,GO:0006952,GO:0042742,GO:0002376,GO:2000296,GO:0051354,GO:0010942,GO:0042542,GO:0031638,GO:0072562,GO:0071682,GO:0070062,GO:0005576,GO:0005615,GO:0031838,GO:0035580,GO:1904724,GO:0016209,GO:0030492,GO:0004252	acute inflammatory response|acute-phase response|defense response|defense response to bacterium|immune system process|negative regulation of hydrogen peroxide catabolic process|negative regulation of oxidoreductase activity|positive regulation of cell death|response to hydrogen peroxide|zymogen activation|blood microparticle|endocytic vesicle lumen|extracellular exosome|extracellular region|extra…				KOG3627	O	serine-type endopeptidase activity	Posttranslational modification, protein turnover, chaperones	PF00089	Trypsin	Trypsin	IPR008292,IPR009003,IPR043504,IPR001314,IPR035976,IPR000436,IPR001254	Family|Homologous_superfamily|Homologous_superfamily|Family|Homologous_superfamily|Domain|Domain	Haptoglobin|Peptidase S1, PA clan|Peptidase S1, PA clan, chymotrypsin-like fold|Peptidase S1A, chymotrypsin family|Sushi/SCR/CCP superfamily|Sushi/SCR/CCP domain|Serine proteases, trypsin domain	WP5115	Network map of SARS-CoV-2 signaling pathway	R-HSA-2168880,R-HSA-6798695	Scavenging of heme from plasma|Neutrophil degranulation
Q07157	TJP1	Tight junction protein ZO-1	29	45	71	43	1748	195.3	6.7	252.87	48.9	64.5	53.4	49.1	90.7	77.9	65.9	149.9	104.9	129.7	123.7	158.8	103.3	143	136.1	Tight junction protein ZO-1	7082	TJP1	GO:0031032,GO:0034334,GO:0098609,GO:0007043,GO:0045216,GO:0090557,GO:0035633,GO:2000250,GO:0043066,GO:0051497,GO:1905605,GO:0030335,GO:0008284,GO:2000049,GO:1903672,GO:0071896,GO:1902396,GO:0150105,GO:2000810,GO:1901888,GO:0051493,GO:0005912,GO:0043296,GO:0045177,GO:0016323,GO:0005923,GO:0030054,GO:0042995,GO:0005737,GO:0005829,GO:0005921,GO:0005886,GO:0002102,GO:0032991,GO:0070160,GO:0045296,GO:…	actomyosin structure organization|adherens junction maintenance|cell-cell adhesion|cell-cell junction assembly|cell-cell junction organization|establishment of endothelial intestinal barrier|maintenance of blood-brain barrier|negative regulation of actin cytoskeleton reorganization|negative regulation of apoptotic process|negative regulation of stress fiber assembly|positive regulation of blood-b…	hsa04520,hsa04530,hsa04540,hsa05110,hsa05120,hsa05130	Adherens junction|Tight junction|Gap junction|Vibrio cholerae infection|Epithelial cell signaling in Helicobacter pylori infection|Pathogenic Escherichia coli infection	K05701	KOG3580	O	establishment of endothelial intestinal barrier	Posttranslational modification, protein turnover, chaperones	PF00625,PF00595,PF07653,PF00791	Guanylate_kin|PDZ|SH3_2|ZU5	Guanylate kinase|PDZ domain|Variant SH3 domain|ZU5 domain	IPR008145,IPR008144,IPR027417,IPR001478,IPR036034,IPR036028,IPR001452,IPR005417,IPR005418,IPR035597,IPR000906	Domain|Domain|Homologous_superfamily|Domain|Homologous_superfamily|Homologous_superfamily|Domain|Family|Family|Domain|Domain	Guanylate kinase/L-type calcium channel beta subunit|Guanylate kinase-like domain|P-loop containing nucleoside triphosphate hydrolase|PDZ domain|PDZ superfamily|SH3-like domain superfamily|SH3 domain|Tight junction protein ZO|Tight junction protein ZO-1|ZO-1, SH3 domain|ZU5 domain	WP4239,WP4560,WP4659,WP4875,WP4905	Epithelial to mesenchymal transition in colorectal cancer|MFAP5 effect on permeability and motility of endothelial cells via cytoskeleton rearrangement|Gastrin signaling pathway|Disruption of postsynaptic signaling by CNV|1q21.1 copy number variation syndrome	R-HSA-191650,R-HSA-2028269,R-HSA-351906,R-HSA-8935964,R-HSA-9705677	Regulation of gap junction activity|Signaling by Hippo|Apoptotic cleavage of cell adhesion proteins|RUNX1 regulates expression of components of tight junctions|SARS-CoV-2 targets PDZ proteins in cell-cell junction
P04406	GAPDH	Glyceraldehyde-3-phosphate dehydrogenase	67	20	264	20	335	36	8.46	979.15	170.9	111.9	107.1	137.1	80.7	104.1	95.8	89.5	87.3	91.6	85.5	78.7	88.3	82.2	89.4	Glyceraldehyde-3-phosphate dehydrogenase	2597	GAPDH	GO:0061844,GO:0071346,GO:0050832,GO:0006006,GO:0006096,GO:0051873,GO:0031640,GO:0000226,GO:0010951,GO:0017148,GO:0051402,GO:0035606,GO:0001819,GO:0043123,GO:0032481,GO:0050821,GO:0016241,GO:0005737,GO:0005829,GO:0070062,GO:0097452,GO:0043231,GO:0005811,GO:0016020,GO:0015630,GO:0031965,GO:0005634,GO:0048471,GO:0005886,GO:1990904,GO:0031982,GO:0019828,GO:0097718,GO:0004365,GO:0042802,GO:0008017,GO:…	antimicrobial humoral immune response mediated by antimicrobial peptide|cellular response to type II interferon|defense response to fungus|glucose metabolic process|glycolytic process|killing by host of symbiont cells|killing of cells of another organism|microtubule cytoskeleton organization|negative regulation of endopeptidase activity|negative regulation of translation|neuron apoptotic process|…	hsa00010,hsa04066,hsa05130,hsa05132,hsa05010,hsa05415	Glycolysis / Gluconeogenesis|HIF-1 signaling pathway|Pathogenic Escherichia coli infection|Salmonella infection|Alzheimer disease|Diabetic cardiomyopathy	K00134	KOG0657	G	glyceraldehyde-3-phosphate dehydrogenase (NAD(P)+) (phosphorylating) activity	Carbohydrate transport and metabolism	PF02800,PF00044	Gp_dh_C|Gp_dh_N	Glyceraldehyde 3-phosphate dehydrogenase, C-terminal domain|Glyceraldehyde 3-phosphate dehydrogenase, NAD binding domain	IPR020831,IPR020830,IPR020829,IPR020828,IPR006424,IPR036291	Family|Active_site|Domain|Domain|Family|Homologous_superfamily	Glyceraldehyde/Erythrose phosphate dehydrogenase family|Glyceraldehyde 3-phosphate dehydrogenase, active site|Glyceraldehyde 3-phosphate dehydrogenase, catalytic domain|Glyceraldehyde 3-phosphate dehydrogenase, NAD(P) binding domain|Glyceraldehyde-3-phosphate dehydrogenase, type I|NAD(P)-binding domain superfamily	WP1946,WP2059,WP2456,WP3888,WP4018,WP4290,WP4629,WP4932,WP5049,WP5124,WP5294,WP534,WP706	Cori cycle|Alzheimer's disease and miRNA effects|HIF1A and PPARG regulation of glycolysis|VEGFA-VEGFR2 signaling|Clear cell renal cell carcinoma pathways|Metabolic reprogramming in colon cancer|Aerobic glycolysis|7q11.23 copy number variation syndrome|Glycolysis in senescence|Alzheimer's disease|Sildenafil treatment|Glycolysis and gluconeogenesis|Sudden infant death syndrome (SIDS) susceptibility…	R-HSA-70171,R-HSA-70263	Glycolysis|Gluconeogenesis
P27824	CANX	Calnexin	42	33	100	33	592	67.5	4.6	328.37	118.6	100.8	123.4	123.2	111.4	144.2	130.5	79.9	78.2	72.7	75.1	81.8	89.9	86.2	84.2	Calnexin	821	CANX	GO:0007568,GO:0072583,GO:0006457,GO:0034975,GO:0009306,GO:0048488,GO:0030433,GO:0019082,GO:0030424,GO:0032839,GO:0043197,GO:0005783,GO:0005788,GO:0005789,GO:0044322,GO:0070062,GO:0098978,GO:0042470,GO:0016020,GO:0044233,GO:0043025,GO:0045211,GO:0048787,GO:0032991,GO:0005840,GO:0005791,GO:0005790,GO:0034185,GO:0005509,GO:0030246,GO:0035255,GO:0003723,GO:0051082	aging|clathrin-dependent endocytosis|protein folding|protein folding in endoplasmic reticulum|protein secretion|synaptic vesicle endocytosis|ubiquitin-dependent ERAD pathway|viral protein processing|axon|dendrite cytoplasm|dendritic spine|endoplasmic reticulum|endoplasmic reticulum lumen|endoplasmic reticulum membrane|endoplasmic reticulum quality control compartment|extracellular exosome|glutama…	hsa04141,hsa04145,hsa04612,hsa04918,hsa05166	Protein processing in endoplasmic reticulum|Phagosome|Antigen processing and presentation|Thyroid hormone synthesis|Human T-cell leukemia virus 1 infection	K08054	KOG0675	M	unfolded protein binding	Cell wall/membrane/envelope biogenesis	PF00262	Calreticulin	Calreticulin family	IPR001580,IPR018124,IPR009033,IPR013320	Family|Conserved_site|Homologous_superfamily|Homologous_superfamily	Calreticulin/calnexin|Calreticulin/calnexin, conserved site|Calreticulin/calnexin, P domain superfamily|Concanavalin A-like lectin/glucanase domain superfamily			R-HSA-168316,R-HSA-2132295,R-HSA-8984722,R-HSA-901042,R-HSA-9020956,R-HSA-9683686,R-HSA-9694548,R-HSA-983170	Assembly of Viral Components at the Budding Site|MHC class II antigen presentation|Interleukin-35 Signalling|Calnexin/calreticulin cycle|Interleukin-27 signaling|Maturation of spike protein|Maturation of spike protein|Antigen Presentation: Folding, assembly and peptide loading of class I MHC
Q13576	IQGAP2	Ras GTPase-activating-like protein IQGAP2	33	47	74	44	1575	180.5	5.64	244.89	101.4	103.9	84.8	107.4	89.4	118.6	106.5	98.3	90.7	91.2	105.9	91.1	104.8	113.4	92.6	Ras GTPase-activating-like protein IQGAP2	10788	IQGAP2	GO:0034314,GO:0032956,GO:2000249,GO:0043087,GO:0007165,GO:0070493,GO:0015629,GO:0009986,GO:0005737,GO:0005829,GO:0070062,GO:0030175,GO:0030027,GO:0005874,GO:0005902,GO:0005886,GO:0030667,GO:0003779,GO:0051015,GO:0071933,GO:0005516,GO:0005096,GO:0005095,GO:0005547,GO:0031267	Arp2/3 complex-mediated actin nucleation|regulation of actin cytoskeleton organization|regulation of actin cytoskeleton reorganization|regulation of GTPase activity|signal transduction|thrombin-activated receptor signaling pathway|actin cytoskeleton|cell surface|cytoplasm|cytosol|extracellular exosome|filopodium|lamellipodium|microtubule|microvillus|plasma membrane|secretory granule membrane|acti…	hsa04810	Regulation of actin cytoskeleton	K05767	KOG2128	DT	regulation of GTPase activity	Cell cycle control, cell division, chromosome partitioning|Signal transduction mechanisms	PF00307,PF00612,PF00616,PF03836	CH|IQ|RasGAP|RasGAP_C	Calponin homology (CH) domain|IQ calmodulin-binding motif|GTPase-activator protein for Ras-like GTPase|RasGAP C-terminus	IPR001715,IPR036872,IPR000048,IPR000593,IPR023152,IPR001936,IPR008936,IPR001202	Domain|Homologous_superfamily|Binding_site|Domain|Conserved_site|Domain|Homologous_superfamily|Domain	Calponin homology domain|CH domain superfamily|IQ motif, EF-hand binding site|RasGAP protein, C-terminal|Ras GTPase-activating protein, conserved site|Ras GTPase-activating domain|Rho GTPase activation protein|WW domain	WP4352,WP524	Ciliary landscape|G13 signaling pathway	R-HSA-5626467,R-HSA-6798695,R-HSA-9013148,R-HSA-9013149,R-HSA-9013408	RHO GTPases activate IQGAPs|Neutrophil degranulation|CDC42 GTPase cycle|RAC1 GTPase cycle|RHOG GTPase cycle
P25705	ATP5F1A	ATP synthase subunit alpha, mitochondrial	54	27	133	27	553	59.7	9.13	470.39	110.9	110.3	120.2	80.5	101.8	124	124.9	89.3	93.4	81.9	87.4	87.1	97.4	96.8	94.3	ATP synthase subunit alpha, mitochondrial	498	ATP5F1A	GO:0007568,GO:0006915,GO:0006754,GO:0071549,GO:0071732,GO:0006629,GO:0001937,GO:0043536,GO:0015986,GO:0042776,GO:0045471,GO:0014850,GO:0009986,GO:0070062,GO:0016020,GO:0045121,GO:0005743,GO:0005759,GO:0005753,GO:0005754,GO:0005739,GO:0005634,GO:0005886,GO:0045259,GO:0045261,GO:0043531,GO:0043532,GO:0005524,GO:0016887,GO:0042288,GO:0002020,GO:0046933,GO:0003723	aging|apoptotic process|ATP biosynthetic process|cellular response to dexamethasone stimulus|cellular response to nitric oxide|lipid metabolic process|negative regulation of endothelial cell proliferation|positive regulation of blood vessel endothelial cell migration|proton motive force-driven ATP synthesis|proton motive force-driven mitochondrial ATP synthesis|response to ethanol|response to mus…	hsa00190,hsa04714,hsa05208,hsa05010,hsa05012,hsa05014,hsa05016,hsa05020,hsa05022,hsa05415	Oxidative phosphorylation|Thermogenesis|Chemical carcinogenesis - reactive oxygen species|Alzheimer disease|Parkinson disease|Amyotrophic lateral sclerosis|Huntington disease|Prion disease|Pathways of neurodegeneration - multiple diseases|Diabetic cardiomyopathy	K02132	KOG1353	C	proton-transporting ATP synthase activity, rotational mechanism	Energy production and conversion	PF00006,PF00306,PF02874	ATP-synt_ab|ATP-synt_ab_C|ATP-synt_ab_N	ATP synthase alpha/beta family, nucleotide-binding domain|ATP synthase alpha/beta chain, C terminal domain|ATP synthase alpha/beta family, beta-barrel domain	IPR023366,IPR000793,IPR038376,IPR033732,IPR005294,IPR020003,IPR004100,IPR036121,IPR000194,IPR027417	Homologous_superfamily|Domain|Homologous_superfamily|Domain|Family|Active_site|Domain|Homologous_superfamily|Domain|Homologous_superfamily	ATP synthase subunit alpha, N-terminal domain-like superfamily|ATP synthase, alpha subunit, C-terminal|ATP synthase, alpha subunit, C-terminal domain superfamily|ATP synthase, F1 complex, alpha subunit nucleotide-binding domain|ATP synthase, F1 complex, alpha subunit|ATPase, alpha/beta subunit, nucleotide-binding domain, active site|ATPase, F1/V1/A1 complex, alpha/beta subunit, N-terminal domain|…	WP111,WP4932,WP623	Electron transport chain: OXPHOS system in mitochondria|7q11.23 copy number variation syndrome|Oxidative phosphorylation	R-HSA-1268020,R-HSA-163210,R-HSA-8949613	Mitochondrial protein import|Formation of ATP by chemiosmotic coupling|Cristae formation
Q9H223	EHD4	EH domain-containing protein 4	73	30	76	25	541	61.1	6.76	282.6	58.7	70.6	53.1	70.7	88.4	86.5	77.1	157.4	103.7	145.8	114.8	125.7	85	125.4	137	EH domain-containing protein 4	30844	EHD4	GO:0071363,GO:0060271,GO:0032456,GO:0006897,GO:0016197,GO:0006907,GO:0050731,GO:0051260,GO:0072659,GO:0030100,GO:0005769,GO:0031901,GO:0030139,GO:0005783,GO:0070062,GO:0043231,GO:0016020,GO:0005634,GO:0048471,GO:0005886,GO:0055038,GO:0005524,GO:0045296,GO:0005509,GO:0005525,GO:0003676	cellular response to growth factor stimulus|cilium assembly|endocytic recycling|endocytosis|endosomal transport|pinocytosis|positive regulation of peptidyl-tyrosine phosphorylation|protein homooligomerization|protein localization to plasma membrane|regulation of endocytosis|early endosome|early endosome membrane|endocytic vesicle|endoplasmic reticulum|extracellular exosome|intracellular membrane-…	hsa04144	Endocytosis	K12477	KOG1954	G	endocytic recycling	Carbohydrate transport and metabolism	PF18150,PF00350,PF12763,PF16880	DUF5600|Dynamin_N|EF-hand_4|EHD_N	Domain of unknown function (DUF5600)|Dynamin family|Cytoskeletal-regulatory complex EF hand|N-terminal EH-domain containing protein	IPR040990,IPR045063,IPR011992,IPR018247,IPR002048,IPR000261,IPR031692,IPR030381,IPR027417	Domain|Domain|Homologous_superfamily|Binding_site|Domain|Domain|Domain|Domain|Homologous_superfamily	Domain of unknown function DUF5600|Dynamin, N-terminal|EF-hand domain pair|EF-Hand 1, calcium-binding site|EF-hand domain|EH domain|EH domain-containing protein, N-terminal|Dynamin-type guanine nucleotide-binding (G) domain|P-loop containing nucleoside triphosphate hydrolase
Q86VP6	CAND1	Cullin-associated NEDD8-dissociated protein 1	34	38	65	38	1230	136.3	5.78	221.06	103.3	95.2	95	78.8	91.4	91.4	99.8	109.9	106	113.8	106.5	103.9	100.2	99.7	105.2	Cullin-associated NEDD8-dissociated protein 1	55832	CAND1	GO:0030154,GO:0043086,GO:0045899,GO:0016567,GO:0010265,GO:0031461,GO:0005737,GO:0005829,GO:0070062,GO:0005576,GO:1904813,GO:0005794,GO:0016020,GO:0005654,GO:0005634,GO:0034774,GO:0000151,GO:0017025	cell differentiation|negative regulation of catalytic activity|positive regulation of RNA polymerase II transcription preinitiation complex assembly|protein ubiquitination|SCF complex assembly|cullin-RING ubiquitin ligase complex|cytoplasm|cytosol|extracellular exosome|extracellular region|ficolin-1-rich granule lumen|Golgi apparatus|membrane|nucleoplasm|nucleus|secretory granule lumen|ubiquitin …				KOG1824	T	SCF complex assembly	Signal transduction mechanisms	PF08623	TIP120	TATA-binding protein interacting (TIP20)	IPR011989,IPR016024,IPR039852,IPR013932	Homologous_superfamily|Homologous_superfamily|Family|Domain	Armadillo-like helical|Armadillo-type fold|Cullin-associated NEDD8-dissociated protein 1/2|TATA-binding protein interacting (TIP20)	WP2853	Endoderm differentiation	R-HSA-6798695,R-HSA-8951664,R-HSA-917937	Neutrophil degranulation|Neddylation|Iron uptake and transport
P13010	XRCC5	X-ray repair cross-complementing protein 5	45	32	75	32	732	82.7	5.81	256.88	90.3	102.8	88.5	111.2	97.3	107.8	114.9	101.6	100.6	98.1	91.6	104	98.2	89.6	103.3	X-ray repair cross-complementing protein 5	7520	XRCC5	GO:0002218,GO:0007420,GO:0071475,GO:0006974,GO:0071398,GO:0071480,GO:1990830,GO:0071481,GO:0006310,GO:0006302,GO:0006303,GO:0060218,GO:0071425,GO:0045087,GO:0045892,GO:1904430,GO:0022008,GO:0043085,GO:0050769,GO:0045860,GO:0051973,GO:0032212,GO:0070198,GO:0000725,GO:0048660,GO:0032204,GO:0009410,GO:0034462,GO:0000723,GO:0000781,GO:0005829,GO:0070418,GO:0005576,GO:0043564,GO:0016020,GO:0070419,GO:…	activation of innate immune response|brain development|cellular hyperosmotic salinity response|cellular response to DNA damage stimulus|cellular response to fatty acid|cellular response to gamma radiation|cellular response to leukemia inhibitory factor|cellular response to X-ray|DNA recombination|double-strand break repair|double-strand break repair via nonhomologous end joining|hematopoietic ste…	hsa03450	Non-homologous end-joining	K10885	KOG2326	L	double-strand break repair via nonhomologous end joining	Replication, recombination and repair	PF02735,PF03730,PF03731,PF08785	Ku|Ku_C|Ku_N|Ku_PK_bind	Ku70/Ku80 beta-barrel domain|Ku70/Ku80 C-terminal arm|Ku70/Ku80 N-terminal alpha/beta domain|Ku C terminal domain like	IPR006164,IPR024193,IPR005160,IPR036494,IPR005161,IPR014893,IPR016194,IPR002035,IPR036465	Domain|Family|Domain|Homologous_superfamily|Domain|Domain|Homologous_superfamily|Domain|Homologous_superfamily	Ku70/Ku80 beta-barrel domain|Ku80|Ku70/Ku80 C-terminal arm|Ku, C-terminal domain superfamily|Ku70/Ku80, N-terminal alpha/beta|Ku, C-terminal|SPOC-like, C-terminal domain superfamily|von Willebrand factor, type A|von Willebrand factor A-like domain superfamily	WP4016,WP438,WP4673,WP4946,WP4963	DNA IR-damage and cellular response via ATR|Non-homologous end joining|Male infertility|DNA repair pathways, full network|p53 transcriptional gene network	R-HSA-164843,R-HSA-1834949,R-HSA-3270619,R-HSA-5693571,R-HSA-6798695	2-LTR circle formation|Cytosolic sensors of pathogen-associated DNA |IRF3-mediated induction of type I IFN|Nonhomologous End-Joining (NHEJ)|Neutrophil degranulation
P68871	HBB	Hemoglobin subunit beta	89	15	801	9	147	16	7.28	2520.75	129.3	62.6	117.5	29.5	29	28.2	32.3	158.1	162.5	191.8	239.5	105.8	82.9	84.2	46.8	Hemoglobin subunit beta	3043	HBB	GO:0097746,GO:0015670,GO:0098869,GO:0042744,GO:0030185,GO:0015671,GO:0070527,GO:0010942,GO:0045429,GO:0008217,GO:0070293,GO:0042542,GO:0072562,GO:0005829,GO:0071682,GO:0070062,GO:0005576,GO:0005615,GO:1904813,GO:0031838,GO:0005833,GO:1904724,GO:0020037,GO:0031721,GO:0030492,GO:0046872,GO:0043177,GO:0019825,GO:0005344	blood vessel diameter maintenance|carbon dioxide transport|cellular oxidant detoxification|hydrogen peroxide catabolic process|nitric oxide transport|oxygen transport|platelet aggregation|positive regulation of cell death|positive regulation of nitric oxide biosynthetic process|regulation of blood pressure|renal absorption|response to hydrogen peroxide|blood microparticle|cytosol|endocytic vesicl…	hsa05144,hsa05143	Malaria|African trypanosomiasis	K13823	KOG3378	C	oxygen carrier activity	Energy production and conversion	PF00042	Globin	Globin	IPR000971,IPR009050,IPR012292,IPR002337	Domain|Homologous_superfamily|Homologous_superfamily|Family	Globin|Globin-like superfamily|Globin/Protoglobin|Hemoglobin, beta-type	WP15,WP1533,WP176,WP5115	Selenium micronutrient network|Vitamin B12 metabolism|Folate metabolism|Network map of SARS-CoV-2 signaling pathway	R-HSA-1237044,R-HSA-1247673,R-HSA-2168880,R-HSA-6798695,R-HSA-9613829,R-HSA-9615710,R-HSA-9707564,R-HSA-9707616,R-HSA-983231	Erythrocytes take up carbon dioxide and release oxygen|Erythrocytes take up oxygen and release carbon dioxide|Scavenging of heme from plasma|Neutrophil degranulation|Chaperone Mediated Autophagy|Late endosomal microautophagy|Cytoprotection by HMOX1|Heme signaling|Factors involved in megakaryocyte development and platelet production
Q14152	EIF3A	Eukaryotic translation initiation factor 3 subunit A	39	56	88	56	1382	166.5	6.79	238.76	105.7	100.7	111.5	100.9	102.3	113.7	97.9	100.7	91.6	100.5	95.4	97.3	94.8	87.5	99.5	Eukaryotic translation initiation factor 3 subunit A	8661	EIF3A	GO:0001732,GO:0075522,GO:0070373,GO:0002188,GO:0006413,GO:0075525,GO:0005737,GO:0005829,GO:0016282,GO:0033290,GO:0005852,GO:0071540,GO:0071541,GO:0016020,GO:0005874,GO:0043614,GO:0005730,GO:0005654,GO:0014069,GO:0003729,GO:0030971,GO:0003723,GO:0005198,GO:0003743	formation of cytoplasmic translation initiation complex|IRES-dependent viral translational initiation|negative regulation of ERK1 and ERK2 cascade|translation reinitiation|translational initiation|viral translational termination-reinitiation|cytoplasm|cytosol|eukaryotic 43S preinitiation complex|eukaryotic 48S preinitiation complex|eukaryotic translation initiation factor 3 complex|eukaryotic tra…				KOG2072	J	translation initiation factor activity	Translation, ribosomal structure and biogenesis	PF01399	PCI	PCI domain	IPR027512,IPR000717	Family|Domain	Eukaryotic translation initiation factor 3 subunit A|Proteasome component (PCI) domain	WP107,WP5027	Translation factors|nsp1 from SARS-CoV-2 inhibits translation initiation in the host cell	R-HSA-156827,R-HSA-72649,R-HSA-72689,R-HSA-72695,R-HSA-72702,R-HSA-72706	L13a-mediated translational silencing of Ceruloplasmin expression|Translation initiation complex formation|Formation of a pool of free 40S subunits|Formation of the ternary complex, and subsequently, the 43S complex|Ribosomal scanning and start codon recognition|GTP hydrolysis and joining of the 60S ribosomal subunit
P34932	HSPA4	Heat shock 70 kDa protein 4	60	42	63	40	840	94.3	5.19	240.99	114.9	102.8	89.5	106.7	93.7	101.2	95.1	102.4	99.3	104.1	93	100	99.2	94	104.2	Heat shock 70 kDa protein 4	3308	HSPA4	GO:0051131,GO:0006457,GO:0045040,GO:0006986,GO:0005829,GO:0070062,GO:0005739,GO:0005634,GO:0005524,GO:0140662	chaperone-mediated protein complex assembly|protein folding|protein insertion into mitochondrial outer membrane|response to unfolded protein|cytosol|extracellular exosome|mitochondrion|nucleus|ATP binding|ATP-dependent protein folding chaperone	hsa04530,hsa04612,hsa05417	Tight junction|Antigen processing and presentation|Lipid and atherosclerosis	K09489	KOG0103	O	ATP binding	Posttranslational modification, protein turnover, chaperones	PF00012	HSP70	Hsp70 protein	IPR043129,IPR018181,IPR029048,IPR029047,IPR013126,IPR042052	Homologous_superfamily|Conserved_site|Homologous_superfamily|Homologous_superfamily|Family|Domain	ATPase, nucleotide binding domain|Heat shock protein 70, conserved site|Heat shock protein 70kD, C-terminal domain superfamily|Heat shock protein 70kD, peptide-binding domain superfamily|Heat shock protein 70 family|HSPA4, nucleotide-binding domain	WP2359	Parkin-ubiquitin proteasomal system pathway	R-HSA-3371453	Regulation of HSF1-mediated heat shock response
Q14697	GANAB	Neutral alpha-glucosidase AB	41	37	79	36	944	106.8	6.14	277.7	116.1	101.4	112.2	125.7	93.6	116.5	116.8	86.7	91.4	84.4	85.2	90.8	91.5	91.8	95.9	Neutral alpha-glucosidase AB	23193	GANAB	GO:0005975,GO:0006491,GO:0005788,GO:0070062,GO:0017177,GO:0005794,GO:0043231,GO:0042470,GO:0016020,GO:0090599,GO:0030246,GO:0033919,GO:0004553,GO:0003723	carbohydrate metabolic process|N-glycan processing|endoplasmic reticulum lumen|extracellular exosome|glucosidase II complex|Golgi apparatus|intracellular membrane-bounded organelle|melanosome|membrane|alpha-glucosidase activity|carbohydrate binding|glucan 1,3-alpha-glucosidase activity|hydrolase activity, hydrolyzing O-glycosyl compounds|RNA binding	hsa00510,hsa04141	N-Glycan biosynthesis|Protein processing in endoplasmic reticulum	K05546	KOG1066	G	alpha-1,3-glucosidase activity	Carbohydrate transport and metabolism	PF13802,PF01055	Gal_mutarotas_2|Glyco_hydro_31	Galactose mutarotase-like|Glycosyl hydrolases family 31	IPR011013,IPR000322,IPR030458,IPR030459,IPR025887,IPR013780,IPR017853	Homologous_superfamily|Family|Active_site|Conserved_site|Domain|Homologous_superfamily|Homologous_superfamily	Galactose mutarotase-like domain superfamily|Glycoside hydrolase family 31|Glycosyl hydrolases family 31, active site|Glycosyl hydrolases family 31, conserved site|Glycoside hydrolase family 31, N-terminal domain|Glycosyl hydrolase, all-beta|Glycoside hydrolase superfamily			R-HSA-532668,R-HSA-901042,R-HSA-9683686,R-HSA-9694548	N-glycan trimming in the ER and Calnexin/Calreticulin cycle|Calnexin/calreticulin cycle|Maturation of spike protein|Maturation of spike protein
P0DOX5		Immunoglobulin gamma-1 heavy chain	54	21	274	11	449	49.3	8.72	958.67	66.9	45	70.2	84.5	129.4	80.2	114.7	88.8	140.9	108	126.7	104.1	108.4	111.4	120.7	Immunoglobulin gamma-1 heavy chain	102723407		GO:0002250,GO:0005576,GO:0019814,GO:0005886	adaptive immune response|extracellular region|immunoglobulin complex|plasma membrane	hsa04064,hsa04020,hsa04072,hsa04151,hsa04145,hsa04640,hsa04613,hsa04650,hsa04662,hsa04664,hsa04666,hsa04672,hsa05202,hsa05171,hsa05169,hsa05130,hsa05135,hsa05150,hsa05152,hsa05146,hsa05140,hsa05143,hsa05310,hsa05322,hsa05323,hsa05320,hsa05330,hsa05340,hsa05414,hsa05416	NF-kappa B signaling pathway|Calcium signaling pathway|Phospholipase D signaling pathway|PI3K-Akt signaling pathway|Phagosome|Hematopoietic cell lineage|Neutrophil extracellular trap formation|Natural killer cell mediated cytotoxicity|B cell receptor signaling pathway|Fc epsilon RI signaling pathway|Fc gamma R-mediated phagocytosis|Intestinal immune network for IgA production|Transcriptional misr…	K06856					PF07654,PF07686	C1-set|V-set	Immunoglobulin C1-set domain|Immunoglobulin V-set domain	IPR007110,IPR036179,IPR013783,IPR003006,IPR003597,IPR003599,IPR013106	Domain|Homologous_superfamily|Homologous_superfamily|Conserved_site|Domain|Domain|Domain	Immunoglobulin-like domain|Immunoglobulin-like domain superfamily|Immunoglobulin-like fold|Immunoglobulin/major histocompatibility complex, conserved site|Immunoglobulin C1-set|Immunoglobulin subtype|Immunoglobulin V-set domain	WP4172	PI3K-Akt signaling pathway
O00468	AGRN	Agrin	28	43	60	43	2068	217.2	6.39	211.24	54.1	75.5	58.9	68.2	84.2	79.5	68.7	159.6	86	155.6	114.3	150.1	102.8	98.7	143.9	Agrin	375790	AGRN	GO:0009887,GO:0045162,GO:0007213,GO:0007528,GO:0051491,GO:0043547,GO:0045887,GO:0045944,GO:0043113,GO:0007165,GO:0050808,GO:0009888,GO:0005604,GO:0062023,GO:0070062,GO:0005576,GO:0005796,GO:0043202,GO:0005886,GO:0045202,GO:0005509,GO:0035374,GO:0002162,GO:0043395,GO:0043236,GO:0033691,GO:0005200	animal organ morphogenesis|clustering of voltage-gated sodium channels|G protein-coupled acetylcholine receptor signaling pathway|neuromuscular junction development|positive regulation of filopodium assembly|positive regulation of GTPase activity|positive regulation of synaptic assembly at neuromuscular junction|positive regulation of transcription by RNA polymerase II|receptor clustering|signal …	hsa04512	ECM-receptor interaction	K06254	KOG3509	T	calcium ion binding	Signal transduction mechanisms	PF00008,PF00050,PF07648,PF00053,PF00054,PF03146,PF01390	EGF|Kazal_1|Kazal_2|Laminin_EGF|Laminin_G_1|NtA|SEA	EGF-like domain|Kazal-type serine protease inhibitor domain|Kazal-type serine protease inhibitor domain|Laminin EGF domain|Laminin G domain|Agrin NtA domain|SEA domain	IPR013320,IPR001881,IPR000742,IPR003884,IPR003645,IPR002350,IPR036058,IPR001791,IPR002049,IPR004850,IPR000082,IPR036364,IPR008993	Homologous_superfamily|Domain|Domain|Domain|Domain|Domain|Homologous_superfamily|Domain|Domain|Domain|Domain|Homologous_superfamily|Homologous_superfamily	Concanavalin A-like lectin/glucanase domain superfamily|EGF-like calcium-binding domain|EGF-like domain|Factor I / membrane attack complex|Follistatin-like, N-terminal|Kazal domain|Kazal domain superfamily|Laminin G domain|Laminin-type EGF domain|NtA (N-terminal agrin) domain|SEA domain|SEA domain superfamily|Tissue inhibitor of metalloproteinases-like, OB-fold	WP2572,WP4148,WP5265	Primary focal segmental glomerulosclerosis (FSGS)|Splicing factor NOVA regulated synaptic proteins|Neurogenesis regulation in the olfactory epithelium	R-HSA-1971475,R-HSA-2022928,R-HSA-2024096,R-HSA-216083,R-HSA-3000171,R-HSA-3000178,R-HSA-3560783,R-HSA-3560801,R-HSA-3656237,R-HSA-3656253,R-HSA-419037,R-HSA-4420332,R-HSA-9694614,R-HSA-975634	A tetrasaccharide linker sequence is required for GAG synthesis|HS-GAG biosynthesis|HS-GAG degradation|Integrin cell surface interactions|Non-integrin membrane-ECM interactions|ECM proteoglycans|Defective B4GALT7 causes EDS, progeroid type|Defective B3GAT3 causes JDSSDHD|Defective EXT2 causes exostoses 2|Defective EXT1 causes exostoses 1, TRPS2 and CHDS|NCAM1 interactions|Defective B3GALT6 causes…
P48643	CCT5	T-complex protein 1 subunit epsilon	64	31	84	31	541	59.6	5.66	278.5	119.2	104.2	106	103.3	113.6	145.9	124.8	84.6	90.8	77.9	86.7	85.2	85.6	85.2	87.2	T-complex protein 1 subunit epsilon	22948	CCT5	GO:0007339,GO:0061077,GO:1904851,GO:1904871,GO:1904874,GO:0032212,GO:0006457,GO:0050821,GO:0009615,GO:1901998,GO:0044297,GO:0005813,GO:0005832,GO:0005829,GO:0070062,GO:0005874,GO:0005524,GO:0016887,GO:0140662,GO:0048487,GO:0031681,GO:0003730,GO:0048027,GO:0044183,GO:0051082	binding of sperm to zona pellucida|chaperone-mediated protein folding|positive regulation of establishment of protein localization to telomere|positive regulation of protein localization to Cajal body|positive regulation of telomerase RNA localization to Cajal body|positive regulation of telomere maintenance via telomerase|protein folding|protein stabilization|response to virus|toxin transport|ce…				KOG0357	O	unfolded protein binding	Posttranslational modification, protein turnover, chaperones	PF00118	Cpn60_TCP1	TCP-1/cpn60 chaperonin family	IPR012718,IPR017998,IPR002194,IPR002423,IPR027409,IPR027413,IPR027410	Family|Family|Conserved_site|Family|Homologous_superfamily|Homologous_superfamily|Homologous_superfamily	T-complex protein 1, epsilon subunit|Chaperone tailless complex polypeptide 1 (TCP-1)|Chaperonin TCP-1, conserved site|Chaperonin Cpn60/GroEL/TCP-1 family|GroEL-like apical domain superfamily|GroEL-like equatorial domain superfamily|TCP-1-like chaperonin intermediate domain superfamily	WP4949	16p11.2 proximal deletion syndrome	R-HSA-389957,R-HSA-389960,R-HSA-390450,R-HSA-390471,R-HSA-5620922,R-HSA-6814122	Prefoldin mediated transfer of substrate to CCT/TriC|Formation of tubulin folding intermediates by CCT/TriC|Folding of actin by CCT/TriC|Association of TriC/CCT with target proteins during biosynthesis|BBSome-mediated cargo-targeting to cilium|Cooperation of PDCL (PhLP1) and TRiC/CCT in G-protein beta folding
Q16891	IMMT	MICOS complex subunit MIC60	52	36	75	36	758	83.6	6.48	267.49	96.8	109.1	114.4	64.8	108.3	130.7	133.5	92.4	92.3	82.3	88.4	88.4	100.1	100.2	98.2	MICOS complex subunit MIC60	10989	IMMT	GO:0042407,GO:0007007,GO:0051560,GO:0070050,GO:0016020,GO:0140275,GO:0061617,GO:0044284,GO:0005743,GO:0005758,GO:0005739,GO:0001401,GO:0003723	cristae formation|inner mitochondrial membrane organization|mitochondrial calcium ion homeostasis|neuron cellular homeostasis|membrane|MIB complex|MICOS complex|mitochondrial crista junction|mitochondrial inner membrane|mitochondrial intermembrane space|mitochondrion|SAM complex|RNA binding				KOG1854	H	cristae formation	Coenzyme transport and metabolism	PF09731	Mitofilin	Mitochondrial inner membrane protein	IPR019133	Family	Mitochondrial inner membrane protein Mitofilin			R-HSA-8949613	Cristae formation
Q14203	DCTN1	Dynactin subunit 1	38	43	71	43	1278	141.6	5.81	254.17	77.5	92.1	89.7	83.3	110.5	97.2	90.4	112.5	97.1	102.2	101.3	111.1	111.4	120.6	103.1	Dynactin subunit 1	1639	DCTN1	GO:0051301,GO:0010457,GO:0031122,GO:0000132,GO:0099558,GO:0032402,GO:0034454,GO:0000278,GO:0061744,GO:0007399,GO:0007528,GO:0050905,GO:0070050,GO:1990535,GO:1905515,GO:0051081,GO:0007097,GO:0090063,GO:0031116,GO:1904398,GO:0060236,GO:0042147,GO:0021517,GO:0030424,GO:0005938,GO:0099738,GO:0031252,GO:0120103,GO:0005814,GO:0005813,GO:0036064,GO:0005737,GO:0005829,GO:0030286,GO:0045171,GO:0000776,GO:…	cell division|centriole-centriole cohesion|cytoplasmic microtubule organization|establishment of mitotic spindle orientation|maintenance of synapse structure|melanosome transport|microtubule anchoring at centrosome|mitotic cell cycle|motor behavior|nervous system development|neuromuscular junction development|neuromuscular process|neuron cellular homeostasis|neuron projection maintenance|non-moti…	hsa04962,hsa05132,hsa05014,hsa05016,hsa05022	Vasopressin-regulated water reabsorption|Salmonella infection|Amyotrophic lateral sclerosis|Huntington disease|Pathways of neurodegeneration - multiple diseases	K04648	KOG0971	D	positive regulation of microtubule nucleation	Cell cycle control, cell division, chromosome partitioning	PF01302,PF12455	CAP_GLY|Dynactin	CAP-Gly domain|Dynein associated protein	IPR036859,IPR000938,IPR022157	Homologous_superfamily|Domain|Domain	CAP Gly-rich domain superfamily|CAP Gly-rich domain|Dynein associated protein			R-HSA-2132295,R-HSA-2565942,R-HSA-3371497,R-HSA-380259,R-HSA-380270,R-HSA-380284,R-HSA-380320,R-HSA-381038,R-HSA-5620912,R-HSA-6807878,R-HSA-6811436,R-HSA-8854518,R-HSA-9725370	MHC class II antigen presentation|Regulation of PLK1 Activity at G2/M Transition|HSP90 chaperone cycle for steroid hormone receptors (SHR) in the presence of ligand|Loss of Nlp from mitotic centrosomes|Recruitment of mitotic centrosome proteins and complexes|Loss of proteins required for interphase microtubule organization from the centrosome|Recruitment of NuMA to mitotic centrosomes|XBP1(S) act…
P10643	C7	Complement component C7	52	36	70	35	843	93.5	6.48	259.25	108.7	113.2	125.6	62.8	144.6	80.3	146.8	82.7	109.9	82.6	99.4	62.3	113.1	79.9	88.3	Complement component C7	730	C7	GO:0006956,GO:0006957,GO:0006958,GO:0019835,GO:0050778,GO:0070062,GO:0005576,GO:0005615,GO:0005579	complement activation|complement activation, alternative pathway|complement activation, classical pathway|cytolysis|positive regulation of immune response|extracellular exosome|extracellular region|extracellular space|membrane attack complex	hsa04810,hsa04610,hsa05171,hsa05322,hsa05020	Regulation of actin cytoskeleton|Complement and coagulation cascades|Coronavirus disease - COVID-19|Systemic lupus erythematosus|Prion disease	K03996	ENOG502QU3G	S	complement activation, alternative pathway	Function unknown	PF18434,PF00057,PF01823,PF00084,PF00090	Kazal_3|Ldl_recept_a|MACPF|Sushi|TSP_1	Kazal-type serine protease inhibitor domain|Low-density lipoprotein receptor domain class A|MAC/Perforin domain|Sushi repeat (SCR repeat)|Thrombospondin type 1 domain	IPR003884,IPR040729,IPR036055,IPR023415,IPR002172,IPR001862,IPR020864,IPR020863,IPR035976,IPR000436,IPR000884,IPR036383	Domain|Domain|Homologous_superfamily|Conserved_site|Repeat|Family|Domain|Conserved_site|Homologous_superfamily|Domain|Repeat|Homologous_superfamily	Factor I / membrane attack complex|Kazal-type serine protease inhibitor domain|LDL receptor-like superfamily|Low-density lipoprotein (LDL) receptor class A, conserved site|Low-density lipoprotein (LDL) receptor class A repeat|Membrane attack complex component/perforin/complement C9|Membrane attack complex component/perforin (MACPF) domain|Membrane attack complex component/perforin domain, conserv…	WP2328,WP2806,WP4493,WP5090,WP545,WP558	Allograft rejection|Complement system|Cells and molecules involved in local acute inflammatory response |Complement system in neuronal development and plasticity|Complement activation|Complement and coagulation cascades	R-HSA-166665,R-HSA-977606	Terminal pathway of complement|Regulation of Complement cascade
[truncated: 6,405 more rows]
