# Supplementary material for: Proteomic lung analysis revealed hyper-activation of neutrophil extracellular trap formation in cases of fatal COVID-19
Source: Heliyon. 2024 May 24;10(11):e31878. doi: 10.1016/j.heliyon.2024.e31878 (PMC11177151; doi:10.1016/j.heliyon.2024.e31878)
Supplement: Multimedia component 3 [file mmc3.xlsx]

## Sheet: Table S3
Table S3 The differentially expressed proteins identified in the replicate 1. The four proteins with biggest difference were highlighted by red fond for upregulated, and blue for downregulated.
Accession	Gene Name	Description	Coverage [%]	# Peptides	# PSMs	# Unique Peptides	# AAs	MW [kDa]	calc. pI	Score Sequest HT: Sequest HT	C19-1	C19-2	C19-3	C19-4	C19-5	C19-6	C19-7	F1	F2	F3	F4	F6	F7	F8	F9	P-value	Q-value	log2(FC)	FC	Product	GeneID	Gene_Name	GO_id	GO_term	pathway	pathway_description	K_number	eggNOG_id	eggNOG_abbreviation	eggNOG_description	eggNOG_function_classification	PFAM_Family	PFAM_Name	PFAM_description	InterPro_id	InterPro_ENTRY_TYPE	InterPro_ENTRY_NAME	WikiPathway_id	WikiPathway_description
Q09666	AHNAK	Neuroblast differentiation-associated protein AHNAK	79	307	994	304	5890	628.7	6.15	3431.26	38.7	76.2	49.2	28.2	74.7	56.5	54.1	159.5	124.9	139.1	118.8	167	125.7	161.6	125.9	6.31081e-07	5.01364e-05	-1.37914	0.384448	Neuroblast differentiation-associated protein AHNAK	79026	AHNAK	GO:1905686,GO:0043484,GO:1901385,GO:0015629,GO:0044291,GO:0043034,GO:0005737,GO:0005829,GO:0070062,GO:0005925,GO:0005765,GO:0016020,GO:0005634,GO:0005886,GO:0098797,GO:0042383,GO:0030315,GO:0031982,GO:0045296,GO:0042802,GO:0003723,GO:0044548,GO:0097493	positive regulation of plasma membrane repair|regulation of RNA splicing|regulation of voltage-gated calcium channel activity|actin cytoskeleton|cell-cell contact zone|costamere|cytoplasm|cytosol|extracellular exosome|focal adhesion|lysosomal membrane|membrane|nucleus|plasma membrane|plasma membrane protein complex|sarcolemma|T-tubule|vesicle|cadherin binding|identical protein binding|RNA binding…	hsa05132	Salmonella infection	K23934	ENOG502QTQ3	S	axon ensheathment	Function unknown				IPR001478,IPR036034	Domain|Homologous_superfamily	PDZ domain|PDZ superfamily
P22105	TNXB	Tenascin-X	39	115	206	115	4244	458.1	5.17	750.74	33.8	67	40.6	36.9	102.8	68.9	67.9	105.6	151.7	104.8	128.2	177.5	145.1	147.7	121.3	5.30396e-05	0.000591947	-1.17969	0.441446	Tenascin-X	7148	TNXB	GO:0030036,GO:0007155,GO:0098609,GO:0007160,GO:0030199,GO:0032963,GO:0048251,GO:0030198,GO:0006631,GO:1905935,GO:0008284,GO:1904028,GO:0010718,GO:0010862,GO:1901390,GO:0030511,GO:1900748,GO:0030155,GO:0045595,GO:0030334,GO:0043506,GO:0006641,GO:0062023,GO:0070062,GO:0031012,GO:0005576,GO:0005615,GO:0090733,GO:0005518,GO:0098633,GO:0005201,GO:0008201,GO:0005178	actin cytoskeleton organization|cell adhesion|cell-cell adhesion|cell-matrix adhesion|collagen fibril organization|collagen metabolic process|elastic fiber assembly|extracellular matrix organization|fatty acid metabolic process|positive regulation of cell fate determination|positive regulation of cell population proliferation|positive regulation of collagen fibril organization|positive regulation…	hsa04151,hsa04512,hsa04510,hsa05206,hsa05165	PI3K-Akt signaling pathway|ECM-receptor interaction|Focal adhesion|MicroRNAs in cancer|Human papillomavirus infection	K06252	KOG2579	M	signaling receptor binding	Cell wall/membrane/envelope biogenesis	PF07974,PF18720,PF00147,PF00041	EGF_2|EGF_Tenascin|Fibrinogen_C|fn3	EGF-like domain|Tenascin EGF domain|Fibrinogen beta and gamma chains, C-terminal globular domain|Fibronectin type III domain	IPR000742,IPR013111,IPR041161,IPR036056,IPR014716,IPR002181,IPR020837,IPR003961,IPR036116,IPR013783	Domain|Domain|Domain|Homologous_superfamily|Homologous_superfamily|Domain|Conserved_site|Domain|Homologous_superfamily|Homologous_superfamily	EGF-like domain|EGF-like domain, extracellular|Tenascin, EGF-like domain|Fibrinogen-like, C-terminal|Fibrinogen, alpha/beta/gamma chain, C-terminal globular, subdomain 1|Fibrinogen, alpha/beta/gamma chain, C-terminal globular domain|Fibrinogen, conserved site|Fibronectin type III|Fibronectin type III superfamily|Immunoglobulin-like fold	WP2911,WP306,WP3888,WP3932,WP4172	miRNA targets in ECM and membrane receptors|Focal adhesion|VEGFA-VEGFR2 signaling|Focal adhesion: PI3K-Akt-mTOR-signaling pathway|PI3K-Akt signaling pathway
P02787	TF	Serotransferrin	74	55	368	55	698	77	7.12	1238.52	61.6	44	67.6	42.5	76.3	48.2	68.7	92.6	132.2	177	181.4	112.9	121.2	124.8	149.1	3.42219e-05	0.000454283	-1.22345	0.428257	Serotransferrin	7018	TF	GO:0007015,GO:0019731,GO:0006879,GO:0071281,GO:0070371,GO:0055072,GO:0006826,GO:0030316,GO:0045780,GO:2000147,GO:0045893,GO:0042327,GO:0048260,GO:0034756,GO:0031647,GO:0001895,GO:0060395,GO:0016324,GO:0045178,GO:0009925,GO:0072562,GO:0009986,GO:0030669,GO:0005905,GO:0031410,GO:0005769,GO:0030139,GO:0005788,GO:0010008,GO:0070062,GO:0005576,GO:0005615,GO:0031232,GO:1990712,GO:0005770,GO:0048471,GO:…	actin filament organization|antibacterial humoral response|cellular iron ion homeostasis|cellular response to iron ion|ERK1 and ERK2 cascade|iron ion homeostasis|iron ion transport|osteoclast differentiation|positive regulation of bone resorption|positive regulation of cell motility|positive regulation of DNA-templated transcription|positive regulation of phosphorylation|positive regulation of re…	hsa04066,hsa04216,hsa04978	HIF-1 signaling pathway|Ferroptosis|Mineral absorption	K14736	ENOG502QT0C	P	trivalent inorganic cation transmembrane transporter activity	Inorganic ion transport and metabolism	PF00405	Transferrin	Transferrin	IPR030685,IPR016357,IPR001156,IPR018195	Family|Family|Domain|Binding_site	Serotransferrin, mammalian|Transferrin|Transferrin-like domain|Transferrin family, iron binding site	WP2007,WP2848,WP4313,WP4754,WP4906,WP5115,WP706	Iron metabolism in placenta|Pluripotent stem cell differentiation pathway|Ferroptosis|IL-18 signaling pathway|3q29 copy number variation syndrome|Network map of SARS-CoV-2 signaling pathway|Sudden infant death syndrome (SIDS) susceptibility pathways
O60437	PPL	Periplakin	58	96	156	96	1756	204.6	5.6	528.31	52.7	59.3	62.5	44	71.6	71.6	72.4	171.1	108.4	118.4	112.5	161.4	94.2	165.4	134.2	4.23352e-05	0.000512555	-1.10292	0.465573	Periplakin	5493	PPL	GO:0045104,GO:0031424,GO:0009612,GO:0042060,GO:0001533,GO:0005737,GO:0005856,GO:0005829,GO:0030057,GO:0070062,GO:0016020,GO:0005886,GO:0045296,GO:0005200,GO:0005198	intermediate filament cytoskeleton organization|keratinization|response to mechanical stimulus|wound healing|cornified envelope|cytoplasm|cytoskeleton|cytosol|desmosome|extracellular exosome|membrane|plasma membrane|cadherin binding|structural constituent of cytoskeleton|structural molecule activity				KOG0516	Z	cytoskeletal protein binding	Cytoskeleton	PF17902	SH3_10	SH3 domain	IPR041615,IPR043197,IPR035915,IPR001101,IPR001452,IPR018159	Domain|Family|Homologous_superfamily|Repeat|Domain|Repeat	Desmoplakin, SH3 domain|Plakin|Plakin repeat superfamily|Plectin repeat|SH3 domain|Spectrin/alpha-actinin
Q92817	EVPL	Envoplakin	40	75	122	75	2033	231.5	6.96	402.57	63.2	63.8	75.1	48.5	64	60.8	70.8	155.8	102.5	127.2	107.5	158.8	98.4	164.8	138.9	2.28396e-05	0.000344334	-1.04733	0.483863	Envoplakin	2125	EVPL	GO:0008544,GO:0045104,GO:0031424,GO:0030216,GO:0018149,GO:0042060,GO:0001533,GO:0005737,GO:0005829,GO:0030057,GO:0070062,GO:0045111,GO:0016020,GO:0045296,GO:0019215,GO:0005198	epidermis development|intermediate filament cytoskeleton organization|keratinization|keratinocyte differentiation|peptide cross-linking|wound healing|cornified envelope|cytoplasm|cytosol|desmosome|extracellular exosome|intermediate filament cytoskeleton|membrane|cadherin binding|intermediate filament binding|structural molecule activity				KOG0516	Z	cytoskeletal protein binding	Cytoskeleton	PF00681,PF17902	Plectin|SH3_10	Plectin repeat|SH3 domain	IPR041615,IPR043197,IPR035915,IPR001101,IPR001452,IPR018159	Domain|Family|Homologous_superfamily|Repeat|Domain|Repeat	Desmoplakin, SH3 domain|Plakin|Plakin repeat superfamily|Plectin repeat|SH3 domain|Spectrin/alpha-actinin
O00159	MYO1C	Unconventional myosin-Ic	50	50	139	50	1063	121.6	9.41	526.94	37.2	66.3	48.9	47.2	104.5	80.9	70.6	152.9	100.6	125.2	120.9	168.4	102.5	142.8	131.1	0.000117276	0.00102144	-1.00419	0.49855	Unconventional myosin-Ic	4641	MYO1C	GO:0007015,GO:0071346,GO:0006338,GO:0030335,GO:0038089,GO:1900078,GO:0035066,GO:0090314,GO:0045943,GO:0045944,GO:0045945,GO:1900748,GO:0006612,GO:2000810,GO:0030050,GO:0015629,GO:0110016,GO:0009925,GO:0005903,GO:0005938,GO:0005737,GO:0030659,GO:0005829,GO:0070062,GO:0031941,GO:0016328,GO:0016020,GO:0045121,GO:0005902,GO:0016604,GO:0005730,GO:0005654,GO:0045335,GO:0005886,GO:0032587,GO:0060171,GO:…	actin filament organization|cellular response to type II interferon|chromatin remodeling|positive regulation of cell migration|positive regulation of cell migration by vascular endothelial growth factor signaling pathway|positive regulation of cellular response to insulin stimulus|positive regulation of histone acetylation|positive regulation of protein targeting to membrane|positive regulation o…	hsa05130	Pathogenic Escherichia coli infection	K10356	KOG0164	Z	microtubule motor activity	Cytoskeleton	PF00612,PF00063,PF06017	IQ|Myosin_head|Myosin_TH1	IQ calmodulin-binding motif|Myosin head (motor domain)|Unconventional myosin tail, actin- and lipid-binding	IPR000048,IPR036961,IPR001609,IPR010926,IPR036072,IPR027417	Binding_site|Homologous_superfamily|Domain|Domain|Domain|Homologous_superfamily	IQ motif, EF-hand binding site|Kinesin motor domain superfamily|Myosin head, motor domain|Class I myosin tail homology domain|Class I myosin, motor domain|P-loop containing nucleoside triphosphate hydrolase	WP3888,WP481,WP4932	VEGFA-VEGFR2 signaling|Insulin signaling|7q11.23 copy number variation syndrome
O43491	EPB41L2	Band 4.1-like protein 2	53	47	105	41	1005	112.5	5.44	394.01	39.7	63.7	43.8	53.9	103.3	74.6	72.8	122.4	127.9	118.5	127.2	147.1	141.9	139	124.2	3.1789e-06	0.000112199	-1.02151	0.4926	Band 4.1-like protein 2	2037	EPB41L2	GO:0031032,GO:0007049,GO:0051301,GO:0030866,GO:1904778,GO:0005938,GO:0030054,GO:0005856,GO:0005829,GO:0070062,GO:0005925,GO:0005654,GO:0005886,GO:0008091,GO:0003779,GO:0042731,GO:0030507,GO:0005198	actomyosin structure organization|cell cycle|cell division|cortical actin cytoskeleton organization|positive regulation of protein localization to cell cortex|cell cortex|cell junction|cytoskeleton|cytosol|extracellular exosome|focal adhesion|nucleoplasm|plasma membrane|spectrin|actin binding|PH domain binding|spectrin binding|structural molecule activity				KOG3527	L	positive regulation of protein localization to cell cortex	Replication, recombination and repair	PF05902,PF08736,PF09380,PF00373,PF09379,PF04382	4_1_CTD|FA|FERM_C|FERM_M|FERM_N|SAB	4.1 protein C-terminal domain (CTD)|FERM adjacent (FA)|FERM C-terminal PH-like domain|FERM central domain|FERM N-terminal domain |SAB domain	IPR008379,IPR019749,IPR000798,IPR014847,IPR014352,IPR035963,IPR019748,IPR019747,IPR000299,IPR018979,IPR018980,IPR011993,IPR007477,IPR029071	Domain|Domain|Family|Domain|Homologous_superfamily|Homologous_superfamily|Domain|Conserved_site|Domain|Domain|Domain|Homologous_superfamily|Domain|Homologous_superfamily	Band 4.1, C-terminal|Band 4.1 domain|Ezrin/radixin/moesin-like|FERM adjacent (FA)|FERM/acyl-CoA-binding protein superfamily|FERM superfamily, second domain|FERM central domain|FERM conserved site|FERM domain|FERM, N-terminal|FERM, C-terminal PH-like domain|PH-like domain superfamily|SAB domain|Ubiquitin-like domain superfamily	WP4148	Splicing factor NOVA regulated synaptic proteins
A8TX70	COL6A5	Collagen alpha-5(VI) chain	23	56	98	52	2615	289.7	6.95	323.21	33.6	40.7	41.8	40.6	107	55.6	62.8	150.6	171.1	55.8	153.8	123.1	116	187.2	160.4	0.000386887	0.00235555	-1.35625	0.390595	Collagen alpha-5(VI) chain	256076	COL6A5	GO:0007155,GO:0030198,GO:0005581,GO:0062023,GO:0005576,GO:0030020	cell adhesion|extracellular matrix organization|collagen trimer|collagen-containing extracellular matrix|extracellular region|extracellular matrix structural constituent conferring tensile strength	hsa04151,hsa04512,hsa04510,hsa04974,hsa05165	PI3K-Akt signaling pathway|ECM-receptor interaction|Focal adhesion|Protein digestion and absorption|Human papillomavirus infection	K06238	KOG3544	D	structural constituent of cuticle	Cell cycle control, cell division, chromosome partitioning	PF01391,PF00092	Collagen|VWA	Collagen triple helix repeat (20 copies)|von Willebrand factor type A domain	IPR008160,IPR002035,IPR036465	Repeat|Domain|Homologous_superfamily	Collagen triple helix repeat|von Willebrand factor, type A|von Willebrand factor A-like domain superfamily	WP4172	PI3K-Akt signaling pathway
Q02952	AKAP12	A-kinase anchor protein 12	40	52	75	52	1782	191.4	4.41	273.41	44.2	69.5	51.8	39.3	87	66.2	70	115.4	143.7	121.2	143.4	122.3	162.4	138.2	125.5	9.03883e-07	6.13401e-05	-1.13211	0.456247	A-kinase anchor protein 12	9590	AKAP12	GO:0007193,GO:0071347,GO:0071356,GO:0007186,GO:0035733,GO:0050804,GO:0043116,GO:0070374,GO:0061870,GO:0051770,GO:1900143,GO:0010739,GO:0032760,GO:0010738,GO:0090036,GO:0051602,GO:0032496,GO:0007165,GO:0005938,GO:0005737,GO:0005856,GO:0005829,GO:0005925,GO:0043025,GO:0005886,GO:0098685,GO:0008179,GO:0005516,GO:0051018	adenylate cyclase-inhibiting G protein-coupled receptor signaling pathway|cellular response to interleukin-1|cellular response to tumor necrosis factor|G protein-coupled receptor signaling pathway|hepatic stellate cell activation|modulation of chemical synaptic transmission|negative regulation of vascular permeability|positive regulation of ERK1 and ERK2 cascade|positive regulation of hepatic ste…				ENOG502RDV6	S	positive regulation of protein kinase A signaling	Function unknown	PF10522,PF03832	RII_binding_1|WSK	RII binding domain|WSK motif	IPR028540,IPR001573,IPR018459	Family|Domain|Domain	A-kinase anchor protein 12|A kinase-anchoring protein AKAP5 and AKAP12, calmodulin (CaM)-binding motif|RII binding domain	WP35	G protein signaling pathways
Q8WWI1	LMO7	LIM domain only protein 7	34	48	77	48	1683	192.6	8.09	286.99	47.4	48.5	66.2	41.9	49.4	44.9	45.1	188.2	99.4	160.7	90.5	195.4	90.9	176	155.4	8.51579e-05	0.000810857	-1.55916	0.339349	LIM domain only protein 7	4008	LMO7	GO:0045944,GO:0016567,GO:0030155,GO:0023051,GO:0016324,GO:0009986,GO:0005737,GO:0005829,GO:0005925,GO:0005635,GO:0005634,GO:0000151,GO:0046872,GO:0004842	positive regulation of transcription by RNA polymerase II|protein ubiquitination|regulation of cell adhesion|regulation of signaling|apical plasma membrane|cell surface|cytoplasm|cytosol|focal adhesion|nuclear envelope|nucleus|ubiquitin ligase complex|metal ion binding|ubiquitin-protein transferase activity	hsa04520	Adherens junction	K06084	KOG1704	F	zinc ion binding	Nucleotide transport and metabolism	PF00307,PF15949,PF00412,PF00595	CH|DUF4757|LIM|PDZ	Calponin homology (CH) domain|Domain of unknown function (DUF4757)|LIM domain|PDZ domain	IPR001715,IPR036872,IPR031865,IPR029978,IPR001478,IPR036034,IPR003096,IPR001781	Domain|Homologous_superfamily|Domain|Family|Domain|Homologous_superfamily|Family|Domain	Calponin homology domain|CH domain superfamily|Domain of unknown function DUF4757|LIM domain only protein 7|PDZ domain|PDZ superfamily|Smooth muscle protein/calponin|Zinc finger, LIM-type
P35241	RDX	Radixin	63	42	114	24	583	68.5	6.37	370.05	52.7	56.9	42.6	63.3	92.2	79.5	63	152.3	102	156.6	105.1	147.5	90.8	152.7	142.8	7.8448e-05	0.00076303	-1.02883	0.490107	Radixin	5962	RDX	GO:0045176,GO:0051016,GO:0036120,GO:0097067,GO:0061028,GO:0061951,GO:1903392,GO:0045792,GO:0034260,GO:0034111,GO:0030335,GO:2000643,GO:1900087,GO:0010628,GO:0045732,GO:1902966,GO:0010737,GO:0072659,GO:0032231,GO:0008360,GO:0008361,GO:0043087,GO:1902115,GO:0032487,GO:1900027,GO:0005912,GO:0045177,GO:0016324,GO:0071944,GO:0051286,GO:0032154,GO:0030864,GO:0070062,GO:0005615,GO:0030175,GO:0005925,GO:…	apical protein localization|barbed-end actin filament capping|cellular response to platelet-derived growth factor stimulus|cellular response to thyroid hormone stimulus|establishment of endothelial barrier|establishment of protein localization to plasma membrane|negative regulation of adherens junction organization|negative regulation of cell size|negative regulation of GTPase activity|negative r…	hsa04530,hsa04810,hsa05206,hsa05205	Tight junction|Regulation of actin cytoskeleton|MicroRNAs in cancer|Proteoglycans in cancer	K05762	KOG3529	O	actin binding	Posttranslational modification, protein turnover, chaperones	PF00769,PF20492,PF09380,PF00373,PF09379	ERM_C|ERM_helical|FERM_C|FERM_M|FERM_N	Ezrin/radixin/moesin family C terminal|Ezrin/radixin/moesin, alpha-helical domain|FERM C-terminal PH-like domain|FERM central domain|FERM N-terminal domain	IPR019749,IPR011174,IPR011259,IPR041789,IPR046810,IPR000798,IPR014352,IPR035963,IPR019748,IPR019747,IPR000299,IPR018979,IPR018980,IPR008954,IPR011993,IPR029071	Domain|Family|Domain|Domain|Domain|Family|Homologous_superfamily|Homologous_superfamily|Domain|Conserved_site|Domain|Domain|Domain|Homologous_superfamily|Homologous_superfamily|Homologous_superfamily	Band 4.1 domain|Ezrin/radixin/moesin|Ezrin/radixin/moesin, C-terminal|ERM family, FERM domain C-lobe|Ezrin/radixin/moesin, alpha-helical domain|Ezrin/radixin/moesin-like|FERM/acyl-CoA-binding protein superfamily|FERM superfamily, second domain|FERM central domain|FERM conserved site|FERM domain|FERM, N-terminal|FERM, C-terminal PH-like domain|Moesin tail domain superfamily|PH-like domain superfam…	WP51,WP5199	Regulation of actin cytoskeleton|PtdIns(4,5)P2 in cytokinesis pathway
P02647	APOA1	Apolipoprotein A-I	78	30	203	29	267	30.8	5.76	637.51	31.8	47	51.4	18.2	77.6	33.2	53.3	117.5	202.3	171	257.8	98.5	119.5	132.2	88.8	0.000584024	0.00312334	-1.73348	0.300727	Apolipoprotein A-I	335	APOA1	GO:0030325,GO:0043534,GO:0006695,GO:0033344,GO:0042632,GO:0070508,GO:0008203,GO:0030301,GO:0001935,GO:0007186,GO:0008211,GO:0034380,GO:0034384,GO:0034375,GO:0007229,GO:0019915,GO:0042158,GO:0042157,GO:0050919,GO:0060354,GO:0002719,GO:0034115,GO:0051346,GO:0050728,GO:0032691,GO:0060761,GO:0010804,GO:0010903,GO:0018206,GO:0006656,GO:0046470,GO:0033700,GO:0055091,GO:0010875,GO:0090205,GO:1905920,GO:…	adrenal gland development|blood vessel endothelial cell migration|cholesterol biosynthetic process|cholesterol efflux|cholesterol homeostasis|cholesterol import|cholesterol metabolic process|cholesterol transport|endothelial cell proliferation|G protein-coupled receptor signaling pathway|glucocorticoid metabolic process|high-density lipoprotein particle assembly|high-density lipoprotein particle …	hsa03320,hsa04975,hsa04979,hsa04977,hsa05143,hsa05417	PPAR signaling pathway|Fat digestion and absorption|Cholesterol metabolism|Vitamin digestion and absorption|African trypanosomiasis|Lipid and atherosclerosis	K08757	ENOG502S1XQ	O	high-density lipoprotein particle receptor binding	Posttranslational modification, protein turnover, chaperones	PF01442	Apolipoprotein	Apolipoprotein A1/A4/E domain	IPR000074	Family	Apolipoprotein A/E	WP15,WP1533,WP176,WP2806,WP2878,WP2882,WP3601,WP3942,WP430,WP4522,WP5108,WP5109,WP5110,WP5111,WP5112,WP5115	Selenium micronutrient network|Vitamin B12 metabolism|Folate metabolism|Complement system|PPAR-alpha pathway|Nuclear receptors meta-pathway|Lipid particles composition|PPAR signaling pathway|Statin inhibition of cholesterol production|Metabolic pathway of LDL, HDL and TG, including diseases|Familial hyperlipidemia type 1|Familial hyperlipidemia type 2|Familial hyperlipidemia type 3|Familial hyper…
P02774	GC	Vitamin D-binding protein	62	28	106	27	474	52.9	5.45	403.49	70.7	57.9	84.3	37.6	99.4	41.7	54.8	95.3	148.4	169.4	186.2	107.1	101.8	123.7	121.8	0.000516619	0.00286197	-1.04641	0.484171	Vitamin D-binding protein	2638	GC	GO:0042359,GO:0051180,GO:0072562,GO:0005737,GO:0005829,GO:0070062,GO:0005576,GO:0005615,GO:0043202,GO:0003779,GO:1902118,GO:0005499,GO:0090482	vitamin D metabolic process|vitamin transport|blood microparticle|cytoplasm|cytosol|extracellular exosome|extracellular region|extracellular space|lysosomal lumen|actin binding|calcidiol binding|vitamin D binding|vitamin transmembrane transporter activity				ENOG502QTPW	O	calcidiol binding	Posttranslational modification, protein turnover, chaperones	PF00273,PF09164	Serum_albumin|VitD-bind_III	Serum albumin family|Vitamin D binding protein, domain III	IPR000264,IPR020858,IPR020857,IPR014760,IPR000213,IPR015247	Family|Homologous_superfamily|Conserved_site|Domain|Family|Domain	ALB/AFP/VDB|Serum albumin-like|Serum albumin, conserved site|Serum albumin, N-terminal|Vitamin D-binding protein|Vitamin D binding protein, domain III	WP1531	Vitamin D metabolism
Q07157	TJP1	Tight junction protein ZO-1	29	45	71	43	1748	195.3	6.7	252.87	48.9	64.5	53.4	49.1	90.7	77.9	65.9	149.9	104.9	129.7	123.7	158.8	103.3	143	136.1	7.80363e-06	0.000180103	-1.02764	0.490512	Tight junction protein ZO-1	7082	TJP1	GO:0031032,GO:0034334,GO:0098609,GO:0007043,GO:0045216,GO:0090557,GO:0035633,GO:2000250,GO:0043066,GO:0051497,GO:1905605,GO:0030335,GO:0008284,GO:2000049,GO:1903672,GO:0071896,GO:1902396,GO:0150105,GO:2000810,GO:1901888,GO:0051493,GO:0005912,GO:0043296,GO:0045177,GO:0016323,GO:0005923,GO:0030054,GO:0042995,GO:0005737,GO:0005829,GO:0005921,GO:0005886,GO:0002102,GO:0032991,GO:0070160,GO:0045296,GO:…	actomyosin structure organization|adherens junction maintenance|cell-cell adhesion|cell-cell junction assembly|cell-cell junction organization|establishment of endothelial intestinal barrier|maintenance of blood-brain barrier|negative regulation of actin cytoskeleton reorganization|negative regulation of apoptotic process|negative regulation of stress fiber assembly|positive regulation of blood-b…	hsa04520,hsa04530,hsa04540,hsa05110,hsa05120,hsa05130	Adherens junction|Tight junction|Gap junction|Vibrio cholerae infection|Epithelial cell signaling in Helicobacter pylori infection|Pathogenic Escherichia coli infection	K05701	KOG3580	O	establishment of endothelial intestinal barrier	Posttranslational modification, protein turnover, chaperones	PF00625,PF00595,PF07653,PF00791	Guanylate_kin|PDZ|SH3_2|ZU5	Guanylate kinase|PDZ domain|Variant SH3 domain|ZU5 domain	IPR008145,IPR008144,IPR027417,IPR001478,IPR036034,IPR036028,IPR001452,IPR005417,IPR005418,IPR035597,IPR000906	Domain|Domain|Homologous_superfamily|Domain|Homologous_superfamily|Homologous_superfamily|Domain|Family|Family|Domain|Domain	Guanylate kinase/L-type calcium channel beta subunit|Guanylate kinase-like domain|P-loop containing nucleoside triphosphate hydrolase|PDZ domain|PDZ superfamily|SH3-like domain superfamily|SH3 domain|Tight junction protein ZO|Tight junction protein ZO-1|ZO-1, SH3 domain|ZU5 domain	WP4239,WP4560,WP4659,WP4875,WP4905	Epithelial to mesenchymal transition in colorectal cancer|MFAP5 effect on permeability and motility of endothelial cells via cytoskeleton rearrangement|Gastrin signaling pathway|Disruption of postsynaptic signaling by CNV|1q21.1 copy number variation syndrome
P68871	HBB	Hemoglobin subunit beta	89	15	801	9	147	16	7.28	2520.75	129.3	62.6	117.5	29.5	29	28.2	32.3	158.1	162.5	191.8	239.5	105.8	82.9	84.2	46.8	0.0266363	0.0566737	-1.13009	0.456887	Hemoglobin subunit beta	3043	HBB	GO:0097746,GO:0015670,GO:0098869,GO:0042744,GO:0030185,GO:0015671,GO:0070527,GO:0010942,GO:0045429,GO:0008217,GO:0070293,GO:0042542,GO:0072562,GO:0005829,GO:0071682,GO:0070062,GO:0005576,GO:0005615,GO:1904813,GO:0031838,GO:0005833,GO:1904724,GO:0020037,GO:0031721,GO:0030492,GO:0046872,GO:0043177,GO:0019825,GO:0005344	blood vessel diameter maintenance|carbon dioxide transport|cellular oxidant detoxification|hydrogen peroxide catabolic process|nitric oxide transport|oxygen transport|platelet aggregation|positive regulation of cell death|positive regulation of nitric oxide biosynthetic process|regulation of blood pressure|renal absorption|response to hydrogen peroxide|blood microparticle|cytosol|endocytic vesicl…	hsa05144,hsa05143	Malaria|African trypanosomiasis	K13823	KOG3378	C	oxygen carrier activity	Energy production and conversion	PF00042	Globin	Globin	IPR000971,IPR009050,IPR012292,IPR002337	Domain|Homologous_superfamily|Homologous_superfamily|Family	Globin|Globin-like superfamily|Globin/Protoglobin|Hemoglobin, beta-type	WP15,WP1533,WP176,WP5115	Selenium micronutrient network|Vitamin B12 metabolism|Folate metabolism|Network map of SARS-CoV-2 signaling pathway
P00325	ADH1B	All-trans-retinol dehydrogenase [NAD(+)] ADH1B	68	26	164	11	375	39.8	8.19	588.42	29.7	66.8	46	33.7	92.8	60.4	97.6	164.9	108	105	136.8	115.9	155	139.7	147.7	6.52237e-05	0.000683463	-1.1367	0.4548	All-trans-retinol dehydrogenase [NAD(+)] ADH1B	125	ADH1B	GO:0006069,GO:0042573,GO:0001523,GO:0042572,GO:0005829,GO:0005654,GO:0005886,GO:0004024,GO:0004745,GO:0008270	ethanol oxidation|retinoic acid metabolic process|retinoid metabolic process|retinol metabolic process|cytosol|nucleoplasm|plasma membrane|alcohol dehydrogenase activity, zinc-dependent|NAD-retinol dehydrogenase activity|zinc ion binding	hsa00010,hsa00620,hsa00071,hsa00350,hsa00830,hsa00980,hsa00982,hsa04936	Glycolysis / Gluconeogenesis|Pyruvate metabolism|Fatty acid degradation|Tyrosine metabolism|Retinol metabolism|Metabolism of xenobiotics by cytochrome P450|Drug metabolism - cytochrome P450|Alcoholic liver disease	K13951	KOG0022	C	alcohol dehydrogenase (NAD) activity	Energy production and conversion	PF08240,PF00107	ADH_N|ADH_zinc_N	Alcohol dehydrogenase GroES-like domain|Zinc-binding dehydrogenase	IPR013149,IPR013154,IPR002328,IPR011032,IPR036291,IPR020843	Domain|Domain|Conserved_site|Homologous_superfamily|Homologous_superfamily|Domain	Alcohol dehydrogenase-like, C-terminal|Alcohol dehydrogenase, N-terminal|Alcohol dehydrogenase, zinc-type, conserved site|GroES-like superfamily|NAD(P)-binding domain superfamily|Polyketide synthase, enoylreductase domain	WP206,WP3996	Fatty acid omega-oxidation|Ethanol effects on histone modifications
P69905	HBA2	Hemoglobin subunit alpha	75	11	322	10	142	15.2	8.68	1165.31	108	66.1	118.5	32.7	33	32.4	38.4	168.1	152.4	193.5	231.5	109.3	84.6	82	49.5	0.0193334	0.0440833	-1.12679	0.457933	Hemoglobin subunit alpha	3040	HBA2	GO:0015670,GO:0098869,GO:0042744,GO:0030185,GO:0015671,GO:0010942,GO:0042542,GO:0072562,GO:0005829,GO:0022627,GO:0071682,GO:0070062,GO:0005576,GO:0005615,GO:0031838,GO:0005833,GO:0016020,GO:0001664,GO:0020037,GO:0005506,GO:0043177,GO:0019825,GO:0005344	carbon dioxide transport|cellular oxidant detoxification|hydrogen peroxide catabolic process|nitric oxide transport|oxygen transport|positive regulation of cell death|response to hydrogen peroxide|blood microparticle|cytosol|cytosolic small ribosomal subunit|endocytic vesicle lumen|extracellular exosome|extracellular region|extracellular space|haptoglobin-hemoglobin complex|hemoglobin complex|mem…	hsa05144,hsa05143	Malaria|African trypanosomiasis	K13822	KOG3378	C	oxygen carrier activity	Energy production and conversion	PF00042	Globin	Globin	IPR000971,IPR009050,IPR012292,IPR002338,IPR002339	Domain|Homologous_superfamily|Homologous_superfamily|Family|Family	Globin|Globin-like superfamily|Globin/Protoglobin|Hemoglobin, alpha-type|Hemoglobin, pi
Q9BXM0	PRX	Periaxin	33	32	58	32	1461	154.8	7.5	193	50.8	76.6	65.7	46.9	82	72.6	55.2	184.6	55.7	163.1	81.8	211.2	59.3	136.9	157.7	0.0117348	0.0299701	-1.0308	0.489438	Periaxin	57716	PRX	GO:0008366,GO:0032287,GO:0043484,GO:0070161,GO:0005737,GO:0005634,GO:0005886	axon ensheathment|peripheral nervous system myelin maintenance|regulation of RNA splicing|anchoring junction|cytoplasm|nucleus|plasma membrane				ENOG502QS7Y	S	axon ensheathment	Function unknown				IPR001478,IPR036034	Domain|Homologous_superfamily	PDZ domain|PDZ superfamily
P02042	HBD	Hemoglobin subunit delta	78	12	409	6	147	16	8.05	1330.73	124.5	56.7	117.5	25	27.3	24.8	31.4	148.2	176	205.2	261.8	110.7	73.9	75	41.9	0.0312898	0.0638796	-1.23144	0.425891	Hemoglobin subunit delta	3045	HBD	GO:0015670,GO:0098869,GO:0042744,GO:0015671,GO:0010942,GO:0072562,GO:0005829,GO:0031838,GO:0005833,GO:0020037,GO:0031721,GO:0046872,GO:0043177,GO:0019825,GO:0005344	carbon dioxide transport|cellular oxidant detoxification|hydrogen peroxide catabolic process|oxygen transport|positive regulation of cell death|blood microparticle|cytosol|haptoglobin-hemoglobin complex|hemoglobin complex|heme binding|hemoglobin alpha binding|metal ion binding|organic acid binding|oxygen binding|oxygen carrier activity				KOG3378	C	oxygen carrier activity	Energy production and conversion	PF00042	Globin	Globin	IPR000971,IPR009050,IPR012292,IPR002337	Domain|Homologous_superfamily|Homologous_superfamily|Family	Globin|Globin-like superfamily|Globin/Protoglobin|Hemoglobin, beta-type	WP3888,WP5115	VEGFA-VEGFR2 signaling|Network map of SARS-CoV-2 signaling pathway
O95810	CAVIN2	Caveolae-associated protein 2	60	23	75	23	425	47.1	5.21	281.47	32.3	61.3	43.2	31.3	106.6	85.6	67.3	173	113.1	127.7	141.8	157	86	148.1	125.8	0.000200725	0.00146654	-1.134	0.455651	Caveolae-associated protein 2	8436	CAVIN2	GO:0097320,GO:0005901,GO:0005737,GO:0005829,GO:0045121,GO:0005654,GO:0005886,GO:0001786,GO:0005543,GO:0005080	plasma membrane tubulation|caveola|cytoplasm|cytosol|membrane raft|nucleoplasm|plasma membrane|phosphatidylserine binding|phospholipid binding|protein kinase C binding				ENOG502QQCA	S	negative regulation of fermentation	Function unknown	PF15237	PTRF_SDPR	PTRF/SDPR family	IPR026752	Family	Cavin family	WP2880,WP2882	Glucocorticoid receptor pathway|Nuclear receptors meta-pathway
P02790	HPX	Hemopexin	56	20	99	19	462	51.6	7.02	353.58	33.5	104	44.4	53.8	102.1	38.5	62.5	118.5	164.3	156	162.5	95.2	102.8	136.5	125.3	0.000319185	0.002058	-1.08128	0.472609	Hemopexin	3263	HPX	GO:0006879,GO:0042168,GO:0015886,GO:0020027,GO:0002925,GO:0002639,GO:0060335,GO:0042531,GO:0060333,GO:0007260,GO:0072562,GO:0062023,GO:0071682,GO:0070062,GO:0005576,GO:0005615,GO:0015232,GO:0046872	cellular iron ion homeostasis|heme metabolic process|heme transport|hemoglobin metabolic process|positive regulation of humoral immune response mediated by circulating immunoglobulin|positive regulation of immunoglobulin production|positive regulation of type II interferon-mediated signaling pathway|positive regulation of tyrosine phosphorylation of STAT protein|type II interferon-mediated signal…				KOG1565	M	metalloendopeptidase activity	Cell wall/membrane/envelope biogenesis	PF00045	Hemopexin	Hemopexin	IPR016358,IPR000585,IPR036375,IPR018487,IPR018486	Family|Domain|Homologous_superfamily|Repeat|Conserved_site	Hemopexin|Hemopexin-like domain|Hemopexin-like domain superfamily|Hemopexin-like repeats|Hemopexin, conserved site
Q9UPQ0	LIMCH1	LIM and calponin homology domains-containing protein 1	33	33	51	33	1083	121.8	6.47	154.66	41.6	54.1	43.1	39.4	91.9	62.3	60	160.7	129.4	127	126.7	160.7	113.9	152.6	136.5	6.71346e-07	5.12164e-05	-1.30426	0.404927	LIM and calponin homology domains-containing protein 1	22998	LIMCH1	GO:0031032,GO:0060327,GO:0030336,GO:0001934,GO:0051496,GO:0051893,GO:0005737,GO:0001725,GO:0003779,GO:0046872,GO:0032034	actomyosin structure organization|cytoplasmic actin-based contraction involved in cell motility|negative regulation of cell migration|positive regulation of protein phosphorylation|positive regulation of stress fiber assembly|regulation of focal adhesion assembly|cytoplasm|stress fiber|actin binding|metal ion binding|myosin II head/neck binding				KOG1704	F	zinc ion binding	Nucleotide transport and metabolism	PF00307,PF15949,PF00412	CH|DUF4757|LIM	Calponin homology (CH) domain|Domain of unknown function (DUF4757)|LIM domain	IPR001997,IPR001715,IPR036872,IPR031865,IPR003096,IPR001781	Family|Domain|Homologous_superfamily|Domain|Family|Domain	Calponin/LIMCH1|Calponin homology domain|CH domain superfamily|Domain of unknown function DUF4757|Smooth muscle protein/calponin|Zinc finger, LIM-type
P21291	CSRP1	Cysteine and glycine-rich protein 1	76	16	67	16	193	20.6	8.57	256.88	35.9	87.6	41.2	34.2	104.9	47.7	56	150.2	130.1	113.6	113.6	165.1	173.6	121	125.4	4.65889e-05	0.00054328	-1.23025	0.426244	Cysteine and glycine-rich protein 1	1465	CSRP1	GO:0030036,GO:0060537,GO:0070527,GO:0045214,GO:0005737,GO:0070062,GO:0005925,GO:0005634,GO:0030018,GO:0042805,GO:0003723,GO:0008307,GO:0008270	actin cytoskeleton organization|muscle tissue development|platelet aggregation|sarcomere organization|cytoplasm|extracellular exosome|focal adhesion|nucleus|Z disc|actinin binding|RNA binding|structural constituent of muscle|zinc ion binding				KOG1700	Z	sulfur oxidation	Cytoskeleton	PF00412	LIM	LIM domain	IPR001781	Domain	Zinc finger, LIM-type	WP3584,WP3888	MECP2 and associated Rett syndrome|VEGFA-VEGFR2 signaling
Q9NZN3	EHD3	EH domain-containing protein 3	47	21	54	11	535	60.8	6.57	169.34	45.9	58.6	49.1	49.8	55.1	55.6	51.4	163.5	64.1	170.1	110	220	76.6	137.9	192.3	0.000912616	0.00434487	-1.44147	0.368192	EH domain-containing protein 3	30845	EHD3	GO:0060271,GO:0034498,GO:0032456,GO:0006897,GO:0016197,GO:0090160,GO:1901387,GO:0051260,GO:0072659,GO:0015031,GO:0001881,GO:1903779,GO:0086036,GO:0055117,GO:1903358,GO:0020018,GO:0005737,GO:0005829,GO:0005769,GO:0030139,GO:0010008,GO:0005925,GO:0043231,GO:0005634,GO:0048471,GO:0055038,GO:0005524,GO:0005509,GO:0005525,GO:0003676	cilium assembly|early endosome to Golgi transport|endocytic recycling|endocytosis|endosomal transport|Golgi to lysosome transport|positive regulation of voltage-gated calcium channel activity|protein homooligomerization|protein localization to plasma membrane|protein transport|receptor recycling|regulation of cardiac conduction|regulation of cardiac muscle cell membrane potential|regulation of ca…	hsa04144	Endocytosis	K12476	KOG1954	G	endocytic recycling	Carbohydrate transport and metabolism	PF18150,PF00350,PF12763,PF16880	DUF5600|Dynamin_N|EF-hand_4|EHD_N	Domain of unknown function (DUF5600)|Dynamin family|Cytoskeletal-regulatory complex EF hand|N-terminal EH-domain containing protein	IPR040990,IPR045063,IPR011992,IPR018247,IPR002048,IPR000261,IPR031692,IPR030381,IPR027417	Domain|Domain|Homologous_superfamily|Binding_site|Domain|Domain|Domain|Domain|Homologous_superfamily	Domain of unknown function DUF5600|Dynamin, N-terminal|EF-hand domain pair|EF-Hand 1, calcium-binding site|EF-hand domain|EH domain|EH domain-containing protein, N-terminal|Dynamin-type guanine nucleotide-binding (G) domain|P-loop containing nucleoside triphosphate hydrolase	WP4352	Ciliary landscape
P51911	CNN1	Calponin-1	61	15	53	13	297	33.2	9.07	190.58	30.4	108.7	39.5	43.3	68.8	54.6	46.9	130.1	174.3	116.1	115.7	239.9	157.8	95.4	78.4	0.0021291	0.00813605	-1.30526	0.404648	Calponin-1	1264	CNN1	GO:0031032,GO:1904706,GO:0006940,GO:0005856,GO:0005925,GO:0003779,GO:0005516	actomyosin structure organization|negative regulation of vascular associated smooth muscle cell proliferation|regulation of smooth muscle contraction|cytoskeleton|focal adhesion|actin binding|calmodulin binding				KOG2046	Z	actin binding	Cytoskeleton	PF00402,PF00307	Calponin|CH	Calponin family repeat|Calponin homology (CH) domain	IPR001997,IPR000557,IPR001715,IPR036872,IPR003096	Family|Repeat|Domain|Homologous_superfamily|Family	Calponin/LIMCH1|Calponin repeat|Calponin homology domain|CH domain superfamily|Smooth muscle protein/calponin	WP2197,WP289	Endothelin pathways|Myometrial relaxation and contraction pathways
Q9NZU5	LMCD1	LIM and cysteine-rich domains protein 1	64	22	48	22	365	40.8	7.93	164.12	51.5	72.9	49	51.5	84.6	60.6	59.2	190.6	110.6	130.4	131.2	156.5	113.2	111.8	126.4	2.45377e-05	0.00036001	-1.12585	0.458232	LIM and cysteine-rich domains protein 1	29995	LMCD1	GO:0000122,GO:0070886,GO:0010611,GO:0005737,GO:0005654,GO:0005634,GO:0003714,GO:0008270	negative regulation of transcription by RNA polymerase II|positive regulation of calcineurin-NFAT signaling cascade|regulation of cardiac muscle hypertrophy|cytoplasm|nucleoplasm|nucleus|transcription corepressor activity|zinc ion binding				KOG1704	F	zinc ion binding	Nucleotide transport and metabolism	PF00412,PF06297	LIM|PET	LIM domain|PET Domain	IPR010442,IPR033724,IPR001781	Domain|Domain|Domain	PET domain|PET testin|Zinc finger, LIM-type
Q14847	LASP1	LIM and SH3 domain protein 1	56	18	52	18	261	29.7	7.05	162.51	60.1	84.6	57.7	49.6	79.5	60.6	58.2	145.8	133.8	124.7	112.5	141.9	153.3	125.5	112.2	4.84418e-07	4.64748e-05	-1.02837	0.490263	LIM and SH3 domain protein 1	3927	LASP1	GO:0006811,GO:0030864,GO:0005737,GO:0005925,GO:0051015,GO:0045296,GO:0015075,GO:0046872	ion transport|cortical actin cytoskeleton|cytoplasm|focal adhesion|actin filament binding|cadherin binding|ion transmembrane transporter activity|metal ion binding				KOG1702	Z	actin binding	Cytoskeleton	PF00412,PF00880,PF14604	LIM|Nebulin|SH3_9	LIM domain|Nebulin repeat|Variant SH3 domain	IPR035630,IPR000900,IPR036028,IPR001452,IPR001781	Domain|Repeat|Homologous_superfamily|Domain|Domain	Lasp1, SH3 domain|Nebulin repeat|SH3-like domain superfamily|SH3 domain|Zinc finger, LIM-type	WP5287	17q12 copy number variation syndrome
P08473	MME	Neprilysin	38	25	44	25	750	85.5	5.73	142.79	58.1	46.2	55.7	43.2	68.2	62.9	54.9	218.6	87.6	101.1	197.4	100.8	117.6	166.2	121.6	0.000695522	0.00356603	-1.3205	0.400396	Neprilysin	4311	MME	GO:0007568,GO:0097242,GO:0150094,GO:0050435,GO:0010815,GO:0071345,GO:0071492,GO:0071493,GO:0046449,GO:0042447,GO:0001822,GO:0007611,GO:0030324,GO:0061837,GO:0006518,GO:0001890,GO:1900273,GO:0050769,GO:0030163,GO:0016485,GO:0006508,GO:0090399,GO:0043627,GO:0019233,GO:0010814,GO:0030424,GO:0005903,GO:0009986,GO:0005737,GO:0031410,GO:0030425,GO:0005769,GO:0070062,GO:0005925,GO:0016020,GO:0045121,GO:…	aging|amyloid-beta clearance|amyloid-beta clearance by cellular catabolic process|amyloid-beta metabolic process|bradykinin catabolic process|cellular response to cytokine stimulus|cellular response to UV-A|cellular response to UV-B|creatinine metabolic process|hormone catabolic process|kidney development|learning or memory|lung development|neuropeptide processing|peptide metabolic process|placen…	hsa04640,hsa04614,hsa04974,hsa05010	Hematopoietic cell lineage|Renin-angiotensin system|Protein digestion and absorption|Alzheimer disease	K01389	KOG3624	O	metalloendopeptidase activity. It is involved in the biological process described with proteolysis	Posttranslational modification, protein turnover, chaperones	PF01431,PF05649	Peptidase_M13|Peptidase_M13_N	Peptidase family M13|Peptidase family M13	IPR024079,IPR000718,IPR018497,IPR042089,IPR008753	Homologous_superfamily|Family|Domain|Homologous_superfamily|Domain	Metallopeptidase, catalytic domain superfamily|Peptidase M13|Peptidase M13, C-terminal domain|Peptidase M13, domain 2|Peptidase M13, N-terminal domain	WP2059,WP2572,WP5124	Alzheimer's disease and miRNA effects|Primary focal segmental glomerulosclerosis (FSGS)|Alzheimer's disease
Q9UGT4	SUSD2	Sushi domain-containing protein 2	33	17	39	17	822	90.2	6.28	145.46	45.9	47.7	46.2	42.4	61	57.6	65.4	156.9	116.1	134.9	130.1	192.3	116	171.2	116.3	2.7021e-06	0.000103695	-1.43782	0.369125	Sushi domain-containing protein 2	56241	SUSD2	GO:1902807,GO:0051782,GO:0070062,GO:0005615,GO:0005886	negative regulation of cell cycle G1/S phase transition|negative regulation of cell division|extracellular exosome|extracellular space|plasma membrane				KOG4291	KLT	Sushi, nidogen and EGF-like	Transcription|Replication, recombination and repair|Signal transduction mechanisms	PF03782,PF01033,PF00084,PF00094	AMOP|Somatomedin_B|Sushi|VWD	AMOP domain|Somatomedin B domain|Sushi repeat (SCR repeat)|von Willebrand factor type D domain	IPR005533,IPR036024,IPR001212,IPR035976,IPR000436,IPR001846	Domain|Homologous_superfamily|Domain|Homologous_superfamily|Domain|Domain	AMOP domain|Somatomedin B-like domain superfamily|Somatomedin B domain|Sushi/SCR/CCP superfamily|Sushi/SCR/CCP domain|von Willebrand factor, type D domain
P12821	ACE	Angiotensin-converting enzyme	19	23	33	23	1306	149.6	6.39	118.21	47.6	43.4	42.2	76.5	66	87.1	89.1	138.3	63.4	131.1	134.2	169.4	79.8	162.9	168.9	0.0016352	0.00668429	-1.02092	0.492803	Angiotensin-converting enzyme	1636	ACE	GO:0007568,GO:0050435,GO:0060978,GO:0002003,GO:0031100,GO:0002474,GO:0050482,GO:0097746,GO:0001974,GO:0010815,GO:0007420,GO:0071838,GO:1904045,GO:0071333,GO:0042755,GO:0009792,GO:0007565,GO:0060047,GO:0060218,GO:0042447,GO:0042445,GO:0001822,GO:0048286,GO:0008584,GO:0032943,GO:0090281,GO:1903597,GO:0010629,GO:0046325,GO:0032091,GO:0035814,GO:0002446,GO:0043171,GO:0043065,GO:0050729,GO:0050769,GO:…	aging|amyloid-beta metabolic process|angiogenesis involved in coronary vascular morphogenesis|angiotensin maturation|animal organ regeneration|antigen processing and presentation of peptide antigen via MHC class I|arachidonic acid secretion|blood vessel diameter maintenance|blood vessel remodeling|bradykinin catabolic process|brain development|cell proliferation in bone marrow|cellular response t…	hsa04924,hsa04614,hsa05171,hsa05142,hsa05410,hsa05415	Renin secretion|Renin-angiotensin system|Coronavirus disease - COVID-19|Chagas disease|Hypertrophic cardiomyopathy|Diabetic cardiomyopathy	K01283	KOG3690	M	peptidyl-dipeptidase activity	Cell wall/membrane/envelope biogenesis	PF01401	Peptidase_M2	Angiotensin-converting enzyme	IPR001548	Family	Peptidase M2, peptidyl-dipeptidase A	WP4756,WP4799,WP4818,WP4883,WP4969,WP5038,WP5133,WP5183,WP554	Renin-angiotensin-aldosterone system (RAAS)|Downregulation of ACE2 by SARS-CoV-2 spike protein|Conversion of angiotensinogen to angiotensin II |SARS-CoV-2 and ACE2 receptor: molecular mechanisms|RAS and bradykinin pathways in COVID-19|Mitochondrial immune response to SARS-CoV-2|Non-classical role of vitamin D|SARS-CoV-2 mitochondrial chronic oxidative stress and endothelial dysfunction|ACE inhibi…
O60504	SORBS3	Vinexin	27	18	38	18	671	75.3	9.45	136.25	38.3	74.9	46	41	108.7	77	66	138.7	125.8	109.5	128.6	139.1	152.1	128.4	126	1.67266e-05	0.00028319	-1.02119	0.492709	Vinexin	10174	SORBS3	GO:0007015,GO:0007155,GO:0031589,GO:0000165,GO:0000122,GO:0051495,GO:0043410,GO:0051496,GO:0030055,GO:0005737,GO:0005856,GO:0005829,GO:0005925,GO:0005634,GO:0005200,GO:0017166	actin filament organization|cell adhesion|cell-substrate adhesion|MAPK cascade|negative regulation of transcription by RNA polymerase II|positive regulation of cytoskeleton organization|positive regulation of MAPK cascade|positive regulation of stress fiber assembly|cell-substrate junction|cytoplasm|cytoskeleton|cytosol|focal adhesion|nucleus|structural constituent of cytoskeleton|vinculin binding				KOG4225	P	superoxide-generating NADPH oxidase activator activity	Inorganic ion transport and metabolism	PF00018,PF14604,PF02208	SH3_1|SH3_9|Sorb	SH3 domain|Variant SH3 domain|Sorbin homologous domain	IPR036028,IPR001452,IPR003127,IPR035609,IPR035608,IPR035607	Homologous_superfamily|Domain|Domain|Domain|Domain|Domain	SH3-like domain superfamily|SH3 domain|SoHo domain|Vinexin, SH3 domain 1|Vinexin, SH3 domain 2|Vinexin, SH3 domain 3
Q13642	FHL1	Four and a half LIM domains protein 1	46	14	60	14	323	36.2	8.97	195.07	24.5	70.8	30.8	32.4	123.4	60.7	78.6	120.3	109.2	112.2	100.2	142.3	176.2	159.3	158.9	0.00051401	0.00285984	-1.16394	0.446293	Four and a half LIM domains protein 1	2273	FHL1	GO:0009887,GO:0030154,GO:0007517,GO:0030308,GO:2000134,GO:0010972,GO:0043268,GO:0003254,GO:1901016,GO:0005737,GO:0005829,GO:0005925,GO:0005634,GO:0005886,GO:0046872,GO:0044325	animal organ morphogenesis|cell differentiation|muscle organ development|negative regulation of cell growth|negative regulation of G1/S transition of mitotic cell cycle|negative regulation of G2/M transition of mitotic cell cycle|positive regulation of potassium ion transport|regulation of membrane depolarization|regulation of potassium ion transmembrane transporter activity|cytoplasm|cytosol|foc…	hsa04630	JAK-STAT signaling pathway	K14365	KOG1704	F	zinc ion binding	Nucleotide transport and metabolism	PF00412	LIM	LIM domain	IPR042997,IPR001781	Family|Domain	Four and a half LIM domains protein 1|Zinc finger, LIM-type	WP61	Notch signaling pathway
O95171	SCEL	Sciellin	39	28	36	27	688	77.5	9.38	101.04	68	52	90	46.4	45.3	49.4	46.1	220.3	81.7	170.2	77.5	184.7	87.4	182.5	98.6	0.00320102	0.0109443	-1.28072	0.41159	Sciellin	8796	SCEL	GO:0009792,GO:0008544,GO:0030216,GO:0090263,GO:0009612,GO:0001533,GO:0005737,GO:0070062,GO:0048471,GO:0046872	embryo development ending in birth or egg hatching|epidermis development|keratinocyte differentiation|positive regulation of canonical Wnt signaling pathway|response to mechanical stimulus|cornified envelope|cytoplasm|extracellular exosome|perinuclear region of cytoplasm|metal ion binding				KOG1704	F	zinc ion binding	Nucleotide transport and metabolism				IPR001781	Domain	Zinc finger, LIM-type	WP5055	Burn wound healing
Q15109	AGER	Advanced glycosylation end product-specific receptor	38	10	47	10	404	42.8	6.13	175.99	23.4	26.6	22.9	24.7	42.3	50.5	48.1	215.5	121.1	150.8	162.2	175.5	111.1	182.1	143.2	5.32315e-07	4.91629e-05	-2.21043	0.216069	Advanced glycosylation end product-specific receptor	177	AGER	GO:0048143,GO:0007166,GO:1904646,GO:0010255,GO:0050930,GO:0006954,GO:0007611,GO:0001774,GO:1903523,GO:0032693,GO:1900453,GO:1900272,GO:0031175,GO:0042104,GO:1902961,GO:0032722,GO:2001200,GO:1904472,GO:0070374,GO:0034116,GO:0032731,GO:0032735,GO:0032755,GO:0046330,GO:0043507,GO:0071639,GO:2000439,GO:0051092,GO:1901224,GO:1900745,GO:0001934,GO:0032760,GO:0072657,GO:2000514,GO:0051101,GO:0050727,GO:…	astrocyte activation|cell surface receptor signaling pathway|cellular response to amyloid-beta|glucose mediated signaling pathway|induction of positive chemotaxis|inflammatory response|learning or memory|microglial cell activation|negative regulation of blood circulation|negative regulation of interleukin-10 production|negative regulation of long-term synaptic depression|negative regulation of lo…	hsa04613,hsa05010,hsa05022,hsa05417,hsa05415,hsa04933	Neutrophil extracellular trap formation|Alzheimer disease|Pathways of neurodegeneration - multiple diseases|Lipid and atherosclerosis|Diabetic cardiomyopathy|AGE-RAGE signaling pathway in diabetic complications	K19722	ENOG502SQ8N	S	negative regulation of advanced glycation end-product receptor activity	Function unknown	PF08205,PF00047,PF13895	C2-set_2|ig|Ig_2	CD80-like C2-set immunoglobulin domain |Immunoglobulin domain|Immunoglobulin domain	IPR013162,IPR007110,IPR036179,IPR013783,IPR003006,IPR003599,IPR003598,IPR013151	Domain|Domain|Homologous_superfamily|Homologous_superfamily|Conserved_site|Domain|Domain|Domain	CD80-like, immunoglobulin C2-set|Immunoglobulin-like domain|Immunoglobulin-like domain superfamily|Immunoglobulin-like fold|Immunoglobulin/major histocompatibility complex, conserved site|Immunoglobulin subtype|Immunoglobulin subtype 2|Immunoglobulin	WP2059,WP2324,WP2882,WP2884,WP4479,WP5087,WP5124,WP5283	Alzheimer's disease and miRNA effects|AGE/RAGE pathway|Nuclear receptors meta-pathway|NRF2 pathway|Supression of HMGB1 mediated inflammation by THBD|Malignant pleural mesothelioma|Alzheimer's disease|Chronic hyperglycemia impairment of neuron function
Q15661	TPSAB1	Tryptase alpha/beta-1	29	8	91	7	275	30.5	7.11	291.16	25	33.4	30.4	30.9	103.6	66.7	83.7	89.2	210.9	77.1	165.2	139.6	184	155.4	104.9	0.0011267	0.00511416	-1.39899	0.379194	Tryptase alpha/beta-1	7177	TPSAB1	GO:0006952,GO:0022617,GO:0006508,GO:0005576,GO:0005615,GO:1905368,GO:0042802,GO:0004252,GO:0008236	defense response|extracellular matrix disassembly|proteolysis|extracellular region|extracellular space|peptidase complex|identical protein binding|serine-type endopeptidase activity|serine-type peptidase activity	hsa05164	Influenza A	K01340	KOG3627	O	serine-type endopeptidase activity	Posttranslational modification, protein turnover, chaperones	PF00089	Trypsin	Trypsin	IPR009003,IPR043504,IPR001314,IPR001254,IPR018114,IPR033116	Homologous_superfamily|Homologous_superfamily|Family|Domain|Active_site|Active_site	Peptidase S1, PA clan|Peptidase S1, PA clan, chymotrypsin-like fold|Peptidase S1A, chymotrypsin family|Serine proteases, trypsin domain|Serine proteases, trypsin family, histidine active site|Serine proteases, trypsin family, serine active site
Q03135	CAV1	Caveolin-1	68	11	64	11	178	20.5	6.02	211.64	29.4	73.3	44.5	32.6	82.6	76.5	66.7	163	108.5	134.6	145.1	178.2	102	137.6	125.3	2.60286e-05	0.000373725	-1.23923	0.423598	Caveolin-1	857	CAV1	GO:0001525,GO:0086098,GO:0097190,GO:0071711,GO:0055074,GO:0006816,GO:0070836,GO:0072584,GO:0030154,GO:0006874,GO:0071360,GO:0071455,GO:0071375,GO:0009267,GO:0071560,GO:0042632,GO:0030301,GO:0019221,GO:0001935,GO:0051649,GO:0048144,GO:0002067,GO:0038016,GO:0007595,GO:0019915,GO:0032507,GO:0030879,GO:0060056,GO:0000165,GO:0051899,GO:0046716,GO:2000811,GO:0030514,GO:0090090,GO:0001960,GO:0001937,GO:…	angiogenesis|angiotensin-activated signaling pathway involved in heart process|apoptotic signaling pathway|basement membrane organization|calcium ion homeostasis|calcium ion transport|caveola assembly|caveolin-mediated endocytosis|cell differentiation|cellular calcium ion homeostasis|cellular response to exogenous dsRNA|cellular response to hyperoxia|cellular response to peptide hormone stimulus|…	hsa04144,hsa04510,hsa05205,hsa05100,hsa05020,hsa05418,hsa05416	Endocytosis|Focal adhesion|Proteoglycans in cancer|Bacterial invasion of epithelial cells|Prion disease|Fluid shear stress and atherosclerosis|Viral myocarditis	K06278	ENOG502QUK5	U	caveola assembly	Intracellular trafficking, secretion, and vesicular transport	PF01146	Caveolin	Caveolin	IPR001612,IPR018361	Family|Conserved_site	Caveolin|Caveolin, conserved site	WP138,WP185,WP2817,WP306,WP366,WP3888,WP4217,WP4298,WP4341,WP437,WP5101	Androgen receptor signaling pathway|Integrin-mediated cell adhesion|Mammary gland development pathway - Pregnancy and lactation (Stage 3 of 4)|Focal adhesion|TGF-beta signaling pathway|VEGFA-VEGFR2 signaling|Ebola virus infection in host|Acute viral myocarditis|Non-genomic actions of 1,25 dihydroxyvitamin D3|EGF/EGFR signaling pathway|Congenital generalized lipodystrophy
Q9NZA1	CLIC5	Chloride intracellular channel protein 5	36	12	28	10	410	46.5	4.82	121.04	40	43.1	39.7	37.3	89.4	71.8	64.8	154.1	106	151.5	112.6	156.7	96.6	159.1	177.3	2.71692e-05	0.00038573	-1.33593	0.396137	Chloride intracellular channel protein 5	53405	CLIC5	GO:0006821,GO:0007565,GO:0034765,GO:0050896,GO:0007605,GO:0007601,GO:0015629,GO:0016324,GO:0005938,GO:0034707,GO:0070062,GO:0005794,GO:0005815,GO:0032421,GO:0005254,GO:0005244	chloride transport|female pregnancy|regulation of ion transmembrane transport|response to stimulus|sensory perception of sound|visual perception|actin cytoskeleton|apical plasma membrane|cell cortex|chloride channel complex|extracellular exosome|Golgi apparatus|microtubule organizing center|stereocilium bundle|chloride channel activity|voltage-gated ion channel activity				KOG1422	O	chloride channel activity	Posttranslational modification, protein turnover, chaperones	PF13409	GST_N_2	Glutathione S-transferase, N-terminal domain	IPR002946,IPR042069,IPR010987,IPR036282,IPR040079,IPR004045,IPR036249	Family|Domain|Domain|Homologous_superfamily|Family|Domain|Homologous_superfamily	Intracellular chloride channel|CLIC5, C-terminal GST domain|Glutathione S-transferase, C-terminal-like|Glutathione S-transferase, C-terminal domain superfamily|Glutathione transferase family|Glutathione S-transferase, N-terminal|Thioredoxin-like superfamily
P51608	MECP2	Methyl-CpG-binding protein 2	41	18	27	18	486	52.4	9.95	96.73	47.1	68.4	45.6	36.5	69.6	60.4	66.1	145.6	134.2	126.1	142.1	144.2	140.9	136.8	136.4	7.24102e-10	1.14625e-06	-1.29793	0.40671	Methyl-CpG-binding protein 2	4204	MECP2	GO:0008344,GO:0001662,GO:0032048,GO:0050432,GO:0006576,GO:0021549,GO:0016358,GO:0060079,GO:0014009,GO:0008211,GO:0006541,GO:0031507,GO:0016573,GO:0016571,GO:0006020,GO:0007616,GO:0060291,GO:0007052,GO:0016525,GO:0043537,GO:0045892,GO:0010629,GO:0043524,GO:0051151,GO:0000122,GO:2000820,GO:0001976,GO:0042551,GO:0007219,GO:0046470,GO:0008284,GO:1905643,GO:0010971,GO:0060252,GO:1900114,GO:0090063,GO:…	adult locomotory behavior|behavioral fear response|cardiolipin metabolic process|catecholamine secretion|cellular biogenic amine metabolic process|cerebellum development|dendrite development|excitatory postsynaptic potential|glial cell proliferation|glucocorticoid metabolic process|glutamine metabolic process|heterochromatin formation|histone acetylation|histone methylation|inositol metabolic pro…				KOG4161	J	methyl-CpG binding	Translation, ribosomal structure and biogenesis	PF01429	MBD	Methyl-CpG binding domain	IPR016177,IPR017353,IPR045138,IPR001739	Homologous_superfamily|Family|Family|Domain	DNA-binding domain superfamily|Methyl-CpG binding protein MeCP2|Methyl-CpG binding protein MeCP2/MBD4|Methyl-CpG DNA binding	WP2858,WP3584,WP3624,WP4312,WP4533,WP4549,WP4577,WP5265,WP706	Ectoderm differentiation|MECP2 and associated Rett syndrome|Lung fibrosis|Rett syndrome causing genes|Transcription co-factors SKI and SKIL protein partners|Fragile X syndrome|Neurodegeneration with brain iron accumulation (NBIA) subtypes pathway|Neurogenesis regulation in the olfactory epithelium|Sudden infant death syndrome (SIDS) susceptibility pathways
P04196	HRG	Histidine-rich glycoprotein	29	15	39	15	525	59.5	7.5	131.7	58.2	41.8	78.7	36.4	83.8	53.9	63.8	88.9	197.6	145.9	155.1	112.3	122.9	150.2	110.5	0.00014122	0.00114789	-1.18619	0.439463	Histidine-rich glycoprotein	3273	HRG	GO:0001525,GO:0061844,GO:0006935,GO:0051838,GO:0050832,GO:0042730,GO:0015886,GO:0016525,GO:0043537,GO:0007162,GO:0033629,GO:0030308,GO:0008285,GO:0010951,GO:2001027,GO:0051918,GO:0010593,GO:1900747,GO:0030168,GO:0043065,GO:2000504,GO:0051894,GO:0002839,GO:0032956,GO:0030193,GO:0010468,GO:0050730,GO:0010543,GO:0043254,GO:0072562,GO:0009986,GO:0062023,GO:0036019,GO:0070062,GO:0005576,GO:0005886,GO:…	angiogenesis|antimicrobial humoral immune response mediated by antimicrobial peptide|chemotaxis|cytolysis by host of symbiont cells|defense response to fungus|fibrinolysis|heme transport|negative regulation of angiogenesis|negative regulation of blood vessel endothelial cell migration|negative regulation of cell adhesion|negative regulation of cell adhesion mediated by integrin|negative regulatio…				ENOG502S50D	S	positive regulation of blood vessel remodeling	Function unknown	PF00031	Cystatin	Cystatin domain	IPR000010,IPR046350	Domain|Homologous_superfamily	Cystatin domain|Cystatin superfamily	WP5115	Network map of SARS-CoV-2 signaling pathway
Q96JY6	PDLIM2	PDZ and LIM domain protein 2	48	13	29	13	352	37.4	8.72	108.48	53.2	60.3	61.5	44.6	81.7	51.6	52.1	194.3	113.2	144.2	118.4	151.6	112.1	134.4	126.8	8.31781e-06	0.000185859	-1.24229	0.422701	PDZ and LIM domain protein 2	64236	PDLIM2	GO:0030036,GO:0007507,GO:0061061,GO:0005912,GO:0030864,GO:0031941,GO:0005634,GO:0001725,GO:0030018,GO:0003779,GO:0031005,GO:0046872,GO:0051371,GO:0032036,GO:0031625	actin cytoskeleton organization|heart development|muscle structure development|adherens junction|cortical actin cytoskeleton|filamentous actin|nucleus|stress fiber|Z disc|actin binding|filamin binding|metal ion binding|muscle alpha-actinin binding|myosin heavy chain binding|ubiquitin protein ligase binding				KOG1703	O	actinin binding	Posttranslational modification, protein turnover, chaperones	PF15936,PF00412,PF00595	DUF4749|LIM|PDZ	Domain of unknown function (DUF4749)|LIM domain|PDZ domain	IPR031847,IPR001478,IPR036034,IPR001781	Domain|Domain|Homologous_superfamily|Domain	Domain of unknown function DUF4749|PDZ domain|PDZ superfamily|Zinc finger, LIM-type
O94875	SORBS2	Sorbin and SH3 domain-containing protein 2	14	14	19	14	1100	124	8.31	63.54	39.5	73.7	44.4	42.6	112.3	67.4	56.5	110.3	294.9	94.7	112.2	101.9	172.9	95.3	81.3	0.0273999	0.0579287	-1.09245	0.468964	Sorbin and SH3 domain-containing protein 2	8470	SORBS2	GO:0007015,GO:0061049,GO:0007219,GO:0015629,GO:0016324,GO:0030425,GO:0005925,GO:0030027,GO:0043025,GO:0005634,GO:0048471,GO:0005886,GO:0045202,GO:0030018,GO:0008093,GO:0042802,GO:0003723,GO:0005200,GO:0008307	actin filament organization|cell growth involved in cardiac muscle cell development|Notch signaling pathway|actin cytoskeleton|apical plasma membrane|dendrite|focal adhesion|lamellipodium|neuronal cell body|nucleus|perinuclear region of cytoplasm|plasma membrane|synapse|Z disc|cytoskeletal anchor activity|identical protein binding|RNA binding|structural constituent of cytoskeleton|structural cons…				KOG4225	P	superoxide-generating NADPH oxidase activator activity	Inorganic ion transport and metabolism	PF00018,PF14604,PF02208	SH3_1|SH3_9|Sorb	SH3 domain|Variant SH3 domain|Sorbin homologous domain	IPR036028,IPR001452,IPR003127,IPR013087	Homologous_superfamily|Domain|Domain|Domain	SH3-like domain superfamily|SH3 domain|SoHo domain|Zinc finger C2H2-type	WP4300	Extracellular vesicles in the crosstalk of cardiac cells
Q9BW30	TPPP3	Tubulin polymerization-promoting protein family member 3	56	12	27	12	176	19	9.13	78.71	30.6	95.9	32.8	39.2	66.1	81.6	78	136.9	141.5	207.9	87.6	151.6	97.5	112.3	140.4	0.000784495	0.00389296	-1.14981	0.450683	Tubulin polymerization-promoting protein family member 3	51673	TPPP3	GO:0046697,GO:0007566,GO:0001578,GO:0046785,GO:0032273,GO:0005737,GO:0005874,GO:0015631	decidualization|embryo implantation|microtubule bundle formation|microtubule polymerization|positive regulation of protein polymerization|cytoplasm|microtubule|tubulin binding				KOG4070	J	microtubule polymerization	Translation, ribosomal structure and biogenesis	PF05517	p25-alpha	p25-alpha	IPR011992,IPR008907	Homologous_superfamily|Family	EF-hand domain pair|Tubulin polymerization-promoting protein
Q9NVD7	PARVA	Alpha-parvin	29	12	28	10	372	42.2	5.95	102.94	42.6	76.4	51.3	51.1	93.4	67.6	64.9	149.2	129.1	118.8	128.9	148.4	130.3	137.1	110.8	1.09337e-06	6.66443e-05	-1.042	0.485655	Alpha-parvin	55742	PARVA	GO:0031532,GO:0070252,GO:0030031,GO:0060271,GO:0007163,GO:0034113,GO:0003148,GO:0050821,GO:0008360,GO:0071670,GO:0002040,GO:0034446,GO:0015629,GO:0005737,GO:0005829,GO:0005925,GO:0030027,GO:0005634,GO:0005886,GO:0030018,GO:0003779,GO:0045296,GO:0004860	actin cytoskeleton reorganization|actin-mediated cell contraction|cell projection assembly|cilium assembly|establishment or maintenance of cell polarity|heterotypic cell-cell adhesion|outflow tract septum morphogenesis|protein stabilization|regulation of cell shape|smooth muscle cell chemotaxis|sprouting angiogenesis|substrate adhesion-dependent cell spreading|actin cytoskeleton|cytoplasm|cytosol…	hsa04510	Focal adhesion	K06275	KOG3631	S	Component of ribonuclease P, a protein complex that generates mature tRNA molecules by cleaving their 5'-ends. Also a component of RNase MRP complex, which cleaves pre-rRNA sequences	Function unknown	PF00307	CH	Calponin homology (CH) domain	IPR001715,IPR036872,IPR028433	Domain|Homologous_superfamily|Family	Calponin homology domain|CH domain superfamily|Parvin	WP2572,WP306	Primary focal segmental glomerulosclerosis (FSGS)|Focal adhesion
P55083	MFAP4	Microfibril-associated glycoprotein 4	30	7	54	7	255	28.6	5.63	180.84	55.2	73.2	39	42.1	79.8	70.3	81.9	120.2	156.3	102	150.4	136.2	261.9	69.2	62.3	0.0148299	0.0358236	-1.06889	0.476685	Microfibril-associated glycoprotein 4	4239	MFAP4	GO:0007155,GO:0071493,GO:0001867,GO:0048251,GO:0010712,GO:0097435,GO:0009650,GO:0062023,GO:0071953,GO:0005576,GO:0005615,GO:0001527,GO:0003823,GO:0097367,GO:0005102	cell adhesion|cellular response to UV-B|complement activation, lectin pathway|elastic fiber assembly|regulation of collagen metabolic process|supramolecular fiber organization|UV protection|collagen-containing extracellular matrix|elastic fiber|extracellular region|extracellular space|microfibril|antigen binding|carbohydrate derivative binding|signaling receptor binding				KOG2579	M	signaling receptor binding	Cell wall/membrane/envelope biogenesis	PF00147	Fibrinogen_C	Fibrinogen beta and gamma chains, C-terminal globular domain	IPR036056,IPR014716,IPR002181	Homologous_superfamily|Homologous_superfamily|Domain	Fibrinogen-like, C-terminal|Fibrinogen, alpha/beta/gamma chain, C-terminal globular, subdomain 1|Fibrinogen, alpha/beta/gamma chain, C-terminal globular domain
O00339	MATN2	Matrilin-2	19	14	18	14	956	106.8	6.27	60.43	39.7	62.6	41.4	40.5	106.4	67.4	72.3	117.4	118.9	109.6	156.5	145.1	168.1	137.7	116.2	3.53394e-05	0.00046138	-1.12088	0.459814	Matrilin-2	4147	MATN2	GO:0030198,GO:0062023,GO:0031012,GO:0005576,GO:0120216,GO:0005509,GO:0005201	extracellular matrix organization|collagen-containing extracellular matrix|extracellular matrix|extracellular region|matrilin complex|calcium ion binding|extracellular matrix structural constituent				KOG1217	O	calcium ion binding	Posttranslational modification, protein turnover, chaperones	PF12662,PF07645,PF10393,PF00092	cEGF|EGF_CA|Matrilin_ccoil|VWA	Complement Clr-like EGF-like|Calcium-binding EGF domain|Trimeric coiled-coil oligomerisation domain of matrilin|von Willebrand factor type A domain	IPR026823,IPR001881,IPR000742,IPR000152,IPR009030,IPR036337,IPR019466,IPR002035,IPR036465	Domain|Domain|Domain|PTM|Homologous_superfamily|Homologous_superfamily|Domain|Domain|Homologous_superfamily	Complement Clr-like EGF domain|EGF-like calcium-binding domain|EGF-like domain|EGF-type aspartate/asparagine hydroxylation site|Growth factor receptor cysteine-rich domain superfamily|Matrilin, coiled-coil domain superfamily|Matrilin, coiled-coil trimerisation domain|von Willebrand factor, type A|von Willebrand factor A-like domain superfamily
P52943	CRIP2	Cysteine-rich protein 2	49	9	22	9	208	22.5	8.72	89.75	26.6	71.3	39.9	25.6	86.4	44.1	43.2	146.4	141.7	153.4	104.7	162.9	136.4	156.3	161.2	5.49186e-07	4.96778e-05	-1.59396	0.331262	Cysteine-rich protein 2	1397	CRIP2	GO:0030097,GO:0008284,GO:0005938,GO:0008270	hemopoiesis|positive regulation of cell population proliferation|cell cortex|zinc ion binding				KOG1700	Z	sulfur oxidation	Cytoskeleton	PF00412	LIM	LIM domain	IPR001781	Domain	Zinc finger, LIM-type	WP3888	VEGFA-VEGFR2 signaling
P02765	AHSG	Alpha-2-HS-glycoprotein	28	11	40	11	367	39.3	5.72	118.92	58.7	37.2	78	36	65.3	43.3	56	87.2	173.7	190.9	153.2	112.1	120.4	139.8	148.3	2.8446e-05	0.000396741	-1.39501	0.380242	Alpha-2-HS-glycoprotein	197	AHSG	GO:0006953,GO:0030502,GO:0010951,GO:0046627,GO:0001503,GO:0006907,GO:0050766,GO:0030500,GO:0050727,GO:0001501,GO:0072562,GO:0062023,GO:0005788,GO:0070062,GO:0031012,GO:0005576,GO:0005615,GO:0005794,GO:0031093,GO:0034774,GO:0004869,GO:0004866,GO:0019210	acute-phase response|negative regulation of bone mineralization|negative regulation of endopeptidase activity|negative regulation of insulin receptor signaling pathway|ossification|pinocytosis|positive regulation of phagocytosis|regulation of bone mineralization|regulation of inflammatory response|skeletal system development|blood microparticle|collagen-containing extracellular matrix|endoplasmic…				ENOG502RYRI	S	negative regulation of bone mineralization	Function unknown	PF00031	Cystatin	Cystatin domain	IPR000010,IPR025760,IPR046350,IPR001363	Domain|Domain|Homologous_superfamily|Conserved_site	Cystatin domain|Fetuin-A-type cystatin domain|Cystatin superfamily|Proteinase inhibitor I25C, fetuin, conserved site
P37840	SNCA	Alpha-synuclein	56	7	16	7	140	14.5	4.7	71.81	92.6	62.7	84	29.6	44.5	34.6	39.2	162.1	194.3	195.3	205.7	95.9	76.3	95	88.3	0.00280263	0.00994189	-1.33053	0.397623	Alpha-synuclein	6622	SNCA	GO:0006919,GO:0008344,GO:1990000,GO:0071280,GO:0071872,GO:0034599,GO:0007268,GO:0042416,GO:0051583,GO:0060079,GO:0006631,GO:0051179,GO:0060291,GO:0001774,GO:0042775,GO:0007006,GO:0043066,GO:1904715,GO:0043154,GO:0051585,GO:0045920,GO:0035067,GO:0031115,GO:1902957,GO:0032769,GO:0043524,GO:1901215,GO:0051622,GO:0010642,GO:0006469,GO:0051612,GO:0070495,GO:0000122,GO:0032410,GO:0051402,GO:0006638,GO:…	activation of cysteine-type endopeptidase activity involved in apoptotic process|adult locomotory behavior|amyloid fibril formation|cellular response to copper ion|cellular response to epinephrine stimulus|cellular response to oxidative stress|chemical synaptic transmission|dopamine biosynthetic process|dopamine uptake involved in synaptic transmission|excitatory postsynaptic potential|fatty acid…	hsa05010,hsa05012,hsa05022	Alzheimer disease|Parkinson disease|Pathways of neurodegeneration - multiple diseases	K04528	ENOG502S0Q7	S	regulation of glutathione peroxidase activity	Function unknown	PF01387	Synuclein	Synuclein	IPR001058,IPR002460	Family|Family	Synuclein|Alpha-synuclein	WP2059,WP2359,WP2371,WP2858,WP5124	Alzheimer's disease and miRNA effects|Parkin-ubiquitin proteasomal system pathway|Parkinson's disease pathway|Ectoderm differentiation|Alzheimer's disease
P08174	CD55	Complement decay-accelerating factor	41	14	25	14	381	41.4	7.59	83.08	60.2	51.4	67.2	39.1	70	56.4	62.6	156.4	112.7	184.6	125.7	157.9	80.1	147.6	128.3	3.41331e-05	0.000454056	-1.2333	0.425344	Complement decay-accelerating factor	1604	CD55	GO:0006958,GO:0045087,GO:0045916,GO:0045959,GO:2000516,GO:2000563,GO:0007204,GO:0002726,GO:0030449,GO:1903659,GO:0031664,GO:0045730,GO:0002456,GO:0009986,GO:0033116,GO:0070062,GO:0005576,GO:0101003,GO:0000139,GO:0045121,GO:0005886,GO:0030667,GO:0030133,GO:0008289,GO:0001618	complement activation, classical pathway|innate immune response|negative regulation of complement activation|negative regulation of complement activation, classical pathway|positive regulation of CD4-positive, alpha-beta T cell activation|positive regulation of CD4-positive, alpha-beta T cell proliferation|positive regulation of cytosolic calcium ion concentration|positive regulation of T cell cy…	hsa04640,hsa04610,hsa05416	Hematopoietic cell lineage|Complement and coagulation cascades|Viral myocarditis	K04006	ENOG502SKPE	O	Domain abundant in complement control proteins; SUSHI repeat; short complement-like repeat (SCR)	Posttranslational modification, protein turnover, chaperones	PF00084	Sushi	Sushi repeat (SCR repeat)	IPR035976,IPR000436	Homologous_superfamily|Domain	Sushi/SCR/CCP superfamily|Sushi/SCR/CCP domain	WP2328,WP2806,WP4298,WP5090,WP545,WP558	Allograft rejection|Complement system|Acute viral myocarditis|Complement system in neuronal development and plasticity|Complement activation|Complement and coagulation cascades
Q8N3V7	SYNPO	Synaptopodin	21	13	17	13	929	99.4	8.72	66.15	48.3	79.4	65.7	50.6	94.6	57.1	60.6	135.7	135.5	116.4	113	150.5	150.5	134.2	107.9	3.63435e-06	0.000120159	-1.00101	0.499651	Synaptopodin	11346	SYNPO	GO:0098886,GO:0032233,GO:0051492,GO:1905355,GO:0015629,GO:0005923,GO:0005829,GO:0043197,GO:0005634,GO:0043204,GO:0005886,GO:0014069,GO:0097444,GO:0001725,GO:0030018,GO:0003779	modification of dendritic spine|positive regulation of actin filament bundle assembly|regulation of stress fiber assembly|spine apparatus assembly|actin cytoskeleton|bicellular tight junction|cytosol|dendritic spine|nucleus|perikaryon|plasma membrane|postsynaptic density|spine apparatus|stress fiber|Z disc|actin binding	hsa04530	Tight junction	K21112	ENOG502R7RM	S	synaptopodin	Function unknown							WP2572,WP4758	Primary focal segmental glomerulosclerosis (FSGS)|Nephrotic syndrome
O75781	PALM	Paralemmin-1	32	12	20	11	387	42.1	5	62.79	36.2	59	46.1	43.2	138.3	56.6	63.2	125.8	162.1	78.1	132	124.5	137.7	164.5	132.7	0.00076776	0.00382792	-1.0638	0.47837	Paralemmin-1	5064	PALM	GO:0007193,GO:0071257,GO:0007010,GO:0007194,GO:0060160,GO:0051491,GO:0072659,GO:0008360,GO:0060074,GO:0016327,GO:0030424,GO:0016323,GO:0009898,GO:0031410,GO:0043197,GO:0031527,GO:0005654,GO:0005886,GO:0014069,GO:0031750	adenylate cyclase-inhibiting G protein-coupled receptor signaling pathway|cellular response to electrical stimulus|cytoskeleton organization|negative regulation of adenylate cyclase activity|negative regulation of dopamine receptor signaling pathway|positive regulation of filopodium assembly|protein localization to plasma membrane|regulation of cell shape|synapse maturation|apicolateral plasma me…				ENOG502QQ2W	S	D3 dopamine receptor binding	Function unknown	PF03285	Paralemmin	Paralemmin	IPR004965	Family	Paralemmin
O95833	CLIC3	Chloride intracellular channel protein 3	53	10	17	10	236	26.6	6.43	62.38	61.1	52.8	65.2	58.9	73.1	59.4	66.6	153.4	95	149.5	123.2	155.7	89.6	132.3	164.1	2.29585e-05	0.000344486	-1.08919	0.470025	Chloride intracellular channel protein 3	9022	CLIC3	GO:0006821,GO:0034765,GO:0007165,GO:0034707,GO:0005737,GO:0070062,GO:0016020,GO:0016604,GO:0005634,GO:0005254,GO:0005244	chloride transport|regulation of ion transmembrane transport|signal transduction|chloride channel complex|cytoplasm|extracellular exosome|membrane|nuclear body|nucleus|chloride channel activity|voltage-gated ion channel activity				KOG1422	O	chloride channel activity	Posttranslational modification, protein turnover, chaperones	PF13417	GST_N_3	Glutathione S-transferase, N-terminal domain	IPR002946,IPR010987,IPR036282,IPR040079,IPR004045,IPR036249	Family|Domain|Homologous_superfamily|Family|Domain|Homologous_superfamily	Intracellular chloride channel|Glutathione S-transferase, C-terminal-like|Glutathione S-transferase, C-terminal domain superfamily|Glutathione transferase family|Glutathione S-transferase, N-terminal|Thioredoxin-like superfamily
P46937	YAP1	Transcriptional coactivator YAP1	33	10	12	10	504	54.4	5.17	47.19	57.7	65.8	63.7	46.4	73.2	58.8	61.4	143.4	141.1	137.6	145.4	137.9	131.7	119.1	116.8	2.03191e-09	1.42956e-06	-1.1367	0.4548	Transcriptional coactivator YAP1	10413	YAP1	GO:0060449,GO:0060070,GO:0061026,GO:0000902,GO:0008283,GO:0006974,GO:0071480,GO:0071300,GO:0060242,GO:0003143,GO:1903703,GO:0050673,GO:0097191,GO:0002067,GO:0003015,GO:0035329,GO:0070102,GO:0060576,GO:0030216,GO:0048368,GO:0060487,GO:1902018,GO:1904036,GO:0030857,GO:2001237,GO:0045599,GO:0010629,GO:2000737,GO:0000122,GO:0030903,GO:0035265,GO:0048339,GO:0090263,GO:0060045,GO:0030307,GO:0045893,GO:…	bud elongation involved in lung branching|canonical Wnt signaling pathway|cardiac muscle tissue regeneration|cell morphogenesis|cell population proliferation|cellular response to DNA damage stimulus|cellular response to gamma radiation|cellular response to retinoic acid|contact inhibition|embryonic heart tube morphogenesis|enterocyte differentiation|epithelial cell proliferation|extrinsic apoptot…	hsa04390,hsa04392	Hippo signaling pathway|Hippo signaling pathway - multiple species	K16687	KOG0940	O	ubiquitin protein ligase activity	Posttranslational modification, protein turnover, chaperones	PF00397	WW	WW domain	IPR001202,IPR036020	Domain|Homologous_superfamily	WW domain|WW domain superfamily	WP2857,WP3303,WP366,WP3959,WP3967,WP4352,WP4542,WP4747,WP4970,WP5087	Mesodermal commitment pathway|RAC1/PAK1/p38/MMP2 pathway|TGF-beta signaling pathway|DNA IR-double strand breaks and cellular response via ATM|miR-509-3p alteration of YAP1/ECM axis|Ciliary landscape|Leukocyte-intrinsic Hippo pathway functions|Netrin-UNC5B signaling pathway|Galanin receptor pathway|Malignant pleural mesothelioma
Q8NFJ5	GPRC5A	Retinoic acid-induced protein 3	24	6	16	6	357	40.2	8.15	53.86	47.3	41.2	52.9	41.5	52.3	48.3	51.4	194.9	108.4	161.5	121.8	169.4	90.2	160.9	158	6.33944e-06	0.000161616	-1.60601	0.328506	Retinoic acid-induced protein 3	9052	GPRC5A	GO:0007175,GO:0007165,GO:0030659,GO:0070062,GO:0043231,GO:0005730,GO:0005886,GO:0043235,GO:0031982,GO:0045296,GO:0004930,GO:0030295	negative regulation of epidermal growth factor-activated receptor activity|signal transduction|cytoplasmic vesicle membrane|extracellular exosome|intracellular membrane-bounded organelle|nucleolus|plasma membrane|receptor complex|vesicle|cadherin binding|G protein-coupled receptor activity|protein kinase activator activity				ENOG502RRIY	S	negative regulation of epidermal growth factor-activated receptor activity	Function unknown	PF00003	7tm_3	7 transmembrane sweet-taste receptor of 3 GCPR	IPR017978	Domain	GPCR family 3, C-terminal	WP501	GPCRs, class C metabotropic glutamate, pheromone
O76041	NEBL	Nebulette	10	9	15	9	1014	116.4	7.99	57.06	54.4	60.2	54.7	47.3	68.4	56.7	55.7	228.6	120.4	140.3	112.2	145	90.6	146.4	119.1	0.000196509	0.00144854	-1.2796	0.41191	Nebulette	10529	NEBL	GO:0071691,GO:0070062,GO:0031674,GO:0001725,GO:0030018,GO:0051015,GO:0008092,GO:0031005,GO:0008307,GO:0005523	cardiac muscle thin filament assembly|extracellular exosome|I band|stress fiber|Z disc|actin filament binding|cytoskeletal protein binding|filamin binding|structural constituent of muscle|tropomyosin binding				ENOG502TDXB	S		Function unknown	PF00880,PF14604	Nebulin|SH3_9	Nebulin repeat|Variant SH3 domain	IPR035631,IPR000900,IPR036028,IPR001452	Domain|Repeat|Homologous_superfamily|Domain	Nebulette, SH3 domain|Nebulin repeat|SH3-like domain superfamily|SH3 domain
Q86V81	ALYREF	THO complex subunit 4	30	7	13	7	257	26.9	11.15	55.55	62.7	75	71.1	50	60.4	62	56.6	140.2	129.7	129	140.2	131	137.9	119.8	134.4	1.70976e-10	5.41309e-07	-1.08607	0.471044	THO complex subunit 4	10189	ALYREF	GO:0006406,GO:0000398,GO:0001649,GO:0032786,GO:0000018,GO:0031297,GO:0006405,GO:0046784,GO:0071013,GO:0005737,GO:0005829,GO:0070062,GO:0016020,GO:0016607,GO:0005654,GO:0005634,GO:0000346,GO:0062153,GO:0003729,GO:0003723	mRNA export from nucleus|mRNA splicing, via spliceosome|osteoblast differentiation|positive regulation of DNA-templated transcription, elongation|regulation of DNA recombination|replication fork processing|RNA export from nucleus|viral mRNA export from host cell nucleus|catalytic step 2 spliceosome|cytoplasm|cytosol|extracellular exosome|membrane|nuclear speck|nucleoplasm|nucleus|transcription ex…	hsa03040,hsa03013,hsa03015,hsa05168,hsa05014	Spliceosome|Nucleocytoplasmic transport|mRNA surveillance pathway|Herpes simplex virus 1 infection|Amyotrophic lateral sclerosis	K12881	KOG0533	I	mRNA transport	Lipid transport and metabolism	PF13865,PF00076	FoP_duplication|RRM_1	C-terminal duplication domain of Friend of PRMT1|RNA recognition motif. (a.k.a. RRM, RBD, or RNP domain)	IPR025715,IPR012677,IPR035979,IPR000504	Domain|Homologous_superfamily|Homologous_superfamily|Domain	Chromatin target of PRMT1 protein, C-terminal|Nucleotide-binding alpha-beta plait domain superfamily|RNA-binding domain superfamily|RNA recognition motif domain
P21926	CD9	CD9 antigen	27	7	18	7	228	25.4	7.15	64.88	51.1	92	68.1	35	50.4	71.2	85	176.6	97.8	135.2	171.8	124.2	99.1	96.2	146.5	0.000457113	0.00264467	-1.01722	0.494067	CD9 antigen	928	CD9	GO:0007155,GO:0008283,GO:0071404,GO:0007342,GO:0008347,GO:0014905,GO:0008285,GO:0090331,GO:0030913,GO:0030168,GO:0031623,GO:1905521,GO:0035036,GO:0030669,GO:0030666,GO:0009897,GO:0070062,GO:0005615,GO:1903561,GO:0005925,GO:0016020,GO:0005886,GO:0031092,GO:0032991,GO:0005178	cell adhesion|cell population proliferation|cellular response to low-density lipoprotein particle stimulus|fusion of sperm to egg plasma membrane involved in single fertilization|glial cell migration|myoblast fusion involved in skeletal muscle regeneration|negative regulation of cell population proliferation|negative regulation of platelet aggregation|paranodal junction assembly|platelet activati…	hsa04640	Hematopoietic cell lineage	K06460	KOG3882	CO	cell surface receptor signaling pathway	Energy production and conversion|Posttranslational modification, protein turnover, chaperones	PF00335	Tetraspanin	Tetraspanin family	IPR042055,IPR018499,IPR000301,IPR018503,IPR008952	Domain|Family|Family|Conserved_site|Homologous_superfamily	CD9, extracellular domain|Tetraspanin/Peripherin|Tetraspanin, animals|Tetraspanin, conserved site|Tetraspanin, EC2 domain superfamily	WP2877	Vitamin D receptor pathway
Q9H425	C1orf198	Uncharacterized protein C1orf198	36	11	13	11	327	36.3	5.72	46.1	45.6	72	54.8	60.5	90.6	66.3	65.7	158.6	110.4	152	110	159.3	112.1	139.6	102.5	2.94152e-05	0.000405789	-1.00464	0.498393	Uncharacterized protein C1orf198	84886	C1orf198	GO:0005829	cytosol				ENOG502R926	S	Domain of unknown function (DUF4706)	Function unknown	PF15797	DUF4706	Domain of unknown function (DUF4706)	IPR031600	Domain	Domain of unknown function DUF4706
Q9BW04	SARG	Specifically androgen-regulated gene protein	23	10	11	10	601	63.9	8.62	38.83	60.4	57.5	66.3	47.1	59.4	58.7	62.9	214.1	92.8	180.4	100.8	134.7	87.2	164.5	113.3	0.000759265	0.00380354	-1.207	0.433168	Specifically androgen-regulated gene protein	79098	SARG	GO:0005737,GO:0005829,GO:0070062,GO:0005886	cytoplasm|cytosol|extracellular exosome|plasma membrane				ENOG502RGW5	S	Specifically androgen-regulated gene protein	Function unknown				IPR026152	Family	Specifically androgen-regulated gene protein
P05452	CLEC3B	Tetranectin	38	7	16	7	202	22.5	5.67	59.01	30.9	42.1	30.6	32.4	55.9	51.1	61.6	109.3	150.6	153.5	175	169.7	118.1	190.7	128.4	6.49271e-07	5.01364e-05	-1.77974	0.291236	Tetranectin	7123	CLEC3B	GO:0030282,GO:0071310,GO:0071560,GO:0001503,GO:0010756,GO:0062023,GO:0005737,GO:0070062,GO:0005576,GO:0005615,GO:0001652,GO:0031089,GO:0005509,GO:0030246,GO:0008201,GO:0036143	bone mineralization|cellular response to organic substance|cellular response to transforming growth factor beta stimulus|ossification|positive regulation of plasminogen activation|collagen-containing extracellular matrix|cytoplasm|extracellular exosome|extracellular region|extracellular space|granular component|platelet dense granule lumen|calcium ion binding|carbohydrate binding|heparin binding|…				KOG4297	K	carbohydrate binding	Transcription	PF00059	Lectin_C	Lectin C-type domain	IPR001304,IPR016186,IPR018378,IPR016187	Domain|Homologous_superfamily|Conserved_site|Homologous_superfamily	C-type lectin-like|C-type lectin-like/link domain superfamily|C-type lectin, conserved site|C-type lectin fold
P05154	SERPINA5	Plasma serine protease inhibitor	22	8	12	8	406	45.6	9.26	40.26	54.8	63	49.6	45.8	76.2	53.1	69.3	100.7	175.7	121	168.2	127.3	134.5	142.1	118.8	4.90906e-06	0.000140652	-1.20942	0.432444	Plasma serine protease inhibitor	5104	SERPINA5	GO:0007342,GO:0006869,GO:0010951,GO:0051346,GO:0007283,GO:0002080,GO:0009897,GO:0070062,GO:0005576,GO:0005615,GO:0016020,GO:0031091,GO:0031094,GO:0097181,GO:0097182,GO:0097183,GO:0036029,GO:0036030,GO:0036026,GO:0036027,GO:0036028,GO:0036025,GO:0036024,GO:0032991,GO:0032190,GO:0005539,GO:0008201,GO:0031210,GO:0002020,GO:0001972,GO:0004867	fusion of sperm to egg plasma membrane involved in single fertilization|lipid transport|negative regulation of endopeptidase activity|negative regulation of hydrolase activity|spermatogenesis|acrosomal membrane|external side of plasma membrane|extracellular exosome|extracellular region|extracellular space|membrane|platelet alpha granule|platelet dense tubular network|protein C inhibitor-coagulati…	hsa04610	Complement and coagulation cascades	K03913	KOG2392	O	serine-type endopeptidase inhibitor activity	Posttranslational modification, protein turnover, chaperones	PF00079	Serpin	Serpin (serine protease inhibitor)	IPR023795,IPR023796,IPR000215,IPR036186,IPR042178,IPR042185	Conserved_site|Domain|Family|Homologous_superfamily|Homologous_superfamily|Homologous_superfamily	Serpin, conserved site|Serpin domain|Serpin family|Serpin superfamily|Serpin superfamily, domain 1|Serpin superfamily, domain 2	WP5115,WP558	Network map of SARS-CoV-2 signaling pathway|Complement and coagulation cascades
P00750	PLAT	Tissue-type plasminogen activator	19	10	12	10	562	62.9	7.8	34.55	49.2	57.5	54.2	56.2	64.4	72.9	101.7	107.5	127.9	84.4	211.9	126.2	108.8	166.7	110.6	0.00171374	0.00691614	-1.00205	0.499288	Tissue-type plasminogen activator	5327	PLAT	GO:0007596,GO:0071549,GO:0071372,GO:0071373,GO:0042730,GO:0051918,GO:0010757,GO:0045861,GO:0031639,GO:0048008,GO:0060279,GO:0060468,GO:0036211,GO:0006508,GO:0048167,GO:0051591,GO:0070542,GO:0001666,GO:0014909,GO:0035249,GO:0099183,GO:0045177,GO:0009986,GO:0005737,GO:0070062,GO:0005576,GO:0005615,GO:0098978,GO:0098992,GO:0099544,GO:0098794,GO:0098685,GO:0097180,GO:0051219,GO:0004252,GO:0005102	blood coagulation|cellular response to dexamethasone stimulus|cellular response to follicle-stimulating hormone stimulus|cellular response to luteinizing hormone stimulus|fibrinolysis|negative regulation of fibrinolysis|negative regulation of plasminogen activation|negative regulation of proteolysis|plasminogen activation|platelet-derived growth factor receptor signaling pathway|positive regulati…	hsa04371,hsa04610,hsa05202,hsa05215,hsa05418	Apelin signaling pathway|Complement and coagulation cascades|Transcriptional misregulation in cancer|Prostate cancer|Fluid shear stress and atherosclerosis	K01343	KOG3627	O	serine-type endopeptidase activity	Posttranslational modification, protein turnover, chaperones	PF00008,PF00039,PF00051,PF00089	EGF|fn1|Kringle|Trypsin	EGF-like domain|Fibronectin type I domain|Kringle domain|Trypsin	IPR000742,IPR000083,IPR000001,IPR013806,IPR018056,IPR038178,IPR009003,IPR043504,IPR001314,IPR026280,IPR001254,IPR018114,IPR033116	Domain|Domain|Domain|Homologous_superfamily|Conserved_site|Homologous_superfamily|Homologous_superfamily|Homologous_superfamily|Family|Family|Domain|Active_site|Active_site	EGF-like domain|Fibronectin, type I|Kringle|Kringle-like fold|Kringle, conserved site|Kringle superfamily|Peptidase S1, PA clan|Peptidase S1, PA clan, chymotrypsin-like fold|Peptidase S1A, chymotrypsin family|Tissue plasminogen activator|Serine proteases, trypsin domain|Serine proteases, trypsin family, histidine active site|Serine proteases, trypsin family, serine active site	WP15,WP1533,WP176,WP272,WP3413,WP4136,WP474,WP4808,WP558	Selenium micronutrient network|Vitamin B12 metabolism|Folate metabolism|Blood clotting cascade|NOTCH1 regulation of endothelial cell calcification|Fibrin complement receptor 3 signaling pathway|Endochondral ossification|Endochondral ossification with skeletal dysplasias|Complement and coagulation cascades
P60903	S100A10	Protein S100-A10	42	5	19	5	97	11.2	7.37	69.32	44.4	103.9	63	32.2	46.7	52.8	55	208.9	95	230.3	132.8	180.7	67	110.7	76.5	0.00625762	0.0184336	-1.27651	0.412793	Protein S100-A10	6281	S100A10	GO:0001765,GO:0042789,GO:0051099,GO:0045921,GO:0051894,GO:0043547,GO:1905686,GO:0010756,GO:0051496,GO:1900026,GO:0045944,GO:0072659,GO:0050767,GO:0006900,GO:1990665,GO:0009986,GO:0062023,GO:0005737,GO:0070062,GO:0005576,GO:0005615,GO:0016363,GO:0098797,GO:0090575,GO:0005509,GO:0048306,GO:0042803,GO:0044325	membrane raft assembly|mRNA transcription by RNA polymerase II|positive regulation of binding|positive regulation of exocytosis|positive regulation of focal adhesion assembly|positive regulation of GTPase activity|positive regulation of plasma membrane repair|positive regulation of plasminogen activation|positive regulation of stress fiber assembly|positive regulation of substrate adhesion-depend…	hsa05132	Salmonella infection	K17274	ENOG502S6TB	S	membrane raft assembly	Function unknown	PF01023	S_100	S-100/ICaBP type calcium binding domain	IPR011992,IPR028476,IPR001751,IPR013787	Homologous_superfamily|Family|Conserved_site|Domain	EF-hand domain pair|Protein S100-A10|S100/Calcium binding protein 7/8-like, conserved site|S100/CaBP-9k-type, calcium binding, subdomain	WP98	Prostaglandin synthesis and regulation
P51636	CAV2	Caveolin-2	44	6	19	6	162	18.3	5.27	57.36	30.9	60.3	46.8	34.8	113.5	76.7	73.7	151.8	107.2	124.1	131.2	169.4	100	153.1	126.5	0.000169287	0.0012993	-1.09119	0.469374	Caveolin-2	858	CAV2	GO:0071711,GO:0070836,GO:0030154,GO:0007029,GO:0001935,GO:0008286,GO:0007005,GO:0001937,GO:0014859,GO:0030512,GO:0044794,GO:0060161,GO:0001938,GO:0043547,GO:0043410,GO:0019065,GO:0051480,GO:0007088,GO:0014856,GO:0048741,GO:0007179,GO:0048278,GO:0006906,GO:0016050,GO:0019076,GO:0002080,GO:0005901,GO:0002095,GO:0031410,GO:0031234,GO:0005925,GO:0005794,GO:0000139,GO:0016020,GO:0045121,GO:0005634,GO:…	basement membrane organization|caveola assembly|cell differentiation|endoplasmic reticulum organization|endothelial cell proliferation|insulin receptor signaling pathway|mitochondrion organization|negative regulation of endothelial cell proliferation|negative regulation of skeletal muscle cell proliferation|negative regulation of transforming growth factor beta receptor signaling pathway|positive…	hsa04144,hsa04510,hsa05205,hsa05100,hsa05020,hsa05418	Endocytosis|Focal adhesion|Proteoglycans in cancer|Bacterial invasion of epithelial cells|Prion disease|Fluid shear stress and atherosclerosis	K12958	ENOG502RZYX	U	positive regulation of dopamine receptor signaling pathway	Intracellular trafficking, secretion, and vesicular transport	PF01146	Caveolin	Caveolin	IPR001612,IPR018361	Family|Conserved_site	Caveolin|Caveolin, conserved site	WP185,WP306,WP4148,WP4217,WP437	Integrin-mediated cell adhesion|Focal adhesion|Splicing factor NOVA regulated synaptic proteins|Ebola virus infection in host|EGF/EGFR signaling pathway
Q08AI8	MAB21L4	Protein mab-21-like 4	22	9	10	9	447	49.5	6.48	32.29	63.1	65.3	64.2	45.3	72.2	59.1	66.3	151	107.3	127.2	123.5	163.4	94.8	165.2	132.3	9.14964e-06	0.000196689	-1.09706	0.467469	Protein mab-21-like 4	79919	MAB21L4						ENOG502QV1H	S	Mab-21	Function unknown	PF20266	Mab-21_C	Mab-21 protein HhH/H2TH-like domain	IPR024810,IPR046906	Family|Domain	Mab-21-like|Mab-21-like, HhH/H2TH-like domain	WP5224	2q37 copy number variation syndrome
P02652	APOA2	Apolipoprotein A-II	41	5	19	5	100	11.2	6.62	64.12	57.5	32.6	130.8	15	44.2	23.8	39.7	109.9	131.6	268.3	237	133.7	94.9	126.6	54.4	0.00799779	0.0224179	-1.55819	0.339576	Apolipoprotein A-II	336	APOA2	GO:0002526,GO:0031100,GO:0033344,GO:0042632,GO:0008203,GO:0030301,GO:0046340,GO:0034380,GO:0034384,GO:0034375,GO:0042157,GO:0034374,GO:0060621,GO:0032375,GO:0060695,GO:0002719,GO:0060192,GO:0050995,GO:0010903,GO:0018206,GO:0006656,GO:0009395,GO:0033700,GO:1905920,GO:0032757,GO:0050996,GO:0050766,GO:0018158,GO:0050821,GO:0030300,GO:0031647,GO:0043627,GO:0051384,GO:0009749,GO:0009410,GO:0043691,GO:…	acute inflammatory response|animal organ regeneration|cholesterol efflux|cholesterol homeostasis|cholesterol metabolic process|cholesterol transport|diacylglycerol catabolic process|high-density lipoprotein particle assembly|high-density lipoprotein particle clearance|high-density lipoprotein particle remodeling|lipoprotein metabolic process|low-density lipoprotein particle remodeling|negative re…	hsa03320,hsa04979	PPAR signaling pathway|Cholesterol metabolism	K08758	ENOG502SVYZ	S	negative regulation of cholesterol transporter activity	Function unknown	PF04711	ApoA-II	Apolipoprotein A-II (ApoA-II)	IPR006801,IPR036172	Family|Homologous_superfamily	Apolipoprotein A-II (ApoA-II)|Apolipoprotein A-II (ApoA-II) superfamily	WP2878,WP2882,WP3601,WP3942,WP430,WP4522,WP5108,WP5109,WP5110,WP5111,WP5112,WP5115	PPAR-alpha pathway|Nuclear receptors meta-pathway|Lipid particles composition|PPAR signaling pathway|Statin inhibition of cholesterol production|Metabolic pathway of LDL, HDL and TG, including diseases|Familial hyperlipidemia type 1|Familial hyperlipidemia type 2|Familial hyperlipidemia type 3|Familial hyperlipidemia type 4|Familial hyperlipidemia type 5|Network map of SARS-CoV-2 signaling pathway
Q8WWA0	ITLN1	Intelectin-1	20	6	9	6	313	34.9	6.01	32.53	33.8	27.4	31.7	30.8	56.1	50.3	75.9	64.5	111.1	98.9	203.3	52	270	283	111.2	0.00990527	0.0264419	-1.77155	0.292893	Intelectin-1	55600	ITLN1	GO:0046326,GO:0001934,GO:0070207,GO:0009624,GO:0031526,GO:0070062,GO:0005576,GO:0005615,GO:0045121,GO:0043235,GO:0005509,GO:0042802,GO:0070492	positive regulation of glucose import|positive regulation of protein phosphorylation|protein homotrimerization|response to nematode|brush border membrane|extracellular exosome|extracellular region|extracellular space|membrane raft|receptor complex|calcium ion binding|identical protein binding|oligosaccharide binding				ENOG502QU6C	S	oligosaccharide binding	Function unknown				IPR036056,IPR014716,IPR002181	Homologous_superfamily|Homologous_superfamily|Domain	Fibrinogen-like, C-terminal|Fibrinogen, alpha/beta/gamma chain, C-terminal globular, subdomain 1|Fibrinogen, alpha/beta/gamma chain, C-terminal globular domain
O76070	SNCG	Gamma-synuclein	50	5	7	5	127	13.3	4.86	31.27	53.1	66.1	46.1	42.3	67.3	62.7	93.9	155.8	182.4	135	130.1	119.3	133.2	119.6	93.2	3.65698e-05	0.00047102	-1.11564	0.461485	Gamma-synuclein	6623	SNCG	GO:0008344,GO:0007268,GO:0009306,GO:0014059,GO:1901214,GO:0046928,GO:0050808,GO:0048488,GO:0043679,GO:0005737,GO:0070062,GO:0005815,GO:0043025,GO:0048471,GO:0005819,GO:1903136	adult locomotory behavior|chemical synaptic transmission|protein secretion|regulation of dopamine secretion|regulation of neuron death|regulation of neurotransmitter secretion|synapse organization|synaptic vesicle endocytosis|axon terminus|cytoplasm|extracellular exosome|microtubule organizing center|neuronal cell body|perinuclear region of cytoplasm|spindle|cuprous ion binding				ENOG502S3WF	S	regulation of dopamine secretion	Function unknown	PF01387	Synuclein	Synuclein	IPR001058,IPR002462	Family|Family	Synuclein|Gamma-synuclein
P02656	APOC3	Apolipoprotein C-III	34	3	12	3	99	10.8	5.41	47.91	25.9	115.3	58.2	21	50.7	68.3	106.5	111	190.6	133.4	219.9	106.1	96	150.6	46.4	0.0158008	0.0376888	-1.04844	0.483491	Apolipoprotein C-III	345	APOC3	GO:0033344,GO:0042632,GO:0034382,GO:0007186,GO:0034375,GO:0042157,GO:0060621,GO:0045717,GO:0010987,GO:0050995,GO:0045833,GO:0051005,GO:0010989,GO:0048261,GO:0010897,GO:0010916,GO:0010903,GO:0033700,GO:0032489,GO:0043691,GO:0019433,GO:0070328,GO:0006641,GO:0034379,GO:0042627,GO:0062023,GO:0005769,GO:0070062,GO:0005576,GO:0005615,GO:0034363,GO:0034366,GO:0034361,GO:0015485,GO:0030234,GO:0070653,GO:…	cholesterol efflux|cholesterol homeostasis|chylomicron remnant clearance|G protein-coupled receptor signaling pathway|high-density lipoprotein particle remodeling|lipoprotein metabolic process|negative regulation of cholesterol import|negative regulation of fatty acid biosynthetic process|negative regulation of high-density lipoprotein particle clearance|negative regulation of lipid catabolic pro…	hsa03320,hsa04979	PPAR signaling pathway|Cholesterol metabolism	K08759	ENOG502SZ00	S	negative regulation of high-density lipoprotein particle clearance	Function unknown	PF05778	Apo-CIII	Apolipoprotein CIII (Apo-CIII)	IPR008403,IPR038195	Family|Homologous_superfamily	Apolipoprotein CIII|Apolipoprotein CIII superfamily	WP2878,WP2882,WP3601,WP3942,WP430	PPAR-alpha pathway|Nuclear receptors meta-pathway|Lipid particles composition|PPAR signaling pathway|Statin inhibition of cholesterol production
P15428	HPGD	15-hydroxyprostaglandin dehydrogenase [NAD(+)]	22	5	7	5	266	29	5.86	23.74	54.6	58.2	58.9	49.1	73.3	61.9	66	182.3	94.7	143.3	104	176	91.5	130.8	155.3	0.000123358	0.00105555	-1.16026	0.447431	15-hydroxyprostaglandin dehydrogenase [NAD(+)]	3248	HPGD	GO:0097070,GO:0007565,GO:0001822,GO:0019372,GO:0045786,GO:0030728,GO:0007567,GO:0043065,GO:1904707,GO:0006693,GO:1905828,GO:0032355,GO:0045471,GO:0032496,GO:0070493,GO:0007179,GO:0016323,GO:0005737,GO:0005829,GO:0070062,GO:0005654,GO:0016404,GO:0042802,GO:0051287,GO:0070403,GO:0016616,GO:0004957	ductus arteriosus closure|female pregnancy|kidney development|lipoxygenase pathway|negative regulation of cell cycle|ovulation|parturition|positive regulation of apoptotic process|positive regulation of vascular associated smooth muscle cell proliferation|prostaglandin metabolic process|regulation of prostaglandin catabolic process|response to estradiol|response to ethanol|response to lipopolysac…	hsa00590,hsa05202	Arachidonic acid metabolism|Transcriptional misregulation in cancer	K00069	KOG4169	IQ	alcohol dehydrogenase (NAD) activity	Lipid transport and metabolism|Secondary metabolites biosynthesis, transport and catabolism	PF00106	adh_short	short chain dehydrogenase	IPR036291,IPR020904,IPR002347	Homologous_superfamily|Conserved_site|Family	NAD(P)-binding domain superfamily|Short-chain dehydrogenase/reductase, conserved site|Short-chain dehydrogenase/reductase SDR	WP4719,WP4721,WP98	Eicosanoid metabolism via cyclooxygenases (COX)|Eicosanoid metabolism via lipooxygenases (LOX)|Prostaglandin synthesis and regulation
Q16625	OCLN	Occludin	12	4	5	4	522	59.1	6.09	19.44	43.9	43.3	50.5	33.5	69.8	56.7	57.6	180.5	97.3	159	118.2	172.4	82.8	180.7	153.7	3.98386e-05	0.000489822	-1.49509	0.354759	Occludin	100506658	OCLN	GO:0070830,GO:0045216,GO:0035633,GO:0010629,GO:0001933,GO:1905605,GO:0010628,GO:0046326,GO:0010592,GO:0031116,GO:0090303,GO:1902463,GO:0065003,GO:0010827,GO:0016324,GO:0016327,GO:0005923,GO:0030054,GO:0031252,GO:0005911,GO:0031410,GO:0030139,GO:0005765,GO:0005886,GO:0032991,GO:0070160,GO:0019904	bicellular tight junction assembly|cell-cell junction organization|maintenance of blood-brain barrier|negative regulation of gene expression|negative regulation of protein phosphorylation|positive regulation of blood-brain barrier permeability|positive regulation of gene expression|positive regulation of glucose import|positive regulation of lamellipodium assembly|positive regulation of microtubu…	hsa04514,hsa04530,hsa04670,hsa05160,hsa05130	Cell adhesion molecules|Tight junction|Leukocyte transendothelial migration|Hepatitis C|Pathogenic Escherichia coli infection	K06088	ENOG502QS9F	S	bicellular tight junction assembly	Function unknown	PF01284,PF07303	MARVEL|Occludin_ELL	Membrane-associating domain|Occludin homology domain	IPR031176,IPR008253,IPR036259,IPR002958,IPR010844	Family|Domain|Homologous_superfamily|Family|Domain	ELL/occludin family|Marvel domain|MFS transporter superfamily|Occludin|Occludin homology domain	WP2272,WP3888,WP4239,WP4905	Pathogenic Escherichia coli infection|VEGFA-VEGFR2 signaling|Epithelial to mesenchymal transition in colorectal cancer|1q21.1 copy number variation syndrome
Q9BPY8	HOPX	Homeodomain-only protein	48	3	5	3	73	8.3	4.81	20.42	47.1	65.8	61	51.8	74.5	60.3	64.4	177.3	91.2	135.2	127.9	187.9	115.6	134.6	105.3	8.17926e-05	0.000785904	-1.1465	0.451721	Homeodomain-only protein	84525	HOPX	GO:0003166,GO:0051131,GO:0016575,GO:0048286,GO:0045596,GO:0000122,GO:1903598,GO:0043415,GO:0051155,GO:0008016,GO:0043393,GO:0006357,GO:0001829,GO:0000785,GO:0005737,GO:0005634,GO:0003677	bundle of His development|chaperone-mediated protein complex assembly|histone deacetylation|lung alveolus development|negative regulation of cell differentiation|negative regulation of transcription by RNA polymerase II|positive regulation of gap junction assembly|positive regulation of skeletal muscle tissue regeneration|positive regulation of striated muscle cell differentiation|regulation of h…				KOG0490	K	DNA binding	Transcription	PF00046	Homeodomain	Homeodomain	IPR009057,IPR001356,IPR039162	Homologous_superfamily|Domain|Family	Homeobox-like domain superfamily|Homeobox domain|Homeodomain-only protein
P56856	CLDN18	Claudin-18	15	4	6	4	261	27.8	8.1	18.25	30.4	30	34.9	26.4	44.6	41.4	45	174.9	112.5	153.9	152.2	171.8	86.6	206	189.4	2.73445e-06	0.000103797	-2.11067	0.23154	Claudin-18	51208	CLDN18	GO:0070830,GO:0016338,GO:0007155,GO:0048565,GO:0045779,GO:2001205,GO:1900181,GO:0034504,GO:0045471,GO:0071847,GO:0005923,GO:0005886,GO:0042802,GO:0005198	bicellular tight junction assembly|calcium-independent cell-cell adhesion via plasma membrane cell-adhesion molecules|cell adhesion|digestive tract development|negative regulation of bone resorption|negative regulation of osteoclast development|negative regulation of protein localization to nucleus|protein localization to nucleus|response to ethanol|TNFSF11-mediated signaling pathway|bicellular t…	hsa04514,hsa04530,hsa04670,hsa05160,hsa05130	Cell adhesion molecules|Tight junction|Leukocyte transendothelial migration|Hepatitis C|Pathogenic Escherichia coli infection	K06087	ENOG502QTRB	S	TNFSF11-mediated signaling pathway	Function unknown	PF00822	PMP22_Claudin	PMP-22/EMP/MP20/Claudin family	IPR006187,IPR003928,IPR017974,IPR004031	Family|Family|Conserved_site|Family	Claudin|Claudin-18|Claudin, conserved site|PMP-22/EMP/MP20/Claudin superfamily	WP4239	Epithelial to mesenchymal transition in colorectal cancer
O94811	TPPP	Tubulin polymerization-promoting protein	26	6	7	6	219	23.7	9.44	19.35	38.7	70	37.8	36.9	75.8	53.7	53.4	165.8	144.2	186.5	120.3	107.5	101.2	127.6	180.6	1.89243e-05	0.000306871	-1.4373	0.369259	Tubulin polymerization-promoting protein	11076	TPPP	GO:0030953,GO:0051301,GO:0001578,GO:0051418,GO:0046785,GO:0032288,GO:1904428,GO:0014003,GO:0048709,GO:0031643,GO:0032273,GO:0031334,GO:0070507,GO:0005737,GO:0005829,GO:0005874,GO:0005739,GO:0072686,GO:0005634,GO:0048471,GO:0150051,GO:0003924,GO:0000287,GO:0008017,GO:0042803,GO:0015631	astral microtubule organization|cell division|microtubule bundle formation|microtubule nucleation by microtubule organizing center|microtubule polymerization|myelin assembly|negative regulation of tubulin deacetylation|oligodendrocyte development|oligodendrocyte differentiation|positive regulation of myelination|positive regulation of protein polymerization|positive regulation of protein-containi…				KOG4070	J	microtubule polymerization	Translation, ribosomal structure and biogenesis	PF05517	p25-alpha	p25-alpha	IPR011992,IPR008907	Homologous_superfamily|Family	EF-hand domain pair|Tubulin polymerization-promoting protein	WP2038,WP2276,WP706	Microtubule cytoskeleton regulation|Glial cell differentiation|Sudden infant death syndrome (SIDS) susceptibility pathways
P11686	SFTPC	Pulmonary surfactant-associated protein C	18	3	7	3	197	21	6.65	24.03	48.4	56.1	60.8	47.5	55.4	76	89.6	161.4	112.1	108.9	133.7	96.8	97.8	151.5	204	0.000418256	0.00249849	-1.10473	0.464989	Pulmonary surfactant-associated protein C	6440	SFTPC	GO:0007585,GO:0097208,GO:0045334,GO:0005789,GO:0005576,GO:0005615,GO:0042599,GO:0097486,GO:0042802	respiratory gaseous exchange by respiratory system|alveolar lamellar body|clathrin-coated endocytic vesicle|endoplasmic reticulum membrane|extracellular region|extracellular space|lamellar body|multivesicular body lumen|identical protein binding				ENOG502S6QH	S	respiratory gaseous exchange	Function unknown	PF04089,PF08999	BRICHOS|SP_C-Propep	BRICHOS domain|Surfactant protein C, N terminal propeptide	IPR007084,IPR001729,IPR018051,IPR015091	Domain|Family|PTM|Domain	BRICHOS domain|Pulmonary surfactant-associated protein C|Surfactant-associated polypeptide, palmitoylation site|Surfactant protein C, N-terminal propeptide	WP3594,WP3624	Circadian rhythm genes|Lung fibrosis
P14209	CD99	CD99 antigen	13	2	5	2	185	18.8	4.75	12.9	49.3	57	64.6	38.9	59.9	66.4	81.4	132.2	187.5	128.7	126.6	152	144.7	165.1	45.6	0.000516024	0.00286197	-1.18174	0.440819	CD99 antigen	4267	CD99	GO:0034109,GO:2000391,GO:0072683,GO:0005737,GO:0005925,GO:0005886	homotypic cell-cell adhesion|positive regulation of neutrophil extravasation|T cell extravasation|cytoplasm|focal adhesion|plasma membrane	hsa04514,hsa04670	Cell adhesion molecules|Leukocyte transendothelial migration	K06520	ENOG502S70S	S	CD99 antigen like protein 2	Function unknown	PF12301	CD99L2	CD99 antigen like protein 2	IPR022078	Family	CD99 antigen-like protein 2
P05204	HMGN2	Non-histone chromosomal protein HMG-17	44	5	14	4	90	9.4	9.99	32.53	128.1	114.8	64.3	44	24.2	31	28.2	174.7	111	168.5	136.1	157.4	82.1	104.5	130.9	0.0030026	0.0104464	-1.10072	0.466284	Non-histone chromosomal protein HMG-17	3151	HMGN2	GO:0061844,GO:0006325,GO:0031640,GO:0000785,GO:0005737,GO:0005615,GO:0005634,GO:0003682,GO:0060090,GO:0003676,GO:0031492,GO:0003723	antimicrobial humoral immune response mediated by antimicrobial peptide|chromatin organization|killing of cells of another organism|chromatin|cytoplasm|extracellular space|nucleus|chromatin binding|molecular adaptor activity|nucleic acid binding|nucleosomal DNA binding|RNA binding				ENOG502S5FK	S	nucleosomal DNA binding	Function unknown	PF01101	HMG14_17	HMG14 and HMG17	IPR000079	Family	High mobility group protein HMGN
P05114	HMGN1	Non-histone chromosomal protein HMG-14	34	3	4	3	100	10.7	9.6	14.37	118.8	116	56.1	31.6	26.3	34.6	47.7	152.5	129.9	173.2	128.1	159.5	86.6	93.8	145.3	0.00157189	0.00647154	-1.11739	0.460928	Non-histone chromosomal protein HMG-14	3150	HMGN1	GO:0006325,GO:0032786,GO:0000785,GO:0005737,GO:0005654,GO:0005634,GO:0003682,GO:0003677,GO:0031492	chromatin organization|positive regulation of DNA-templated transcription, elongation|chromatin|cytoplasm|nucleoplasm|nucleus|chromatin binding|DNA binding|nucleosomal DNA binding				ENOG502S7UM	S	post-embryonic camera-type eye morphogenesis	Function unknown	PF01101	HMG14_17	HMG14 and HMG17	IPR000079	Family	High mobility group protein HMGN	WP3878,WP400,WP5087,WP5114	ATM signaling in development and disease |p38 MAPK signaling pathway|Malignant pleural mesothelioma|Nucleotide excision repair in xeroderma pigmentosum
P50238	CRIP1	Cysteine-rich protein 1	31	3	13	3	77	8.5	8.75	31.81	22.2	63.9	26.5	27.8	95	45.8	44.3	138.1	145.1	174.2	80	121.2	149.4	164.3	202.2	4.07953e-05	0.000499643	-1.65867	0.316731	Cysteine-rich protein 1	1396	CRIP1	GO:0071236,GO:0071493,GO:0007507,GO:0006955,GO:0008630,GO:0060741,GO:0010468,GO:0010033,GO:0010043,GO:0005737,GO:0042277,GO:0008270	cellular response to antibiotic|cellular response to UV-B|heart development|immune response|intrinsic apoptotic signaling pathway in response to DNA damage|prostate gland stromal morphogenesis|regulation of gene expression|response to organic substance|response to zinc ion|cytoplasm|peptide binding|zinc ion binding				KOG1700	Z	sulfur oxidation	Cytoskeleton	PF00412	LIM	LIM domain	IPR001781	Domain	Zinc finger, LIM-type
P02775	PPBP	Platelet basic protein	27	3	5	3	128	13.9	8.79	18.27	38	74.6	50.9	45.8	95.3	58	79	93.2	225.9	123.3	279.8	90.7	81.5	93.9	70	0.0393819	0.0766103	-1.06829	0.476883	Platelet basic protein	5473	PPBP	GO:0061844,GO:0071222,GO:0070098,GO:0042742,GO:1904659,GO:0006954,GO:0031640,GO:0030593,GO:0051781,GO:0005576,GO:0005615,GO:0031091,GO:0031093,GO:1904724,GO:0008009,GO:0045236,GO:0005355,GO:0008083	antimicrobial humoral immune response mediated by antimicrobial peptide|cellular response to lipopolysaccharide|chemokine-mediated signaling pathway|defense response to bacterium|glucose transmembrane transport|inflammatory response|killing of cells of another organism|neutrophil chemotaxis|positive regulation of cell division|extracellular region|extracellular space|platelet alpha granule|platel…	hsa04060,hsa04061,hsa04062	Cytokine-cytokine receptor interaction|Viral protein interaction with cytokine and cytokine receptor|Chemokine signaling pathway	K10029	ENOG502S7MM	M	CXCR chemokine receptor binding	Cell wall/membrane/envelope biogenesis	PF00048	IL8	Small cytokines (intecrine/chemokine), interleukin-8 like	IPR001089,IPR018048,IPR001811,IPR033899,IPR036048	Family|Conserved_site|Domain|Domain|Homologous_superfamily	CXC chemokine|CXC chemokine, conserved site|Chemokine interleukin-8-like domain|CXC Chemokine domain|Chemokine interleukin-8-like superfamily	WP3929,WP5039,WP5095	Chemokine signaling pathway|SARS-CoV-2 innate immunity evasion and cell-specific immune response|Overview of proinflammatory and profibrotic mediators
O00479	HMGN4	High mobility group nucleosome-binding domain-containing protein 4	34	4	10	3	90	9.5	10.48	24.84	66.6	80.9	45.5	26.8	26.6	32.1	29.7	185.1	125.8	166.2	144.2	171.5	98.8	137	163.2	2.23539e-06	9.19093e-05	-1.75856	0.295543	High mobility group nucleosome-binding domain-containing protein 4	10473	HMGN4	GO:0006325,GO:0000785,GO:0005634,GO:0003682,GO:0031492	chromatin organization|chromatin|nucleus|chromatin binding|nucleosomal DNA binding				ENOG502S5FK	S	nucleosomal DNA binding	Function unknown	PF01101	HMG14_17	HMG14 and HMG17	IPR000079	Family	High mobility group protein HMGN
P16455	MGMT	Methylated-DNA--protein-cysteine methyltransferase	20	3	3	3	207	21.6	8.1	12.88	54.3	64.3	70.7	60.5	70.4	58.4	70.1	122.2	139	131.7	123.1	134.2	136.1	125.6	139.5	6.66723e-11	4.22169e-07	-1.03584	0.487731	Methylated-DNA--protein-cysteine methyltransferase	4255	MGMT	GO:0071479,GO:0071407,GO:0034599,GO:0006307,GO:0006266,GO:0006281,GO:0060644,GO:0043066,GO:2000781,GO:0043281,GO:0045471,GO:0051593,GO:0009636,GO:0009410,GO:0016020,GO:0005654,GO:0005634,GO:0005509,GO:0003677,GO:0009008,GO:0003908,GO:0008168	cellular response to ionizing radiation|cellular response to organic cyclic compound|cellular response to oxidative stress|DNA dealkylation involved in DNA repair|DNA ligation|DNA repair|mammary gland epithelial cell differentiation|negative regulation of apoptotic process|positive regulation of double-strand break repair|regulation of cysteine-type endopeptidase activity involved in apoptotic pr…				KOG4062	L	methylated-DNA-[protein]-cysteine S-methyltransferase activity	Replication, recombination and repair	PF01035,PF02870	DNA_binding_1|Methyltransf_1N	6-O-methylguanine DNA methyltransferase, DNA binding domain|6-O-methylguanine DNA methyltransferase, ribonuclease-like domain	IPR001497,IPR014048,IPR036217,IPR008332,IPR036631,IPR036388	Active_site|Domain|Homologous_superfamily|Domain|Homologous_superfamily|Homologous_superfamily	Methylated-DNA-[protein]-cysteine S-methyltransferase, active site|Methylated-DNA-[protein]-cysteine S-methyltransferase, DNA binding|Methylated DNA-protein cysteine methyltransferase, DNA binding domain|Methylguanine DNA methyltransferase, ribonuclease-like domain|Methylated DNA-protein cysteine methyltransferase domain superfamily|Winged helix-like DNA-binding domain superfamily	WP4931,WP4946,WP4963	Direct reversal repair|DNA repair pathways, full network|p53 transcriptional gene network
Q9Y3Y2	CHTOP	Chromatin target of PRMT1 protein	19	4	4	4	248	26.4	12.23	14.74	55.4	79	64.5	35	45.2	50.4	43.6	138.2	128.9	144.5	151.5	149.1	137.5	135.2	141.8	1.53749e-09	1.3971e-06	-1.40182	0.37845	Chromatin target of PRMT1 protein	26097	CHTOP	GO:0001701,GO:0006406,GO:0032781,GO:0008284,GO:0051096,GO:0031062,GO:0036464,GO:0016607,GO:0005730,GO:0005654,GO:0005634,GO:0000346,GO:0008327,GO:0003729,GO:0003723	in utero embryonic development|mRNA export from nucleus|positive regulation of ATP-dependent activity|positive regulation of cell population proliferation|positive regulation of helicase activity|positive regulation of histone methylation|cytoplasmic ribonucleoprotein granule|nuclear speck|nucleolus|nucleoplasm|nucleus|transcription export complex|methyl-CpG binding|mRNA binding|RNA binding				ENOG502QV0X	S	positive regulation of helicase activity	Function unknown	PF13865	FoP_duplication	C-terminal duplication domain of Friend of PRMT1	IPR025715	Domain	Chromatin target of PRMT1 protein, C-terminal
O00501	CLDN5	Claudin-5	18	4	5	4	218	23.1	7.91	14.87	39.3	74.4	66.2	27.6	72.7	75.1	70.6	154.1	90	153.1	192.8	159.1	79.1	114.7	131.4	0.000503349	0.00282054	-1.14217	0.453079	Claudin-5	7122	CLDN5	GO:0070830,GO:0016338,GO:0007155,GO:0007043,GO:1990963,GO:0060325,GO:0007612,GO:0035633,GO:0042552,GO:0016525,GO:0030336,GO:0010629,GO:0043116,GO:0003151,GO:1903348,GO:0008284,GO:1903142,GO:0010628,GO:0032092,GO:0045471,GO:0060021,GO:0120192,GO:0007179,GO:0016327,GO:0005923,GO:0030054,GO:0005911,GO:0016328,GO:0016020,GO:0033270,GO:0005886,GO:0043220,GO:0070160,GO:0042802,GO:0005198	bicellular tight junction assembly|calcium-independent cell-cell adhesion via plasma membrane cell-adhesion molecules|cell adhesion|cell-cell junction assembly|establishment of blood-retinal barrier|face morphogenesis|learning|maintenance of blood-brain barrier|myelination|negative regulation of angiogenesis|negative regulation of cell migration|negative regulation of gene expression|negative reg…	hsa04514,hsa04530,hsa04670,hsa05160,hsa05130	Cell adhesion molecules|Tight junction|Leukocyte transendothelial migration|Hepatitis C|Pathogenic Escherichia coli infection	K06087	ENOG502QW5D	S	Plays a major role in tight junction-specific obliteration of the intercellular space, through calcium- independent cell-adhesion activity	Function unknown	PF00822	PMP22_Claudin	PMP-22/EMP/MP20/Claudin family	IPR006187,IPR003551,IPR017974,IPR004031	Family|Family|Conserved_site|Family	Claudin|Claudin-5|Claudin, conserved site|PMP-22/EMP/MP20/Claudin superfamily	WP410,WP4239,WP4657,WP4932	Exercise-induced circadian regulation|Epithelial to mesenchymal transition in colorectal cancer|22q11.2 copy number variation syndrome|7q11.23 copy number variation syndrome
P62328	TMSB4X	Thymosin beta-4	45	4	10	1	44	5.1	5.06	21.56	59.9	100.1	67.1	36	54.2	45.4	51.9	162.4	98.6	219.8	118.5	249.7	76.8	93.2	66.3	0.0138506	0.0339404	-1.19566	0.436588	Thymosin beta-4	7114	TMSB4X	GO:0007015,GO:0007253,GO:1902807,GO:1902037,GO:0032717,GO:0032088,GO:1901223,GO:1903026,GO:2001171,GO:0043536,GO:2001028,GO:1905273,GO:0030334,GO:0050727,GO:1901222,GO:0042989,GO:0033209,GO:0005737,GO:0005856,GO:0005829,GO:0005576,GO:0005634,GO:0031093,GO:0003785,GO:0019899,GO:0003723	actin filament organization|cytoplasmic sequestering of NF-kappaB|negative regulation of cell cycle G1/S phase transition|negative regulation of hematopoietic stem cell differentiation|negative regulation of interleukin-8 production|negative regulation of NF-kappaB transcription factor activity|negative regulation of NIK/NF-kappaB signaling|negative regulation of RNA polymerase II regulatory regi…	hsa04810	Regulation of actin cytoskeleton	K05764	KOG4794	U	Thymosin	Intracellular trafficking, secretion, and vesicular transport	PF01290	Thymosin	Thymosin beta-4 family	IPR001152,IPR038386	Family|Homologous_superfamily	Beta-thymosin|Beta-thymosin superfamily	WP1992,WP3680,WP3888,WP4754,WP51	Genes targeted by miRNAs in adipocytes|Physico-chemical features and toxicity-associated pathways|VEGFA-VEGFR2 signaling|IL-18 signaling pathway|Regulation of actin cytoskeleton
P33402	GUCY1A2	Guanylate cyclase soluble subunit alpha-2	8	5	5	5	732	81.7	7.66	11.58	39.2	61.5	62.5	47.5	83.2	67.4	61.9	114.9	146.4	134.9	143.4	189.6	118.1	111.8	117.6	1.42313e-05	0.000258945	-1.15456	0.449203	Guanylate cyclase soluble subunit alpha-2	2977	GUCY1A2	GO:0019934,GO:0007263,GO:0010750,GO:0070482,GO:0007165,GO:0005829,GO:0008074,GO:0005525,GO:0004383,GO:0020037	cGMP-mediated signaling|nitric oxide mediated signal transduction|positive regulation of nitric oxide mediated signal transduction|response to oxygen levels|signal transduction|cytosol|guanylate cyclase complex, soluble|GTP binding|guanylate cyclase activity|heme binding	hsa00230,hsa04022,hsa04540,hsa04611,hsa04921,hsa04924,hsa04270,hsa04970,hsa04730,hsa04713	Purine metabolism|cGMP-PKG signaling pathway|Gap junction|Platelet activation|Oxytocin signaling pathway|Renin secretion|Vascular smooth muscle contraction|Salivary secretion|Long-term depression|Circadian entrainment	K12318	KOG4171	T	guanylate cyclase activity	Signal transduction mechanisms	PF00211,PF07700,PF07701	Guanylate_cyc|HNOB|HNOBA	Adenylate and Guanylate cyclase catalytic domain|Haem-NO-binding|Heme NO binding associated	IPR001054,IPR018297,IPR038158,IPR011644,IPR011645,IPR042463,IPR024096,IPR029787	Domain|Conserved_site|Homologous_superfamily|Domain|Domain|Homologous_superfamily|Homologous_superfamily|Homologous_superfamily	Adenylyl cyclase class-3/4/guanylyl cyclase|Adenylyl cyclase class-4/guanylyl cyclase, conserved site|H-NOX domain superfamily|Heme NO-binding|Haem NO binding associated|Haem NO binding associated domain superfamily|NO signalling/Golgi transport ligand-binding domain superfamily|Nucleotide cyclase	WP4008,WP4222,WP5113,WP5294	NO/cGMP/PKG mediated neuroprotection|Phosphodiesterases in neuronal function|Antiviral and anti-inflammatory effects of Nrf2 on SARS-CoV-2 pathway|Sildenafil treatment
O95445	APOM	Apolipoprotein M	22	5	6	5	188	21.2	6.01	13.26	83.7	47.9	124.1	35.5	64	37.9	50.3	114.7	170	151.7	204.1	104.4	102.6	115.3	93.7	0.00261272	0.00944278	-1.05997	0.479643	Apolipoprotein M	55937	APOM	GO:0033344,GO:0042632,GO:0034380,GO:0034384,GO:0034375,GO:0042157,GO:0034445,GO:0043691,GO:0034365,GO:0005576,GO:0034364,GO:0034362,GO:0034366,GO:0034361,GO:0016209,GO:0005319,GO:0005543	cholesterol efflux|cholesterol homeostasis|high-density lipoprotein particle assembly|high-density lipoprotein particle clearance|high-density lipoprotein particle remodeling|lipoprotein metabolic process|negative regulation of plasma lipoprotein oxidation|reverse cholesterol transport|discoidal high-density lipoprotein particle|extracellular region|high-density lipoprotein particle|low-density l…				ENOG502S2IN	S	regulation of plasma lipoprotein oxidation	Function unknown	PF11032	ApoM	ApoM domain	IPR022734,IPR012674	Family|Homologous_superfamily	Apolipoprotein M|Calycin	WP5115	Network map of SARS-CoV-2 signaling pathway
P19075	TSPAN8	Tetraspanin-8	10	2	3	2	237	26	5.6	12.05	23	67.7	27.2	28.9	45.2	50	67.2	186	185.2	107.9	139	267.1	96.8	99.5	109.2	0.000696762	0.0035695	-1.75255	0.296776	Tetraspanin-8	7103	TSPAN8	GO:0030195,GO:0010468,GO:0007283,GO:0009986,GO:0070062,GO:0005886,GO:0005178	negative regulation of blood coagulation|regulation of gene expression|spermatogenesis|cell surface|extracellular exosome|plasma membrane|integrin binding				KOG3882	CO	cell surface receptor signaling pathway	Energy production and conversion|Posttranslational modification, protein turnover, chaperones	PF00335	Tetraspanin	Tetraspanin family	IPR018499,IPR000301,IPR018503,IPR008952	Family|Family|Conserved_site|Homologous_superfamily	Tetraspanin/Peripherin|Tetraspanin, animals|Tetraspanin, conserved site|Tetraspanin, EC2 domain superfamily	WP2870	Extracellular vesicle-mediated signaling in recipient cells
P49006	MARCKSL1	MARCKS-related protein	10	2	6	2	195	19.5	4.67	15.05	51	70.7	76.1	40.7	59.7	59.5	62.1	136.6	135.5	163	147.5	177.9	105.1	113.7	100.9	1.51538e-05	0.000266538	-1.17088	0.444151	MARCKS-related protein	65108	MARCKSL1	GO:0007015,GO:0008283,GO:0007417,GO:0008284,GO:0005737,GO:0005856,GO:0070062,GO:0005886,GO:0051015,GO:0005516	actin filament organization|cell population proliferation|central nervous system development|positive regulation of cell population proliferation|cytoplasm|cytoskeleton|extracellular exosome|plasma membrane|actin filament binding|calmodulin binding	hsa04666,hsa05140	Fc gamma R-mediated phagocytosis|Leishmaniasis	K13536	ENOG502RYXK	S	calmodulin binding	Function unknown	PF02063	MARCKS	MARCKS family	IPR002101	Family	Myristoylated alanine-rich C-kinase substrate MARCKS
P53779	MAPK10	Mitogen-activated protein kinase 10	8	4	4	1	464	52.6	6.79	9.82	40.6	76.9	55.9	45.1	89.8	66.6	53.2	117.2	137.9	142.2	124.9	164.2	103.3	131.4	150.7	3.91013e-06	0.00012199	-1.13137	0.456482	Mitogen-activated protein kinase 10	5602	MAPK10	GO:0090398,GO:0038095,GO:0035556,GO:0007254,GO:0006468,GO:0042752,GO:0051090,GO:0009416,GO:0048511,GO:0007165,GO:0005737,GO:0005829,GO:0005739,GO:0005654,GO:0005634,GO:0005886,GO:0005524,GO:0004705,GO:0004707,GO:0004708,GO:0106310,GO:0004674	cellular senescence|Fc-epsilon receptor signaling pathway|intracellular signal transduction|JNK cascade|protein phosphorylation|regulation of circadian rhythm|regulation of DNA-binding transcription factor activity|response to light stimulus|rhythmic process|signal transduction|cytoplasm|cytosol|mitochondrion|nucleoplasm|nucleus|plasma membrane|ATP binding|JUN kinase activity|MAP kinase activity|…	hsa04141,hsa04010,hsa04012,hsa04014,hsa04310,hsa04668,hsa04068,hsa04071,hsa04024,hsa04140,hsa04137,hsa04210,hsa04215,hsa04217,hsa04510,hsa04530,hsa04620,hsa04621,hsa04622,hsa04625,hsa04660,hsa04658,hsa04659,hsa04657,hsa04664,hsa04910,hsa04920,hsa04912,hsa04914,hsa04917,hsa04926,hsa04935,hsa04728,hsa04723,hsa04722,hsa04750,hsa04380,hsa05200,hsa05208,hsa05231,hsa05210,hsa05212,hsa05166,hsa05170,hsa…	Protein processing in endoplasmic reticulum|MAPK signaling pathway|ErbB signaling pathway|Ras signaling pathway|Wnt signaling pathway|TNF signaling pathway|FoxO signaling pathway|Sphingolipid signaling pathway|cAMP signaling pathway|Autophagy - animal|Mitophagy - animal|Apoptosis|Apoptosis - multiple species|Necroptosis|Focal adhesion|Tight junction|Toll-like receptor signaling pathway|NOD-like r…	K04440	KOG0665	H	JUN phosphorylation	Coenzyme transport and metabolism	PF00069	Pkinase	Protein kinase domain	IPR011009,IPR003527,IPR008351,IPR000719,IPR008271	Homologous_superfamily|Conserved_site|Family|Domain|Active_site	Protein kinase-like domain superfamily|Mitogen-activated protein (MAP) kinase, conserved site|Mitogen-activated protein (MAP) kinase, JNK|Protein kinase domain|Serine/threonine-protein kinase, active site	WP185,WP2059,WP2380,WP254,WP2637,WP2643,WP306,WP3594,WP382,WP384,WP3865,WP3869,WP3915,WP3941,WP399,WP408,WP4150,WP4216,WP422,WP4223,WP4263,WP4534,WP4538,WP4566,WP4630,WP4666,WP4787,WP481,WP4873,WP4877,WP5087,WP5124,WP524,WP673,WP710,WP75	Integrin-mediated cell adhesion|Alzheimer's disease and miRNA effects|Brain-derived neurotrophic factor (BDNF) signaling pathway|Apoptosis|Interleukin-1 (IL-1) structural pathway|Nanoparticle-mediated activation of receptor signaling|Focal adhesion|Circadian rhythm genes|MAPK signaling pathway|Apoptosis modulation by HSP70|Novel intracellular components of RIG-I-like receptor pathway|Cannabinoid …
Q8NI35	PATJ	InaD-like protein	2	4	4	3	1801	196.2	4.94	7.96	64.5	59.4	79.4	55.1	61.7	57.7	65.5	173.9	93.2	121.6	124	157.2	96.1	158.2	132.5	4.62512e-05	0.000542339	-1.06057	0.479444	InaD-like protein	10207	PATJ	GO:0035089,GO:0045197,GO:0035556,GO:0120192,GO:0043296,GO:0016324,GO:0005923,GO:0030054,GO:0034451,GO:0005737,GO:0005829,GO:0070062,GO:0048471,GO:0005886	establishment of apical/basal cell polarity|establishment or maintenance of epithelial cell apical/basal polarity|intracellular signal transduction|tight junction assembly|apical junction complex|apical plasma membrane|bicellular tight junction|cell junction|centriolar satellite|cytoplasm|cytosol|extracellular exosome|perinuclear region of cytoplasm|plasma membrane	hsa04390,hsa04530,hsa05165	Hippo signaling pathway|Tight junction|Human papillomavirus infection	K06092	KOG0708	F	LarGe homolog	Nucleotide transport and metabolism	PF09045,PF00595	L27_2|PDZ	L27_2|PDZ domain	IPR015132,IPR004172,IPR036892,IPR001478,IPR036034	Domain|Domain|Homologous_superfamily|Domain|Homologous_superfamily	L27-2|L27 domain|L27 domain superfamily|PDZ domain|PDZ superfamily	WP5090	Complement system in neuronal development and plasticity
Q9HBH0	RHOF	Rho-related GTP-binding protein RhoF	12	3	3	3	211	23.6	8.65	8.49	69	57.7	76.7	67	61.7	59.4	63.5	149.5	96.5	139.7	128.8	139.3	97.4	151.9	141.9	3.91092e-06	0.00012199	-1.00692	0.497608	Rho-related GTP-binding protein RhoF	54509	RHOF	GO:0007015,GO:0016477,GO:0030865,GO:0007163,GO:0032956,GO:0008360,GO:0051056,GO:0007264,GO:0005938,GO:0042995,GO:0031410,GO:0005856,GO:0070062,GO:0005886,GO:0030667,GO:0005525,GO:0003924,GO:0005085,GO:0019901	actin filament organization|cell migration|cortical cytoskeleton organization|establishment or maintenance of cell polarity|regulation of actin cytoskeleton organization|regulation of cell shape|regulation of small GTPase mediated signal transduction|small GTPase mediated signal transduction|cell cortex|cell projection|cytoplasmic vesicle|cytoskeleton|extracellular exosome|plasma membrane|secreto…				KOG0393	B	small GTPase mediated signal transduction	Chromatin structure and dynamics	PF00071	Ras	Ras family	IPR027417,IPR005225,IPR001806,IPR003578	Homologous_superfamily|Domain|Family|Family	P-loop containing nucleoside triphosphate hydrolase|Small GTP-binding protein domain|Small GTPase|Small GTPase Rho
O95760	IL33	Interleukin-33	10	3	3	3	270	30.7	8.66	4.73	42.6	70	46.1	65.9	70.2	80	69.6	114.8	108.4	155.3	136.8	165.7	117.7	131.1	125.9	3.89669e-06	0.00012199	-1.05562	0.481089	Interleukin-33	90865	IL33	GO:0071260,GO:0051607,GO:0097191,GO:0010467,GO:0038172,GO:0002282,GO:0061518,GO:0002638,GO:0002686,GO:0120042,GO:0002826,GO:0000122,GO:0032689,GO:0150145,GO:0150142,GO:0010186,GO:0032722,GO:0001819,GO:0010628,GO:0002639,GO:0050729,GO:0032736,GO:0032753,GO:0032754,GO:0032755,GO:0043032,GO:0045345,GO:0045348,GO:0150078,GO:0051770,GO:0048714,GO:0032436,GO:0045944,GO:0032760,GO:0002830,GO:0051930,GO:…	cellular response to mechanical stimulus|defense response to virus|extrinsic apoptotic signaling pathway|gene expression|interleukin-33-mediated signaling pathway|microglial cell activation involved in immune response|microglial cell proliferation|negative regulation of immunoglobulin production|negative regulation of leukocyte migration|negative regulation of macrophage proliferation|negative re…	hsa04060,hsa04217,hsa04623,hsa05164	Cytokine-cytokine receptor interaction|Necroptosis|Cytosolic DNA-sensing pathway|Influenza A	K12967	ENOG502RW83	S	macrophage proliferation	Function unknown	PF15095	IL33	Interleukin 33	IPR026145	Family	Interleukin-33	WP3893,WP4655,WP5095,WP5115	Development and heterogeneity of the ILC family|Cytosolic DNA-sensing pathway|Overview of proinflammatory and profibrotic mediators|Network map of SARS-CoV-2 signaling pathway
P63313	TMSB10	Thymosin beta-10	34	4	9	1	44	5	5.36	20.07	61.6	104.4	66.6	40	40.1	52.2	50.3	185.2	82.7	206.7	114.1	251.4	80.5	99.5	64.5	0.0156427	0.0374089	-1.19264	0.437502	Thymosin beta-10	9168	TMSB10	GO:0007015,GO:0030334,GO:0042989,GO:0005737,GO:0005856,GO:0003785	actin filament organization|regulation of cell migration|sequestering of actin monomers|cytoplasm|cytoskeleton|actin monomer binding				KOG4794	U	Thymosin	Intracellular trafficking, secretion, and vesicular transport	PF01290	Thymosin	Thymosin beta-4 family	IPR001152,IPR038386	Family|Homologous_superfamily	Beta-thymosin|Beta-thymosin superfamily	WP3888,WP5218	VEGFA-VEGFR2 signaling|Extrafollicular and follicular B cell activation by SARS-CoV-2
Q9Y342	PLLP	Plasmolipin	21	2	2	2	182	20	9.36	6.34	56.3	64.3	67.6	47.6	79.6	53.8	68.7	179.4	115.6	156.8	147.2	140.6	92.1	118.2	112.3	3.4091e-05	0.000454056	-1.08574	0.471152	Plasmolipin	51090	PLLP	GO:0006811,GO:0042552,GO:0009611,GO:0043218,GO:0016020,GO:0045121,GO:0019911	ion transport|myelination|response to wounding|compact myelin|membrane|membrane raft|structural constituent of myelin sheath				KOG4788	EH	membrane raft polarization	Amino acid transport and metabolism|Coenzyme transport and metabolism	PF01284	MARVEL	Membrane-associating domain	IPR013295,IPR008253	Family|Domain	Myelin and lymphocyte (MAL) protein|Marvel domain
O95208	EPN2	Epsin-2	4	3	4	3	641	68.4	7.52	10.54	44.4	65.7	49.6	55.5	86.4	64.9	62.3	139.1	123.8	131	121.5	150.2	126.1	140.2	139.3	2.2912e-08	7.25394e-06	-1.12821	0.457484	Epsin-2	22905	EPN2	GO:0006897,GO:1903671,GO:0030948,GO:0045747,GO:0030128,GO:0030125,GO:0005829,GO:0005768,GO:0043231,GO:0005886,GO:0045296,GO:0030276,GO:0005543	endocytosis|negative regulation of sprouting angiogenesis|negative regulation of vascular endothelial growth factor receptor signaling pathway|positive regulation of Notch signaling pathway|clathrin coat of endocytic vesicle|clathrin vesicle coat|cytosol|endosome|intracellular membrane-bounded organelle|plasma membrane|cadherin binding|clathrin binding|phospholipid binding	hsa04144	Endocytosis	K12471	KOG2056	T	lipid binding	Signal transduction mechanisms	PF01417	ENTH	ENTH domain	IPR013809,IPR008942,IPR003903	Domain|Homologous_superfamily|Conserved_site	ENTH domain|ENTH/VHS|Ubiquitin interacting motif
Q969L2	MAL2	Protein MAL2	6	1	2	1	176	19.1	6.24	6.05	37.6	61.2	53.8	36.9	34	35.6	50	222.8	149.5	146.3	146	167.1	63	148.1	148.1	3.26044e-05	0.000439661	-1.75326	0.29663	Protein MAL2	114569	MAL2	GO:0042552,GO:0045056,GO:0016324,GO:0070062,GO:0098978,GO:0098686,GO:0016020,GO:0045121,GO:0048471,GO:0030672,GO:0019911	myelination|transcytosis|apical plasma membrane|extracellular exosome|glutamatergic synapse|hippocampal mossy fiber to CA3 synapse|membrane|membrane raft|perinuclear region of cytoplasm|synaptic vesicle membrane|structural constituent of myelin sheath				KOG4788	EH	membrane raft polarization	Amino acid transport and metabolism|Coenzyme transport and metabolism	PF01284	MARVEL	Membrane-associating domain	IPR013295,IPR008253	Family|Domain	Myelin and lymphocyte (MAL) protein|Marvel domain
Q86YP4	GATAD2A	Transcriptional repressor p66-alpha	3	2	3	1	633	68	9.94	9.31	62.4	65	69.8	36.1	53.7	43.4	30.5	133.4	116.7	138.7	128.3	166.5	156.2	142	157.3	6.13461e-08	1.43868e-05	-1.46558	0.36209	Transcriptional repressor p66-alpha	54815	GATAD2A	GO:0006338,GO:0006306,GO:0016575,GO:0045892,GO:0000122,GO:0045893,GO:0042659,GO:2000736,GO:0016607,GO:0005654,GO:0005634,GO:0016581,GO:0046872,GO:0030674,GO:0043565	chromatin remodeling|DNA methylation|histone deacetylation|negative regulation of DNA-templated transcription|negative regulation of transcription by RNA polymerase II|positive regulation of DNA-templated transcription|regulation of cell fate specification|regulation of stem cell differentiation|nuclear speck|nucleoplasm|nucleus|NuRD complex|metal ion binding|protein-macromolecule adaptor activit…				KOG3740	L	transcription, DNA-templated	Replication, recombination and repair	PF00320,PF16563	GATA|P66_CC	GATA zinc finger|Coiled-coil and interaction region of P66A and P66B with MBD2	IPR040386,IPR032346,IPR000679	Family|Domain|Domain	Transcriptional repressor p66|Transcriptional repressor p66, coiled-coil MBD2-interaction domain|Zinc finger, GATA-type
Q13491	GPM6B	Neuronal membrane glycoprotein M6-b	8	2	2	2	265	29	5.76	6.19	39	54.6	40.2	40.7	102.9	76.6	89.7	175.9	136.4	120.4	176.9	146.2	81.9	124.2	94.4	0.000881417	0.00425179	-1.05872	0.480058	Neuronal membrane glycoprotein M6-b	2824	GPM6B	GO:0085029,GO:2000009,GO:0051612,GO:0007399,GO:0031175,GO:0001503,GO:0030501,GO:0015031,GO:0032956,GO:0051893,GO:0045121,GO:0005886	extracellular matrix assembly|negative regulation of protein localization to cell surface|negative regulation of serotonin uptake|nervous system development|neuron projection development|ossification|positive regulation of bone mineralization|protein transport|regulation of actin cytoskeleton organization|regulation of focal adhesion assembly|membrane raft|plasma membrane								PF01275	Myelin_PLP	Myelin proteolipid protein (PLP or lipophilin)	IPR001614,IPR018237	Family|Conserved_site	Myelin proteolipid protein PLP|Myelin proteolipid protein PLP, conserved site
Q9BYG5	PARD6B	Partitioning defective 6 homolog beta	7	2	2	2	372	41.2	5.58	6.72	77.4	56.4	87.7	50.7	58.3	54.2	60.4	165.9	94.6	163.1	118.5	133.8	83.9	163.1	132.1	0.000147177	0.00117667	-1.0524	0.482167	Partitioning defective 6 homolog beta	84612	PARD6B	GO:0007409,GO:0051301,GO:0007043,GO:0007098,GO:0007163,GO:0045197,GO:0065003,GO:0030334,GO:0060341,GO:0016324,GO:0005923,GO:0005938,GO:0005829,GO:0070062,GO:0005634,GO:0120157,GO:0005886,GO:0070160,GO:0005080	axonogenesis|cell division|cell-cell junction assembly|centrosome cycle|establishment or maintenance of cell polarity|establishment or maintenance of epithelial cell apical/basal polarity|protein-containing complex assembly|regulation of cell migration|regulation of cellular localization|apical plasma membrane|bicellular tight junction|cell cortex|cytosol|extracellular exosome|nucleus|PAR polarit…	hsa04015,hsa04390,hsa04144,hsa04530,hsa04360,hsa05165	Rap1 signaling pathway|Hippo signaling pathway|Endocytosis|Tight junction|Axon guidance|Human papillomavirus infection	K06093	KOG3606	I	establishment or maintenance of cell polarity	Lipid transport and metabolism	PF00564,PF00595	PB1|PDZ	PB1 domain|PDZ domain	IPR000270,IPR034868,IPR001478,IPR036034	Domain|Domain|Domain|Homologous_superfamily	PB1 domain|Partitioning defective protein 6, PB1 domain|PDZ domain|PDZ superfamily	WP5090	Complement system in neuronal development and plasticity
P54851	EMP2	Epithelial membrane protein 2	4	2	6	2	167	19.2	7.62	11.16	23.4	33.6	34.1	23.2	46.6	45.6	40.8	264.9	105.2	218.7	123.2	174.9	73.7	131.8	160.3	0.000213837	0.00153691	-2.14806	0.225616	Epithelial membrane protein 2	2013	EMP2	GO:0007015,GO:0070252,GO:0032147,GO:0032060,GO:0043534,GO:0007155,GO:0008219,GO:0016477,GO:0007160,GO:0045022,GO:0007566,GO:0060136,GO:0060914,GO:0001765,GO:0001787,GO:1990266,GO:0044854,GO:0045766,GO:0062043,GO:0008284,GO:0001954,GO:2001046,GO:0034394,GO:0072659,GO:0045765,GO:0001952,GO:0010594,GO:0003093,GO:0043549,GO:2001212,GO:0001913,GO:0045177,GO:0016324,GO:0009986,GO:0005737,GO:0031410,GO:…	actin filament organization|actin-mediated cell contraction|activation of protein kinase activity|bleb assembly|blood vessel endothelial cell migration|cell adhesion|cell death|cell migration|cell-matrix adhesion|early endosome to late endosome transport|embryo implantation|embryonic process involved in female pregnancy|heart formation|membrane raft assembly|natural killer cell proliferation|neut…	hsa04510	Focal adhesion	K26256	ENOG502RYYE	S	regulation of glomerular filtration	Function unknown	PF00822	PMP22_Claudin	PMP-22/EMP/MP20/Claudin family	IPR003933,IPR004031,IPR004032	Family|Family|Family	Epithelial membrane protein 2|PMP-22/EMP/MP20/Claudin superfamily|PMP-22/EMP/MP20	WP4758	Nephrotic syndrome
Q8IZR5	CMTM4	CKLF-like MARVEL transmembrane domain-containing protein 4	8	2	2	2	234	25.8	7.75	5.54	66.7	76.5	72.5	53.8	53.7	63.1	66.2	147.3	101.4	132.1	112.3	172.2	98.1	150	134	2.09476e-05	0.000325731	-1.01818	0.49374	CKLF-like MARVEL transmembrane domain-containing protein 4	146223	CMTM4	GO:0016020	membrane				KOG4788	EH	membrane raft polarization	Amino acid transport and metabolism|Coenzyme transport and metabolism	PF01284	MARVEL	Membrane-associating domain	IPR008253	Domain	Marvel domain
P62861	FAU	FAU ubiquitin-like and ribosomal protein S30	8	1	2	1	133	14.4	10.17	5.57	117.5	70.1	84.6	76.6	30.3	42.6	27.8	147	98.1	192.8	96.2	154	63.6	115	184	0.00650986	0.0190131	-1.03231	0.488926	FAU ubiquitin-like and ribosomal protein S30	2197	FAU	GO:0019731,GO:0061844,GO:0002181,GO:0050830,GO:0002227,GO:0000028,GO:0006412,GO:0005737,GO:0005829,GO:0022626,GO:0022627,GO:0005615,GO:0005654,GO:0005634,GO:0015935,GO:0003723,GO:0003735	antibacterial humoral response|antimicrobial humoral immune response mediated by antimicrobial peptide|cytoplasmic translation|defense response to Gram-positive bacterium|innate immune response in mucosa|ribosomal small subunit assembly|translation|cytoplasm|cytosol|cytosolic ribosome|cytosolic small ribosomal subunit|extracellular space|nucleoplasm|nucleus|small ribosomal subunit|RNA binding|str…	hsa03010,hsa05171	Ribosome|Coronavirus disease - COVID-19	K02983	KOG0001	O	cellular macromolecule catabolic process	Posttranslational modification, protein turnover, chaperones	PF04758,PF00240	Ribosomal_S30|ubiquitin	Ribosomal protein S30|Ubiquitin family	IPR039415,IPR006846,IPR000626,IPR029071,IPR019954,IPR019956	Domain|Family|Domain|Homologous_superfamily|Conserved_site|Domain	Ubiquitin-like protein FUBI|Ribosomal protein S30|Ubiquitin-like domain|Ubiquitin-like domain superfamily|Ubiquitin conserved site|Ubiquitin domain	WP477	Cytoplasmic ribosomal proteins
Q8N436	CPXM2	Inactive carboxypeptidase-like protein X2	2	2	2	1	756	85.8	6.87	5.59	44.1	52.1	45.4	38.2	104.2	76	76.7	123	120.9	134.7	130.1	138.5	143.8	154.9	117.2	6.43196e-06	0.000161616	-1.09092	0.469463	Inactive carboxypeptidase-like protein X2	119587	CPXM2	GO:0006518,GO:0016485,GO:0005615,GO:0004181,GO:0008270	peptide metabolic process|protein processing|extracellular space|metallocarboxypeptidase activity|zinc ion binding				KOG2649	Q	Carboxypeptidase	Secondary metabolites biosynthesis, transport and catabolism	PF00754,PF00246	F5_F8_type_C|Peptidase_M14	F5/8 type C domain|Zinc carboxypeptidase	IPR008969,IPR000421,IPR008979,IPR000834	Homologous_superfamily|Domain|Homologous_superfamily|Domain	Carboxypeptidase-like, regulatory domain superfamily|Coagulation factor 5/8 C-terminal domain|Galactose-binding-like domain superfamily|Peptidase M14, carboxypeptidase A
Q8TDB4	MGARP	Protein MGARP	7	2	2	2	240	25.4	4.44	5.71	31.1	83.7	35.5	27.9	77.1	72.1	96	77.4	135.3	89.8	167.8	175.7	142.7	159.5	128.5	0.000673977	0.00348662	-1.15388	0.449416	Protein MGARP	84709	MGARP	GO:0008089,GO:0061564,GO:0019896,GO:0097211,GO:0071456,GO:0071383,GO:0021987,GO:2000171,GO:0010822,GO:0006626,GO:0010821,GO:0008090,GO:1904115,GO:0005743,GO:0005741,GO:0005739	anterograde axonal transport|axon development|axonal transport of mitochondrion|cellular response to gonadotropin-releasing hormone|cellular response to hypoxia|cellular response to steroid hormone stimulus|cerebral cortex development|negative regulation of dendrite development|positive regulation of mitochondrion organization|protein targeting to mitochondrion|regulation of mitochondrion organiz…				ENOG502S6ZU	S	Mitochondria-localized glutamic acid-rich protein	Function unknown	PF14962	AIF-MLS	Mitochondria Localisation Sequence	IPR026093,IPR032773	Family|Domain	Protein MGARP|Protein MGARP, N-terminal
Q5T619	ZNF648	Zinc finger protein 648	2	1	37	1	568	62.3	8.62	72.88	135.6	60.3	116.4	28.1	26.2	26.5	31.3	160.2	174.5	200.2	243.8	104.5	68.5	81.6	42.3	0.0355255	0.0705419	-1.149	0.450938	Zinc finger protein 648	127665	ZNF648	GO:0006355,GO:0005634,GO:0000981,GO:0046872,GO:0000978	regulation of DNA-templated transcription|nucleus|DNA-binding transcription factor activity, RNA polymerase II-specific|metal ion binding|RNA polymerase II cis-regulatory region sequence-specific DNA binding				KOG1721	B	DNA binding	Chromatin structure and dynamics	PF00096	zf-C2H2	Zinc finger, C2H2 type	IPR036236,IPR013087	Homologous_superfamily|Domain	Zinc finger C2H2 superfamily|Zinc finger C2H2-type
Q15651	HMGN3	High mobility group nucleosome-binding domain-containing protein 3	17	2	3	2	99	10.7	9.66	7.71	77.5	119.2	55.1	32.2	41.5	53.8	57.6	155	126.7	149.2	124.5	137.8	87.1	124.4	158.7	0.000150558	0.00119465	-1.09066	0.469545	High mobility group nucleosome-binding domain-containing protein 3	9324	HMGN3	GO:0006325,GO:0045944,GO:0061178,GO:0000785,GO:0005829,GO:0005654,GO:0005634,GO:0003682,GO:0046966,GO:0031492	chromatin organization|positive regulation of transcription by RNA polymerase II|regulation of insulin secretion involved in cellular response to glucose stimulus|chromatin|cytosol|nucleoplasm|nucleus|chromatin binding|nuclear thyroid hormone receptor binding|nucleosomal DNA binding								PF01101	HMG14_17	HMG14 and HMG17	IPR000079	Family	High mobility group protein HMGN
A0A075B6I1	IGLV4-60	Immunoglobulin lambda variable 4-60	14	2	2	2	120	13	6.25	4.67	67	42.5	64.2	51.8	51.1	61.6	101.9	84.6	154.9	164.7	207.4	90.1	138	62.3	157.8	0.0038222	0.012604	-1.07524	0.474591	Immunoglobulin lambda variable 4-60	7441	IGLV4-60	GO:0002250,GO:0006955,GO:0005615,GO:0019814,GO:0005886	adaptive immune response|immune response|extracellular space|immunoglobulin complex|plasma membrane								PF07686	V-set	Immunoglobulin V-set domain	IPR007110,IPR036179,IPR013783,IPR003599,IPR013106	Domain|Homologous_superfamily|Homologous_superfamily|Domain|Domain	Immunoglobulin-like domain|Immunoglobulin-like domain superfamily|Immunoglobulin-like fold|Immunoglobulin subtype|Immunoglobulin V-set domain
P21246	PTN	Pleiotrophin	9	2	2	2	168	18.9	9.6	5.48	42.2	57.6	52.4	60.5	63	59.9	85.1	71	147.4	114.5	136.5	237.2	133.9	139.8	98.9	0.00168299	0.0068356	-1.16645	0.445515	Pleiotrophin	5764	PTN	GO:0030282,GO:0046697,GO:0140059,GO:0031104,GO:0044849,GO:0007229,GO:0007612,GO:0002232,GO:0007613,GO:1900272,GO:0007406,GO:0007399,GO:0048477,GO:0043932,GO:0048680,GO:0030501,GO:0051781,GO:0008284,GO:1900006,GO:2000347,GO:0002690,GO:0010976,GO:0048714,GO:0045778,GO:2000738,GO:0043113,GO:0010594,GO:1903706,GO:0031641,GO:2000036,GO:0048167,GO:0010996,GO:0042246,GO:0007185,GO:0005783,GO:0005576,GO:…	bone mineralization|decidualization|dendrite arborization|dendrite regeneration|estrous cycle|integrin-mediated signaling pathway|learning|leukocyte chemotaxis involved in inflammatory response|memory|negative regulation of long-term synaptic potentiation|negative regulation of neuroblast proliferation|nervous system development|oogenesis|ossification involved in bone remodeling|positive regulati…				ENOG502RXV7	S	rod bipolar cell differentiation	Function unknown	PF01091,PF05196	PTN_MK_C|PTN_MK_N	PTN/MK heparin-binding protein family, C-terminal domain|PTN/MK heparin-binding protein family, N-terminal domain	IPR000762,IPR020090,IPR038130,IPR020091,IPR020089,IPR037122,IPR020092	Family|Domain|Homologous_superfamily|Homologous_superfamily|Domain|Homologous_superfamily|Conserved_site	Midkine heparin-binding growth factor|Pleiotrophin/Midkine, C-terminal domain|Pleiotrophin/Midkine, C-terminal domain superfamily|Pleiotrophin/Midkine disulphide-rich domain superfamily|Pleiotrophin/Midkine, N-terminal domain|Pleiotrophin/Midkine, N-terminal domain superfamily|Pleiotrophin/Midkine heparin-binding growth factor, conserved site
Q86WW8	COA5	Cytochrome c oxidase assembly factor 5	24	1	1	1	74	8.4	8.68	3.95	42.3	72.6	52.3	87.6	68	56.1	72	135.4	111.9	144.3	118.9	163.3	114.1	137.2	124	2.73755e-06	0.000103797	-1.02563	0.491197	Cytochrome c oxidase assembly factor 5	493753	COA5	GO:0033617,GO:0005739	mitochondrial cytochrome c oxidase assembly|mitochondrion	hsa04714	Thermogenesis	K18178	KOG4114	S	mitochondrial respiratory chain complex IV assembly	Function unknown	PF10203	Pet191_N	Cytochrome c oxidase assembly protein PET191	IPR018793	Family	Cytochrome c oxidase assembly protein PET191
Q8NHG7	SVIP	Small VCP/p97-interacting protein	14	1	1	1	77	8.4	8.91	4.92	64.8	72.6	90.9	50	52.1	55.8	48.7	153.8	129.2	125.1	164	177.9	105.2	142.4	67.5	0.000272853	0.0018419	-1.09959	0.46665	Small VCP/p97-interacting protein	258010	SVIP	GO:1903070,GO:0031333,GO:1904153,GO:1904240,GO:0010508,GO:1903061,GO:0005789,GO:0070062,GO:0000139,GO:0016020,GO:0005886,GO:0030667,GO:0030868,GO:0070821,GO:0051117,GO:0043621	negative regulation of ER-associated ubiquitin-dependent protein catabolic process|negative regulation of protein-containing complex assembly|negative regulation of retrograde protein transport, ER to cytosol|negative regulation of VCP-NPL4-UFD1 AAA ATPase complex assembly|positive regulation of autophagy|positive regulation of protein lipidation|endoplasmic reticulum membrane|extracellular exoso…	hsa04141	Protein processing in endoplasmic reticulum	K14014	ENOG502S5MU	S	negative regulation of VCP-NPL4-UFD1 AAA ATPase complex assembly	Function unknown	PF15811	SVIP	Small VCP/p97-interacting protein	IPR031632	Family	Small VCP/p97-interacting protein
Q6IQ23	PLEKHA7	Pleckstrin homology domain-containing family A member 7	2	3	3	3	1121	127.1	9.35	2.18	76.6	54.5	64.4	49.9	60.6	67.4	67.9	177.1	123.1	121.5	107.2	138.5	98.3	158.3	134.9	1.47089e-05	0.000261451	-1.07009	0.476289	Pleckstrin homology domain-containing family A member 7	144100	PLEKHA7	GO:0044331,GO:0090136,GO:0046931,GO:0045218,GO:0030054,GO:0005813,GO:0005829,GO:0070062,GO:0005654,GO:0046930,GO:0005915,GO:0070097	cell-cell adhesion mediated by cadherin|epithelial cell-cell adhesion|pore complex assembly|zonula adherens maintenance|cell junction|centrosome|cytosol|extracellular exosome|nucleoplasm|pore complex|zonula adherens|delta-catenin binding				KOG0940	O	ubiquitin protein ligase activity	Posttranslational modification, protein turnover, chaperones	PF00169	PH	PH domain	IPR011993,IPR001849,IPR040392,IPR001202,IPR036020	Homologous_superfamily|Domain|Domain|Domain|Homologous_superfamily	PH-like domain superfamily|Pleckstrin homology domain|PKHA4-7, PH domain|WW domain|WW domain superfamily
Q7Z7L8	C11orf96	Uncharacterized protein C11orf96	4	2	2	2	435	46.1	9.99	5.33	33.4	100.7	57.2	41.4	90	54.8	65.1	146.1	135.8	116.6	115.5	119.7	236.4	95.4	91.8	0.00357408	0.0119189	-1.06366	0.478415	Uncharacterized protein C11orf96	387763	C11orf96						ENOG502S2E8	S	Domain of unknown function (DUF4695)	Function unknown	PF15766	DUF4695	Domain of unknown function (DUF4695)	IPR031521	Family	Protein of unknown function DUF4695
Q53QV2	LBH	Protein LBH	18	1	1	1	105	12.2	4.41	4.67	45.7	59.3	45.4	30.5	79.3	73.8	89.7	147.6	121.8	139.2	102.2	166.5	140.7	129.1	129.2	7.86018e-06	0.000180103	-1.15232	0.449901	Protein LBH	81606	LBH	GO:0060644,GO:0045892,GO:0033147,GO:2000737,GO:0045893,GO:2000103,GO:1904677,GO:1904674,GO:0043408,GO:0005737,GO:0005634,GO:0032991	mammary gland epithelial cell differentiation|negative regulation of DNA-templated transcription|negative regulation of intracellular estrogen receptor signaling pathway|negative regulation of stem cell differentiation|positive regulation of DNA-templated transcription|positive regulation of mammary stem cell proliferation|positive regulation of somatic stem cell division|positive regulation of s…				ENOG502S1QG	K	regulation of mammary stem cell proliferation	Transcription	PF15317	Lbh	Cardiac transcription factor regulator, Developmental protein	IPR013294,IPR038990,IPR042945	Family|Domain|Family	Protein LBH|LBH domain|LBH domain containing protein
P52799	EFNB2	Ephrin-B2	4	1	1	1	333	36.9	8.85	2.98	49	61.9	49.6	29.8	67.5	80.4	67.9	179.4	81.8	183.3	141.3	198.1	76.9	120.8	112.5	0.000993675	0.00465895	-1.23719	0.424197	Ephrin-B2	1948	EFNB2	GO:0034332,GO:0009653,GO:0009887,GO:0007411,GO:0048514,GO:0007155,GO:0002042,GO:0007267,GO:0071222,GO:0048013,GO:0043616,GO:0001945,GO:0010839,GO:0010977,GO:0072178,GO:1903849,GO:2000727,GO:0008284,GO:1901216,GO:0099054,GO:0050920,GO:0099072,GO:0099149,GO:0031295,GO:0048845,GO:0005912,GO:0030425,GO:0005925,GO:0098978,GO:0005886,GO:0098839,GO:0042734,GO:0098685,GO:0046875,GO:0001618	adherens junction organization|anatomical structure morphogenesis|animal organ morphogenesis|axon guidance|blood vessel morphogenesis|cell adhesion|cell migration involved in sprouting angiogenesis|cell-cell signaling|cellular response to lipopolysaccharide|ephrin receptor signaling pathway|keratinocyte proliferation|lymph vessel development|negative regulation of keratinocyte proliferation|negat…	hsa04360	Axon guidance	K05463	KOG3858	B	ephrin receptor binding	Chromatin structure and dynamics	PF00812	Ephrin	Ephrin	IPR008972,IPR031328,IPR034255,IPR019765,IPR001799	Homologous_superfamily|Family|Domain|Conserved_site|Domain	Cupredoxin|Ephrin|Ephrin-B ectodomain|Ephrin, conserved site|Ephrin receptor-binding domain	WP2431,WP5205	Spinal cord injury|Clock-controlled autophagy in bone metabolism
P51674	GPM6A	Neuronal membrane glycoprotein M6-a	4	1	1	1	278	31.2	5.27	3.62	37.5	35.2	37.2	36.1	63.5	55.6	58.3	174.7	130	179.3	199	153	76.6	150.7	113.1	2.17315e-05	0.00033399	-1.67034	0.314179	Neuronal membrane glycoprotein M6-a	2823	GPM6A	GO:0003407,GO:0001764,GO:0031175,GO:0048812,GO:0051491,GO:0050807,GO:0009617,GO:0048863,GO:0007416,GO:0044295,GO:0043197,GO:0070062,GO:1903561,GO:0030175,GO:0098978,GO:0043005,GO:0043025,GO:0098688,GO:0005886,GO:0048787,GO:0005262	neural retina development|neuron migration|neuron projection development|neuron projection morphogenesis|positive regulation of filopodium assembly|regulation of synapse organization|response to bacterium|stem cell differentiation|synapse assembly|axonal growth cone|dendritic spine|extracellular exosome|extracellular vesicle|filopodium|glutamatergic synapse|neuron projection|neuronal cell body|pa…				KOG4800	S	central nervous system myelination	Function unknown	PF01275	Myelin_PLP	Myelin proteolipid protein (PLP or lipophilin)	IPR001614,IPR018237	Family|Conserved_site	Myelin proteolipid protein PLP|Myelin proteolipid protein PLP, conserved site
P17342	NPR3	Atrial natriuretic peptide receptor 3	4	2	2	2	541	59.8	6.35	2.5	62	60	46.1	49.2	57.1	76.2	79.9	201.8	74.6	128.6	180.2	153.4	111.1	119.8	99.9	0.000824796	0.00403602	-1.12007	0.460071	Atrial natriuretic peptide receptor 3	4883	NPR3	GO:0007193,GO:0007194,GO:0120163,GO:0048662,GO:0002158,GO:0030157,GO:0048015,GO:0007200,GO:0051000,GO:0035810,GO:0008217,GO:0033688,GO:0007165,GO:0001501,GO:0042311,GO:0070062,GO:0005886,GO:0032991,GO:0031404,GO:0008528,GO:0042562,GO:0016941,GO:0042277,GO:0017046,GO:0042803,GO:0038023	adenylate cyclase-inhibiting G protein-coupled receptor signaling pathway|negative regulation of adenylate cyclase activity|negative regulation of cold-induced thermogenesis|negative regulation of smooth muscle cell proliferation|osteoclast proliferation|pancreatic juice secretion|phosphatidylinositol-mediated signaling|phospholipase C-activating G protein-coupled receptor signaling pathway|posit…				KOG1023	T	guanylate cyclase activity	Signal transduction mechanisms	PF01094	ANF_receptor	Receptor family ligand binding region	IPR001828,IPR001170,IPR028082	Domain|Family|Homologous_superfamily	Receptor, ligand binding region|Adenylyl cyclase class-4/guanylyl cyclase|Periplasmic binding protein-like I
Q9GZP8	IMUP	Immortalization up-regulated protein	9	1	2	1	106	10.9	9.73	6.79	49.1	61.6	43.6	37.1	67.2	55.9	55.6	146.8	76.8	205.1	125.3	179.2	96.6	134.4	165.7	0.000132037	0.00110589	-1.41756	0.374344	Immortalization up-regulated protein	64073	IMUP	GO:0005829,GO:0005730,GO:0005654,GO:0005634,GO:0005886	cytosol|nucleolus|nucleoplasm|nucleus|plasma membrane				ENOG502TD4H	S	Immortalisation up-regulated protein	Function unknown	PF15761	IMUP	Immortalisation up-regulated protein	IPR026621	Family	Immortalization up-regulated protein
P41732	TSPAN7	Tetraspanin-7	3	1	2	1	249	27.6	7.2	5.72	33.2	58.9	45.7	45.4	67	104.7	94.7	144.5	135	98.3	158.1	135.7	95.1	134.3	149.6	0.000157292	0.00123416	-1.03185	0.489081	Tetraspanin-7	7102	TSPAN7	GO:0005886	plasma membrane	hsa05202	Transcriptional misregulation in cancer	K06571	KOG3882	CO	cell surface receptor signaling pathway	Energy production and conversion|Posttranslational modification, protein turnover, chaperones	PF00335	Tetraspanin	Tetraspanin family	IPR018499,IPR000301,IPR018503,IPR008952	Family|Family|Conserved_site|Homologous_superfamily	Tetraspanin/Peripherin|Tetraspanin, animals|Tetraspanin, conserved site|Tetraspanin, EC2 domain superfamily
Q15847	ADIRF	Adipogenesis regulatory factor	11	1	2	1	76	7.9	5.31	5.4	27.1	64.4	43.7	34.5	103	97.6	79.4	136.2	84.8	225.2	124.6	180	96.2	82.4	120.9	0.00842597	0.0233493	-1.03112	0.48933	Adipogenesis regulatory factor	10974	ADIRF	GO:0030154,GO:0045600,GO:0045944,GO:0005829,GO:0070062,GO:0005654,GO:0005634	cell differentiation|positive regulation of fat cell differentiation|positive regulation of transcription by RNA polymerase II|cytosol|extracellular exosome|nucleoplasm|nucleus				ENOG502SYWB	S		Function unknown				IPR034450	Family	Adipogenesis regulatory factor
Q9UNZ5	C19orf53	Leydig cell tumor 10 kDa protein homolog	9	1	1	1	99	10.6	11.55	3.5	93.2	116.4	71.8	32.6	32.9	38.1	34.9	197.7	135.7	176.6	105.7	161.8	82.1	135.6	84.7	0.00250445	0.00914576	-1.17013	0.44438	Leydig cell tumor 10 kDa protein homolog	28974	C19orf53						ENOG502S8BT	S	Protein of unknown function (DUF2462)	Function unknown	PF09495	DUF2462	Protein of unknown function (DUF2462)	IPR019034	Family	Uncharacterised protein family UPF0390
O00204	SULT2B1	Sulfotransferase 2B1	4	2	2	2	365	41.3	5.4	5.15	60.4	59.2	38.9	41.1	49.9	52	72	194.3	84	185.1	97.3	221.9	72.5	131.7	139.8	0.00124984	0.00548058	-1.40015	0.37889	Sulfotransferase 2B1	6820	SULT2B1	GO:0050427,GO:0008203,GO:0008285,GO:0045606,GO:0008202,GO:0051923,GO:0005737,GO:0005829,GO:0005783,GO:0070062,GO:0043231,GO:0005634,GO:0015485,GO:0051922,GO:0003676,GO:0036094,GO:1990239,GO:0050294,GO:0008146	3'-phosphoadenosine 5'-phosphosulfate metabolic process|cholesterol metabolic process|negative regulation of cell population proliferation|positive regulation of epidermal cell differentiation|steroid metabolic process|sulfation|cytoplasm|cytosol|endoplasmic reticulum|extracellular exosome|intracellular membrane-bounded organelle|nucleus|cholesterol binding|cholesterol sulfotransferase activity|n…	hsa00140	Steroid hormone biosynthesis	K01015	KOG1584	H	sulfotransferase activity	Coenzyme transport and metabolism	PF00685	Sulfotransfer_1	Sulfotransferase domain	IPR027417,IPR000863	Homologous_superfamily|Domain	P-loop containing nucleoside triphosphate hydrolase|Sulfotransferase domain	WP692,WP702,WP716	Sulfation biotransformation reaction|Metapathway biotransformation Phase I and II|Vitamin A and carotenoid metabolism
A0A0G2JS06	IGLV5-39	Immunoglobulin lambda variable 5-39	7	1	1	1	123	13.4	8.63	2.5	60.8	34.9	52.8	68.7	62.9	60.1	94.8	152.3	187.4	186.1	136.1	76.5	100.5	98.6	127.5	0.000955612	0.00450889	-1.09912	0.466801	Immunoglobulin lambda variable 5-39	7441	IGLV5-39	GO:0002250,GO:0006955,GO:0005615,GO:0019814,GO:0005886	adaptive immune response|immune response|extracellular space|immunoglobulin complex|plasma membrane								PF07686	V-set	Immunoglobulin V-set domain	IPR007110,IPR036179,IPR013783,IPR003599,IPR013106	Domain|Homologous_superfamily|Homologous_superfamily|Domain|Domain	Immunoglobulin-like domain|Immunoglobulin-like domain superfamily|Immunoglobulin-like fold|Immunoglobulin subtype|Immunoglobulin V-set domain
Q6UUV7	CRTC3	CREB-regulated transcription coactivator 3	1	1	1	1	619	66.9	6.84	2.15	52.5	72.3	53.6	43.2	88.5	48.8	54.5	130	154.2	147.4	137.7	182.3	126.5	118.6	90	1.81999e-05	0.000300109	-1.2017	0.434763	CREB-regulated transcription coactivator 3	64784	CRTC3	GO:0097009,GO:0016042,GO:0042116,GO:0071878,GO:0050995,GO:0032793,GO:0045944,GO:0051289,GO:0005737,GO:0005829,GO:0005654,GO:0005634,GO:0008140	energy homeostasis|lipid catabolic process|macrophage activation|negative regulation of adenylate cyclase-activating adrenergic receptor signaling pathway|negative regulation of lipid catabolic process|positive regulation of CREB transcription factor activity|positive regulation of transcription by RNA polymerase II|protein homotetramerization|cytoplasm|cytosol|nucleoplasm|nucleus|cAMP response e…	hsa05166	Human T-cell leukemia virus 1 infection	K16334	ENOG502QV9G	S	cAMP response element binding protein binding	Function unknown	PF12886,PF12885,PF12884	TORC_C|TORC_M|TORC_N	Transducer of regulated CREB activity, C terminus|Transducer of regulated CREB activity middle domain|Transducer of regulated CREB activity, N terminus	IPR024786,IPR024785,IPR024784,IPR024783	Family|Domain|Domain|Domain	CREB-regulated transcription coactivator|Transducer of regulated CREB activity, C-terminal|Transducer of regulated CREB activity, middle domain|Transducer of regulated CREB activity, N-terminal
P46527	CDKN1B	Cyclin-dependent kinase inhibitor 1B	4	1	1	1	198	22.1	7.02	2.91	52.5	64.1	38.6	62.9	55	61.3	58.6	196.8	117.9	150.2	131.1	126.6	132.8	141.9	109.9	3.20719e-06	0.000112199	-1.30167	0.405656	Cyclin-dependent kinase inhibitor 1B	1027	CDKN1B	GO:0048102,GO:0071236,GO:0071456,GO:0071285,GO:0071407,GO:0090398,GO:0006977,GO:1904019,GO:0060767,GO:0000082,GO:0007507,GO:0048839,GO:0051179,GO:1905179,GO:1902807,GO:0030308,GO:0008285,GO:1904030,GO:0045736,GO:0045892,GO:1904036,GO:0060770,GO:0033673,GO:0045930,GO:0042326,GO:1904706,GO:0007219,GO:0051168,GO:0001890,GO:0010942,GO:0008284,GO:0045737,GO:0031116,GO:0045732,GO:0006813,GO:0051726,GO:…	autophagic cell death|cellular response to antibiotic|cellular response to hypoxia|cellular response to lithium ion|cellular response to organic cyclic compound|cellular senescence|DNA damage response, signal transduction by p53 class mediator resulting in cell cycle arrest|epithelial cell apoptotic process|epithelial cell proliferation involved in prostate gland development|G1/S transition of mi…	hsa04012,hsa04066,hsa04068,hsa04151,hsa04110,hsa05200,hsa05202,hsa05206,hsa05203,hsa05226,hsa05220,hsa05215,hsa05222,hsa05162,hsa05169,hsa05165,hsa04933,hsa04934,hsa01522	ErbB signaling pathway|HIF-1 signaling pathway|FoxO signaling pathway|PI3K-Akt signaling pathway|Cell cycle|Pathways in cancer|Transcriptional misregulation in cancer|MicroRNAs in cancer|Viral carcinogenesis|Gastric cancer|Chronic myeloid leukemia|Prostate cancer|Small cell lung cancer|Measles|Epstein-Barr virus infection|Human papillomavirus infection|AGE-RAGE signaling pathway in diabetic compl…	K06624	KOG4743	S	cyclin-dependent protein serine/threonine kinase inhibitor activity	Function unknown	PF02234	CDI	Cyclin-dependent kinase inhibitor	IPR003175,IPR044898	Domain|Homologous_superfamily	Cyclin-dependent kinase inhibitor domain|Cyclin-dependent kinase inhibitor domain superfamily	WP1530,WP1545,WP179,WP1971,WP2032,WP205,WP2261,WP2374,WP2431,WP2446,WP2572,WP2586,WP2864,WP2873,WP2877,WP2882,WP34,WP3640,WP3680,WP3844,WP3932,WP3938,WP3941,WP4172,WP45,WP4630,WP4658,WP4659,WP4970,WP5072,WP5144,WP5180,WP5300,WP673,WP707,WP710	miRNA regulation of DNA damage response|miRNAs involved in DNA damage response|Cell cycle|Integrated cancer pathway|Thyroid stimulating hormone (TSH) signaling pathway|IL-7 signaling pathway|Glioblastoma signaling pathways|Oncostatin M signaling pathway|Spinal cord injury|Retinoblastoma gene in cancer|Primary focal segmental glomerulosclerosis (FSGS)|Aryl hydrocarbon receptor pathway|Apoptosis-re…
Q8NDH2	CCDC168	Leucine-rich repeat transmembrane protein CCDC168	0	2	2	1	7081	801.4	8.79	4.95	34.6	44.3	48.6	24.8	74.1	43	57.3	125	184.1	160.1	236	101.4	132.6	138.5	95.6	0.000115335	0.00100731	-1.65189	0.318223	Leucine-rich repeat transmembrane protein CCDC168	643677	CCDC168	GO:0016020	membrane				ENOG502ST12	S		Function unknown	PF15804	CCDC168_N	Coiled-coil domain-containing protein 168	IPR031624	Domain	Coiled-coil domain-containing protein 168, N-terminal
Q8IZU0	FAM9B	Protein FAM9B	3	1	32	1	186	22.4	5.41	67.77	108.5	65.4	122.2	28.3	26.7	27.3	32.9	167.3	159.3	206.9	245.8	111.2	73.5	77.3	47.5	0.0240799	0.0523066	-1.21183	0.43172	Protein FAM9B	171483	FAM9B	GO:0051321,GO:0007286,GO:0005654,GO:0000795	meiotic cell cycle|spermatid development|nucleoplasm|synaptonemal complex				ENOG502TD36	S	Cor1/Xlr/Xmr conserved region	Function unknown	PF04803	Cor1	Cor1/Xlr/Xmr conserved region	IPR006888	Domain	XLR/SYCP3/FAM9 domain
P61952	GNG11	Guanine nucleotide-binding protein G(I)/G(S)/G(O) subunit gamma-11	11	1	1	1	73	8.5	5.54	2.43	48.2	63.5	51.5	50.8	53.6	65.9	59.4	134.5	101.7	169.9	184.5	237.7	77.2	136.4	65.2	0.00256868	0.00932086	-1.30191	0.40559	Guanine nucleotide-binding protein G(I)/G(S)/G(O) subunit gamma-11	2791	GNG11	GO:0007186,GO:0007165,GO:0005834,GO:0005886,GO:0031681,GO:0003924	G protein-coupled receptor signaling pathway|signal transduction|heterotrimeric G-protein complex|plasma membrane|G-protein beta-subunit binding|GTPase activity	hsa04014,hsa04371,hsa04151,hsa04062,hsa04926,hsa04724,hsa04727,hsa04725,hsa04728,hsa04726,hsa04723,hsa04713,hsa05200,hsa05170,hsa05163,hsa05167,hsa05032,hsa05034	Ras signaling pathway|Apelin signaling pathway|PI3K-Akt signaling pathway|Chemokine signaling pathway|Relaxin signaling pathway|Glutamatergic synapse|GABAergic synapse|Cholinergic synapse|Dopaminergic synapse|Serotonergic synapse|Retrograde endocannabinoid signaling|Circadian entrainment|Pathways in cancer|Human immunodeficiency virus 1 infection|Human cytomegalovirus infection|Kaposi sarcoma-ass…	K04546	KOG4119	O	GTPase activity	Posttranslational modification, protein turnover, chaperones	PF00631	G-gamma	GGL domain	IPR015898,IPR036284,IPR001770	Domain|Homologous_superfamily|Family	G-protein gamma-like domain|G-protein gamma-like domain superfamily|G-protein, gamma subunit	WP289,WP35,WP3929,WP3932,WP4172,WP4223,WP536	Myometrial relaxation and contraction pathways|G protein signaling pathways|Chemokine signaling pathway|Focal adhesion: PI3K-Akt-mTOR-signaling pathway|PI3K-Akt signaling pathway|Ras signaling|Calcium regulation in cardiac cells
Q6ZUK4	TMEM26	Transmembrane protein 26	3	1	1	1	368	41.6	6.87	1.63	53.8	51.1	53.4	39.1	46.7	74.7	62.8	123.8	67.8	148.6	59.5	286.4	103.3	134.6	194.5	0.00976348	0.0261848	-1.35879	0.38991	Transmembrane protein 26	219623	TMEM26	GO:0016020	membrane				KOG4610	S	Transmembrane protein 26	Function unknown	PF09772	Tmem26	Transmembrane protein 26	IPR019169	Family	Transmembrane protein 26
Q12894	IFRD2	Interferon-related developmental regulator 2	1	1	5	1	506	54.8	7.94	11.25	35.2	42.8	48.6	19.5	74.3	33.9	56.3	113.9	209.8	169.5	268.3	97.4	119	125.5	86.1	0.000983903	0.00462858	-1.74458	0.298421	Interferon-related developmental regulator 2	7866	IFRD2	GO:0005634	nucleus				KOG2842	CO	RNA polymerase II sequence-specific DNA-binding transcription factor binding	Energy production and conversion|Posttranslational modification, protein turnover, chaperones	PF05004,PF04836	IFRD|IFRD_C	Interferon-related developmental regulator (IFRD)|Interferon-related protein conserved region	IPR011989,IPR016024,IPR039777,IPR006921,IPR007701	Homologous_superfamily|Homologous_superfamily|Family|Domain|Domain	Armadillo-like helical|Armadillo-type fold|Interferon-related developmental regulator|Interferon-related developmental regulator, C-terminal|Interferon-related developmental regulator, N-terminal
Q8TEH3	DENND1A	DENN domain-containing protein 1A	1	1	3	1	1009	110.5	6.96	4.67	42.4	51.8	46.2	48.8	82.5	87.9	93.2	136.2	120	125.7	149.6	137.7	124.4	125.8	127.8	3.3132e-06	0.000114286	-1.01695	0.494161	DENN domain-containing protein 1A	57706	DENND1A	GO:0032456,GO:0006897,GO:0015031,GO:0032483,GO:0042995,GO:0030136,GO:0030665,GO:0005829,GO:0043231,GO:0042734,GO:0005085,GO:1901981,GO:0032266	endocytic recycling|endocytosis|protein transport|regulation of Rab protein signal transduction|cell projection|clathrin-coated vesicle|clathrin-coated vesicle membrane|cytosol|intracellular membrane-bounded organelle|presynaptic membrane|guanyl-nucleotide exchange factor activity|phosphatidylinositol phosphate binding|phosphatidylinositol-3-phosphate binding				KOG3569	A	Rab guanyl-nucleotide exchange factor activity	RNA processing and modification	PF03455,PF02141,PF03456	dDENN|DENN|uDENN	dDENN domain|DENN (AEX-3) domain|uDENN domain	IPR001194,IPR005112,IPR043153,IPR040032,IPR037516,IPR005113	Domain|Domain|Homologous_superfamily|Family|Domain|Domain	cDENN domain|dDENN domain|DENN domain, C-terminal lobe|DENN domain-containing protein 1A/1B/1C|Tripartite DENN domain|uDENN domain
Q8NA47	CCDC63	Coiled-coil domain-containing protein 63	1	1	1	1	563	66.2	9.06	2.76	55.9	76.6	56.9	48.1	88	72	54.3	187.9	86.8	153.8	146.5	137.9	79.6	120.7	135.1	0.000473884	0.00269643	-1.02165	0.492553	Coiled-coil domain-containing protein 63	160762	CCDC63	GO:0003341,GO:0036158,GO:0007286,GO:0005930	cilium movement|outer dynein arm assembly|spermatid development|axoneme				ENOG502QSIU	S	outer dynein arm assembly	Function unknown
Q9BZV3	IMPG2	Interphotoreceptor matrix proteoglycan 2	1	1	1	1	1241	138.5	4.61	2.38	30	46.3	30	26.3	96.9	87.6	92.6	141	135	124.9	143.9	140.6	135.3	129.5	140.3	1.52468e-05	0.000267432	-1.2197	0.429371	Interphotoreceptor matrix proteoglycan 2	50939	IMPG2	GO:0030198,GO:0008104,GO:0060042,GO:0007601,GO:0042995,GO:0031012,GO:0005576,GO:0033165,GO:0016020,GO:0043235,GO:0005201,GO:0008201,GO:0005540	extracellular matrix organization|protein localization|retina morphogenesis in camera-type eye|visual perception|cell projection|extracellular matrix|extracellular region|interphotoreceptor matrix|membrane|receptor complex|extracellular matrix structural constituent|heparin binding|hyaluronic acid binding				ENOG502QT6W	S	hyaluronic acid binding	Function unknown	PF01390	SEA	SEA domain	IPR000742,IPR039861,IPR000082,IPR036364	Domain|Family|Domain|Homologous_superfamily	EGF-like domain|Interphotoreceptor matrix proteoglycan|SEA domain|SEA domain superfamily
P49327	FASN	Fatty acid synthase	42	82	182	82	2511	273.3	6.44	652.56	214	99.4	174.8	145	141.5	118.3	114	64.6	50.9	68.7	51.2	55.3	49.1	59.5	93.5	0.000104345	0.000921495	1.22363	2.33534	Fatty acid synthase	2194	FASN	GO:0071353,GO:0090557,GO:0008611,GO:0006633,GO:0006631,GO:0002068,GO:0006954,GO:0030879,GO:0044788,GO:0030224,GO:0030223,GO:0001649,GO:0005737,GO:0005829,GO:0070062,GO:0042587,GO:0005794,GO:0042470,GO:0016020,GO:0005886,GO:0008659,GO:0008693,GO:0047451,GO:0004317,GO:0004316,GO:0004315,GO:0004313,GO:0004314,GO:0045296,GO:0047117,GO:0004312,GO:0016295,GO:0004320,GO:0016296,GO:0031177,GO:0003723	cellular response to interleukin-4|establishment of endothelial intestinal barrier|ether lipid biosynthetic process|fatty acid biosynthetic process|fatty acid metabolic process|glandular epithelial cell development|inflammatory response|mammary gland development|modulation by host of viral process|monocyte differentiation|neutrophil differentiation|osteoblast differentiation|cytoplasm|cytosol|ext…	hsa00061,hsa04152,hsa04910,hsa04936	Fatty acid biosynthesis|AMPK signaling pathway|Insulin signaling pathway|Alcoholic liver disease	K00665	KOG1202	Q	phosphopantetheine binding	Secondary metabolites biosynthesis, transport and catabolism	PF00698,PF00107,PF16197,PF00109,PF02801,PF08659,PF08242,PF00550,PF14765,PF00975	Acyl_transf_1|ADH_zinc_N|KAsynt_C_assoc|ketoacyl-synt|Ketoacyl-synt_C|KR|Methyltransf_12|PP-binding|PS-DH|Thioesterase	Acyl transferase domain|Zinc-binding dehydrogenase|Ketoacyl-synthetase C-terminal extension|Beta-ketoacyl synthase, N-terminal domain|Beta-ketoacyl synthase, C-terminal domain|KR domain|Methyltransferase domain|Phosphopantetheine attachment site|Polyketide synthase dehydratase|Thioesterase domain	IPR029058,IPR001227,IPR036736,IPR014043,IPR016035,IPR013149,IPR011032,IPR018201,IPR014031,IPR014030,IPR016036,IPR013217,IPR036291,IPR032821,IPR020841,IPR042104,IPR020807,IPR020843,IPR013968,IPR020806,IPR009081,IPR006162,IPR029063,IPR001031,IPR016039	Homologous_superfamily|Homologous_superfamily|Homologous_superfamily|Domain|Homologous_superfamily|Domain|Homologous_superfamily|Active_site|Domain|Domain|Homologous_superfamily|Domain|Homologous_superfamily|Domain|Domain|Homologous_superfamily|Domain|Domain|Domain|Domain|Domain|PTM|Homologous_superfamily|Domain|Homologous_superfamily	Alpha/Beta hydrolase fold|Acyl transferase domain superfamily|ACP-like superfamily|Acyl transferase|Acyl transferase/acyl hydrolase/lysophospholipase|Alcohol dehydrogenase-like, C-terminal|GroES-like superfamily|Beta-ketoacyl synthase, active site|Beta-ketoacyl synthase, C-terminal|Beta-ketoacyl synthase, N-terminal|Malonyl-CoA ACP transacylase, ACP-binding|Methyltransferase type 12|NAD(P)-bindin…	WP1403,WP1982,WP2011,WP2874,WP2882,WP357,WP3915,WP3965,WP4018,WP4290,WP4718,WP4724,WP5066,WP5220	AMP-activated protein kinase signaling|Sterol regulatory element-binding proteins (SREBP) signaling|SREBF and miR33 in cholesterol and lipid homeostasis|Liver X receptor pathway|Nuclear receptors meta-pathway|Fatty acid biosynthesis|Angiopoietin-like protein 8 regulatory pathway|Lipid metabolism pathway|Clear cell renal cell carcinoma pathways|Metabolic reprogramming in colon cancer|Cholesterol m…
P02675	FGB	Fibrinogen beta chain	77	39	412	39	491	55.9	8.27	1481.82	279.9	133.8	386.9	70.8	70.7	77.7	87.6	41.7	57.2	52	70.7	34.1	44	54.6	38.3	0.0286408	0.0597704	1.68869	3.22364	Fibrinogen beta chain	2244	FGB	GO:0002250,GO:0072378,GO:0007155,GO:0007160,GO:0071347,GO:0044320,GO:0042730,GO:0043152,GO:0045087,GO:2000352,GO:1902042,GO:0031639,GO:0070527,GO:0070374,GO:0045921,GO:0034116,GO:0090277,GO:0050714,GO:1900026,GO:0045907,GO:0051258,GO:0065003,GO:0051592,GO:0072562,GO:0005938,GO:0009986,GO:0062023,GO:0005783,GO:0009897,GO:0070062,GO:0005576,GO:0005615,GO:1903561,GO:0005577,GO:0005886,GO:0031091,GO:…	adaptive immune response|blood coagulation, fibrin clot formation|cell adhesion|cell-matrix adhesion|cellular response to interleukin-1|cellular response to leptin stimulus|fibrinolysis|induction of bacterial agglutination|innate immune response|negative regulation of endothelial cell apoptotic process|negative regulation of extrinsic apoptotic signaling pathway via death domain receptors|plasmin…	hsa04610,hsa04611,hsa04613,hsa05171	Complement and coagulation cascades|Platelet activation|Neutrophil extracellular trap formation|Coronavirus disease - COVID-19	K03904	KOG2579	M	signaling receptor binding	Cell wall/membrane/envelope biogenesis	PF08702,PF00147	Fib_alpha|Fibrinogen_C	Fibrinogen alpha/beta chain family|Fibrinogen beta and gamma chains, C-terminal globular domain	IPR036056,IPR014716,IPR002181,IPR012290,IPR020837	Homologous_superfamily|Homologous_superfamily|Domain|Domain|Conserved_site	Fibrinogen-like, C-terminal|Fibrinogen, alpha/beta/gamma chain, C-terminal globular, subdomain 1|Fibrinogen, alpha/beta/gamma chain, C-terminal globular domain|Fibrinogen, alpha/beta/gamma chain, coiled coil domain|Fibrinogen, conserved site	WP15,WP176,WP272,WP2806,WP3888,WP4136,WP4927,WP5115,WP558	Selenium micronutrient network|Folate metabolism|Blood clotting cascade|Complement system|VEGFA-VEGFR2 signaling|Fibrin complement receptor 3 signaling pathway|COVID-19, thrombosis and anticoagulation|Network map of SARS-CoV-2 signaling pathway|Complement and coagulation cascades
P24821	TNC	Tenascin	40	64	150	64	2201	240.7	4.89	553.8	202.8	183.7	285.3	77.4	115.6	66.7	110.4	43.8	54.2	68.6	42.2	74.3	64.2	55	55.7	0.00608725	0.0180367	1.37844	2.59988	Tenascin	3371	TNC	GO:0007155,GO:0060739,GO:0002009,GO:0007528,GO:0031175,GO:0001649,GO:0014012,GO:0008284,GO:0010628,GO:0060740,GO:0030155,GO:0001558,GO:0030334,GO:0050727,GO:0009611,GO:0005604,GO:0062023,GO:0005788,GO:0005576,GO:0005615,GO:0005925,GO:0005614,GO:0016020,GO:0098966,GO:0090733,GO:0005201,GO:0045545	cell adhesion|mesenchymal-epithelial cell signaling involved in prostate gland development|morphogenesis of an epithelium|neuromuscular junction development|neuron projection development|osteoblast differentiation|peripheral nervous system axon regeneration|positive regulation of cell population proliferation|positive regulation of gene expression|prostate gland epithelium morphogenesis|regulatio…	hsa04151,hsa04512,hsa04510,hsa05206,hsa05165	PI3K-Akt signaling pathway|ECM-receptor interaction|Focal adhesion|MicroRNAs in cancer|Human papillomavirus infection	K06252	KOG1225	L	regulation of canonical Wnt signaling pathway involved in osteoblast differentiation	Replication, recombination and repair	PF07974,PF18720,PF00147,PF00041	EGF_2|EGF_Tenascin|Fibrinogen_C|fn3	EGF-like domain|Tenascin EGF domain|Fibrinogen beta and gamma chains, C-terminal globular domain|Fibronectin type III domain	IPR000742,IPR013111,IPR041161,IPR036056,IPR014716,IPR002181,IPR003961,IPR036116,IPR013783	Domain|Domain|Domain|Homologous_superfamily|Homologous_superfamily|Domain|Domain|Homologous_superfamily|Homologous_superfamily	EGF-like domain|EGF-like domain, extracellular|Tenascin, EGF-like domain|Fibrinogen-like, C-terminal|Fibrinogen, alpha/beta/gamma chain, C-terminal globular, subdomain 1|Fibrinogen, alpha/beta/gamma chain, C-terminal globular domain|Fibronectin type III|Fibronectin type III superfamily|Immunoglobulin-like fold	WP306,WP366,WP3678,WP3859,WP3932,WP4172,WP5055,WP5236	Focal adhesion|TGF-beta signaling pathway|Amplification and expansion of oncogenic pathways as metastatic traits|TGF-beta signaling in thyroid cells for epithelial-mesenchymal transition|Focal adhesion: PI3K-Akt-mTOR-signaling pathway|PI3K-Akt signaling pathway|Burn wound healing|Markers of kidney cell lineage
P02671	FGA	Fibrinogen alpha chain	47	44	337	44	866	94.9	6.01	1083.57	290.1	141.4	393.9	59.4	65.1	71.4	74.2	47.3	59.9	53	70.2	33.8	46.1	56.5	37.7	0.0421078	0.0806639	1.63002	3.09518	Fibrinogen alpha chain	2243	FGA	GO:0002250,GO:0072377,GO:0072378,GO:0007160,GO:0042730,GO:0043152,GO:0045087,GO:2000261,GO:2000352,GO:1902042,GO:0031639,GO:0070527,GO:0070374,GO:0045921,GO:0034116,GO:0090277,GO:0050714,GO:1900026,GO:0045907,GO:0051258,GO:0065003,GO:0051592,GO:0072562,GO:0009986,GO:0062023,GO:0005783,GO:0005788,GO:0009897,GO:0070062,GO:0005576,GO:0005615,GO:1903561,GO:0005577,GO:0005886,GO:0031091,GO:0031093,GO:…	adaptive immune response|blood coagulation, common pathway|blood coagulation, fibrin clot formation|cell-matrix adhesion|fibrinolysis|induction of bacterial agglutination|innate immune response|negative regulation of blood coagulation, common pathway|negative regulation of endothelial cell apoptotic process|negative regulation of extrinsic apoptotic signaling pathway via death domain receptors|pl…	hsa04610,hsa04611,hsa04613,hsa05171	Complement and coagulation cascades|Platelet activation|Neutrophil extracellular trap formation|Coronavirus disease - COVID-19	K03903	KOG2579	M	signaling receptor binding	Cell wall/membrane/envelope biogenesis	PF08702,PF12160,PF00147	Fib_alpha|Fibrinogen_aC|Fibrinogen_C	Fibrinogen alpha/beta chain family|Fibrinogen alpha C domain|Fibrinogen beta and gamma chains, C-terminal globular domain	IPR036056,IPR014716,IPR002181,IPR012290,IPR021996,IPR037579,IPR020837	Homologous_superfamily|Homologous_superfamily|Domain|Domain|Domain|Family|Conserved_site	Fibrinogen-like, C-terminal|Fibrinogen, alpha/beta/gamma chain, C-terminal globular, subdomain 1|Fibrinogen, alpha/beta/gamma chain, C-terminal globular domain|Fibrinogen, alpha/beta/gamma chain, coiled coil domain|Fibrinogen alpha C domain|Fibrinogen|Fibrinogen, conserved site	WP15,WP176,WP272,WP2806,WP3888,WP4136,WP4927,WP5115	Selenium micronutrient network|Folate metabolism|Blood clotting cascade|Complement system|VEGFA-VEGFR2 signaling|Fibrin complement receptor 3 signaling pathway|COVID-19, thrombosis and anticoagulation|Network map of SARS-CoV-2 signaling pathway
P05164	MPO	Myeloperoxidase	48	31	122	28	745	83.8	8.97	399.96	303.9	157	122.6	246	64.3	158.6	66.1	51.4	53.9	56.2	49.5	41.3	35.6	53.7	40	0.00343679	0.0115877	1.74408	3.34981	Myeloperoxidase	4353	MPO	GO:0007568,GO:0006952,GO:0042742,GO:0050832,GO:0042744,GO:0002149,GO:0034374,GO:0043066,GO:0019430,GO:0002679,GO:0032094,GO:1990268,GO:0032496,GO:0009612,GO:0006979,GO:0001878,GO:0042582,GO:0035578,GO:0070062,GO:0005576,GO:0005615,GO:0043231,GO:0005764,GO:0005654,GO:0005634,GO:0097013,GO:0030141,GO:0003682,GO:0020037,GO:0008201,GO:0046872,GO:0004601	aging|defense response|defense response to bacterium|defense response to fungus|hydrogen peroxide catabolic process|hypochlorous acid biosynthetic process|low-density lipoprotein particle remodeling|negative regulation of apoptotic process|removal of superoxide radicals|respiratory burst involved in defense response|response to food|response to gold nanoparticle|response to lipopolysaccharide|res…	hsa00983,hsa04145,hsa04613,hsa05202,hsa05221	Drug metabolism - other enzymes|Phagosome|Neutrophil extracellular trap formation|Transcriptional misregulation in cancer|Acute myeloid leukemia	K10789	KOG2408	I	peroxidase activity	Lipid transport and metabolism	PF03098	An_peroxidase	Animal haem peroxidase	IPR019791,IPR010255,IPR037120	Family|Homologous_superfamily|Homologous_superfamily	Haem peroxidase, animal-type|Haem peroxidase superfamily|Haem peroxidase domain superfamily, animal type	WP15,WP1533,WP176,WP3891,WP5293	Selenium micronutrient network|Vitamin B12 metabolism|Folate metabolism|Benzene metabolism|Acute myeloid leukemia
P02679	FGG	Fibrinogen gamma chain	68	28	195	28	453	51.5	5.62	651.58	313.9	146.1	349.5	68.5	65.9	76.1	86.8	42.1	58.9	53.9	73.5	31.5	41.9	54.8	36.6	0.0255773	0.0548444	1.6857	3.21697	Fibrinogen gamma chain	2266	FGG	GO:0072378,GO:0007160,GO:0071347,GO:0071354,GO:0042730,GO:2000352,GO:1902042,GO:0090331,GO:0031639,GO:0070527,GO:0036345,GO:0070374,GO:0045921,GO:0034116,GO:0090277,GO:0050714,GO:1900026,GO:0045907,GO:0051258,GO:0009306,GO:0065003,GO:0051592,GO:0072562,GO:0009986,GO:0062023,GO:0005788,GO:0009897,GO:0070062,GO:0005576,GO:0005615,GO:0005577,GO:0005886,GO:0031091,GO:0031093,GO:0050839,GO:0005201,GO:…	blood coagulation, fibrin clot formation|cell-matrix adhesion|cellular response to interleukin-1|cellular response to interleukin-6|fibrinolysis|negative regulation of endothelial cell apoptotic process|negative regulation of extrinsic apoptotic signaling pathway via death domain receptors|negative regulation of platelet aggregation|plasminogen activation|platelet aggregation|platelet maturation|…	hsa04610,hsa04611,hsa04613,hsa05171,hsa05150	Complement and coagulation cascades|Platelet activation|Neutrophil extracellular trap formation|Coronavirus disease - COVID-19|Staphylococcus aureus infection	K03905	KOG2579	M	signaling receptor binding	Cell wall/membrane/envelope biogenesis	PF08702,PF00147	Fib_alpha|Fibrinogen_C	Fibrinogen alpha/beta chain family|Fibrinogen beta and gamma chains, C-terminal globular domain	IPR036056,IPR014716,IPR002181,IPR012290,IPR020837	Homologous_superfamily|Homologous_superfamily|Domain|Domain|Conserved_site	Fibrinogen-like, C-terminal|Fibrinogen, alpha/beta/gamma chain, C-terminal globular, subdomain 1|Fibrinogen, alpha/beta/gamma chain, C-terminal globular domain|Fibrinogen, alpha/beta/gamma chain, coiled coil domain|Fibrinogen, conserved site	WP15,WP176,WP272,WP2806,WP3888,WP4136,WP4927,WP5115	Selenium micronutrient network|Folate metabolism|Blood clotting cascade|Complement system|VEGFA-VEGFR2 signaling|Fibrin complement receptor 3 signaling pathway|COVID-19, thrombosis and anticoagulation|Network map of SARS-CoV-2 signaling pathway
P07996	THBS1	Thrombospondin-1	36	37	64	35	1170	129.3	4.94	240.68	203.7	155.1	237.1	68.8	129.8	151.6	117.4	45.2	80.3	41.7	77.5	47.7	53	49.1	41.9	0.000365355	0.0022682	1.47774	2.78513	Thrombospondin-1	7057	THBS1	GO:0048266,GO:0007155,GO:0016477,GO:0071363,GO:0034605,GO:0071356,GO:0002544,GO:0043652,GO:0006955,GO:0006954,GO:0016525,GO:0002581,GO:0043066,GO:0043537,GO:1903588,GO:0090051,GO:0008285,GO:0001953,GO:0010754,GO:0043154,GO:0002605,GO:2001027,GO:0010596,GO:0001937,GO:2001237,GO:0051918,GO:0040037,GO:0051895,GO:0032695,GO:0010748,GO:0010751,GO:0010757,GO:1903671,GO:0018149,GO:0045766,GO:0030194,GO:…	behavioral response to pain|cell adhesion|cell migration|cellular response to growth factor stimulus|cellular response to heat|cellular response to tumor necrosis factor|chronic inflammatory response|engulfment of apoptotic cell|immune response|inflammatory response|negative regulation of angiogenesis|negative regulation of antigen processing and presentation of peptide or polysaccharide antigen …	hsa04015,hsa04350,hsa04151,hsa04512,hsa04145,hsa04115,hsa04510,hsa05206,hsa05205,hsa05219,hsa05165,hsa05144	Rap1 signaling pathway|TGF-beta signaling pathway|PI3K-Akt signaling pathway|ECM-receptor interaction|Phagosome|p53 signaling pathway|Focal adhesion|MicroRNAs in cancer|Proteoglycans in cancer|Bladder cancer|Human papillomavirus infection|Malaria	K16857	ENOG502QRK8	O	heparin binding	Posttranslational modification, protein turnover, chaperones	PF00090,PF02412,PF05735,PF00093	TSP_1|TSP_3|TSP_C|VWC	Thrombospondin type 1 domain|Thrombospondin type 3 repeat|Thrombospondin C-terminal region|von Willebrand factor type C domain	IPR013320,IPR001881,IPR000742,IPR001791,IPR003367,IPR017897,IPR008859,IPR000884,IPR036383,IPR028974,IPR001007	Homologous_superfamily|Domain|Domain|Domain|Repeat|Repeat|Domain|Repeat|Homologous_superfamily|Homologous_superfamily|Domain	Concanavalin A-like lectin/glucanase domain superfamily|EGF-like calcium-binding domain|EGF-like domain|Laminin G domain|Thrombospondin, type 3-like repeat|Thrombospondin, type 3 repeat|Thrombospondin, C-terminal|Thrombospondin type-1 (TSP1) repeat|Thrombospondin type-1 (TSP1) repeat superfamily|TSP type-3 repeat|VWFC domain	WP2806,WP2828,WP2864,WP2911,WP306,WP366,WP3932,WP4172,WP453,WP4673,WP4816,WP4963,WP560	Complement system|Bladder cancer|Apoptosis-related network due to altered Notch3 in ovarian cancer|miRNA targets in ECM and membrane receptors|Focal adhesion|TGF-beta signaling pathway|Focal adhesion: PI3K-Akt-mTOR-signaling pathway|PI3K-Akt signaling pathway|Inflammatory response pathway|Male infertility|TGF-beta receptor signaling in skeletal dysplasias|p53 transcriptional gene network|TGF-beta…
P13647	KRT5	Keratin, type II cytoskeletal 5	50	33	101	20	590	62.3	7.74	319.09	59.2	447.2	44	60.4	65.1	132.6	373.1	38.9	52.2	36.6	36.9	31.1	40	37.2	45.6	0.048817	0.0907971	2.08402	4.23987	Keratin, type II cytoskeletal 5	3852	KRT5	GO:0008544,GO:0045109,GO:0045107,GO:0031424,GO:0030334,GO:0032880,GO:0009612,GO:0005737,GO:0005829,GO:0070062,GO:0005882,GO:0045095,GO:0016020,GO:0005634,GO:0097110,GO:0005200,GO:0030280	epidermis development|intermediate filament organization|intermediate filament polymerization|keratinization|regulation of cell migration|regulation of protein localization|response to mechanical stimulus|cytoplasm|cytosol|extracellular exosome|intermediate filament|keratin filament|membrane|nucleus|scaffold protein binding|structural constituent of cytoskeleton|structural constituent of skin epi…				ENOG502QURK	S	structural molecule activity	Function unknown	PF00038,PF16208	Filament|Keratin_2_head	Intermediate filament protein|Keratin type II head	IPR018039,IPR039008,IPR032444,IPR003054	Conserved_site|Domain|Domain|Family	Intermediate filament protein, conserved site|Intermediate filament, rod domain|Keratin type II head|Keratin, type II
P50454	SERPINH1	Serpin H1	58	22	76	22	418	46.4	8.69	299.78	168.4	141	184.4	198.1	98.4	106.6	113.4	49.6	78.4	58	61.5	59.8	72.5	52.3	57.6	7.02763e-05	0.000710846	1.23746	2.35783	Serpin H1	871	SERPINH1	GO:0003433,GO:0032964,GO:0030199,GO:0010951,GO:0051604,GO:0006986,GO:0062023,GO:0005783,GO:0005788,GO:0005793,GO:0005615,GO:0045121,GO:0005518,GO:0003723,GO:0004867,GO:0051082	chondrocyte development involved in endochondral bone morphogenesis|collagen biosynthetic process|collagen fibril organization|negative regulation of endopeptidase activity|protein maturation|response to unfolded protein|collagen-containing extracellular matrix|endoplasmic reticulum|endoplasmic reticulum lumen|endoplasmic reticulum-Golgi intermediate compartment|extracellular space|membrane raft|…				KOG2392	O	serine-type endopeptidase inhibitor activity	Posttranslational modification, protein turnover, chaperones	PF00079	Serpin	Serpin (serine protease inhibitor)	IPR023795,IPR023796,IPR000215,IPR033830,IPR036186,IPR042178,IPR042185	Conserved_site|Domain|Family|Domain|Homologous_superfamily|Homologous_superfamily|Homologous_superfamily	Serpin, conserved site|Serpin domain|Serpin family|Serpin H1, serpin domain|Serpin superfamily|Serpin superfamily, domain 1|Serpin superfamily, domain 2	WP474,WP4786,WP4808,WP4942,WP5055	Endochondral ossification|Type I collagen synthesis in the context of osteogenesis imperfecta|Endochondral ossification with skeletal dysplasias|15q13.3 copy number variation syndrome|Burn wound healing
Q86VB7	CD163	Scavenger receptor cysteine-rich type 1 protein M130	31	31	72	31	1156	125.4	5.95	257.86	242.1	237.2	129.1	165.4	78.8	155.8	120.7	54.2	44.2	46.7	40.2	40.5	42.3	49.6	53.1	0.000122333	0.00104819	1.79911	3.48004	Scavenger receptor cysteine-rich type 1 protein M130	9332	CD163	GO:0006953,GO:0005829,GO:0030666,GO:0009897,GO:0005576,GO:0005886,GO:0097110,GO:0005044	acute-phase response|cytosol|endocytic vesicle membrane|external side of plasma membrane|extracellular region|plasma membrane|scaffold protein binding|scavenger receptor activity				ENOG502QQ5W	S	scavenger receptor activity	Function unknown	PF00530	SRCR	Scavenger receptor cysteine-rich domain	IPR001190,IPR017448,IPR036772	Domain|Domain|Homologous_superfamily	SRCR domain|SRCR-like domain|SRCR-like domain superfamily	WP4146,WP5115	Macrophage markers|Network map of SARS-CoV-2 signaling pathway
P43490	NAMPT	Nicotinamide phosphoribosyltransferase	63	28	77	28	491	55.5	7.15	265.57	369.3	178.7	260.8	206.2	60.7	89.2	62	38.9	30.9	38.1	31.1	30.2	31	31.4	41.4	0.0039993	0.0130349	2.36069	5.13616	Nicotinamide phosphoribosyltransferase	10135	NAMPT	GO:0007267,GO:0032922,GO:0034356,GO:0009435,GO:0008284,GO:0051770,GO:0045944,GO:0007165,GO:0030054,GO:0005829,GO:0070062,GO:0016607,GO:0005125,GO:0042802,GO:0047280	cell-cell signaling|circadian regulation of gene expression|NAD biosynthesis via nicotinamide riboside salvage pathway|NAD biosynthetic process|positive regulation of cell population proliferation|positive regulation of nitric-oxide synthase biosynthetic process|positive regulation of transcription by RNA polymerase II|signal transduction|cell junction|cytosol|extracellular exosome|nuclear speck|…	hsa00760,hsa04621	Nicotinate and nicotinamide metabolism|NOD-like receptor signaling pathway	K03462	ENOG502QSGN	H	nicotinamide phosphoribosyltransferase activity	Coenzyme transport and metabolism	PF18127,PF04095	NAMPT_N|NAPRTase	Nicotinamide phosphoribosyltransferase, N-terminal domain|Nicotinate phosphoribosyltransferase (NAPRTase) family	IPR013785,IPR041529,IPR041525,IPR016471,IPR036068	Homologous_superfamily|Domain|Domain|Family|Homologous_superfamily	Aldolase-type TIM barrel|Nicotinamide phosphoribosyltransferase, N-terminal domain|Nicotinate/nicotinamide phosphoribosyltransferase|Nicotinamide phosphoribosyl transferase|Nicotinate phosphoribosyltransferase-like, C-terminal	WP236,WP3594,WP3630,WP3644,WP3645,WP4191,WP5046	Adipogenesis|Circadian rhythm genes|NAD metabolism, sirtuins and aging|NAD+ metabolism|NAD+ biosynthetic pathways|Caloric restriction and aging|NAD metabolism in oncogene-induced senescence and mitochondrial dysfunction-associated senescence
P07339	CTSD	Cathepsin D	51	18	100	18	412	44.5	6.54	370.74	129.8	143	118.9	226.9	80	152.1	127.1	90.6	53	58.6	59	57.9	64	64.6	74.3	0.000553324	0.00301507	1.09813	2.14078	Cathepsin D	1509	CTSD	GO:0019886,GO:0000045,GO:1901143,GO:0038020,GO:0042159,GO:0043065,GO:0043280,GO:0006508,GO:0070201,GO:0062023,GO:0031904,GO:0010008,GO:0070062,GO:0005576,GO:0005615,GO:1904813,GO:0043202,GO:0005765,GO:0005764,GO:0042470,GO:0045121,GO:0035580,GO:1904724,GO:0004190,GO:0070001,GO:0004197,GO:0008233	antigen processing and presentation of exogenous peptide antigen via MHC class II|autophagosome assembly|insulin catabolic process|insulin receptor recycling|lipoprotein catabolic process|positive regulation of apoptotic process|positive regulation of cysteine-type endopeptidase activity involved in apoptotic process|proteolysis|regulation of establishment of protein localization|collagen-contain…	hsa04071,hsa04142,hsa04140,hsa04210,hsa04915,hsa05152,hsa05415	Sphingolipid signaling pathway|Lysosome|Autophagy - animal|Apoptosis|Estrogen signaling pathway|Tuberculosis|Diabetic cardiomyopathy	K01379	KOG1339	M	aspartic-type endopeptidase activity	Cell wall/membrane/envelope biogenesis	PF07966,PF00026	A1_Propeptide|Asp	A1 Propeptide |Eukaryotic aspartyl protease	IPR001461,IPR001969,IPR012848,IPR033144,IPR033121,IPR021109	Family|Active_site|Domain|Family|Domain|Homologous_superfamily	Aspartic peptidase A1 family|Aspartic peptidase, active site|Aspartic peptidase, N-terminal|Cathepsin D|Peptidase family A1 domain|Aspartic peptidase domain superfamily	WP2037,WP4818,WP5115	Prolactin signaling pathway|Conversion of angiotensinogen to angiotensin II |Network map of SARS-CoV-2 signaling pathway
P05107	ITGB2	Integrin beta-2	47	30	59	29	769	84.7	6.95	208.98	228.4	117.2	103.2	171.1	78.1	164	117.1	71.3	60.1	67.5	55.3	61.5	59.6	77.6	67.9	0.00119985	0.00531663	1.10337	2.14856	Integrin beta-2	3689	ITGB2	GO:0097242,GO:0006915,GO:0007155,GO:0033627,GO:0016477,GO:0098609,GO:0098742,GO:0007267,GO:0007160,GO:0071404,GO:0035987,GO:0034113,GO:0006954,GO:0007229,GO:0007159,GO:0001774,GO:0045963,GO:0030593,GO:1990266,GO:0006911,GO:1904996,GO:1901216,GO:0043315,GO:2000363,GO:0090314,GO:0032930,GO:0043113,GO:0031623,GO:0006898,GO:0008360,GO:0050730,GO:0009986,GO:0009897,GO:0070062,GO:1903561,GO:0101003,GO:…	amyloid-beta clearance|apoptotic process|cell adhesion|cell adhesion mediated by integrin|cell migration|cell-cell adhesion|cell-cell adhesion via plasma-membrane adhesion molecules|cell-cell signaling|cell-matrix adhesion|cellular response to low-density lipoprotein particle stimulus|endodermal cell differentiation|heterotypic cell-cell adhesion|inflammatory response|integrin-mediated signaling …	hsa04015,hsa04390,hsa04514,hsa04145,hsa04810,hsa04610,hsa04613,hsa04650,hsa04670,hsa05166,hsa05133,hsa05134,hsa05150,hsa05152,hsa05146,hsa05144,hsa05140,hsa05323,hsa05416	Rap1 signaling pathway|Hippo signaling pathway|Cell adhesion molecules|Phagosome|Regulation of actin cytoskeleton|Complement and coagulation cascades|Neutrophil extracellular trap formation|Natural killer cell mediated cytotoxicity|Leukocyte transendothelial migration|Human T-cell leukemia virus 1 infection|Pertussis|Legionellosis|Staphylococcus aureus infection|Tuberculosis|Amoebiasis|Malaria|Le…	K06464	KOG1226	M	integrin-mediated signaling pathway	Cell wall/membrane/envelope biogenesis	PF08725,PF07965,PF00362,PF17205	Integrin_b_cyt|Integrin_B_tail|Integrin_beta|PSI_integrin	Integrin beta cytoplasmic domain|Integrin beta tail domain|Integrin beta chain VWA domain|Integrin plexin domain	IPR033760,IPR015812,IPR014836,IPR012896,IPR036349,IPR002369,IPR032695,IPR016201,IPR036465	Domain|Family|Domain|Domain|Homologous_superfamily|Domain|Homologous_superfamily|Domain|Homologous_superfamily	Integrin beta N-terminal|Integrin beta subunit|Integrin beta subunit, cytoplasmic domain|Integrin beta subunit, tail|Integrin beta tail domain superfamily|Integrin beta subunit, VWA domain|Integrin domain superfamily|PSI domain|von Willebrand factor A-like domain superfamily	WP185,WP2806,WP3932,WP3937,WP3945,WP4136,WP4298,WP4493,WP4534,WP4541,WP5087,WP5090,WP5218	Integrin-mediated cell adhesion|Complement system|Focal adhesion: PI3K-Akt-mTOR-signaling pathway|Microglia pathogen phagocytosis pathway|TYROBP causal network in microglia|Fibrin complement receptor 3 signaling pathway|Acute viral myocarditis|Cells and molecules involved in local acute inflammatory response |Mechanoregulation and pathology of YAP/TAZ via Hippo and non-Hippo mechanisms|Hippo-Merl…
P02538	KRT6A	Keratin, type II cytoskeletal 6A	44	29	81	14	564	60	8	251.46	140.7	361.7	245.2	105.7	107.5	53.4	99.5	35.8	52.6	54.3	42.6	40	51.7	44.9	64.2	0.0117963	0.0300821	1.72096	3.29656	Keratin, type II cytoskeletal 6A	3853	KRT6A	GO:0061844,GO:0030154,GO:0051838,GO:0050830,GO:0045109,GO:0031424,GO:0002009,GO:0001899,GO:2000536,GO:0008284,GO:0042060,GO:0005829,GO:0070062,GO:0045095,GO:0016020,GO:0005634,GO:0005200,GO:0030280	antimicrobial humoral immune response mediated by antimicrobial peptide|cell differentiation|cytolysis by host of symbiont cells|defense response to Gram-positive bacterium|intermediate filament organization|keratinization|morphogenesis of an epithelium|negative regulation of cytolysis by symbiont of host cells|negative regulation of entry of bacterium into host cell|positive regulation of cell p…				ENOG502QURK	S	structural molecule activity	Function unknown	PF00038,PF16208	Filament|Keratin_2_head	Intermediate filament protein|Keratin type II head	IPR018039,IPR039008,IPR032444,IPR003054	Conserved_site|Domain|Domain|Family	Intermediate filament protein, conserved site|Intermediate filament, rod domain|Keratin type II head|Keratin, type II	WP2858,WP5055	Ectoderm differentiation|Burn wound healing
P33121	ACSL1	Long-chain-fatty-acid--CoA ligase 1	46	31	64	30	698	77.9	7.15	209.61	235.6	142.1	165.3	143.7	78.5	124	116.4	73.1	55.5	59.8	52.9	50.8	53.8	66.3	82.1	0.000470293	0.00268753	1.21724	2.32502	Long-chain-fatty-acid--CoA ligase 1	2180	ACSL1	GO:0033211,GO:0015908,GO:0008610,GO:0044539,GO:0001676,GO:0035338,GO:0120162,GO:0010747,GO:0071902,GO:0007584,GO:0034201,GO:0014070,GO:0019432,GO:0000038,GO:0042178,GO:0005783,GO:0005789,GO:0016020,GO:0005741,GO:0005739,GO:0005778,GO:0005886,GO:0047676,GO:0005524,GO:0004467,GO:0090434,GO:0050197,GO:0070251	adiponectin-activated signaling pathway|fatty acid transport|lipid biosynthetic process|long-chain fatty acid import into cell|long-chain fatty acid metabolic process|long-chain fatty-acyl-CoA biosynthetic process|positive regulation of cold-induced thermogenesis|positive regulation of long-chain fatty acid import across plasma membrane|positive regulation of protein serine/threonine kinase activ…	hsa00061,hsa00071,hsa04146,hsa04216,hsa04920,hsa03320,hsa04714	Fatty acid biosynthesis|Fatty acid degradation|Peroxisome|Ferroptosis|Adipocytokine signaling pathway|PPAR signaling pathway|Thermogenesis	K01897	KOG1256	I	decanoate-CoA ligase activity	Lipid transport and metabolism	PF00501,PF13193	AMP-binding|AMP-binding_C	AMP-binding enzyme|AMP-binding enzyme C-terminal domain	IPR025110,IPR020845,IPR000873,IPR042099,IPR045311	Domain|Conserved_site|Domain|Homologous_superfamily|Family	AMP-binding enzyme, C-terminal domain|AMP-binding, conserved site|AMP-dependent synthetase/ligase|ANL, N-terminal domain|Long-chain fatty acid CoA synthetase, eukaryotic	WP143,WP357,WP368,WP3942,WP4313,WP4321,WP4718,WP4723,WP4724,WP5061,WP5181	Fatty acid beta-oxidation|Fatty acid biosynthesis|Mitochondrial long chain fatty acid beta-oxidation|PPAR signaling pathway|Ferroptosis|Thermogenesis|Cholesterol metabolism with Bloch and Kandutsch-Russell pathways|Omega-3 / omega-6 fatty acid synthesis|Omega-9 fatty acid synthesis|Fatty acid transporters|Roles of ceramides in development of insulin resistance
P02794	FTH1	Ferritin heavy chain	73	13	69	13	183	21.2	5.55	236.53	438.5	145.6	184.5	135.3	85.1	123.3	93.6	55.1	28.7	28.1	33.3	26	45.1	40.6	37.1	0.00770985	0.0217649	2.22887	4.68766	Ferritin heavy chain	2495	FTH1	GO:0006879,GO:0006955,GO:0006880,GO:0006826,GO:0008285,GO:0048147,GO:0044754,GO:0005737,GO:0005829,GO:0070062,GO:0005576,GO:1904813,GO:0008043,GO:0005634,GO:1904724,GO:0008199,GO:0008198,GO:0004322,GO:0042802,GO:0005506	cellular iron ion homeostasis|immune response|intracellular sequestering of iron ion|iron ion transport|negative regulation of cell population proliferation|negative regulation of fibroblast proliferation|autolysosome|cytoplasm|cytosol|extracellular exosome|extracellular region|ficolin-1-rich granule lumen|intracellular ferritin complex|nucleus|tertiary granule lumen|ferric iron binding|ferrous i…	hsa04216,hsa04217,hsa04978	Ferroptosis|Necroptosis|Mineral absorption	K00522	KOG2332	P	ferric iron binding	Inorganic ion transport and metabolism	PF00210	Ferritin	Ferritin-like domain	IPR001519,IPR012347,IPR009040,IPR009078,IPR014034,IPR008331	Family|Homologous_superfamily|Domain|Homologous_superfamily|Conserved_site|Domain	Ferritin|Ferritin-like|Ferritin-like diiron domain|Ferritin-like superfamily|Ferritin, conserved site|Ferritin/DPS protein domain	WP2007,WP2882,WP2884,WP4313	Iron metabolism in placenta|Nuclear receptors meta-pathway|NRF2 pathway|Ferroptosis
P06702	S100A9	Protein S100-A9	88	10	203	10	114	13.2	6.13	626.5	377.2	129.4	118.4	336.2	46.3	179.2	52.2	39.8	35.3	39.5	30.7	26.2	22.4	41.4	25.9	0.00819774	0.0228517	2.43848	5.4207	Protein S100-A9	6280	S100A9	GO:0006919,GO:0061844,GO:0006915,GO:0014002,GO:0035425,GO:0006914,GO:0007267,GO:0002544,GO:0042742,GO:0050832,GO:0006954,GO:0045087,GO:0002523,GO:0035821,GO:0070488,GO:0030593,GO:0018119,GO:0035606,GO:0030307,GO:0050729,GO:2001244,GO:0010976,GO:0051092,GO:0051493,GO:0045113,GO:0032496,GO:0032119,GO:0030054,GO:0062023,GO:0005737,GO:0005856,GO:0005829,GO:0070062,GO:0005576,GO:0005615,GO:0005654,GO:…	activation of cysteine-type endopeptidase activity involved in apoptotic process|antimicrobial humoral immune response mediated by antimicrobial peptide|apoptotic process|astrocyte development|autocrine signaling|autophagy|cell-cell signaling|chronic inflammatory response|defense response to bacterium|defense response to fungus|inflammatory response|innate immune response|leukocyte migration invo…	hsa04657	IL-17 signaling pathway	K21128	ENOG502SA01	S	neutrophil aggregation	Function unknown	PF01023	S_100	S-100/ICaBP type calcium binding domain	IPR011992,IPR018247,IPR002048,IPR001751,IPR013787	Homologous_superfamily|Binding_site|Domain|Conserved_site|Domain	EF-hand domain pair|EF-Hand 1, calcium-binding site|EF-hand domain|S100/Calcium binding protein 7/8-like, conserved site|S100/CaBP-9k-type, calcium binding, subdomain	WP2865,WP2877,WP5055	IL1 and megakaryocytes in obesity|Vitamin D receptor pathway|Burn wound healing
P52209	PGD	6-phosphogluconate dehydrogenase, decarboxylating	43	21	59	21	483	53.1	7.23	186.36	289.2	104.2	115	160.1	71.5	127.2	91.8	75.9	64	79.2	64.5	59.5	58	65.1	74.7	0.0183031	0.0422667	1.01881	2.02625	6-phosphogluconate dehydrogenase, decarboxylating	5226	PGD	GO:0046177,GO:0019322,GO:0006098,GO:0009051,GO:0005829,GO:0070062,GO:0005634,GO:0050661,GO:0004616	D-gluconate catabolic process|pentose biosynthetic process|pentose-phosphate shunt|pentose-phosphate shunt, oxidative branch|cytosol|extracellular exosome|nucleus|NADP binding|phosphogluconate dehydrogenase (decarboxylating) activity	hsa00030,hsa00480	Pentose phosphate pathway|Glutathione metabolism	K00033	KOG2653	G	D-gluconate metabolic process	Carbohydrate transport and metabolism	PF00393,PF03446	6PGD|NAD_binding_2	6-phosphogluconate dehydrogenase, C-terminal domain|NAD binding domain of 6-phosphogluconate dehydrogenase	IPR008927,IPR013328,IPR006114,IPR006113,IPR006115,IPR006184,IPR036291,IPR006183	Homologous_superfamily|Homologous_superfamily|Domain|Family|Domain|Binding_site|Homologous_superfamily|Family	6-phosphogluconate dehydrogenase-like, C-terminal domain superfamily|6-phosphogluconate dehydrogenase, domain 2|6-phosphogluconate dehydrogenase, C-terminal|6-phosphogluconate dehydrogenase, decarboxylating|6-phosphogluconate dehydrogenase, NADP-binding|6-phosphogluconate-binding site|NAD(P)-binding domain superfamily|6-phosphogluconate dehydrogenase	WP134,WP2882,WP2884,WP3888,WP4290	Pentose phosphate metabolism|Nuclear receptors meta-pathway|NRF2 pathway|VEGFA-VEGFR2 signaling|Metabolic reprogramming in colon cancer
Q04695	KRT17	Keratin, type I cytoskeletal 17	54	26	58	14	432	48.1	5.02	176.48	90.1	503	73.1	80.9	72.3	118.2	209	42	47.1	43.4	37.9	37.6	62	37.2	46.3	0.0498485	0.0923006	1.89023	3.70693	Keratin, type I cytoskeletal 17	3872	KRT17	GO:0030855,GO:0031069,GO:0045109,GO:0031424,GO:0030307,GO:0051798,GO:0045727,GO:0001533,GO:0005856,GO:0005829,GO:0045111,GO:0045095,GO:0005198	epithelial cell differentiation|hair follicle morphogenesis|intermediate filament organization|keratinization|positive regulation of cell growth|positive regulation of hair follicle development|positive regulation of translation|cornified envelope|cytoskeleton|cytosol|intermediate filament cytoskeleton|keratin filament|structural molecule activity	hsa04915,hsa05150	Estrogen signaling pathway|Staphylococcus aureus infection	K07604	ENOG502QTM6	S	structural molecule activity	Function unknown	PF00038	Filament	Intermediate filament protein	IPR018039,IPR039008,IPR002957	Conserved_site|Domain|Family	Intermediate filament protein, conserved site|Intermediate filament, rod domain|Keratin, type I
P07327	ADH1A	Alcohol dehydrogenase 1A	41	16	120	2	375	39.8	7.94	441.67	79.6	95.8	422.2	63.4	129.1	126.5	246.1	56.7	45.1	40.1	40.5	37.5	43.9	38.4	35.1	0.0163767	0.0387075	1.97802	3.93952	Alcohol dehydrogenase 1A	124	ADH1A	GO:0006066,GO:0006069,GO:0042573,GO:0042572,GO:0005829,GO:0005654,GO:0005886,GO:0004022,GO:0004024,GO:1990362,GO:0004745,GO:0008270	alcohol metabolic process|ethanol oxidation|retinoic acid metabolic process|retinol metabolic process|cytosol|nucleoplasm|plasma membrane|alcohol dehydrogenase (NAD+) activity|alcohol dehydrogenase activity, zinc-dependent|butanol dehydrogenase activity|NAD-retinol dehydrogenase activity|zinc ion binding	hsa00010,hsa00620,hsa00071,hsa00350,hsa00830,hsa00980,hsa00982,hsa04936	Glycolysis / Gluconeogenesis|Pyruvate metabolism|Fatty acid degradation|Tyrosine metabolism|Retinol metabolism|Metabolism of xenobiotics by cytochrome P450|Drug metabolism - cytochrome P450|Alcoholic liver disease	K13951	KOG0022	C	alcohol dehydrogenase (NAD) activity	Energy production and conversion	PF08240,PF00107	ADH_N|ADH_zinc_N	Alcohol dehydrogenase GroES-like domain|Zinc-binding dehydrogenase	IPR013149,IPR013154,IPR002328,IPR011032,IPR036291,IPR020843	Domain|Domain|Conserved_site|Homologous_superfamily|Homologous_superfamily|Domain	Alcohol dehydrogenase-like, C-terminal|Alcohol dehydrogenase, N-terminal|Alcohol dehydrogenase, zinc-type, conserved site|GroES-like superfamily|NAD(P)-binding domain superfamily|Polyketide synthase, enoylreductase domain	WP206,WP3996,WP5188,WP716	Fatty acid omega-oxidation|Ethanol effects on histone modifications|Retinol metabolism|Vitamin A and carotenoid metabolism
P12268	IMPDH2	Inosine-5'-monophosphate dehydrogenase 2	37	16	32	15	514	55.8	6.9	124.47	176.4	122.9	203.1	165.7	93.6	106.9	101.2	65.1	64.5	60.7	64.5	65.6	78.3	68.4	63.2	0.000374554	0.00230036	1.06352	2.09003	Inosine-5'-monophosphate dehydrogenase 2	3615	IMPDH2	GO:0097294,GO:0071353,GO:0007623,GO:0006177,GO:0006183,GO:0046651,GO:0060041,GO:0005737,GO:0005829,GO:0070062,GO:0005576,GO:1904813,GO:0016020,GO:0005634,GO:0005778,GO:0034774,GO:0003677,GO:0042802,GO:0003938,GO:0046872,GO:0000166,GO:0003723	'de novo' XMP biosynthetic process|cellular response to interleukin-4|circadian rhythm|GMP biosynthetic process|GTP biosynthetic process|lymphocyte proliferation|retina development in camera-type eye|cytoplasm|cytosol|extracellular exosome|extracellular region|ficolin-1-rich granule lumen|membrane|nucleus|peroxisomal membrane|secretory granule lumen|DNA binding|identical protein binding|IMP dehyd…	hsa00230,hsa00983	Purine metabolism|Drug metabolism - other enzymes	K00088	KOG2550	F	IMP dehydrogenase activity	Nucleotide transport and metabolism	PF00571,PF00478	CBS|IMPDH	CBS domain|IMP dehydrogenase / GMP reductase domain	IPR013785,IPR000644,IPR005990,IPR015875,IPR001093	Homologous_superfamily|Domain|Family|Conserved_site|Domain	Aldolase-type TIM barrel|CBS domain|Inosine-5'-monophosphate dehydrogenase|IMP dehydrogenase / GMP reductase, conserved site|IMP dehydrogenase/GMP reductase	WP4312	Rett syndrome causing genes
P01011	SERPINA3	Alpha-1-antichymotrypsin	38	17	144	17	423	47.6	5.52	441.34	118.4	188.8	209.7	99.5	162.4	90.9	96.2	64.2	81.2	79.8	87.4	45.5	52.9	66.8	56.3	0.00163585	0.00668429	1.04741	2.06681	Alpha-1-antichymotrypsin	12	SERPINA3	GO:0006953,GO:0006954,GO:0030277,GO:0010951,GO:0019216,GO:0035578,GO:0072562,GO:0062023,GO:0070062,GO:0005576,GO:0005615,GO:0005634,GO:0031093,GO:0034774,GO:0003677,GO:0004867	acute-phase response|inflammatory response|maintenance of gastrointestinal epithelium|negative regulation of endopeptidase activity|regulation of lipid metabolic process|azurophil granule lumen|blood microparticle|collagen-containing extracellular matrix|extracellular exosome|extracellular region|extracellular space|nucleus|platelet alpha granule lumen|secretory granule lumen|DNA binding|serine-t…				KOG2392	O	serine-type endopeptidase inhibitor activity	Posttranslational modification, protein turnover, chaperones	PF00079	Serpin	Serpin (serine protease inhibitor)	IPR023795,IPR023796,IPR000215,IPR036186,IPR042178,IPR042185	Conserved_site|Domain|Family|Homologous_superfamily|Homologous_superfamily|Homologous_superfamily	Serpin, conserved site|Serpin domain|Serpin family|Serpin superfamily|Serpin superfamily, domain 1|Serpin superfamily, domain 2	WP15,WP1533,WP176	Selenium micronutrient network|Vitamin B12 metabolism|Folate metabolism
O15523	DDX3Y	ATP-dependent RNA helicase DDX3Y	37	22	46	1	660	73.1	7.55	146.91	191.8	225.7	216.8	318.7	39.6	118.2	66.2	43.5	22.4	29.1	37.9	18.1	132	20.2	19.8	0.00473511	0.0148798	2.05815	4.16453	ATP-dependent RNA helicase DDX3Y	8653	DDX3Y	GO:0030154,GO:0007276,GO:0005829,GO:0016020,GO:0005654,GO:0005634,GO:0043186,GO:0005524,GO:0016887,GO:0003677,GO:0003723,GO:0003724	cell differentiation|gamete generation|cytosol|membrane|nucleoplasm|nucleus|P granule|ATP binding|ATP hydrolysis activity|DNA binding|RNA binding|RNA helicase activity								PF00270,PF00271	DEAD|Helicase_C	DEAD/DEAH box helicase|Helicase conserved C-terminal domain	IPR011545,IPR014001,IPR001650,IPR027417,IPR000629,IPR014014	Domain|Domain|Domain|Homologous_superfamily|Conserved_site|Domain	DEAD/DEAH box helicase domain|Helicase superfamily 1/2, ATP-binding domain|Helicase, C-terminal|P-loop containing nucleoside triphosphate hydrolase|ATP-dependent RNA helicase DEAD-box, conserved site|RNA helicase, DEAD-box type, Q motif	WP3865	Novel intracellular components of RIG-I-like receptor pathway
P80723	BASP1	Brain acid soluble protein 1	89	18	35	18	227	22.7	4.63	124.47	323.9	147.6	102.6	164.8	64.9	120.6	73.2	61.3	75.8	48.2	72.6	76.8	65.6	60.7	41.4	0.0242469	0.0525792	1.18227	2.26934	Brain acid soluble protein 1	10409	BASP1	GO:0060539,GO:0008406,GO:0060231,GO:0072075,GO:0045892,GO:0072112,GO:0060421,GO:2001076,GO:0021762,GO:0007356,GO:0030054,GO:0000785,GO:0005737,GO:0005856,GO:0070062,GO:0030426,GO:0016363,GO:0016607,GO:0005634,GO:0005886,GO:0016605,GO:0031982,GO:0019904,GO:0000976,GO:0003714	diaphragm development|gonad development|mesenchymal to epithelial transition|metanephric mesenchyme development|negative regulation of DNA-templated transcription|podocyte differentiation|positive regulation of heart growth|positive regulation of metanephric ureteric bud development|substantia nigra development|thorax and anterior abdomen determination|cell junction|chromatin|cytoplasm|cytoskelet…				ENOG502RXJZ	S	glomerular visceral epithelial cell differentiation	Function unknown	PF05466	BASP1	Brain acid soluble protein 1 (BASP1 protein)	IPR008408	Family	Brain acid soluble protein 1
P14780	MMP9	Matrix metalloproteinase-9	40	24	33	24	707	78.4	6.06	117.22	101.2	323.3	58.3	226.8	107.3	107.4	70.4	83.2	74.5	73.5	53.6	53.8	40.1	69	57.7	0.0394125	0.076642	1.16948	2.24931	Matrix metalloproteinase-9	4318	MMP9	GO:0006915,GO:0016477,GO:0071276,GO:0034614,GO:0071492,GO:0030574,GO:0007566,GO:0035987,GO:0048013,GO:0022617,GO:0030198,GO:0050900,GO:0030225,GO:0043066,GO:2001258,GO:2001268,GO:2000697,GO:2001243,GO:0001503,GO:0043065,GO:0043388,GO:0045742,GO:0051549,GO:0001934,GO:1900122,GO:0090200,GO:1904707,GO:0006508,GO:0150077,GO:1904645,GO:0001501,GO:0062023,GO:0070062,GO:0005576,GO:0005615,GO:1904813,GO:…	apoptotic process|cell migration|cellular response to cadmium ion|cellular response to reactive oxygen species|cellular response to UV-A|collagen catabolic process|embryo implantation|endodermal cell differentiation|ephrin receptor signaling pathway|extracellular matrix disassembly|extracellular matrix organization|leukocyte migration|macrophage differentiation|negative regulation of apoptotic pr…	hsa04668,hsa04657,hsa04670,hsa04915,hsa04926,hsa05200,hsa05202,hsa05206,hsa05205,hsa05219,hsa05215,hsa05161,hsa05417,hsa05418,hsa05415,hsa01522	TNF signaling pathway|IL-17 signaling pathway|Leukocyte transendothelial migration|Estrogen signaling pathway|Relaxin signaling pathway|Pathways in cancer|Transcriptional misregulation in cancer|MicroRNAs in cancer|Proteoglycans in cancer|Bladder cancer|Prostate cancer|Hepatitis B|Lipid and atherosclerosis|Fluid shear stress and atherosclerosis|Diabetic cardiomyopathy|Endocrine resistance	K01403	KOG1565	M	metalloendopeptidase activity	Cell wall/membrane/envelope biogenesis	PF00040,PF00045,PF00413,PF01471	fn2|Hemopexin|Peptidase_M10|PG_binding_1	Fibronectin type II domain|Hemopexin|Matrixin|Putative peptidoglycan binding domain	IPR000562,IPR036943,IPR000585,IPR036375,IPR018487,IPR018486,IPR013806,IPR033739,IPR024079,IPR001818,IPR021190,IPR021158,IPR006026,IPR002477,IPR036365	Domain|Homologous_superfamily|Domain|Homologous_superfamily|Repeat|Conserved_site|Homologous_superfamily|Domain|Homologous_superfamily|Domain|Family|Binding_site|Domain|Domain|Homologous_superfamily	Fibronectin type II domain|Fibronectin type II domain superfamily|Hemopexin-like domain|Hemopexin-like domain superfamily|Hemopexin-like repeats|Hemopexin, conserved site|Kringle-like fold|Peptidase M10A, catalytic domain|Metallopeptidase, catalytic domain superfamily|Peptidase M10, metallopeptidase|Peptidase M10A|Peptidase M10A, cysteine switch, zinc binding site|Peptidase, metallopeptidase|Pept…	WP129,WP1434,WP1539,WP2036,WP2324,WP2431,WP2815,WP2828,WP2865,WP3617,WP3624,WP4239,WP4298,WP4300,WP4331,WP4549,WP4564,WP4565,WP4666,WP4673,WP474,WP4754,WP4808,WP4871,WP5055,WP5087,WP5088,WP5095,WP5097,WP5144,WP5283,WP5285	Matrix metalloproteinases|Osteopontin signaling|Angiogenesis|TNF-related weak inducer of apoptosis (TWEAK) signaling pathway|AGE/RAGE pathway|Spinal cord injury|Mammary gland development pathway - Involution (Stage 4 of 4)|Bladder cancer|IL1 and megakaryocytes in obesity|Photodynamic therapy-induced NF-kB survival signaling|Lung fibrosis|Epithelial to mesenchymal transition in colorectal cancer|A…
P41218	MNDA	Myeloid cell nuclear differentiation antigen	35	16	36	16	407	45.8	9.76	131.6	330.5	123.9	138.2	182	65.4	167.4	67.4	56	51	68.6	50.1	48.5	41.7	53	56.4	0.00755802	0.0214319	1.53016	2.88818	Myeloid cell nuclear differentiation antigen	4332	MNDA	GO:0002218,GO:0050853,GO:0006968,GO:0006974,GO:0035458,GO:0030889,GO:0043065,GO:0032731,GO:0035578,GO:0005829,GO:0070062,GO:0005576,GO:1904813,GO:0043231,GO:0005730,GO:0005654,GO:0003690	activation of innate immune response|B cell receptor signaling pathway|cellular defense response|cellular response to DNA damage stimulus|cellular response to interferon-beta|negative regulation of B cell proliferation|positive regulation of apoptotic process|positive regulation of interleukin-1 beta production|azurophil granule lumen|cytosol|extracellular exosome|extracellular region|ficolin-1-r…				ENOG502QTQS	S	cellular response to interferon-beta	Function unknown	PF02760,PF02758	HIN|PYRIN	HIN-200/IF120x domain|PAAD/DAPIN/Pyrin domain	IPR004020,IPR011029,IPR040205,IPR004021,IPR012340	Domain|Homologous_superfamily|Family|Domain|Homologous_superfamily	DAPIN domain|Death-like domain superfamily|HIN-200 family|HIN-200/IF120x|Nucleic acid-binding, OB-fold
P02792	FTL	Ferritin light chain	62	12	63	12	175	20	5.78	224.98	252.2	174.5	184.5	190.1	93.2	194.5	128.6	64.1	28.7	25.3	32.6	23.8	40.1	37.8	29.7	4.6088e-06	0.000134483	2.30241	4.9328	Ferritin light chain	2512	FTL	GO:0006879,GO:0006880,GO:0055072,GO:0006826,GO:0044754,GO:0035578,GO:0005737,GO:0005829,GO:0070062,GO:0005576,GO:0008043,GO:0016020,GO:0008199,GO:0008198,GO:0042802,GO:0005506	cellular iron ion homeostasis|intracellular sequestering of iron ion|iron ion homeostasis|iron ion transport|autolysosome|azurophil granule lumen|cytoplasm|cytosol|extracellular exosome|extracellular region|intracellular ferritin complex|membrane|ferric iron binding|ferrous iron binding|identical protein binding|iron ion binding	hsa04216,hsa04217,hsa04978	Ferroptosis|Necroptosis|Mineral absorption	K13625	KOG2332	P	ferric iron binding	Inorganic ion transport and metabolism	PF00210	Ferritin	Ferritin-like domain	IPR001519,IPR012347,IPR009040,IPR009078,IPR014034,IPR008331	Family|Homologous_superfamily|Domain|Homologous_superfamily|Conserved_site|Domain	Ferritin|Ferritin-like|Ferritin-like diiron domain|Ferritin-like superfamily|Ferritin, conserved site|Ferritin/DPS protein domain	WP2513,WP2882,WP2884,WP4313,WP4577	Nanoparticle triggered regulated necrosis|Nuclear receptors meta-pathway|NRF2 pathway|Ferroptosis|Neurodegeneration with brain iron accumulation (NBIA) subtypes pathway
P05109	S100A8	Protein S100-A8	71	12	118	12	93	10.8	7.03	327.37	375.3	173.5	156.4	308.1	36.9	131.8	44.9	40.1	35.8	50.1	34	29.8	22	39	22.3	0.0074919	0.021273	2.36016	5.13428	Protein S100-A8	6279	S100A8	GO:0006919,GO:0002526,GO:0006915,GO:0014002,GO:0035425,GO:0006914,GO:0002544,GO:0042742,GO:0050832,GO:0006954,GO:0045087,GO:0002523,GO:0070488,GO:0030593,GO:0002790,GO:0018119,GO:0030307,GO:0050729,GO:2001244,GO:0051092,GO:0002793,GO:0051493,GO:0045471,GO:0032496,GO:0010043,GO:0032119,GO:0042060,GO:0062023,GO:0005856,GO:0005829,GO:0070062,GO:0005576,GO:0005615,GO:0045111,GO:0005634,GO:0005886,GO:…	activation of cysteine-type endopeptidase activity involved in apoptotic process|acute inflammatory response|apoptotic process|astrocyte development|autocrine signaling|autophagy|chronic inflammatory response|defense response to bacterium|defense response to fungus|inflammatory response|innate immune response|leukocyte migration involved in inflammatory response|neutrophil aggregation|neutrophil …	hsa04657	IL-17 signaling pathway	K21127	ENOG502SA01	S	neutrophil aggregation	Function unknown	PF01023	S_100	S-100/ICaBP type calcium binding domain	IPR011992,IPR018247,IPR002048,IPR001751,IPR013787	Homologous_superfamily|Binding_site|Domain|Conserved_site|Domain	EF-hand domain pair|EF-Hand 1, calcium-binding site|EF-hand domain|S100/Calcium binding protein 7/8-like, conserved site|S100/CaBP-9k-type, calcium binding, subdomain	WP2877	Vitamin D receptor pathway
P11215	ITGAM	Integrin alpha-M	21	20	28	19	1152	127.1	7.23	105.19	271.1	140.2	130.1	178.9	72	93.9	77.9	69.1	60.9	83	57.8	62.7	53.8	70	78.6	0.0138886	0.0339678	1.03986	2.05603	Integrin alpha-M	3684	ITGAM	GO:0097242,GO:0097190,GO:0007155,GO:0033627,GO:1905114,GO:0098609,GO:0098742,GO:0007160,GO:0150062,GO:0010668,GO:0030900,GO:0045087,GO:0007229,GO:0001774,GO:0045963,GO:0006911,GO:0110090,GO:1904151,GO:1901216,GO:0043315,GO:2000363,GO:0090314,GO:0032930,GO:0006898,GO:0150064,GO:0009986,GO:0009897,GO:0070062,GO:0005615,GO:0034688,GO:0008305,GO:0005886,GO:0044853,GO:0035579,GO:0070821,GO:0001540,GO:…	amyloid-beta clearance|apoptotic signaling pathway|cell adhesion|cell adhesion mediated by integrin|cell surface receptor signaling pathway involved in cell-cell signaling|cell-cell adhesion|cell-cell adhesion via plasma-membrane adhesion molecules|cell-matrix adhesion|complement-mediated synapse pruning|ectodermal cell differentiation|forebrain development|innate immune response|integrin-mediate…	hsa04015,hsa04514,hsa04145,hsa04810,hsa04640,hsa04610,hsa04613,hsa04670,hsa05202,hsa05221,hsa05133,hsa05134,hsa05150,hsa05152,hsa05146,hsa05140	Rap1 signaling pathway|Cell adhesion molecules|Phagosome|Regulation of actin cytoskeleton|Hematopoietic cell lineage|Complement and coagulation cascades|Neutrophil extracellular trap formation|Leukocyte transendothelial migration|Transcriptional misregulation in cancer|Acute myeloid leukemia|Pertussis|Legionellosis|Staphylococcus aureus infection|Tuberculosis|Amoebiasis|Leishmaniasis	K06461	KOG3637	M	integrin-mediated signaling pathway	Cell wall/membrane/envelope biogenesis	PF01839,PF00357,PF08441,PF00092	FG-GAP|Integrin_alpha|Integrin_alpha2|VWA	FG-GAP repeat|Integrin alpha cytoplasmic region|Integrin alpha|von Willebrand factor type A domain	IPR013517,IPR013519,IPR000413,IPR013649,IPR018184,IPR028994,IPR032695,IPR002035,IPR036465	Repeat|Repeat|Family|Domain|Conserved_site|Homologous_superfamily|Homologous_superfamily|Domain|Homologous_superfamily	FG-GAP repeat|Integrin alpha beta-propellor|Integrin alpha chain|Integrin alpha-2|Integrin alpha chain, C-terminal cytoplasmic region, conserved site|Integrin alpha, N-terminal|Integrin domain superfamily|von Willebrand factor, type A|von Willebrand factor A-like domain superfamily	WP185,WP2877,WP3937,WP3945,WP4136,WP4541,WP5090,WP5293	Integrin-mediated cell adhesion|Vitamin D receptor pathway|Microglia pathogen phagocytosis pathway|TYROBP causal network in microglia|Fibrin complement receptor 3 signaling pathway|Hippo-Merlin signaling dysregulation|Complement system in neuronal development and plasticity|Acute myeloid leukemia
P52790	HK3	Hexokinase-3	22	18	37	15	923	99	5.4	125.02	305.4	117.4	114.6	255.2	65.3	99.7	65.5	59.7	47.5	72.4	56	55.1	51.5	61	73.4	0.023078	0.050564	1.29474	2.45333	Hexokinase-3	3101	HK3	GO:0061621,GO:0046835,GO:0001678,GO:0006002,GO:0051156,GO:0006006,GO:0006096,GO:0005829,GO:0005576,GO:1904813,GO:0005739,GO:0034774,GO:0005524,GO:0008865,GO:0004340,GO:0005536,GO:0004396	canonical glycolysis|carbohydrate phosphorylation|cellular glucose homeostasis|fructose 6-phosphate metabolic process|glucose 6-phosphate metabolic process|glucose metabolic process|glycolytic process|cytosol|extracellular region|ficolin-1-rich granule lumen|mitochondrion|secretory granule lumen|ATP binding|fructokinase activity|glucokinase activity|glucose binding|hexokinase activity	hsa00010,hsa00051,hsa00052,hsa00500,hsa00520,hsa00524,hsa04066,hsa04910,hsa04973,hsa05230,hsa05131,hsa04930	Glycolysis / Gluconeogenesis|Fructose and mannose metabolism|Galactose metabolism|Starch and sucrose metabolism|Amino sugar and nucleotide sugar metabolism|Neomycin, kanamycin and gentamicin biosynthesis|HIF-1 signaling pathway|Insulin signaling pathway|Carbohydrate digestion and absorption|Central carbon metabolism in cancer|Shigellosis|Type II diabetes mellitus	K00844	KOG1369	G	glucose binding	Carbohydrate transport and metabolism	PF00349,PF03727	Hexokinase_1|Hexokinase_2	Hexokinase|Hexokinase	IPR043129,IPR001312,IPR019807,IPR022673,IPR022672	Homologous_superfamily|Family|Binding_site|Domain|Domain	ATPase, nucleotide binding domain|Hexokinase|Hexokinase, binding site|Hexokinase, C-terminal|Hexokinase, N-terminal	WP4018,WP4141,WP4290,WP500,WP534	Clear cell renal cell carcinoma pathways|PI3K/AKT/mTOR - vitamin D3 signaling|Metabolic reprogramming in colon cancer|Glycogen synthesis and degradation|Glycolysis and gluconeogenesis
P19012	KRT15	Keratin, type I cytoskeletal 15	39	19	43	7	456	49.2	4.77	123.06	68.3	321.8	62.4	70.3	67.4	143.4	391.9	55.8	58.5	45.7	48.6	42.9	42.7	40.6	39.8	0.035898	0.0711443	1.77979	3.43376	Keratin, type I cytoskeletal 15	3866	KRT15	GO:0008544,GO:0030855,GO:0045109,GO:0005856,GO:0005829,GO:0070062,GO:0005882,GO:0005634,GO:0097110,GO:0005200	epidermis development|epithelial cell differentiation|intermediate filament organization|cytoskeleton|cytosol|extracellular exosome|intermediate filament|nucleus|scaffold protein binding|structural constituent of cytoskeleton	hsa04915,hsa05150	Estrogen signaling pathway|Staphylococcus aureus infection	K07604	ENOG502QTM6	S	structural molecule activity	Function unknown	PF00038	Filament	Intermediate filament protein	IPR018039,IPR039008,IPR002957	Conserved_site|Domain|Family	Intermediate filament protein, conserved site|Intermediate filament, rod domain|Keratin, type I	WP2840	Hair follicle development: cytodifferentiation - part 3 of 3
P08311	CTSG	Cathepsin G	46	13	59	13	255	28.8	11.19	192.01	182.3	159.6	104.5	170.2	84.2	180	99.9	82	92.2	60.1	62.2	54.1	50.9	69.6	48	0.00040496	0.00244443	1.11044	2.15912	Cathepsin G	1511	CTSG	GO:0002003,GO:0019731,GO:0098786,GO:0071222,GO:0019221,GO:0050832,GO:0050829,GO:0050830,GO:0022617,GO:0006955,GO:0002548,GO:0050868,GO:0042119,GO:0070946,GO:0030168,GO:0050778,GO:1901731,GO:0019538,GO:0006468,GO:0016485,GO:0006508,GO:0035590,GO:0035578,GO:0062023,GO:0005737,GO:0010494,GO:0005829,GO:0070062,GO:0005576,GO:0005615,GO:0043231,GO:0005764,GO:0016020,GO:0005634,GO:0005886,GO:0030141,GO:…	angiotensin maturation|antibacterial humoral response|biofilm matrix disassembly|cellular response to lipopolysaccharide|cytokine-mediated signaling pathway|defense response to fungus|defense response to Gram-negative bacterium|defense response to Gram-positive bacterium|extracellular matrix disassembly|immune response|monocyte chemotaxis|negative regulation of T cell activation|neutrophil activa…	hsa04080,hsa04142,hsa04613,hsa04614,hsa05146,hsa05322	Neuroactive ligand-receptor interaction|Lysosome|Neutrophil extracellular trap formation|Renin-angiotensin system|Amoebiasis|Systemic lupus erythematosus	K01319	KOG3627	O	serine-type endopeptidase activity	Posttranslational modification, protein turnover, chaperones	PF00089	Trypsin	Trypsin	IPR009003,IPR043504,IPR001314,IPR001254,IPR018114,IPR033116	Homologous_superfamily|Homologous_superfamily|Family|Domain|Active_site|Active_site	Peptidase S1, PA clan|Peptidase S1, PA clan, chymotrypsin-like fold|Peptidase S1A, chymotrypsin family|Serine proteases, trypsin domain|Serine proteases, trypsin family, histidine active site|Serine proteases, trypsin family, serine active site	WP4756,WP4818,WP554	Renin-angiotensin-aldosterone system (RAAS)|Conversion of angiotensinogen to angiotensin II |ACE inhibitor pathway
Q96AY3	FKBP10	Peptidyl-prolyl cis-trans isomerase FKBP10	31	17	32	16	582	64.2	5.62	100.42	166.4	159	263.4	183.9	109.8	123	142	40.9	56.4	37.9	41.2	41.9	56	38.7	39.4	1.61085e-05	0.000276597	1.89585	3.72142	Peptidyl-prolyl cis-trans isomerase FKBP10	60681	FKBP10	GO:0035909,GO:0030199,GO:0085029,GO:0001701,GO:0017185,GO:0018208,GO:0006457,GO:0042060,GO:0005783,GO:0005788,GO:0016020,GO:0005758,GO:0005509,GO:0005528,GO:0003755	aorta morphogenesis|collagen fibril organization|extracellular matrix assembly|in utero embryonic development|peptidyl-lysine hydroxylation|peptidyl-proline modification|protein folding|wound healing|endoplasmic reticulum|endoplasmic reticulum lumen|membrane|mitochondrial intermembrane space|calcium ion binding|FK506 binding|peptidyl-prolyl cis-trans isomerase activity				KOG0549	O	peptidyl-prolyl cis-trans isomerase activity	Posttranslational modification, protein turnover, chaperones	PF13202,PF00254	EF-hand_5|FKBP_C	EF hand|FKBP-type peptidyl-prolyl cis-trans isomerase	IPR011992,IPR018247,IPR002048,IPR046357,IPR001179	Homologous_superfamily|Binding_site|Domain|Homologous_superfamily|Domain	EF-hand domain pair|EF-Hand 1, calcium-binding site|EF-hand domain|Peptidyl-prolyl cis-trans isomerase domain superfamily|FKBP-type peptidyl-prolyl cis-trans isomerase domain	WP4786	Type I collagen synthesis in the context of osteogenesis imperfecta
P04181	OAT	Ornithine aminotransferase, mitochondrial	41	14	22	14	439	48.5	7.03	76.45	143.8	157.3	159	103.9	94.1	149	184.7	63.1	71.8	52.4	64	56.2	74.9	56.4	69.6	1.4782e-05	0.000261451	1.15673	2.22952	Ornithine aminotransferase, mitochondrial	4942	OAT	GO:0019544,GO:0010121,GO:0055129,GO:0007601,GO:0005737,GO:0005759,GO:0005739,GO:0005654,GO:0042802,GO:0050155,GO:0004587,GO:0030170	arginine catabolic process to glutamate|arginine catabolic process to proline via ornithine|L-proline biosynthetic process|visual perception|cytoplasm|mitochondrial matrix|mitochondrion|nucleoplasm|identical protein binding|ornithine(lysine) transaminase activity|ornithine-oxo-acid transaminase activity|pyridoxal phosphate binding	hsa00330	Arginine and proline metabolism	K00819	KOG1402	E	ornithine-oxo-acid transaminase activity	Amino acid transport and metabolism	PF00202	Aminotran_3	Aminotransferase class-III	IPR005814,IPR010164,IPR015424,IPR015421,IPR015422	Family|Family|Homologous_superfamily|Homologous_superfamily|Homologous_superfamily	Aminotransferase class-III|Ornithine aminotransferase|Pyridoxal phosphate-dependent transferase|Pyridoxal phosphate-dependent transferase, major domain|Pyridoxal phosphate-dependent transferase, small domain	WP3925,WP4595,WP4657,WP497,WP5190	Amino acid metabolism|Urea cycle and associated pathways|22q11.2 copy number variation syndrome|Urea cycle and metabolism of amino groups|Creatine pathway
P31947	SFN	14-3-3 protein sigma	61	15	46	11	248	27.8	4.74	137.93	152	194.6	198.1	192.6	164.4	91	116.9	50.7	44	52.8	39.8	39.3	51.2	43.3	69.4	6.33633e-06	0.000161616	1.69929	3.24741	14-3-3 protein sigma	2810	SFN	GO:0061436,GO:0008630,GO:0031424,GO:0003334,GO:0043616,GO:0043154,GO:0010839,GO:0006469,GO:2000647,GO:0030307,GO:0045606,GO:0046827,GO:0008104,GO:0000079,GO:0010482,GO:0001836,GO:0007165,GO:0072089,GO:0005737,GO:0005829,GO:0070062,GO:0005615,GO:0005634,GO:0045296,GO:0042802,GO:0051219,GO:0019901,GO:0008426	establishment of skin barrier|intrinsic apoptotic signaling pathway in response to DNA damage|keratinization|keratinocyte development|keratinocyte proliferation|negative regulation of cysteine-type endopeptidase activity involved in apoptotic process|negative regulation of keratinocyte proliferation|negative regulation of protein kinase activity|negative regulation of stem cell proliferation|posi…	hsa04110,hsa04115,hsa04960	Cell cycle|p53 signaling pathway|Aldosterone-regulated sodium reabsorption	K06644	KOG0841	T	protein domain specific binding	Signal transduction mechanisms	PF00244	14-3-3	14-3-3 protein	IPR000308,IPR023409,IPR036815,IPR023410,IPR037435	Family|Conserved_site|Homologous_superfamily|Domain|Family	14-3-3 protein|14-3-3 protein, conserved site|14-3-3 domain superfamily|14-3-3 domain|14-3-3 protein sigma	WP1530,WP179,WP289,WP4963,WP536,WP707	miRNA regulation of DNA damage response|Cell cycle|Myometrial relaxation and contraction pathways|p53 transcriptional gene network|Calcium regulation in cardiac cells|DNA damage response
P07858	CTSB	Cathepsin B	34	9	33	9	339	37.8	6.3	128.6	165.4	154.4	112.7	167.1	83.1	240.8	179.9	60	49.7	44.3	43.2	43.7	52.9	49.5	53.2	3.96826e-05	0.000489822	1.66921	3.1804	Cathepsin B	1508	CTSB	GO:0097067,GO:0030574,GO:0046697,GO:0030855,GO:0010466,GO:0006508,GO:0051603,GO:0042981,GO:0006590,GO:0046718,GO:0016324,GO:0062023,GO:0036021,GO:0009897,GO:0070062,GO:0005576,GO:0005615,GO:1904813,GO:0005764,GO:0042470,GO:1904090,GO:0048471,GO:0005518,GO:0004197,GO:0008234,GO:0008233,GO:0043394	cellular response to thyroid hormone stimulus|collagen catabolic process|decidualization|epithelial cell differentiation|negative regulation of peptidase activity|proteolysis|proteolysis involved in protein catabolic process|regulation of apoptotic process|thyroid hormone generation|viral entry into host cell|apical plasma membrane|collagen-containing extracellular matrix|endolysosome lumen|exter…	hsa04142,hsa04140,hsa04210,hsa04621,hsa04612,hsa04924	Lysosome|Autophagy - animal|Apoptosis|NOD-like receptor signaling pathway|Antigen processing and presentation|Renin secretion	K01363	KOG1543	O	cysteine-type peptidase activity	Posttranslational modification, protein turnover, chaperones	PF00112,PF08127	Peptidase_C1|Propeptide_C1	Papain family cysteine protease|Peptidase family C1 propeptide	IPR038765,IPR025661,IPR000169,IPR025660,IPR000668,IPR012599	Homologous_superfamily|Active_site|Active_site|Active_site|Domain|Domain	Papain-like cysteine peptidase superfamily|Cysteine peptidase, asparagine active site|Cysteine peptidase, cysteine active site|Cysteine peptidase, histidine active site|Peptidase C1A, papain C-terminal|Peptidase C1A, propeptide	WP3890,WP4217,WP5115	Nanomaterial-induced inflammasome activation|Ebola virus infection in host|Network map of SARS-CoV-2 signaling pathway
P26022	PTX3	Pentraxin-related protein PTX3	40	11	21	11	381	41.9	5.01	79.75	172.8	137.5	294.9	81	103	131.5	160.1	51.7	66.2	48.4	52.1	44.5	63.6	47.7	45	0.00115697	0.00520678	1.55903	2.94656	Pentraxin-related protein PTX3	5806	PTX3	GO:0030198,GO:0006954,GO:0045087,GO:0044869,GO:0044871,GO:0044793,GO:1903016,GO:1903019,GO:0046597,GO:0008228,GO:0001550,GO:0045429,GO:0050766,GO:0001878,GO:0031012,GO:0005576,GO:0005615,GO:0035580,GO:1904724,GO:0001872,GO:0001849,GO:0042802,GO:0046790	extracellular matrix organization|inflammatory response|innate immune response|negative regulation by host of viral exo-alpha-sialidase activity|negative regulation by host of viral glycoprotein metabolic process|negative regulation by host of viral process|negative regulation of exo-alpha-sialidase activity|negative regulation of glycoprotein metabolic process|negative regulation of viral entry …				ENOG502QUBX	S	modulation by host of viral catalytic activity	Function unknown	PF00354	Pentaxin	Pentaxin family	IPR013320,IPR006558,IPR030476,IPR001759,IPR042837	Homologous_superfamily|Domain|Conserved_site|Family|Family	Concanavalin A-like lectin/glucanase domain superfamily|LamG-like jellyroll fold|Pentaxin, conserved site|Pentraxin-related|Pentraxin-related protein PTX3	WP2806,WP3624,WP4754	Complement system|Lung fibrosis|IL-18 signaling pathway
P08195	SLC3A2	4F2 cell-surface antigen heavy chain	28	15	25	15	630	68	5.01	81.66	176.7	112.7	125.2	197.3	90	137.4	116.6	76.6	59.9	63.7	69.2	60.5	70.8	71.8	71.4	0.000208151	0.00150458	1.00616	2.00856	4F2 cell-surface antigen heavy chain	6520	SLC3A2	GO:0006865,GO:0006816,GO:0005975,GO:0015818,GO:1904273,GO:1902024,GO:1903801,GO:0098713,GO:0015820,GO:0015821,GO:0015823,GO:0015824,GO:0043330,GO:0070327,GO:0015827,GO:0015828,GO:0015829,GO:0046718,GO:1990184,GO:0070161,GO:0016324,GO:0044225,GO:0009925,GO:0016323,GO:0009986,GO:0070062,GO:0005765,GO:0042470,GO:0016020,GO:0005654,GO:0005886,GO:0045202,GO:0015173,GO:0045296,GO:0005432,GO:0003725,GO:…	amino acid transport|calcium ion transport|carbohydrate metabolic process|isoleucine transport|L-alanine import across plasma membrane|L-histidine transport|L-leucine import across plasma membrane|leucine import across plasma membrane|leucine transport|methionine transport|phenylalanine transport|proline transport|response to exogenous dsRNA|thyroid hormone transport|tryptophan transport|tyrosine…	hsa04150,hsa04216,hsa04974	mTOR signaling pathway|Ferroptosis|Protein digestion and absorption	K06519	KOG0471	G	alpha-amylase activity	Carbohydrate transport and metabolism	PF00128,PF16028	Alpha-amylase|SLC3A2_N	Alpha amylase, catalytic domain|Solute carrier family 3 member 2 N-terminus	IPR006047,IPR013780,IPR017853,IPR042280,IPR031984	Domain|Homologous_superfamily|Homologous_superfamily|Family|Domain	Glycosyl hydrolase, family 13, catalytic domain|Glycosyl hydrolase, all-beta|Glycoside hydrolase superfamily|4F2 cell-surface antigen heavy chain|Solute carrier family 3 member 2, N-terminal domain	WP3953,WP4313,WP4917,WP5087	mRNA, protein, and metabolite inducation pathway by cyclosporin A|Ferroptosis|Proximal tubule transport|Malignant pleural mesothelioma
P13646	KRT13	Keratin, type I cytoskeletal 13	32	15	36	4	458	49.6	4.96	107.8	68.2	405.4	110.6	124.3	149.8	109.1	96.4	51.3	51.3	44.2	56.2	54.8	66.1	64.6	47.6	0.0312186	0.0638284	1.47914	2.78783	Keratin, type I cytoskeletal 13	3860	KRT13	GO:0007010,GO:0030855,GO:0045109,GO:0043555,GO:0005856,GO:0005829,GO:0070062,GO:0045111,GO:0045095,GO:0005634,GO:0005198	cytoskeleton organization|epithelial cell differentiation|intermediate filament organization|regulation of translation in response to stress|cytoskeleton|cytosol|extracellular exosome|intermediate filament cytoskeleton|keratin filament|nucleus|structural molecule activity	hsa04915,hsa05150	Estrogen signaling pathway|Staphylococcus aureus infection	K07604	ENOG502QTM6	S	structural molecule activity	Function unknown	PF00038	Filament	Intermediate filament protein	IPR018039,IPR039008,IPR002957	Conserved_site|Domain|Family	Intermediate filament protein, conserved site|Intermediate filament, rod domain|Keratin, type I	WP2877	Vitamin D receptor pathway
P15144	ANPEP	Aminopeptidase N	20	19	24	19	967	109.5	5.48	70.84	244.6	119.4	138.6	189.2	93.5	111.6	89.6	58	61.9	72.6	62.8	68.6	57.5	64	68	0.00208311	0.00800864	1.13488	2.196	Aminopeptidase N	290	ANPEP	GO:0001525,GO:0030154,GO:0043171,GO:0006508,GO:0008217,GO:0007165,GO:0005737,GO:0005793,GO:0009897,GO:0070062,GO:0005615,GO:0005765,GO:0005886,GO:0030667,GO:0004177,GO:0070006,GO:0008237,GO:0042277,GO:0038023,GO:0001618,GO:0008270	angiogenesis|cell differentiation|peptide catabolic process|proteolysis|regulation of blood pressure|signal transduction|cytoplasm|endoplasmic reticulum-Golgi intermediate compartment|external side of plasma membrane|extracellular exosome|extracellular space|lysosomal membrane|plasma membrane|secretory granule membrane|aminopeptidase activity|metalloaminopeptidase activity|metallopeptidase activi…	hsa00480,hsa04640,hsa04614	Glutathione metabolism|Hematopoietic cell lineage|Renin-angiotensin system	K11140	KOG1046	E	metalloaminopeptidase activity	Amino acid transport and metabolism	PF11838,PF01433,PF17900	ERAP1_C|Peptidase_M1|Peptidase_M1_N	ERAP1-like C-terminal domain|Peptidase family M1 domain|Peptidase M1 N-terminal domain	IPR045357,IPR042097,IPR024571,IPR034016,IPR001930,IPR014782,IPR027268	Domain|Homologous_superfamily|Domain|Family|Family|Domain|Homologous_superfamily	Aminopeptidase N-like , N-terminal domain|Aminopeptidase N-like , N-terminal domain superfamliy|ERAP1-like C-terminal domain|Aminopeptidase N-type|Peptidase M1, alanine aminopeptidase/leukotriene A4 hydrolase|Peptidase M1, membrane alanine aminopeptidase|Peptidase M4/M1, CTD superfamily	WP100,WP2406	Glutathione metabolism|Cardiac progenitor differentiation
Q3SY69	ALDH1L2	Mitochondrial 10-formyltetrahydrofolate dehydrogenase	19	14	20	12	923	101.7	6.52	72.31	92.4	143.6	146.1	200.1	127.2	122.1	139	59.9	71.4	62	57.4	56.9	115.8	59.5	46.8	0.00018063	0.00135837	1.0662	2.09391	Mitochondrial 10-formyltetrahydrofolate dehydrogenase	160428	ALDH1L2	GO:0009258,GO:0009058,GO:0006635,GO:0046655,GO:0006740,GO:0006730,GO:0070062,GO:0005759,GO:0005739,GO:0005654,GO:0004029,GO:0016155,GO:0016742	10-formyltetrahydrofolate catabolic process|biosynthetic process|fatty acid beta-oxidation|folic acid metabolic process|NADPH regeneration|one-carbon metabolic process|extracellular exosome|mitochondrial matrix|mitochondrion|nucleoplasm|aldehyde dehydrogenase (NAD+) activity|formyltetrahydrofolate dehydrogenase activity|hydroxymethyl-, formyl- and related transferase activity	hsa00670	One carbon pool by folate	K00289	KOG2452	C	10-formyltetrahydrofolate catabolic process	Energy production and conversion	PF00171,PF02911,PF00551,PF00550	Aldedh|Formyl_trans_C|Formyl_trans_N|PP-binding	Aldehyde dehydrogenase family|Formyl transferase, C-terminal domain|Formyl transferase|Phosphopantetheine attachment site	IPR011407,IPR036736,IPR016161,IPR016163,IPR016160,IPR029510,IPR016162,IPR015590,IPR005793,IPR037022,IPR002376,IPR036477,IPR011034,IPR001555,IPR009081,IPR006162	Family|Homologous_superfamily|Homologous_superfamily|Homologous_superfamily|Conserved_site|Conserved_site|Homologous_superfamily|Domain|Domain|Homologous_superfamily|Domain|Homologous_superfamily|Homologous_superfamily|Active_site|Domain|PTM	10-formyltetrahydrofolate dehydrogenase|ACP-like superfamily|Aldehyde/histidinol dehydrogenase|Aldehyde dehydrogenase, C-terminal|Aldehyde dehydrogenase, cysteine active site|Aldehyde dehydrogenase, glutamic acid active site|Aldehyde dehydrogenase, N-terminal|Aldehyde dehydrogenase domain|Formyl transferase, C-terminal|Formyl transferase, C-terminal domain superfamily|Formyl transferase, N-termin…	WP4259	Disorders of folate metabolism and transport
P34897	SHMT2	Serine hydroxymethyltransferase, mitochondrial	37	17	32	16	504	56	8.53	91.98	171.6	119.6	171.6	167.4	98.5	125.8	123.1	60.7	73.8	53.4	63.1	62.1	80.4	66.2	62.6	1.32401e-05	0.000248036	1.09701	2.13911	Serine hydroxymethyltransferase, mitochondrial	6472	SHMT2	GO:0046655,GO:0019264,GO:0006544,GO:0006564,GO:0006565,GO:0006563,GO:0006730,GO:0008284,GO:0051289,GO:0070536,GO:0051262,GO:0009113,GO:1903715,GO:0070129,GO:0002082,GO:0034340,GO:0035999,GO:0046653,GO:0070552,GO:0005737,GO:0005829,GO:0070062,GO:0015630,GO:0005743,GO:0005758,GO:0005759,GO:0042645,GO:0005739,GO:0005634,GO:0003682,GO:0004372,GO:0008732,GO:0048027,GO:0000900,GO:0042803,GO:0030170,GO:…	folic acid metabolic process|glycine biosynthetic process from serine|glycine metabolic process|L-serine biosynthetic process|L-serine catabolic process|L-serine metabolic process|one-carbon metabolic process|positive regulation of cell population proliferation|protein homotetramerization|protein K63-linked deubiquitination|protein tetramerization|purine nucleobase biosynthetic process|regulation…	hsa00630,hsa00260,hsa00670,hsa01523	Glyoxylate and dicarboxylate metabolism|Glycine, serine and threonine metabolism|One carbon pool by folate|Antifolate resistance	K00600	KOG2467	H	glycine hydroxymethyltransferase activity	Coenzyme transport and metabolism	PF00464	SHMT	Serine hydroxymethyltransferase	IPR015424,IPR015421,IPR015422,IPR001085,IPR019798,IPR039429	Homologous_superfamily|Homologous_superfamily|Homologous_superfamily|Family|Binding_site|Domain	Pyridoxal phosphate-dependent transferase|Pyridoxal phosphate-dependent transferase, major domain|Pyridoxal phosphate-dependent transferase, small domain|Serine hydroxymethyltransferase|Serine hydroxymethyltransferase, pyridoxal phosphate binding site|Serine hydroxymethyltransferase-like domain	WP1495,WP1533,WP176,WP241,WP2525,WP4018,WP4259,WP4290,WP4688,WP5083	Glycine metabolism|Vitamin B12 metabolism|Folate metabolism|One-carbon metabolism|Trans-sulfuration, one-carbon metabolism and related pathways|Clear cell renal cell carcinoma pathways|Disorders of folate metabolism and transport|Metabolic reprogramming in colon cancer|Serine metabolism|Neuroinflammation and glutamatergic signaling
P13674	P4HA1	Prolyl 4-hydroxylase subunit alpha-1	38	17	23	17	534	61	6.01	73.79	200.9	129.3	148.4	127.8	96.1	130.7	143.4	61.3	70.1	58.1	61.1	57.8	73.1	71.7	70	2.07712e-05	0.000324209	1.09305	2.13325	Prolyl 4-hydroxylase subunit alpha-1	5033	P4HA1	GO:0030199,GO:0018401,GO:0005783,GO:0005788,GO:0043231,GO:0016020,GO:0005739,GO:0016222,GO:0042802,GO:0005506,GO:0031418,GO:0004656	collagen fibril organization|peptidyl-proline hydroxylation to 4-hydroxy-L-proline|endoplasmic reticulum|endoplasmic reticulum lumen|intracellular membrane-bounded organelle|membrane|mitochondrion|procollagen-proline 4-dioxygenase complex|identical protein binding|iron ion binding|L-ascorbic acid binding|procollagen-proline 4-dioxygenase activity	hsa00330	Arginine and proline metabolism	K00472	KOG1591	ADK	procollagen-proline 4-dioxygenase activity	RNA processing and modification|Cell cycle control, cell division, chromosome partitioning|Transcription	PF13640,PF08336	2OG-FeII_Oxy_3|P4Ha_N	2OG-Fe(II) oxygenase superfamily|Prolyl 4-Hydroxylase alpha-subunit, N-terminal region	IPR005123,IPR045054,IPR006620,IPR044862,IPR013547,IPR011990,IPR019734	Domain|Family|Domain|Domain|Domain|Homologous_superfamily|Repeat	Oxoglutarate/iron-dependent dioxygenase|Prolyl 4-hydroxylase|Prolyl 4-hydroxylase, alpha subunit|Prolyl 4-hydroxylase alpha subunit, Fe(2+) 2OG dioxygenase domain|Prolyl 4-hydroxylase alpha-subunit, N-terminal|Tetratricopeptide-like helical domain superfamily|Tetratricopeptide repeat	WP4786	Type I collagen synthesis in the context of osteogenesis imperfecta
Q02809	PLOD1	Procollagen-lysine,2-oxoglutarate 5-dioxygenase 1	30	19	22	19	727	83.5	6.95	76.04	166.9	114.1	157.2	169.9	103.6	129.7	135	62.2	68.8	58	64.5	63.6	71.4	68	66.9	2.24983e-06	9.19093e-05	1.0922	2.13199	Procollagen-lysine,2-oxoglutarate 5-dioxygenase 1	5351	PLOD1	GO:0008544,GO:0017185,GO:0001666,GO:1902494,GO:0005783,GO:0005789,GO:0070062,GO:0030867,GO:0005506,GO:0031418,GO:0008475	epidermis development|peptidyl-lysine hydroxylation|response to hypoxia|catalytic complex|endoplasmic reticulum|endoplasmic reticulum membrane|extracellular exosome|rough endoplasmic reticulum membrane|iron ion binding|L-ascorbic acid binding|procollagen-lysine 5-dioxygenase activity	hsa00310	Lysine degradation	K00473	KOG1971	M	procollagen-lysine 5-dioxygenase activity	Cell wall/membrane/envelope biogenesis	PF03171	2OG-FeII_Oxy	2OG-Fe(II) oxygenase superfamily	IPR044861,IPR029044,IPR005123,IPR006620,IPR001006	Domain|Homologous_superfamily|Domain|Domain|Conserved_site	Isopenicillin N synthase-like, Fe(2+) 2OG dioxygenase domain|Nucleotide-diphospho-sugar transferases|Oxoglutarate/iron-dependent dioxygenase|Prolyl 4-hydroxylase, alpha subunit|Procollagen-lysine 5-dioxygenase, conserved site	WP4786	Type I collagen synthesis in the context of osteogenesis imperfecta
P05186	ALPL	Alkaline phosphatase, tissue-nonspecific isozyme	30	13	21	13	524	57.3	6.67	70.74	268.2	125.6	216.2	148.4	77.2	136	90.4	55.4	73.8	51.1	46.5	41.6	56.2	47.8	65.4	0.00155763	0.00643375	1.47108	2.7723	Alkaline phosphatase, tissue-nonspecific isozyme	249	ALPL	GO:0030282,GO:0055074,GO:0019725,GO:0071407,GO:0071529,GO:0016311,GO:0003006,GO:0001958,GO:0010259,GO:0001649,GO:0055062,GO:0120162,GO:0042822,GO:0046677,GO:0051384,GO:0032868,GO:0032496,GO:0036005,GO:1904383,GO:0034516,GO:0033280,GO:0001501,GO:0070062,GO:0031012,GO:0005576,GO:0016020,GO:0005758,GO:0031966,GO:0005886,GO:0043262,GO:0004035,GO:0016887,GO:0005509,GO:0004427,GO:0050187,GO:0052732,GO:…	bone mineralization|calcium ion homeostasis|cellular homeostasis|cellular response to organic cyclic compound|cementum mineralization|dephosphorylation|developmental process involved in reproduction|endochondral ossification|multicellular organism aging|osteoblast differentiation|phosphate ion homeostasis|positive regulation of cold-induced thermogenesis|pyridoxal phosphate metabolic process|resp…	hsa00730,hsa00790	Thiamine metabolism|Folate biosynthesis	K01077	KOG4126	P	alkaline phosphatase activity	Inorganic ion transport and metabolism	PF00245	Alk_phosphatase	Alkaline phosphatase	IPR001952,IPR018299,IPR017850	Family|Active_site|Homologous_superfamily	Alkaline phosphatase|Alkaline phosphatase, active site|Alkaline-phosphatase-like, core domain superfamily	WP2324,WP2380,WP2813,WP3413,WP3971,WP4228,WP474,WP4747,WP4790,WP4808	AGE/RAGE pathway|Brain-derived neurotrophic factor (BDNF) signaling pathway|Mammary gland development pathway - Embryonic development (Stage 1 of 4)|NOTCH1 regulation of endothelial cell calcification|OSX and miRNAs in tooth development|Vitamin B6-dependent and responsive disorders|Endochondral ossification|Netrin-UNC5B signaling pathway|FGF23 signaling in hypophosphatemic rickets and related dis…
A6NI72	NCF1B	Putative neutrophil cytosol factor 1B	49	14	20	14	391	44.8	9.13	73.59	240	99.7	111.3	272.1	53.7	118.8	63.3	62.3	55.4	81.5	54.8	56.3	60	76.6	94.1	0.0404996	0.0783992	1.0184	2.02567	Putative neutrophil cytosol factor 1B	653361	NCF1B	GO:0045730,GO:0042554,GO:0005737,GO:0043020,GO:0035091,GO:0016176	respiratory burst|superoxide anion generation|cytoplasm|NADPH oxidase complex|phosphatidylinositol binding|superoxide-generating NADPH oxidase activator activity	hsa04145,hsa04613,hsa04666,hsa04670,hsa04062,hsa04380,hsa05208,hsa05140,hsa05020,hsa05417,hsa05418,hsa05415	Phagosome|Neutrophil extracellular trap formation|Fc gamma R-mediated phagocytosis|Leukocyte transendothelial migration|Chemokine signaling pathway|Osteoclast differentiation|Chemical carcinogenesis - reactive oxygen species|Leishmaniasis|Prion disease|Lipid and atherosclerosis|Fluid shear stress and atherosclerosis|Diabetic cardiomyopathy	K08011					PF16621,PF08944,PF00787,PF00018	NECFESHC|p47_phox_C|PX|SH3_1	SH3 terminal domain of 2nd SH3 on Neutrophil cytosol factor 1|NADPH oxidase subunit p47Phox, C terminal domain|PX domain|SH3 domain	IPR015039,IPR032136,IPR035756,IPR035757,IPR001655,IPR001683,IPR036871,IPR034909,IPR036028,IPR001452	Domain|Domain|Domain|Domain|Family|Domain|Homologous_superfamily|Domain|Homologous_superfamily|Domain	Neutrophil cytosol factor 1, C-terminal|Neutrophil cytosol factor 1, PBR/AIR|Neutrophil cytosol factor 1, first SH3 domain|Neutrophil cytosol factor 1, second SH3 domain|Neutrophil cytosol factor 1|Phox homology|PX domain superfamily|Neutrophil cytosol factor 1, PX domain|SH3-like domain superfamily|SH3 domain	WP2324,WP2380,WP3888,WP3929,WP3937,WP4754,WP5269	AGE/RAGE pathway|Brain-derived neurotrophic factor (BDNF) signaling pathway|VEGFA-VEGFR2 signaling|Chemokine signaling pathway|Microglia pathogen phagocytosis pathway|IL-18 signaling pathway|Genetic causes of porto-sinusoidal vascular disease
P54886	ALDH18A1	Delta-1-pyrroline-5-carboxylate synthase	25	18	20	18	795	87.2	7.12	69.83	148.6	114.4	187.4	167	106.9	117.1	126.6	63.8	70.2	58.3	62.5	65.5	81.1	63.8	66.9	1.82529e-05	0.000300201	1.05595	2.07909	Delta-1-pyrroline-5-carboxylate synthase	5832	ALDH18A1	GO:0019240,GO:0006536,GO:0055129,GO:0006592,GO:0016310,GO:0006561,GO:0005743,GO:0005739,GO:0005524,GO:0004349,GO:0004350,GO:0042802,GO:0003723	citrulline biosynthetic process|glutamate metabolic process|L-proline biosynthetic process|ornithine biosynthetic process|phosphorylation|proline biosynthetic process|mitochondrial inner membrane|mitochondrion|ATP binding|glutamate 5-kinase activity|glutamate-5-semialdehyde dehydrogenase activity|identical protein binding|RNA binding	hsa00330	Arginine and proline metabolism	K12657	KOG1154	E	glutamate 5-kinase activity	Amino acid transport and metabolism	PF00696,PF00171	AA_kinase|Aldedh	Amino acid kinase family|Aldehyde dehydrogenase family	IPR036393,IPR016161,IPR016163,IPR016162,IPR015590,IPR001048,IPR020593,IPR041744,IPR001057,IPR005715,IPR019797,IPR000965,IPR005766	Homologous_superfamily|Homologous_superfamily|Homologous_superfamily|Homologous_superfamily|Domain|Domain|Conserved_site|Domain|Family|Family|Conserved_site|Domain|Family	Acetylglutamate kinase-like superfamily|Aldehyde/histidinol dehydrogenase|Aldehyde dehydrogenase, C-terminal|Aldehyde dehydrogenase, N-terminal|Aldehyde dehydrogenase domain|Aspartate/glutamate/uridylate kinase|Gamma-glutamyl phosphate reductase GPR, conserved site|Bifunctional delta 1-pyrroline-5-carboxylate synthetase, glutamate-5-kinase domain|Glutamate/acetylglutamate kinase|Glutamate 5-kinas…	WP3925,WP497	Amino acid metabolism|Urea cycle and metabolism of amino groups
P09601	HMOX1	Heme oxygenase 1	40	8	22	8	288	32.8	8.25	77.71	273.8	164	182.3	76.1	82.7	127.6	101.6	61.1	56.8	59.1	58.8	57.8	70.3	64.9	63.3	0.00513828	0.015746	1.22726	2.34122	Heme oxygenase 1	3162	HMOX1	GO:0001525,GO:0006879,GO:0071243,GO:0071276,GO:0072719,GO:0034605,GO:0071456,GO:0031670,GO:0001935,GO:1904019,GO:0034101,GO:0042167,GO:0006788,GO:0035556,GO:0008630,GO:0055072,GO:0097421,GO:0034383,GO:0016236,GO:0043392,GO:0043433,GO:1904036,GO:1902042,GO:0002686,GO:0016242,GO:0032764,GO:0043305,GO:0010656,GO:0043524,GO:0048662,GO:1904706,GO:0045766,GO:1903589,GO:0090050,GO:0032722,GO:1904037,GO:…	angiogenesis|cellular iron ion homeostasis|cellular response to arsenic-containing substance|cellular response to cadmium ion|cellular response to cisplatin|cellular response to heat|cellular response to hypoxia|cellular response to nutrient|endothelial cell proliferation|epithelial cell apoptotic process|erythrocyte homeostasis|heme catabolic process|heme oxidation|intracellular signal transduct…	hsa00860,hsa04066,hsa04216,hsa04978,hsa05200,hsa05206,hsa05208,hsa05225,hsa05418	Porphyrin metabolism|HIF-1 signaling pathway|Ferroptosis|Mineral absorption|Pathways in cancer|MicroRNAs in cancer|Chemical carcinogenesis - reactive oxygen species|Hepatocellular carcinoma|Fluid shear stress and atherosclerosis	K00510	KOG4480	P	heme oxidation	Inorganic ion transport and metabolism	PF01126	Heme_oxygenase	Heme oxygenase	IPR002051,IPR016053,IPR016084,IPR018207	Family|Family|Homologous_superfamily|Conserved_site	Haem oxygenase|Haem oxygenase-like|Haem oxygenase-like, multi-helical|Haem oxygenase conserved site	WP2882,WP2884,WP3,WP3287,WP3612,WP3624,WP408,WP4313,WP4357,WP4495,WP4754,WP4874,WP5113	Nuclear receptors meta-pathway|NRF2 pathway|Transcriptional activation by NRF2 in response to phytochemicals|Overview of nanoparticle effects|Photodynamic therapy-induced NFE2L2 (NRF2) survival signaling|Lung fibrosis|Oxidative stress response|Ferroptosis|NRF2-ARE regulation|IL-10 anti-inflammatory signaling pathway |IL-18 signaling pathway|CAMKK2 pathway|Antiviral and anti-inflammatory effects o…
P02461	COL3A1	Collagen alpha-1(III) chain	13	18	31	18	1466	138.5	6.61	76.3	107.4	125.4	199.4	235.5	78.2	116.5	101.9	43.6	80.6	45.6	63.2	46	150.2	46.8	59.9	0.0122131	0.03081	1.04016	2.05646	Collagen alpha-1(III) chain	1281	COL3A1	GO:0060414,GO:0071711,GO:0007160,GO:0071230,GO:0021987,GO:0002062,GO:0030199,GO:0048565,GO:0048251,GO:0060350,GO:0030198,GO:0048144,GO:0007507,GO:0001701,GO:0007229,GO:0021819,GO:0036022,GO:0030324,GO:0035264,GO:0050777,GO:2001223,GO:0001764,GO:0018149,GO:0030168,GO:0035025,GO:1990776,GO:0034097,GO:0009314,GO:0043588,GO:0097435,GO:0001894,GO:0007179,GO:0032905,GO:0042060,GO:0005586,GO:0062023,GO:…	aorta smooth muscle tissue morphogenesis|basement membrane organization|cell-matrix adhesion|cellular response to amino acid stimulus|cerebral cortex development|chondrocyte differentiation|collagen fibril organization|digestive tract development|elastic fiber assembly|endochondral bone morphogenesis|extracellular matrix organization|fibroblast proliferation|heart development|in utero embryonic d…	hsa04611,hsa04926,hsa04974,hsa05146,hsa05415,hsa04933	Platelet activation|Relaxin signaling pathway|Protein digestion and absorption|Amoebiasis|Diabetic cardiomyopathy|AGE-RAGE signaling pathway in diabetic complications	K19720	KOG3544	D	structural constituent of cuticle	Cell cycle control, cell division, chromosome partitioning	PF01410,PF01391,PF00093	COLFI|Collagen|VWC	Fibrillar collagen C-terminal domain|Collagen triple helix repeat (20 copies)|von Willebrand factor type C domain	IPR008160,IPR000885,IPR001007	Repeat|Domain|Domain	Collagen triple helix repeat|Fibrillar collagen, C-terminal|VWFC domain	WP2911,WP3932,WP3967,WP453,WP4754	miRNA targets in ECM and membrane receptors|Focal adhesion: PI3K-Akt-mTOR-signaling pathway|miR-509-3p alteration of YAP1/ECM axis|Inflammatory response pathway|IL-18 signaling pathway
P08319	ADH4	All-trans-retinol dehydrogenase [NAD(+)] ADH4	42	11	16	10	380	40.2	7.94	66.11	89.3	97.7	386.4	65.2	83.7	163.3	310.9	41.6	50.5	35.9	40.5	33.3	35	32.3	34.4	0.0107941	0.0281269	2.1717	4.50553	All-trans-retinol dehydrogenase [NAD(+)] ADH4	127	ADH4	GO:0046164,GO:0006066,GO:0006081,GO:0006069,GO:0010430,GO:0046294,GO:1901661,GO:0001523,GO:0042572,GO:0005829,GO:0005654,GO:0004022,GO:0004024,GO:0004032,GO:0005503,GO:0019115,GO:0035276,GO:0051287,GO:0004745,GO:0003960,GO:0016620,GO:0019841,GO:0051903,GO:0008270	alcohol catabolic process|alcohol metabolic process|cellular aldehyde metabolic process|ethanol oxidation|fatty acid omega-oxidation|formaldehyde catabolic process|quinone metabolic process|retinoid metabolic process|retinol metabolic process|cytosol|nucleoplasm|alcohol dehydrogenase (NAD+) activity|alcohol dehydrogenase activity, zinc-dependent|alditol:NADP+ 1-oxidoreductase activity|all-trans r…	hsa00010,hsa00620,hsa00071,hsa00350,hsa00830,hsa00980,hsa00982,hsa04936	Glycolysis / Gluconeogenesis|Pyruvate metabolism|Fatty acid degradation|Tyrosine metabolism|Retinol metabolism|Metabolism of xenobiotics by cytochrome P450|Drug metabolism - cytochrome P450|Alcoholic liver disease	K13980	KOG0022	C	alcohol dehydrogenase (NAD) activity	Energy production and conversion	PF08240,PF00107	ADH_N|ADH_zinc_N	Alcohol dehydrogenase GroES-like domain|Zinc-binding dehydrogenase	IPR013149,IPR013154,IPR002328,IPR011032,IPR036291,IPR020843	Domain|Domain|Conserved_site|Homologous_superfamily|Homologous_superfamily|Domain	Alcohol dehydrogenase-like, C-terminal|Alcohol dehydrogenase, N-terminal|Alcohol dehydrogenase, zinc-type, conserved site|GroES-like superfamily|NAD(P)-binding domain superfamily|Polyketide synthase, enoylreductase domain	WP206,WP3925,WP716	Fatty acid omega-oxidation|Amino acid metabolism|Vitamin A and carotenoid metabolism
P20702	ITGAX	Integrin alpha-X	15	17	22	16	1163	127.7	6.64	67.52	250.3	89.4	120.6	129	79.8	153.6	132.6	79.8	56.2	57.3	64.2	58.8	74.3	89.4	64.5	0.00502658	0.0155074	1.00367	2.00509	Integrin alpha-X	3687	ITGAX	GO:0009887,GO:0007155,GO:0033627,GO:0098609,GO:0007160,GO:0051607,GO:0034113,GO:0007229,GO:0045766,GO:0030335,GO:0008284,GO:1905956,GO:0010628,GO:0031643,GO:0009986,GO:0009897,GO:0101003,GO:0034689,GO:0008305,GO:0016020,GO:0005886,GO:0030667,GO:0070821,GO:0005178,GO:0046872,GO:0030971,GO:0038023	animal organ morphogenesis|cell adhesion|cell adhesion mediated by integrin|cell-cell adhesion|cell-matrix adhesion|defense response to virus|heterotypic cell-cell adhesion|integrin-mediated signaling pathway|positive regulation of angiogenesis|positive regulation of cell migration|positive regulation of cell population proliferation|positive regulation of endothelial tube morphogenesis|positive …	hsa04810,hsa04610,hsa05152	Regulation of actin cytoskeleton|Complement and coagulation cascades|Tuberculosis	K06462	KOG3637	M	integrin-mediated signaling pathway	Cell wall/membrane/envelope biogenesis	PF01839,PF00357,PF08441,PF00092	FG-GAP|Integrin_alpha|Integrin_alpha2|VWA	FG-GAP repeat|Integrin alpha cytoplasmic region|Integrin alpha|von Willebrand factor type A domain	IPR013517,IPR013519,IPR000413,IPR013649,IPR018184,IPR028994,IPR032695,IPR002035,IPR036465	Repeat|Repeat|Family|Domain|Conserved_site|Homologous_superfamily|Homologous_superfamily|Domain|Homologous_superfamily	FG-GAP repeat|Integrin alpha beta-propellor|Integrin alpha chain|Integrin alpha-2|Integrin alpha chain, C-terminal cytoplasmic region, conserved site|Integrin alpha, N-terminal|Integrin domain superfamily|von Willebrand factor, type A|von Willebrand factor A-like domain superfamily	WP185,WP2806,WP3932,WP3945,WP4541,WP5090,WP5218	Integrin-mediated cell adhesion|Complement system|Focal adhesion: PI3K-Akt-mTOR-signaling pathway|TYROBP causal network in microglia|Hippo-Merlin signaling dysregulation|Complement system in neuronal development and plasticity|Extrafollicular and follicular B cell activation by SARS-CoV-2
P04839	CYBB	Cytochrome b-245 heavy chain	24	12	25	11	570	65.3	8.63	81.79	160.9	127.6	114.3	185.9	92.1	163.4	120.9	59	54.7	76.7	56.6	60.4	64.9	75.8	86.7	6.97131e-05	0.000710827	1.04432	2.0624	Cytochrome b-245 heavy chain	1536	CYBB	GO:0071276,GO:0071361,GO:1904845,GO:0006952,GO:0022900,GO:0050665,GO:0097411,GO:0006954,GO:0045087,GO:0045766,GO:0032760,GO:0034765,GO:0045730,GO:1904044,GO:1990776,GO:0007584,GO:0009410,GO:0042554,GO:0006801,GO:0030425,GO:0005789,GO:0005794,GO:0043020,GO:0043025,GO:0005635,GO:0097038,GO:0030670,GO:0005886,GO:0005791,GO:0035579,GO:0070821,GO:0050660,GO:0020037,GO:0046872,GO:0046982,GO:0016175,GO:…	cellular response to cadmium ion|cellular response to ethanol|cellular response to L-glutamine|defense response|electron transport chain|hydrogen peroxide biosynthetic process|hypoxia-inducible factor-1alpha signaling pathway|inflammatory response|innate immune response|positive regulation of angiogenesis|positive regulation of tumor necrosis factor production|regulation of ion transmembrane tran…	hsa04066,hsa04145,hsa04216,hsa04217,hsa04613,hsa04621,hsa04670,hsa05171,hsa05140,hsa05010,hsa05020,hsa05022,hsa05417,hsa05415,hsa04933	HIF-1 signaling pathway|Phagosome|Ferroptosis|Necroptosis|Neutrophil extracellular trap formation|NOD-like receptor signaling pathway|Leukocyte transendothelial migration|Coronavirus disease - COVID-19|Leishmaniasis|Alzheimer disease|Prion disease|Pathways of neurodegeneration - multiple diseases|Lipid and atherosclerosis|Diabetic cardiomyopathy|AGE-RAGE signaling pathway in diabetic complications	K21421	KOG0039	C	oxidoreductase activity, acting on NAD(P)H, oxygen as acceptor	Energy production and conversion	PF08022,PF01794,PF08030	FAD_binding_8|Ferric_reduct|NAD_binding_6	FAD-binding domain|Ferric reductase like transmembrane component|Ferric reductase NAD binding domain	IPR000778,IPR013112,IPR017927,IPR013130,IPR013121,IPR039261,IPR017938	Family|Domain|Domain|Domain|Domain|Homologous_superfamily|Homologous_superfamily	Cytochrome b245, heavy chain|FAD-binding 8|FAD-binding domain, ferredoxin reductase-type|Ferric reductase transmembrane component-like domain|Ferric reductase, NAD binding domain|Ferredoxin-NADP reductase (FNR), nucleotide-binding domain|Riboflavin synthase-like beta-barrel	WP2059,WP3888,WP3937,WP408,WP4313,WP5124,WP5269,WP619	Alzheimer's disease and miRNA effects|VEGFA-VEGFR2 signaling|Microglia pathogen phagocytosis pathway|Oxidative stress response|Ferroptosis|Alzheimer's disease|Genetic causes of porto-sinusoidal vascular disease|Type II interferon signaling
Q15080	NCF4	Neutrophil cytosol factor 4	52	15	21	15	339	39	6.83	62.2	212.8	120.4	126.7	249.7	81.6	118.4	77	67.5	54.5	69.1	59.5	54.6	63.6	68.1	76.6	0.0056725	0.0170471	1.13475	2.1958	Neutrophil cytosol factor 4	4689	NCF4	GO:0006909,GO:0045730,GO:0042554,GO:0005737,GO:0005829,GO:0010008,GO:0016020,GO:0043020,GO:0032010,GO:0032266,GO:0016176	phagocytosis|respiratory burst|superoxide anion generation|cytoplasm|cytosol|endosome membrane|membrane|NADPH oxidase complex|phagolysosome|phosphatidylinositol-3-phosphate binding|superoxide-generating NADPH oxidase activator activity	hsa04145,hsa04613,hsa04670,hsa04380,hsa05140,hsa05020,hsa05417,hsa05415	Phagosome|Neutrophil extracellular trap formation|Leukocyte transendothelial migration|Osteoclast differentiation|Leishmaniasis|Prion disease|Lipid and atherosclerosis|Diabetic cardiomyopathy	K08012	KOG4773	T	superoxide-generating NADPH oxidase activator activity	Signal transduction mechanisms	PF00564,PF00787,PF00018	PB1|PX|SH3_1	PB1 domain|PX domain|SH3 domain	IPR000919,IPR035541,IPR000270,IPR034853,IPR001683,IPR036871,IPR034912,IPR036028,IPR001452	Family|Domain|Domain|Domain|Domain|Homologous_superfamily|Domain|Homologous_superfamily|Domain	Neutrophil cytosol factor P40|Neutrophil cytosol factor P40, SH3 domain|PB1 domain|Neutrophil cytosol factor P40, PB1 domain|Phox homology|PX domain superfamily|Neutrophil cytosol factor 4, PX domain|SH3-like domain superfamily|SH3 domain	WP3937,WP5269	Microglia pathogen phagocytosis pathway|Genetic causes of porto-sinusoidal vascular disease
P31327	CPS1	Carbamoyl-phosphate synthase [ammonia], mitochondrial	12	17	20	15	1500	164.8	6.74	63.48	218.6	55.3	101.5	78.3	68.2	169.1	396.2	58.2	65	52	51.1	47	51.1	44.4	44.1	0.0308042	0.0631464	1.5894	3.00924	Carbamoyl-phosphate synthase [ammonia], mitochondrial	1373	CPS1	GO:0006207,GO:0055081,GO:0070409,GO:0071242,GO:0071320,GO:0044344,GO:0071377,GO:0071400,GO:0019240,GO:0006541,GO:0070365,GO:0050667,GO:0007494,GO:0046209,GO:0006807,GO:0014075,GO:0043200,GO:0071548,GO:0032094,GO:0060416,GO:0032496,GO:0042594,GO:0009636,GO:0009410,GO:0010043,GO:0051238,GO:0019433,GO:0000050,GO:0042311,GO:0005737,GO:0005743,GO:0005759,GO:0042645,GO:0005730,GO:0032991,GO:0005524,GO:…	'de novo' pyrimidine nucleobase biosynthetic process|anion homeostasis|carbamoyl phosphate biosynthetic process|cellular response to ammonium ion|cellular response to cAMP|cellular response to fibroblast growth factor stimulus|cellular response to glucagon stimulus|cellular response to oleic acid|citrulline biosynthetic process|glutamine metabolic process|hepatocyte differentiation|homocysteine m…	hsa00910,hsa00250,hsa00220	Nitrogen metabolism|Alanine, aspartate and glutamate metabolism|Arginine biosynthesis	K01948	KOG0370	EF	carbamoyl-phosphate synthase (glutamine-hydrolyzing) activity	Amino acid transport and metabolism|Nucleotide transport and metabolism	PF02786,PF02787,PF00988,PF00117,PF02142	CPSase_L_D2|CPSase_L_D3|CPSase_sm_chain|GATase|MGS	Carbamoyl-phosphate synthase L chain, ATP binding domain|Carbamoyl-phosphate synthetase large chain, oligomerisation domain|Carbamoyl-phosphate synthase small chain, CPSase domain|Glutamine amidotransferase class-I|MGS-like domain	IPR011761,IPR013815,IPR006275,IPR005480,IPR036897,IPR006274,IPR002474,IPR036480,IPR005479,IPR005483,IPR029062,IPR035686,IPR017926,IPR011607,IPR036914,IPR016185	Domain|Homologous_superfamily|Family|Domain|Homologous_superfamily|Family|Domain|Homologous_superfamily|Domain|Domain|Homologous_superfamily|Domain|Domain|Domain|Homologous_superfamily|Homologous_superfamily	ATP-grasp fold|ATP-grasp fold, subdomain 1|Carbamoyl-phosphate synthase, large subunit|Carbamoyl-phosphate synthetase, large subunit oligomerisation domain|Carbamoyl-phosphate synthetase, large subunit oligomerisation domain superfamily|Carbamoyl-phosphate synthase, small subunit|Carbamoyl-phosphate synthase small subunit, N-terminal domain|Carbamoyl-phosphate synthase small subunit, N-terminal d…	WP3925,WP4225,WP4595,WP497	Amino acid metabolism|Pyrimidine metabolism and related diseases|Urea cycle and associated pathways|Urea cycle and metabolism of amino groups
Q10471	GALNT2	Polypeptide N-acetylgalactosaminyltransferase 2	31	14	21	14	571	64.7	8.35	64.87	164.1	110.9	192	159.7	96	122.7	120.9	65.5	67.3	70	64	60.5	71	66	69.4	5.54223e-05	0.000608205	1.04909	2.06922	Polypeptide N-acetylgalactosaminyltransferase 2	2590	GALNT2	GO:0016266,GO:0051604,GO:0006493,GO:0018242,GO:0018243,GO:0005789,GO:0005576,GO:0005794,GO:0032580,GO:0000139,GO:0005795,GO:0016020,GO:0048471,GO:0030246,GO:0030145,GO:0004653	O-glycan processing|protein maturation|protein O-linked glycosylation|protein O-linked glycosylation via serine|protein O-linked glycosylation via threonine|endoplasmic reticulum membrane|extracellular region|Golgi apparatus|Golgi cisterna membrane|Golgi membrane|Golgi stack|membrane|perinuclear region of cytoplasm|carbohydrate binding|manganese ion binding|polypeptide N-acetylgalactosaminyltrans…	hsa00512,hsa00514	Mucin type O-glycan biosynthesis|Other types of O-glycan biosynthesis	K00710	KOG3738	M	polypeptide N-acetylgalactosaminyltransferase activity	Cell wall/membrane/envelope biogenesis	PF00535,PF00652	Glycos_transf_2|Ricin_B_lectin	Glycosyl transferase family 2|Ricin-type beta-trefoil lectin domain	IPR045885,IPR001173,IPR029044,IPR035992,IPR000772	Domain|Domain|Homologous_superfamily|Homologous_superfamily|Domain	N-acetylgalactosaminyltransferase|Glycosyltransferase 2-like|Nucleotide-diphospho-sugar transferases|Ricin B-like lectins|Ricin B, lectin domain
P40261	NNMT	Nicotinamide N-methyltransferase	31	8	24	8	264	29.6	5.74	83.68	183.1	180.4	192	214	91.4	130.2	121	51.4	52.8	42.6	43.3	43.2	61.9	46.1	46.8	1.03423e-05	0.000211742	1.71143	3.27486	Nicotinamide N-methyltransferase	4837	NNMT	GO:0031100,GO:0032259,GO:0034356,GO:0006769,GO:0045722,GO:0090312,GO:0051569,GO:0031060,GO:0010967,GO:0010243,GO:0009410,GO:0005829,GO:0008170,GO:0008112,GO:0030760	animal organ regeneration|methylation|NAD biosynthesis via nicotinamide riboside salvage pathway|nicotinamide metabolic process|positive regulation of gluconeogenesis|positive regulation of protein deacetylation|regulation of histone H3-K4 methylation|regulation of histone methylation|regulation of polyamine biosynthetic process|response to organonitrogen compound|response to xenobiotic stimulus|…	hsa00760	Nicotinate and nicotinamide metabolism	K00541	KOG4564	M	G-protein coupled receptor activity	Cell wall/membrane/envelope biogenesis	PF01234	NNMT_PNMT_TEMT	NNMT/PNMT/TEMT family	IPR025820,IPR000940,IPR029063	Conserved_site|Family|Homologous_superfamily	Methyltransferase NNMT/PNMT/TEMT, conserved site|Methyltransferase, NNMT/PNMT/TEMT|S-adenosyl-L-methionine-dependent methyltransferase superfamily	WP702,WP704	Metapathway biotransformation Phase I and II|Methylation pathways
P04179	SOD2	Superoxide dismutase [Mn], mitochondrial	33	8	44	8	222	24.7	8.25	150.2	278	129	121.2	153.9	67	172	119	60.9	51.8	50.9	55.2	48.2	63.1	60.6	69.2	0.00179231	0.00714667	1.36998	2.58466	Superoxide dismutase [Mn], mitochondrial	6648	SOD2	GO:0003069,GO:0007568,GO:0071361,GO:0034599,GO:0003032,GO:0048773,GO:0006749,GO:0007507,GO:0030097,GO:0050665,GO:0008630,GO:0008631,GO:0055072,GO:0001889,GO:0007626,GO:0008285,GO:0045599,GO:0048147,GO:1902631,GO:0043524,GO:1902176,GO:1904706,GO:0048666,GO:0032364,GO:0030335,GO:0010729,GO:0045429,GO:1905461,GO:1905932,GO:0009791,GO:0051289,GO:0008217,GO:0050790,GO:0051881,GO:0006357,GO:0001836,GO:…	acetylcholine-mediated vasodilation involved in regulation of systemic arterial blood pressure|aging|cellular response to ethanol|cellular response to oxidative stress|detection of oxygen|erythrophore differentiation|glutathione metabolic process|heart development|hemopoiesis|hydrogen peroxide biosynthetic process|intrinsic apoptotic signaling pathway in response to DNA damage|intrinsic apoptotic…	hsa04068,hsa04146,hsa04211,hsa04213,hsa05208,hsa05016,hsa05417	FoxO signaling pathway|Peroxisome|Longevity regulating pathway|Longevity regulating pathway - multiple species|Chemical carcinogenesis - reactive oxygen species|Huntington disease|Lipid and atherosclerosis	K04564	KOG0876	P	oxidoreductase activity, acting on superoxide radicals as acceptor	Inorganic ion transport and metabolism	PF02777,PF00081	Sod_Fe_C|Sod_Fe_N	Iron/manganese superoxide dismutases, C-terminal domain|Iron/manganese superoxide dismutases, alpha-hairpin domain	IPR001189,IPR019833,IPR019832,IPR019831,IPR036324,IPR036314	Family|Binding_site|Domain|Domain|Homologous_superfamily|Homologous_superfamily	Manganese/iron superoxide dismutase|Manganese/iron superoxide dismutase, binding site|Manganese/iron superoxide dismutase, C-terminal|Manganese/iron superoxide dismutase, N-terminal|Manganese/iron superoxide dismutase, N-terminal domain superfamily|Manganese/iron superoxide dismutase, C-terminal domain superfamily	WP15,WP1533,WP176,WP2525,WP3888,WP408,WP4673,WP5233,WP710	Selenium micronutrient network|Vitamin B12 metabolism|Folate metabolism|Trans-sulfuration, one-carbon metabolism and related pathways|VEGFA-VEGFR2 signaling|Oxidative stress response|Male infertility|Arsenic metabolism and reactive oxygen species generation|DNA damage response (only ATM dependent)
P19878	NCF2	Neutrophil cytosol factor 2	31	16	20	16	526	59.7	6.16	58.72	183.5	121.6	133.8	250.9	83.7	116	76	65.6	50.4	78	59.1	57.9	68.6	75.4	79.5	0.00625521	0.0184336	1.04573	2.06441	Neutrophil cytosol factor 2	4688	NCF2	GO:0006968,GO:0045087,GO:0006909,GO:0045730,GO:0042554,GO:0006801,GO:0001669,GO:0005829,GO:0016020,GO:0043020,GO:0032010,GO:0009055,GO:0008022,GO:0031267,GO:0016175,GO:0016176	cellular defense response|innate immune response|phagocytosis|respiratory burst|superoxide anion generation|superoxide metabolic process|acrosomal vesicle|cytosol|membrane|NADPH oxidase complex|phagolysosome|electron transfer activity|protein C-terminus binding|small GTPase binding|superoxide-generating NAD(P)H oxidase activity|superoxide-generating NADPH oxidase activator activity	hsa04145,hsa04613,hsa04670,hsa04380,hsa05208,hsa05140,hsa05020,hsa05417,hsa05418,hsa05415	Phagosome|Neutrophil extracellular trap formation|Leukocyte transendothelial migration|Osteoclast differentiation|Chemical carcinogenesis - reactive oxygen species|Leishmaniasis|Prion disease|Lipid and atherosclerosis|Fluid shear stress and atherosclerosis|Diabetic cardiomyopathy	K08010	KOG4225	P	superoxide-generating NADPH oxidase activator activity	Inorganic ion transport and metabolism	PF00564,PF00018,PF13181	PB1|SH3_1|TPR_8	PB1 domain|SH3 domain|Tetratricopeptide repeat	IPR034889,IPR035546,IPR000270,IPR034885,IPR036028,IPR001452,IPR011990,IPR019734	Domain|Domain|Domain|Domain|Homologous_superfamily|Domain|Homologous_superfamily|Repeat	Neutrophil cytosol factor 2, SH3 domain|Neutrophil cytosol factor 2, SH3 domain 1|PB1 domain|Neutrophil cytosol factor 2, PB1 domain|SH3-like domain superfamily|SH3 domain|Tetratricopeptide-like helical domain superfamily|Tetratricopeptide repeat	WP2380,WP3888,WP3937,WP3945,WP4754,WP4963,WP5269	Brain-derived neurotrophic factor (BDNF) signaling pathway|VEGFA-VEGFR2 signaling|Microglia pathogen phagocytosis pathway|TYROBP causal network in microglia|IL-18 signaling pathway|p53 transcriptional gene network|Genetic causes of porto-sinusoidal vascular disease
Q6UX06	OLFM4	Olfactomedin-4	25	12	19	12	510	57.2	5.69	68.74	349.5	104.7	203.1	228	49.1	176.6	86.1	39.3	54.9	33.5	40.3	32.4	31	34.7	36.6	0.00269481	0.00962982	2.17623	4.5197	Olfactomedin-4	10562	OLFM4	GO:0007155,GO:1900026,GO:0007165,GO:0005829,GO:0070062,GO:0005576,GO:0005615,GO:0045171,GO:0005739,GO:0005654,GO:0048471,GO:0005886,GO:0032991,GO:0042581,GO:0035580,GO:1904724,GO:0045296,GO:0005198	cell adhesion|positive regulation of substrate adhesion-dependent cell spreading|signal transduction|cytosol|extracellular exosome|extracellular region|extracellular space|intercellular bridge|mitochondrion|nucleoplasm|perinuclear region of cytoplasm|plasma membrane|protein-containing complex|specific granule|specific granule lumen|tertiary granule lumen|cadherin binding|structural molecule activ…				KOG3545	A	ERBB2-ERBB3 signaling pathway	RNA processing and modification	PF02191	OLF	Olfactomedin-like domain	IPR003112,IPR011041	Domain|Homologous_superfamily	Olfactomedin-like domain|Soluble quinoprotein glucose/sorbosone dehydrogenase
P28676	GCA	Grancalcin	47	9	24	9	217	24	5.21	79.53	294.9	143.8	172.2	246.7	72	148.9	69.3	49.1	44.9	48.8	47.8	38.3	37	46.3	39.9	0.00133961	0.00577426	1.89746	3.72556	Grancalcin	25801	GCA	GO:0061025,GO:0035578,GO:0005737,GO:0005829,GO:0070062,GO:0005576,GO:0005886,GO:0005509,GO:0046982,GO:0042803	membrane fusion|azurophil granule lumen|cytoplasm|cytosol|extracellular exosome|extracellular region|plasma membrane|calcium ion binding|protein heterodimerization activity|protein homodimerization activity				KOG0037	O	calcium-dependent cysteine-type endopeptidase activity	Posttranslational modification, protein turnover, chaperones	PF13833	EF-hand_8	EF-hand domain pair	IPR011992,IPR018247,IPR002048	Homologous_superfamily|Binding_site|Domain	EF-hand domain pair|EF-Hand 1, calcium-binding site|EF-hand domain
Q96AG4	LRRC59	Leucine-rich repeat-containing protein 59	45	13	26	13	307	34.9	9.57	82.32	141.8	125.2	186.2	126.1	113.6	140	124.6	65.6	67.9	64.2	63.3	65.5	78.7	63	74.2	2.33611e-06	9.4218e-05	1.01256	2.01749	Leucine-rich repeat-containing protein 59	55379	LRRC59	GO:0046579,GO:0007165,GO:0005783,GO:0005789,GO:0016020,GO:0042645,GO:0005635,GO:0045296,GO:0003723	positive regulation of Ras protein signal transduction|signal transduction|endoplasmic reticulum|endoplasmic reticulum membrane|membrane|mitochondrial nucleoid|nuclear envelope|cadherin binding|RNA binding				KOG0473	U	Leucine rich repeat	Intracellular trafficking, secretion, and vesicular transport	PF13855	LRR_8	Leucine rich repeat	IPR001611,IPR003591,IPR032675	Repeat|Repeat|Homologous_superfamily	Leucine-rich repeat|Leucine-rich repeat, typical subtype|Leucine-rich repeat domain superfamily	WP3888	VEGFA-VEGFR2 signaling
Q96D15	RCN3	Reticulocalbin-3	28	9	19	9	328	37.5	4.89	66.72	134	140.2	186	261.1	93.9	120.3	128.9	42.8	73.4	44	51.2	42.3	87.3	51.3	43.3	0.000372999	0.00229527	1.48161	2.7926	Reticulocalbin-3	57333	RCN3	GO:0032964,GO:0036503,GO:0060428,GO:0055091,GO:0010952,GO:0009306,GO:0015031,GO:0051896,GO:0043129,GO:0005783,GO:0005788,GO:0043231,GO:0005509	collagen biosynthetic process|ERAD pathway|lung epithelium development|phospholipid homeostasis|positive regulation of peptidase activity|protein secretion|protein transport|regulation of protein kinase B signaling|surfactant homeostasis|endoplasmic reticulum|endoplasmic reticulum lumen|intracellular membrane-bounded organelle|calcium ion binding				KOG4223	L	calcium ion binding	Replication, recombination and repair	PF13202	EF-hand_5	EF hand	IPR011992,IPR018247,IPR002048	Homologous_superfamily|Binding_site|Domain	EF-hand domain pair|EF-Hand 1, calcium-binding site|EF-hand domain
P08631	HCK	Tyrosine-protein kinase HCK	26	13	18	9	526	59.6	6.7	52.74	237.5	119.6	120.5	181.6	82.2	139.7	97.6	65.7	58.9	64.6	57.5	64.2	76.5	67.8	66.1	0.00168754	0.00684966	1.1014	2.14562	Tyrosine-protein kinase HCK	3055	HCK	GO:0007155,GO:0030154,GO:0019221,GO:0038096,GO:0006954,GO:0045087,GO:0002758,GO:0007229,GO:0043299,GO:0002522,GO:0031663,GO:0051179,GO:0007498,GO:0043066,GO:0002862,GO:0018108,GO:2000251,GO:0030838,GO:0008284,GO:0046777,GO:0006468,GO:0008360,GO:0051090,GO:0050727,GO:0050764,GO:0071801,GO:0045728,GO:0007169,GO:0060333,GO:0005901,GO:0042995,GO:0005856,GO:0005829,GO:0031234,GO:0005925,GO:0005794,GO:…	cell adhesion|cell differentiation|cytokine-mediated signaling pathway|Fc-gamma receptor signaling pathway involved in phagocytosis|inflammatory response|innate immune response|innate immune response-activating signaling pathway|integrin-mediated signaling pathway|leukocyte degranulation|leukocyte migration involved in immune response|lipopolysaccharide-mediated signaling pathway|localization|mes…	hsa04666,hsa04062,hsa05167	Fc gamma R-mediated phagocytosis|Chemokine signaling pathway|Kaposi sarcoma-associated herpesvirus infection	K08893	KOG0197	KLT	peptidyl-tyrosine autophosphorylation	Transcription|Replication, recombination and repair|Signal transduction mechanisms	PF07714,PF00017,PF00018	PK_Tyr_Ser-Thr|SH2|SH3_1	Protein tyrosine and serine/threonine kinase|SH2 domain|SH3 domain	IPR035851,IPR011009,IPR000719,IPR017441,IPR001245,IPR000980,IPR036860,IPR036028,IPR001452,IPR008266,IPR020635	Domain|Homologous_superfamily|Domain|Binding_site|Domain|Domain|Homologous_superfamily|Homologous_superfamily|Domain|Active_site|Domain	Tyrosine-protein kinase HCK, SH2 domain|Protein kinase-like domain superfamily|Protein kinase domain|Protein kinase, ATP binding site|Serine-threonine/tyrosine-protein kinase, catalytic domain|SH2 domain|SH2 domain superfamily|SH3-like domain superfamily|SH3 domain|Tyrosine-protein kinase, active site|Tyrosine-protein kinase, catalytic domain	WP2203,WP286,WP306,WP364,WP3929,WP3937	Thymic stromal lymphopoietin (TSLP) signaling pathway|IL-3 signaling pathway|Focal adhesion|IL6 signaling pathway|Chemokine signaling pathway|Microglia pathogen phagocytosis pathway
Q32P28	P3H1	Prolyl 3-hydroxylase 1	22	14	18	14	736	83.3	5.14	59.99	140.7	124.6	199.9	210	104.6	116.8	112	51.3	70.2	57.3	69.9	55.3	71.8	60.9	54.8	0.000135137	0.00111888	1.22974	2.34524	Prolyl 3-hydroxylase 1	64175	P3H1	GO:0060348,GO:0061077,GO:0032963,GO:0008285,GO:1901874,GO:0010976,GO:0006457,GO:0018126,GO:0050821,GO:0050708,GO:0005737,GO:0005783,GO:0005788,GO:0070062,GO:0016020,GO:0005634,GO:0032991,GO:0005506,GO:0031418,GO:0019797	bone development|chaperone-mediated protein folding|collagen metabolic process|negative regulation of cell population proliferation|negative regulation of post-translational protein modification|positive regulation of neuron projection development|protein folding|protein hydroxylation|protein stabilization|regulation of protein secretion|cytoplasm|endoplasmic reticulum|endoplasmic reticulum lumen…				KOG4459	BDLTU	prolyl 3-hydroxylase	Chromatin structure and dynamics|Cell cycle control, cell division, chromosome partitioning|Replication, recombination and repair|Signal transduction mechanisms|Intracellular trafficking, secretion, and vesicular transport	PF13640	2OG-FeII_Oxy_3	2OG-Fe(II) oxygenase superfamily	IPR005123,IPR039575,IPR006620,IPR044862,IPR011990	Domain|Family|Domain|Domain|Homologous_superfamily	Oxoglutarate/iron-dependent dioxygenase|Prolyl 3-hydroxylase|Prolyl 4-hydroxylase, alpha subunit|Prolyl 4-hydroxylase alpha subunit, Fe(2+) 2OG dioxygenase domain|Tetratricopeptide-like helical domain superfamily	WP4786	Type I collagen synthesis in the context of osteogenesis imperfecta
Q92743	HTRA1	Serine protease HTRA1	31	10	16	10	480	51.3	7.83	56.72	96.2	112.3	75.4	104.5	131.1	153.9	341.7	72.8	65.5	41.5	46.4	63.3	88.1	61.5	46	0.0214787	0.0477708	1.25791	2.3915	Serine protease HTRA1	5654	HTRA1	GO:0060718,GO:0097187,GO:0030514,GO:0050687,GO:0030512,GO:0001890,GO:0043065,GO:0050679,GO:0012501,GO:0006508,GO:0062023,GO:0005829,GO:0070062,GO:0005576,GO:0005615,GO:0005886,GO:0019838,GO:0042802,GO:0004222,GO:0140677,GO:0004252,GO:0008236	chorionic trophoblast cell differentiation|dentinogenesis|negative regulation of BMP signaling pathway|negative regulation of defense response to virus|negative regulation of transforming growth factor beta receptor signaling pathway|placenta development|positive regulation of apoptotic process|positive regulation of epithelial cell proliferation|programmed cell death|proteolysis|collagen-contain…				KOG1320	O	serine-type endopeptidase activity	Posttranslational modification, protein turnover, chaperones	PF00219,PF07648,PF17820,PF02163	IGFBP|Kazal_2|PDZ_6|Peptidase_M50	Insulin-like growth factor binding protein|Kazal-type serine protease inhibitor domain|PDZ domain|Peptidase family M50	IPR009030,IPR000867,IPR002350,IPR036058,IPR001478,IPR041489,IPR036034,IPR008915,IPR009003,IPR001940	Homologous_superfamily|Domain|Domain|Homologous_superfamily|Domain|Domain|Homologous_superfamily|Domain|Homologous_superfamily|Family	Growth factor receptor cysteine-rich domain superfamily|Insulin-like growth factor-binding protein, IGFBP|Kazal domain|Kazal domain superfamily|PDZ domain|PDZ domain 6|PDZ superfamily|Peptidase M50|Peptidase S1, PA clan|Peptidase S1C	WP3888	VEGFA-VEGFR2 signaling
P61626	LYZ	Lysozyme C	68	9	44	9	148	16.5	9.16	146.77	96.7	98.4	54	105	119.9	275	266.6	72.8	62.3	54.6	51.2	51.2	64.9	77.2	50.1	0.0180761	0.041834	1.261	2.39663	Lysozyme C	4069	LYZ	GO:0019730,GO:0019835,GO:0042742,GO:0050829,GO:0050830,GO:0006954,GO:0031640,GO:0008152,GO:0001895,GO:0035578,GO:0070062,GO:0005576,GO:0005615,GO:0035580,GO:1904724,GO:0042802,GO:0003796	antimicrobial humoral response|cytolysis|defense response to bacterium|defense response to Gram-negative bacterium|defense response to Gram-positive bacterium|inflammatory response|killing of cells of another organism|metabolic process|retina homeostasis|azurophil granule lumen|extracellular exosome|extracellular region|extracellular space|specific granule lumen|tertiary granule lumen|identical p…	hsa04970	Salivary secretion	K13915	ENOG502S1S1	G	lysozyme activity	Carbohydrate transport and metabolism	PF00062	Lys	C-type lysozyme/alpha-lactalbumin family	IPR001916,IPR019799,IPR000974,IPR023346	Family|Domain|Family|Homologous_superfamily	Glycoside hydrolase, family 22|Glycoside hydrolase family 22 domain|Glycoside hydrolase, family 22, lysozyme|Lysozyme-like domain superfamily	WP4146	Macrophage markers
P46976	GYG1	Glycogenin-1	25	9	17	9	350	39.4	5.53	62.75	222.2	128.3	120.4	166	113.2	125.8	102.9	79	53	94.7	42.7	59.4	53.5	62.4	76.5	0.000417951	0.00249849	1.10182	2.14626	Glycogenin-1	2992	GYG1	GO:0005978,GO:0005829,GO:0005576,GO:1904813,GO:0043202,GO:0016020,GO:0034774,GO:0008466,GO:0016757,GO:0030145,GO:0042803,GO:0102751	glycogen biosynthetic process|cytosol|extracellular region|ficolin-1-rich granule lumen|lysosomal lumen|membrane|secretory granule lumen|glycogenin glucosyltransferase activity|glycosyltransferase activity|manganese ion binding|protein homodimerization activity|UDP-alpha-D-glucose:glucosyl-glycogenin alpha-D-glucosyltransferase activity	hsa00500	Starch and sucrose metabolism	K00750	KOG1950	M	glycogenin glucosyltransferase activity	Cell wall/membrane/envelope biogenesis	PF01501	Glyco_transf_8	Glycosyl transferase family 8	IPR002495,IPR029044	Family|Homologous_superfamily	Glycosyl transferase, family 8|Nucleotide-diphospho-sugar transferases	WP481,WP500,WP5173	Insulin signaling|Glycogen synthesis and degradation|Disorders of galactose metabolism
Q99538	LGMN	Legumain	20	7	15	7	433	49.4	6.55	63.53	52.1	156.8	137.3	282.6	58.9	227.6	163.4	57.1	51.2	44.7	46.7	48.3	63	61	49.4	0.00435528	0.013907	1.54868	2.92549	Legumain	5641	LGMN	GO:0097202,GO:0019886,GO:0008306,GO:1904646,GO:0071277,GO:0035729,GO:0097061,GO:0007613,GO:1901185,GO:0010629,GO:0040015,GO:0043524,GO:0008284,GO:2001028,GO:1900273,GO:0045931,GO:0090026,GO:0006508,GO:0051603,GO:0032801,GO:0003014,GO:0010447,GO:0097264,GO:0006624,GO:0042359,GO:0045177,GO:0005737,GO:0036021,GO:0070062,GO:0005576,GO:0005770,GO:0043202,GO:0005764,GO:0048471,GO:0004197,GO:0008233,GO:…	activation of cysteine-type endopeptidase activity|antigen processing and presentation of exogenous peptide antigen via MHC class II|associative learning|cellular response to amyloid-beta|cellular response to calcium ion|cellular response to hepatocyte growth factor stimulus|dendritic spine organization|memory|negative regulation of ERBB signaling pathway|negative regulation of gene expression|ne…	hsa04142,hsa04612	Lysosome|Antigen processing and presentation	K01369	KOG1348	O	cysteine-type peptidase activity	Posttranslational modification, protein turnover, chaperones	PF01650	Peptidase_C13	Peptidase C13 family	IPR043577,IPR046427,IPR001096	Family|Homologous_superfamily|Family	Asparaginyl endopeptidase|Legumain prodomain superfamily|Peptidase C13, legumain
Q9UM07	PADI4	Protein-arginine deiminase type-4	25	10	12	10	663	74	6.58	51.61	276.5	164.3	93.7	143.3	55.8	179.6	94.2	69.7	78.7	61.6	63.4	42.6	49.3	52.9	74.5	0.00766448	0.0216852	1.2245	2.33675	Protein-arginine deiminase type-4	23569	PADI4	GO:0006325,GO:0006338,GO:0045087,GO:0006334,GO:0043687,GO:0036211,GO:0019827,GO:0005737,GO:0005829,GO:0005654,GO:0005634,GO:0032991,GO:0005509,GO:0140794,GO:0140797,GO:0140795,GO:0140798,GO:0140796,GO:0042802,GO:0004668	chromatin organization|chromatin remodeling|innate immune response|nucleosome assembly|post-translational protein modification|protein modification process|stem cell population maintenance|cytoplasm|cytosol|nucleoplasm|nucleus|protein-containing complex|calcium ion binding|histone arginine deiminase activity|histone H3R17 arginine deiminase activity|histone H3R2 arginine deiminase activity|histon…	hsa04613	Neutrophil extracellular trap formation	K24669	ENOG502QVJA	S	protein-arginine deiminase activity	Function unknown	PF03068,PF08527,PF08526	PAD|PAD_M|PAD_N	Protein-arginine deiminase (PAD)|Protein-arginine deiminase (PAD) middle domain|Protein-arginine deiminase (PAD) N-terminal domain	IPR008972,IPR004303,IPR013530,IPR036556,IPR013732,IPR038685,IPR013733	Homologous_superfamily|Family|Domain|Homologous_superfamily|Domain|Homologous_superfamily|Domain	Cupredoxin|Protein-arginine deiminase|Protein-arginine deiminase, C-terminal|Protein-arginine deiminase, central domain superfamily|Protein-arginine deiminase (PAD), N-terminal|PAD, N-terminal domain superfamily|Protein-arginine deiminase (PAD), central domain	WP5033	Genes associated with the development of rheumatoid arthritis
P80188	LCN2	Neutrophil gelatinase-associated lipocalin	48	9	16	9	198	22.6	8.91	47.67	130.4	218.2	87.1	248.6	67.1	206.3	78.3	54.6	76.8	70.5	61.9	44.9	32.5	70.2	52.7	0.0054069	0.0164174	1.35116	2.55117	Neutrophil gelatinase-associated lipocalin	3934	LCN2	GO:0006915,GO:0042742,GO:0045087,GO:0120162,GO:0097577,GO:0015891,GO:0070062,GO:0005576,GO:0005615,GO:0035580,GO:1903981,GO:0042802,GO:0005506,GO:0036094	apoptotic process|defense response to bacterium|innate immune response|positive regulation of cold-induced thermogenesis|sequestering of iron ion|siderophore transport|extracellular exosome|extracellular region|extracellular space|specific granule lumen|enterobactin binding|identical protein binding|iron ion binding|small molecule binding	hsa04657	IL-17 signaling pathway	K21129	ENOG502T7VZ	S	siderophore transport	Function unknown	PF00061	Lipocalin	Lipocalin / cytosolic fatty-acid binding protein family	IPR012674,IPR003087,IPR002345,IPR022272,IPR000566	Homologous_superfamily|Family|Family|Conserved_site|Domain	Calycin|Neutrophil gelatinase-associated lipocalin/epididymal-specific lipocalin-12|Lipocalin|Lipocalin family conserved site|Lipocalin/cytosolic fatty-acid binding domain	WP4329,WP4352	miRNA role in immune response in sepsis|Ciliary landscape
P15104	GLUL	Glutamine synthetase	29	11	20	11	373	42	6.89	56.36	324.6	123	197.6	109.7	87.3	160.9	106.2	56.6	46.4	46.8	43.2	43.9	49.7	49.4	54.9	0.00227798	0.00855017	1.69742	3.24321	Glutamine synthetase	2752	GLUL	GO:0019676,GO:0001525,GO:0008283,GO:0009267,GO:0006538,GO:0006542,GO:0050679,GO:0032024,GO:0051968,GO:0018345,GO:0010594,GO:1904749,GO:1903670,GO:0009749,GO:0042254,GO:0043679,GO:0005737,GO:0005829,GO:0070062,GO:0097386,GO:0005739,GO:0043209,GO:0005634,GO:0043204,GO:0005886,GO:0032991,GO:0005791,GO:0005524,GO:0045503,GO:0016595,GO:0004356,GO:0042802,GO:0000287,GO:0030145,GO:0019706	ammonia assimilation cycle|angiogenesis|cell population proliferation|cellular response to starvation|glutamate catabolic process|glutamine biosynthetic process|positive regulation of epithelial cell proliferation|positive regulation of insulin secretion|positive regulation of synaptic transmission, glutamatergic|protein palmitoylation|regulation of endothelial cell migration|regulation of protei…	hsa00630,hsa00910,hsa00250,hsa00220,hsa04217,hsa04724,hsa04727	Glyoxylate and dicarboxylate metabolism|Nitrogen metabolism|Alanine, aspartate and glutamate metabolism|Arginine biosynthesis|Necroptosis|Glutamatergic synapse|GABAergic synapse	K01915	KOG0683	E	glutamine biosynthetic process	Amino acid transport and metabolism	PF00120,PF03951	Gln-synt_C|Gln-synt_N	Glutamine synthetase, catalytic domain|Glutamine synthetase, beta-Grasp domain	IPR008147,IPR036651,IPR014746,IPR008146,IPR027303,IPR027302	Domain|Homologous_superfamily|Homologous_superfamily|Domain|Conserved_site|Conserved_site	Glutamine synthetase, N-terminal domain|Glutamine synthetase, N-terminal domain superfamily|Glutamine synthetase/guanido kinase, catalytic domain|Glutamine synthetase, catalytic domain|Glutamine synthetase, glycine-rich site|Glutamine synthetase, N-terminal conserved site	WP231,WP3925,WP5083	TNF-alpha signaling pathway|Amino acid metabolism|Neuroinflammation and glutamatergic signaling
Q8TCT9	HM13	Minor histocompatibility antigen H13	15	6	16	6	377	41.5	6.43	60.96	169.7	102	166.9	173.3	99.7	123	130.4	62.8	66.6	57	65.6	57.9	89.3	72.6	63.2	4.72289e-05	0.000548722	1.04364	2.06142	Minor histocompatibility antigen H13	81502	HM13	GO:0001701,GO:0033619,GO:1904211,GO:0061960,GO:0006465,GO:0009986,GO:0098554,GO:0036513,GO:0005783,GO:0005789,GO:0098553,GO:0016020,GO:0005886,GO:0005791,GO:0042500,GO:0008233,GO:0042803,GO:0031625	in utero embryonic development|membrane protein proteolysis|membrane protein proteolysis involved in retrograde protein transport, ER to cytosol|regulation of heme oxygenase activity|signal peptide processing|cell surface|cytoplasmic side of endoplasmic reticulum membrane|Derlin-1 retrotranslocation complex|endoplasmic reticulum|endoplasmic reticulum membrane|lumenal side of endoplasmic reticulum…								PF04258	Peptidase_A22B	Signal peptide peptidase	IPR007369,IPR006639	Family|Family	Peptidase A22B, signal peptide peptidase|Presenilin/signal peptide peptidase
P09769	FGR	Tyrosine-protein kinase Fgr	25	11	16	8	529	59.4	5.59	50.42	266.3	118.2	138.3	208.7	69.7	106.6	72.3	72.2	61.7	72.1	64.3	62.7	54.4	70.4	62.2	0.0119701	0.0303665	1.10706	2.15407	Tyrosine-protein kinase Fgr	2268	FGR	GO:0030282,GO:0030154,GO:0050830,GO:0038096,GO:0002768,GO:0045087,GO:0007229,GO:0051450,GO:0002862,GO:0032815,GO:0018108,GO:0030335,GO:0001819,GO:0043306,GO:0043552,GO:0014068,GO:0046777,GO:0006468,GO:0008360,GO:0045088,GO:0050764,GO:0045859,GO:0009615,GO:0048705,GO:0007169,GO:0015629,GO:0016235,GO:0005829,GO:0070062,GO:0005576,GO:0031234,GO:0005743,GO:0005758,GO:0005886,GO:0032587,GO:0034774,GO:…	bone mineralization|cell differentiation|defense response to Gram-positive bacterium|Fc-gamma receptor signaling pathway involved in phagocytosis|immune response-regulating cell surface receptor signaling pathway|innate immune response|integrin-mediated signaling pathway|myoblast proliferation|negative regulation of inflammatory response to antigenic stimulus|negative regulation of natural killer…	hsa04062	Chemokine signaling pathway	K08891	KOG0197	KLT	peptidyl-tyrosine autophosphorylation	Transcription|Replication, recombination and repair|Signal transduction mechanisms	PF07714,PF00017,PF00018	PK_Tyr_Ser-Thr|SH2|SH3_1	Protein tyrosine and serine/threonine kinase|SH2 domain|SH3 domain	IPR035693,IPR011009,IPR000719,IPR017441,IPR001245,IPR000980,IPR036860,IPR036028,IPR001452,IPR008266,IPR020635	Domain|Homologous_superfamily|Domain|Binding_site|Domain|Domain|Homologous_superfamily|Homologous_superfamily|Domain|Active_site|Domain	Tyrosine-protein kinase Fgr, SH2 domain|Protein kinase-like domain superfamily|Protein kinase domain|Protein kinase, ATP binding site|Serine-threonine/tyrosine-protein kinase, catalytic domain|SH2 domain|SH2 domain superfamily|SH3-like domain superfamily|SH3 domain|Tyrosine-protein kinase, active site|Tyrosine-protein kinase, catalytic domain	WP306,WP3929	Focal adhesion|Chemokine signaling pathway
P05062	ALDOB	Fructose-bisphosphate aldolase B	28	10	14	8	364	39.4	7.87	41.48	82.8	79.9	157.9	67.7	104.1	195.7	514.1	43	56.2	33.2	36.3	32.9	33.6	32.2	30.4	0.0310346	0.0635341	2.20591	4.61364	Fructose-bisphosphate aldolase B	229	ALDOB	GO:0030388,GO:0061624,GO:0006000,GO:0006096,GO:0006116,GO:0032781,GO:0070072,GO:0034451,GO:0005829,GO:0070062,GO:0005815,GO:0051117,GO:0008092,GO:0070061,GO:0061609,GO:0004332,GO:0042802	fructose 1,6-bisphosphate metabolic process|fructose catabolic process to hydroxyacetone phosphate and glyceraldehyde-3-phosphate|fructose metabolic process|glycolytic process|NADH oxidation|positive regulation of ATP-dependent activity|vacuolar proton-transporting V-type ATPase complex assembly|centriolar satellite|cytosol|extracellular exosome|microtubule organizing center|ATPase binding|cytosk…	hsa00010,hsa00030,hsa00051,hsa04066	Glycolysis / Gluconeogenesis|Pentose phosphate pathway|Fructose and mannose metabolism|HIF-1 signaling pathway	K01623	KOG1557	G	fructose-bisphosphate aldolase activity	Carbohydrate transport and metabolism	PF00274	Glycolytic	Fructose-bisphosphate aldolase class-I	IPR029768,IPR013785,IPR000741	Conserved_site|Homologous_superfamily|Family	Fructose-bisphosphate aldolase class-I active site|Aldolase-type TIM barrel|Fructose-bisphosphate aldolase, class-I	WP4018,WP4290,WP5178,WP534,WP690	Clear cell renal cell carcinoma pathways|Metabolic reprogramming in colon cancer|Disorders of fructose metabolism|Glycolysis and gluconeogenesis|Polyol pathway
P15153	RAC2	Ras-related C3 botulinum toxin substrate 2	35	7	23	3	192	21.4	7.61	74.91	255	115.8	138.7	209.9	70.2	106.5	65.5	59.4	58.4	68.2	54.4	66.5	87.4	66.2	78	0.0158871	0.0377901	1.02914	2.0408	Ras-related C3 botulinum toxin substrate 2	5880	RAC2	GO:0007015,GO:0030031,GO:0030865,GO:0043652,GO:0007163,GO:0007186,GO:0071593,GO:0070662,GO:0008045,GO:0010592,GO:0070668,GO:0090023,GO:1903955,GO:0016601,GO:0032956,GO:0008360,GO:0010810,GO:0010310,GO:0060753,GO:0043304,GO:1902622,GO:0060263,GO:0042129,GO:0045730,GO:0007165,GO:0005938,GO:0042995,GO:0031410,GO:0005856,GO:0005829,GO:0005789,GO:0070062,GO:0005925,GO:0030027,GO:0005741,GO:0043020,GO:…	actin filament organization|cell projection assembly|cortical cytoskeleton organization|engulfment of apoptotic cell|establishment or maintenance of cell polarity|G protein-coupled receptor signaling pathway|lymphocyte aggregation|mast cell proliferation|motor neuron axon guidance|positive regulation of lamellipodium assembly|positive regulation of mast cell proliferation|positive regulation of n…	hsa04010,hsa04014,hsa04015,hsa04310,hsa04370,hsa04071,hsa04024,hsa04510,hsa04520,hsa04810,hsa04613,hsa04650,hsa04662,hsa04664,hsa04666,hsa04670,hsa04062,hsa04360,hsa05200,hsa05231,hsa05210,hsa05212,hsa05170,hsa05163,hsa05135,hsa05020,hsa05418,hsa05415,hsa05416	MAPK signaling pathway|Ras signaling pathway|Rap1 signaling pathway|Wnt signaling pathway|VEGF signaling pathway|Sphingolipid signaling pathway|cAMP signaling pathway|Focal adhesion|Adherens junction|Regulation of actin cytoskeleton|Neutrophil extracellular trap formation|Natural killer cell mediated cytotoxicity|B cell receptor signaling pathway|Fc epsilon RI signaling pathway|Fc gamma R-mediate…	K07860	KOG0393	B	small GTPase mediated signal transduction	Chromatin structure and dynamics	PF00071	Ras	Ras family	IPR027417,IPR005225,IPR001806,IPR003578	Homologous_superfamily|Domain|Family|Family	P-loop containing nucleoside triphosphate hydrolase|Small GTP-binding protein domain|Small GTPase|Small GTPase Rho	WP185,WP2290,WP23,WP306,WP382,WP3929,WP3937,WP4146,WP4216,WP4223,WP4263,WP4298,WP481,WP51,WP710	Integrin-mediated cell adhesion|RalA downstream regulated genes|B cell receptor signaling pathway|Focal adhesion|MAPK signaling pathway|Chemokine signaling pathway|Microglia pathogen phagocytosis pathway|Macrophage markers|Chromosomal and microsatellite instability in colorectal cancer |Ras signaling|Pancreatic adenocarcinoma pathway|Acute viral myocarditis|Insulin signaling|Regulation of actin c…
P05089	ARG1	Arginase-1	31	10	13	10	322	34.7	7.21	37.02	276.3	115.1	117.9	214	63.4	93.9	101.9	62.5	81.6	61.3	79.4	50.1	50.4	70.6	61.6	0.0151889	0.036541	1.11754	2.16977	Arginase-1	383	ARG1	GO:0002250,GO:0007568,GO:0006527,GO:0019547,GO:0071549,GO:0071377,GO:0070301,GO:0071353,GO:0071222,GO:0071560,GO:0032964,GO:0042832,GO:0045087,GO:0001889,GO:0030324,GO:0060056,GO:0060135,GO:0046007,GO:0042130,GO:2000552,GO:0060336,GO:0001938,GO:0070965,GO:1905541,GO:0014075,GO:0043200,GO:0048678,GO:0046686,GO:0009635,GO:0010042,GO:0051597,GO:0010269,GO:0033189,GO:0033197,GO:0009410,GO:0010043,GO:…	adaptive immune response|aging|arginine catabolic process|arginine catabolic process to ornithine|cellular response to dexamethasone stimulus|cellular response to glucagon stimulus|cellular response to hydrogen peroxide|cellular response to interleukin-4|cellular response to lipopolysaccharide|cellular response to transforming growth factor beta stimulus|collagen biosynthetic process|defense resp…	hsa00220,hsa00330,hsa05146	Arginine biosynthesis|Arginine and proline metabolism|Amoebiasis	K01476	KOG2965	E	arginase activity	Amino acid transport and metabolism	PF00491	Arginase	Arginase family	IPR014033,IPR006035,IPR023696,IPR020855	Family|Family|Homologous_superfamily|Binding_site	Arginase|Ureohydrolase|Ureohydrolase domain superfamily|Ureohydrolase, manganese-binding site	WP2431,WP3925,WP4583,WP4595,WP4754,WP497,WP5078	Spinal cord injury|Amino acid metabolism|Biomarkers for urea cycle disorders|Urea cycle and associated pathways|IL-18 signaling pathway|Urea cycle and metabolism of amino groups|T cell modulation in pancreatic cancer
O15296	ALOX15B	Polyunsaturated fatty acid lipoxygenase ALOX15B	15	9	13	9	676	75.8	6.1	42.29	160.2	152.5	194.9	147.1	104.9	95.4	117.6	78.8	65	57	62.4	58.3	64	64.2	77.7	6.62637e-05	0.000686486	1.07559	2.10759	Polyunsaturated fatty acid lipoxygenase ALOX15B	247	ALOX15B	GO:0006915,GO:0019369,GO:1901696,GO:0071926,GO:0051122,GO:0043651,GO:0006629,GO:0034440,GO:2001303,GO:0019372,GO:0045786,GO:0030336,GO:0008285,GO:0045926,GO:0006644,GO:0032722,GO:0045618,GO:0010744,GO:0035360,GO:0030850,GO:0030856,GO:0005912,GO:0005856,GO:0005829,GO:0070062,GO:0019898,GO:0005925,GO:0016020,GO:0005634,GO:0005886,GO:0050473,GO:0036403,GO:0005509,GO:0005506,GO:0016165,GO:1990136,GO:…	apoptotic process|arachidonic acid metabolic process|cannabinoid biosynthetic process|endocannabinoid signaling pathway|hepoxilin biosynthetic process|linoleic acid metabolic process|lipid metabolic process|lipid oxidation|lipoxin A4 biosynthetic process|lipoxygenase pathway|negative regulation of cell cycle|negative regulation of cell migration|negative regulation of cell population proliferatio…	hsa00590,hsa04726	Arachidonic acid metabolism|Serotonergic synapse	K08022	ENOG502QVKD	I	arachidonate 8(S)-lipoxygenase activity	Lipid transport and metabolism	PF00305,PF01477	Lipoxygenase|PLAT	Lipoxygenase|PLAT/LH2 domain	IPR000907,IPR013819,IPR036226,IPR020834,IPR020833,IPR001885,IPR001024,IPR036392,IPR042062	Family|Domain|Homologous_superfamily|Conserved_site|Binding_site|Family|Domain|Homologous_superfamily|Domain	Lipoxygenase|Lipoxygenase, C-terminal|Lipoxigenase, C-terminal domain superfamily|Lipoxygenase, conserved site|Lipoxygenase, iron binding site|Lipoxygenase, mammalian|PLAT/LH2 domain|PLAT/LH2 domain superfamily|Lipoxygenase, vertebrates, PLAT domain	WP15,WP167,WP4721,WP5122	Selenium micronutrient network|Eicosanoid synthesis|Eicosanoid metabolism via lipooxygenases (LOX)|Prostaglandin and leukotriene metabolism in senescence
P22090	RPS4Y1	40S ribosomal protein S4, Y isoform 1	38	11	22	6	263	29.4	10.24	61.09	237.8	180.2	232	215.4	48.9	115.6	87.2	38.4	42	32.4	38.5	33	131.4	30.9	36.3	0.00229302	0.00858465	1.73736	3.33425	40S ribosomal protein S4, Y isoform 1	6192	RPS4Y1	GO:0006412,GO:0005829,GO:0022627,GO:0016020,GO:0005654,GO:0005634,GO:0005844,GO:0003723,GO:0019843,GO:0003735	translation|cytosol|cytosolic small ribosomal subunit|membrane|nucleoplasm|nucleus|polysome|RNA binding|rRNA binding|structural constituent of ribosome	hsa03010,hsa05171	Ribosome|Coronavirus disease - COVID-19	K02987					PF16121,PF00467,PF00900,PF08071	40S_S4_C|KOW|Ribosomal_S4e|RS4NT	40S ribosomal protein S4 C-terminus|KOW motif|Ribosomal family S4e|RS4NT (NUC023) domain	IPR032277,IPR005824,IPR041982,IPR014722,IPR000876,IPR013845,IPR038237,IPR013843,IPR018199,IPR002942,IPR036986	Domain|Domain|Domain|Homologous_superfamily|Family|Domain|Homologous_superfamily|Domain|Conserved_site|Domain|Homologous_superfamily	40S ribosomal protein S4, C-terminal domain|KOW|Ribosomal protein S4, KOW domain|Ribosomal protein L2, domain 2|Ribosomal protein S4e|Ribosomal protein S4e, central region|Ribosomal protein S4e, central domain superfamily|Ribosomal protein S4e, N-terminal|Ribosomal protein S4e, N-terminal, conserved site|RNA-binding S4 domain|RNA-binding S4 domain superfamily	WP477	Cytoplasmic ribosomal proteins
P53634	CTSC	Dipeptidyl peptidase 1	16	7	12	7	463	51.8	6.99	52.75	80.3	150.6	100.7	231.8	94.1	151.7	149.2	62.1	59.8	72.7	73.9	57.5	79.2	67.7	68.7	0.00230913	0.00861095	1.01605	2.02237	Dipeptidyl peptidase 1	1075	CTSC	GO:0007568,GO:0006955,GO:0031642,GO:2001235,GO:1903980,GO:1903052,GO:0006508,GO:0051603,GO:0010033,GO:0001913,GO:0035578,GO:0005813,GO:0062023,GO:0030134,GO:0005788,GO:0033116,GO:0070062,GO:0005576,GO:0005615,GO:0005794,GO:0043231,GO:0005764,GO:0016020,GO:0005654,GO:0051087,GO:0031404,GO:0004197,GO:0008234,GO:0008239,GO:0042802,GO:0016505,GO:0019902,GO:0043621,GO:0004252	aging|immune response|negative regulation of myelination|positive regulation of apoptotic signaling pathway|positive regulation of microglial cell activation|positive regulation of proteolysis involved in protein catabolic process|proteolysis|proteolysis involved in protein catabolic process|response to organic substance|T cell mediated cytotoxicity|azurophil granule lumen|centrosome|collagen-con…	hsa04142,hsa04210	Lysosome|Apoptosis	K01275	KOG1543	O	cysteine-type peptidase activity	Posttranslational modification, protein turnover, chaperones	PF08773,PF00112	CathepsinC_exc|Peptidase_C1	Cathepsin C exclusion domain|Papain family cysteine protease	IPR039412,IPR014882,IPR036496,IPR038765,IPR025661,IPR000169,IPR025660,IPR000668	Domain|Domain|Homologous_superfamily|Homologous_superfamily|Active_site|Active_site|Active_site|Domain	Cathepsin C|Cathepsin C exclusion|Cathepsin C, exclusion domain superfamily|Papain-like cysteine peptidase superfamily|Cysteine peptidase, asparagine active site|Cysteine peptidase, cysteine active site|Cysteine peptidase, histidine active site|Peptidase C1A, papain C-terminal
Q9HD89	RETN	Resistin	59	5	19	5	108	11.4	6.86	67.82	303.7	137.2	172.9	428.7	39	102.7	53.8	35	31.4	37.2	36.1	30.5	29.7	31.7	30.5	0.0126932	0.031668	2.43247	5.39816	Resistin	56729	RETN	GO:0007568,GO:0045444,GO:2000252,GO:2000872,GO:0050806,GO:0032868,GO:0009612,GO:0035578,GO:0070062,GO:0005576,GO:0005615,GO:0005634,GO:0035580,GO:0005179	aging|fat cell differentiation|negative regulation of feeding behavior|positive regulation of progesterone secretion|positive regulation of synaptic transmission|response to insulin|response to mechanical stimulus|azurophil granule lumen|extracellular exosome|extracellular region|extracellular space|nucleus|specific granule lumen|hormone activity				ENOG502S9XN	S	positive regulation of progesterone secretion	Function unknown	PF06954	Resistin	Resistin	IPR009714,IPR036262	Family|Homologous_superfamily	Resistin-like molecule hormone family|Resistin-like superfamily	WP236,WP4481	Adipogenesis|Resistin as a regulator of inflammation
P04062	GBA1	Lysosomal acid glucosylceramidase	18	7	11	7	536	59.7	7.61	42.67	171.6	123.5	133.4	143.5	92	160.1	164.4	63.7	71	59.2	68.9	58	69.7	61.8	59.2	3.11332e-06	0.000112199	1.14315	2.20863	Lysosomal acid glucosylceramidase	2629	GBA1	GO:0019882,GO:1905037,GO:0006914,GO:1901805,GO:0048854,GO:0048469,GO:0009267,GO:0071356,GO:0046513,GO:0021694,GO:0008203,GO:0008340,GO:0006680,GO:0071425,GO:0048872,GO:0030259,GO:0019915,GO:0072676,GO:0007040,GO:0014004,GO:0061518,GO:0061744,GO:0050728,GO:0032715,GO:0043407,GO:0043524,GO:1901215,GO:0031333,GO:0050905,GO:0051402,GO:1904925,GO:1904457,GO:0032436,GO:0035307,GO:1903061,GO:0051247,GO:…	antigen processing and presentation|autophagosome organization|autophagy|beta-glucoside catabolic process|brain morphogenesis|cell maturation|cellular response to starvation|cellular response to tumor necrosis factor|ceramide biosynthetic process|cerebellar Purkinje cell layer formation|cholesterol metabolic process|determination of adult lifespan|glucosylceramide catabolic process|hematopoietic …	hsa00600,hsa00511,hsa04142	Sphingolipid metabolism|Other glycan degradation|Lysosome	K01201	KOG2566	M	glucosylceramidase activity	Cell wall/membrane/envelope biogenesis	PF02055,PF17189	Glyco_hydro_30|Glyco_hydro_30C	Glycosyl hydrolase family 30 TIM-barrel domain|Glycosyl hydrolase family 30 beta sandwich domain	IPR033452,IPR001139,IPR033453,IPR017853	Domain|Family|Domain|Homologous_superfamily	Glycosyl hydrolase family 30, beta sandwich domain|Glycoside hydrolase family 30|Glycosyl hydrolase family 30, TIM-barrel domain|Glycoside hydrolase superfamily	WP1422,WP4153,WP5121,WP5292	Sphingolipid pathway|Degradation pathway of sphingolipids, including diseases|Sphingolipid metabolism in senescence|Glycosphingolipid metabolism
P0DJI8	SAA1	Serum amyloid A-1 protein	68	8	19	4	122	13.5	6.79	51.25	46.4	248.5	557.8	47.2	233.5	56.3	114.2	26.1	25.7	32.8	22.3	23	21.4	23.8	20.9	0.0272118	0.0576271	2.92655	7.60292	Serum amyloid A-1 protein	6288	SAA1	GO:0006953,GO:0048247,GO:0048246,GO:0050728,GO:0030593,GO:0030168,GO:0045785,GO:0001819,GO:0007204,GO:0032732,GO:0050708,GO:0005881,GO:0071682,GO:0070062,GO:0005576,GO:0034364,GO:0001664,GO:0008201	acute-phase response|lymphocyte chemotaxis|macrophage chemotaxis|negative regulation of inflammatory response|neutrophil chemotaxis|platelet activation|positive regulation of cell adhesion|positive regulation of cytokine production|positive regulation of cytosolic calcium ion concentration|positive regulation of interleukin-1 production|regulation of protein secretion|cytoplasmic microtubule|endo…				ENOG502S4PB	S	Major acute phase reactant. Apolipoprotein of the HDL complex	Function unknown	PF00277	SAA	Serum amyloid A protein	IPR000096	Family	Serum amyloid A protein	WP15,WP1533,WP176,WP5115	Selenium micronutrient network|Vitamin B12 metabolism|Folate metabolism|Network map of SARS-CoV-2 signaling pathway
P55058	PLTP	Phospholipid transfer protein	20	8	12	8	493	54.7	7.01	39.02	134.4	125.2	345.3	110.2	87.5	85.4	165.6	54	60.3	53.4	56.6	50.5	58.3	58.3	54.9	0.0106008	0.0278294	1.43189	2.69799	Phospholipid transfer protein	5360	PLTP	GO:0035627,GO:0030317,GO:0046836,GO:0034375,GO:0006629,GO:0006869,GO:0015914,GO:0010875,GO:0010189,GO:0005576,GO:0005615,GO:0034364,GO:0005634,GO:0097001,GO:0120017,GO:0140340,GO:0120020,GO:0140337,GO:0019992,GO:0008035,GO:0030169,GO:0070300,GO:1990050,GO:0031210,GO:0120019,GO:0008525,GO:0008429,GO:1904121,GO:1901611,GO:0140339,GO:0008526,GO:0120014,GO:0140338,GO:0034189	ceramide transport|flagellated sperm motility|glycolipid transport|high-density lipoprotein particle remodeling|lipid metabolic process|lipid transport|phospholipid transport|positive regulation of cholesterol efflux|vitamin E biosynthetic process|extracellular region|extracellular space|high-density lipoprotein particle|nucleus|ceramide binding|ceramide transfer activity|cerebroside transfer act…	hsa03320,hsa04979	PPAR signaling pathway|Cholesterol metabolism	K08761	KOG4160	L	lipid binding	Replication, recombination and repair	PF01273,PF02886	LBP_BPI_CETP|LBP_BPI_CETP_C	LBP / BPI / CETP family, N-terminal domain|LBP / BPI / CETP family, C-terminal domain	IPR017943,IPR030675,IPR032942,IPR001124,IPR017954,IPR017942	Homologous_superfamily|Family|Family|Domain|Conserved_site|Domain	Bactericidal permeability-increasing protein, alpha/beta domain superfamily|Lipid binding protein BPI/LBP|BPI/LBP/Plunc family|Lipid-binding serum glycoprotein, C-terminal|Lipid-binding serum glycoprotein, conserved site|Lipid-binding serum glycoprotein, N-terminal	WP2878,WP2882,WP3942,WP430,WP5108,WP5109,WP5110,WP5111,WP5112	PPAR-alpha pathway|Nuclear receptors meta-pathway|PPAR signaling pathway|Statin inhibition of cholesterol production|Familial hyperlipidemia type 1|Familial hyperlipidemia type 2|Familial hyperlipidemia type 3|Familial hyperlipidemia type 4|Familial hyperlipidemia type 5
O00469	PLOD2	Procollagen-lysine,2-oxoglutarate 5-dioxygenase 2	15	10	11	10	737	84.6	6.71	36.33	235.2	138.1	206.3	181.1	93.5	131.9	118.1	51.4	54.1	43.8	50.1	47.5	54.5	50.8	43.6	4.41252e-05	0.000523223	1.6728	3.18833	Procollagen-lysine,2-oxoglutarate 5-dioxygenase 2	5352	PLOD2	GO:0046947,GO:0017185,GO:0036211,GO:0001666,GO:0005783,GO:0005789,GO:0070062,GO:0030867,GO:0005506,GO:0031418,GO:0008475	hydroxylysine biosynthetic process|peptidyl-lysine hydroxylation|protein modification process|response to hypoxia|endoplasmic reticulum|endoplasmic reticulum membrane|extracellular exosome|rough endoplasmic reticulum membrane|iron ion binding|L-ascorbic acid binding|procollagen-lysine 5-dioxygenase activity	hsa00310	Lysine degradation	K13645	KOG1971	M	procollagen-lysine 5-dioxygenase activity	Cell wall/membrane/envelope biogenesis	PF03171	2OG-FeII_Oxy	2OG-Fe(II) oxygenase superfamily	IPR044861,IPR029044,IPR005123,IPR006620,IPR001006	Domain|Homologous_superfamily|Domain|Domain|Conserved_site	Isopenicillin N synthase-like, Fe(2+) 2OG dioxygenase domain|Nucleotide-diphospho-sugar transferases|Oxoglutarate/iron-dependent dioxygenase|Prolyl 4-hydroxylase, alpha subunit|Procollagen-lysine 5-dioxygenase, conserved site	WP4018,WP4786	Clear cell renal cell carcinoma pathways|Type I collagen synthesis in the context of osteogenesis imperfecta
P25774	CTSS	Cathepsin S	31	10	19	10	331	37.5	8.34	57.88	127.1	121.4	85.5	172.6	84.3	281.1	182.2	70.1	48.2	44.6	49.1	47.2	65.2	59.6	62	0.00194395	0.00757017	1.43368	2.70135	Cathepsin S	1520	CTSS	GO:0002250,GO:0019882,GO:0019886,GO:0048002,GO:0034769,GO:0097067,GO:0030574,GO:0022617,GO:0006955,GO:2001259,GO:0016485,GO:0006508,GO:0051603,GO:0010447,GO:0002224,GO:0062023,GO:0036021,GO:0005576,GO:0005615,GO:1904813,GO:0043231,GO:0005770,GO:0043202,GO:0005764,GO:0045335,GO:1904724,GO:0005518,GO:0004197,GO:0001968,GO:0043236,GO:0043394,GO:0004252	adaptive immune response|antigen processing and presentation|antigen processing and presentation of exogenous peptide antigen via MHC class II|antigen processing and presentation of peptide antigen|basement membrane disassembly|cellular response to thyroid hormone stimulus|collagen catabolic process|extracellular matrix disassembly|immune response|positive regulation of cation channel activity|pr…	hsa04145,hsa04142,hsa04210,hsa04612,hsa05152	Phagosome|Lysosome|Apoptosis|Antigen processing and presentation|Tuberculosis	K01368	KOG1543	O	cysteine-type peptidase activity	Posttranslational modification, protein turnover, chaperones	PF08246,PF00112	Inhibitor_I29|Peptidase_C1	Cathepsin propeptide inhibitor domain (I29)|Papain family cysteine protease	IPR038765,IPR025661,IPR000169,IPR025660,IPR000668,IPR039417,IPR013201	Homologous_superfamily|Active_site|Active_site|Active_site|Domain|Domain|Domain	Papain-like cysteine peptidase superfamily|Cysteine peptidase, asparagine active site|Cysteine peptidase, cysteine active site|Cysteine peptidase, histidine active site|Peptidase C1A, papain C-terminal|Papain-like cysteine endopeptidase|Cathepsin propeptide inhibitor domain (I29)
P28907	CD38	ADP-ribosyl cyclase/cyclic ADP-ribose hydrolase 1	28	9	12	9	300	34.3	7.66	37.47	128.6	84.3	81.6	354.3	84.1	135.7	118	49.8	64.8	61	57.9	55.9	101.5	59.7	62.8	0.0446504	0.0844968	1.13503	2.19623	ADP-ribosyl cyclase/cyclic ADP-ribose hydrolase 1	952	CD38	GO:0097190,GO:0014824,GO:0042100,GO:0050853,GO:0007565,GO:0060292,GO:0019674,GO:0043066,GO:0045779,GO:0045892,GO:0010977,GO:0030890,GO:0030307,GO:0007204,GO:0045893,GO:0032024,GO:0045907,GO:0032355,GO:0033194,GO:0001666,GO:0070555,GO:0032570,GO:0032526,GO:0009410,GO:0007165,GO:0016323,GO:0009986,GO:0070062,GO:0016020,GO:0005634,GO:0005886,GO:0030667,GO:0042802,GO:0050135,GO:0003953,GO:0061809,GO:…	apoptotic signaling pathway|artery smooth muscle contraction|B cell proliferation|B cell receptor signaling pathway|female pregnancy|long-term synaptic depression|NAD metabolic process|negative regulation of apoptotic process|negative regulation of bone resorption|negative regulation of DNA-templated transcription|negative regulation of neuron projection development|positive regulation of B cell …	hsa00760,hsa04020,hsa04640,hsa04921,hsa04970,hsa04972	Nicotinate and nicotinamide metabolism|Calcium signaling pathway|Hematopoietic cell lineage|Oxytocin signaling pathway|Salivary secretion|Pancreatic secretion	K01242	ENOG502S1HV	S	NAD(P)+ nucleosidase activity	Function unknown	PF02267	Rib_hydrolayse	ADP-ribosyl cyclase	IPR003193	Family	ADP-ribosyl cyclase (CD38/157)	WP2889,WP3644,WP3645,WP3679,WP4962	Oxytocin signaling|NAD+ metabolism|NAD+ biosynthetic pathways|Cell-type dependent selectivity of CCK2R signaling|Airway smooth muscle cell contraction
P51159	RAB27A	Ras-related protein Rab-27A	30	7	14	6	221	24.9	5.22	48.09	213.1	108.1	152.3	197.4	76.9	129.9	87.5	68.2	70.9	65.4	65.7	62.1	61.8	70.9	69.8	0.00209208	0.00802853	1.04447	2.06261	Ras-related protein Rab-27A	5873	RAB27A	GO:0019882,GO:0007596,GO:0097278,GO:0043316,GO:0006887,GO:1990182,GO:0030318,GO:0032400,GO:0032402,GO:0036257,GO:0071985,GO:0043320,GO:1903435,GO:0045921,GO:0010628,GO:0050766,GO:1903428,GO:1903307,GO:0048489,GO:0016192,GO:0016324,GO:0005829,GO:0030425,GO:0070382,GO:0070062,GO:0005576,GO:0005794,GO:0005770,GO:0005764,GO:0042470,GO:0033162,GO:0032585,GO:0001750,GO:0030141,GO:0030667,GO:0035580,GO:…	antigen processing and presentation|blood coagulation|complement-dependent cytotoxicity|cytotoxic T cell degranulation|exocytosis|exosomal secretion|melanocyte differentiation|melanosome localization|melanosome transport|multivesicular body organization|multivesicular body sorting pathway|natural killer cell degranulation|positive regulation of constitutive secretory pathway|positive regulation o…				KOG0081	S	positive regulation of constitutive secretory pathway	Function unknown	PF00071	Ras	Ras family	IPR027417,IPR041837,IPR005225,IPR001806	Homologous_superfamily|Family|Domain|Family	P-loop containing nucleoside triphosphate hydrolase|Rab27a/b|Small GTP-binding protein domain|Small GTPase	WP2291,WP4301,WP5224	Deregulation of Rab and Rab effector genes in bladder cancer|Inhibition of exosome biogenesis and secretion by Manumycin A in CRPC cells|2q37 copy number variation syndrome
P02741	CRP	C-reactive protein	25	6	20	6	224	25	5.63	65.74	168.9	139.6	575.1	71.1	212.3	90.5	102.5	20	22.6	20.2	16.7	14.7	14.9	16.7	14.1	0.0129945	0.0322039	3.47378	11.11	C-reactive protein	1401	CRP	GO:0006953,GO:0050830,GO:0006954,GO:0045087,GO:0010888,GO:0010745,GO:0032945,GO:0008228,GO:0010628,GO:0032930,GO:0032677,GO:0042310,GO:0005576,GO:0005615,GO:0005509,GO:0033265,GO:0001849,GO:0042802,GO:0030169,GO:0050750	acute-phase response|defense response to Gram-positive bacterium|inflammatory response|innate immune response|negative regulation of lipid storage|negative regulation of macrophage derived foam cell differentiation|negative regulation of mononuclear cell proliferation|opsonization|positive regulation of gene expression|positive regulation of superoxide anion generation|regulation of interleukin-8…				ENOG502S201	S	complement component C1q binding	Function unknown	PF00354	Pentaxin	Pentaxin family	IPR013320,IPR030476,IPR001759	Homologous_superfamily|Conserved_site|Family	Concanavalin A-like lectin/glucanase domain superfamily|Pentaxin, conserved site|Pentraxin-related	WP15,WP1533,WP176,WP2806,WP3287,WP364,WP4884,WP4970,WP5115,WP5218	Selenium micronutrient network|Vitamin B12 metabolism|Folate metabolism|Complement system|Overview of nanoparticle effects|IL6 signaling pathway|Pathogenesis of SARS-CoV-2 mediated by nsp9-nsp10 complex|Galanin receptor pathway|Network map of SARS-CoV-2 signaling pathway|Extrafollicular and follicular B cell activation by SARS-CoV-2
O75881	CYP7B1	Cytochrome P450 7B1	18	8	11	8	506	58.2	8.02	34.15	119.9	171.1	136.3	223.9	104.1	146.9	107.1	57.8	66.5	53.9	56.3	58.4	85.6	57.3	54.8	0.00012456	0.00105867	1.23338	2.35117	Cytochrome P450 7B1	9420	CYP7B1	GO:0035754,GO:0006699,GO:0042632,GO:0008203,GO:0050673,GO:0030520,GO:0033147,GO:0050679,GO:0060740,GO:0016125,GO:0005789,GO:0033782,GO:0033783,GO:0047092,GO:0020037,GO:0005506,GO:0008396,GO:0008395	B cell chemotaxis|bile acid biosynthetic process|cholesterol homeostasis|cholesterol metabolic process|epithelial cell proliferation|intracellular estrogen receptor signaling pathway|negative regulation of intracellular estrogen receptor signaling pathway|positive regulation of epithelial cell proliferation|prostate gland epithelium morphogenesis|sterol metabolic process|endoplasmic reticulum mem…	hsa00120,hsa00140	Primary bile acid biosynthesis|Steroid hormone biosynthesis	K07430	KOG0684	C	sterol 14-demethylase activity	Energy production and conversion	PF00067	p450	Cytochrome P450	IPR001128,IPR024204,IPR002403,IPR036396	Family|Family|Family|Homologous_superfamily	Cytochrome P450|Cytochrome P450, cholesterol 7-alpha-monooxygenase-type|Cytochrome P450, E-class, group IV|Cytochrome P450 superfamily	WP43,WP4545,WP5176,WP702	Oxidation by cytochrome P450|Oxysterols derived from cholesterol|Disorders of bile acid synthesis and biliary transport|Metapathway biotransformation Phase I and II
Q12884	FAP	Prolyl endopeptidase FAP	15	10	14	9	760	87.7	6.65	38.91	113.3	138.2	165.9	196.2	104.8	154.9	157.5	53.9	69.6	49.5	52.9	59	72.2	64	48.1	3.68454e-06	0.000120884	1.32813	2.51078	Prolyl endopeptidase FAP	2191	FAP	GO:0001525,GO:0007155,GO:0043542,GO:1902362,GO:0097325,GO:0060244,GO:0010716,GO:1903054,GO:1900119,GO:0006508,GO:0051603,GO:0051726,GO:0010710,GO:0051917,GO:0045177,GO:0045178,GO:0009986,GO:0005737,GO:0005615,GO:0005925,GO:0030027,GO:0031258,GO:0016020,GO:1905368,GO:0005886,GO:0032587,GO:0008239,GO:0004175,GO:0042802,GO:0005178,GO:0008233,GO:0002020,GO:0042803,GO:0004252,GO:0008236	angiogenesis|cell adhesion|endothelial cell migration|melanocyte apoptotic process|melanocyte proliferation|negative regulation of cell proliferation involved in contact inhibition|negative regulation of extracellular matrix disassembly|negative regulation of extracellular matrix organization|positive regulation of execution phase of apoptosis|proteolysis|proteolysis involved in protein catabolic…				KOG2100	E	serine-type peptidase activity	Amino acid transport and metabolism	PF00930,PF00326	DPPIV_N|Peptidase_S9	Dipeptidyl peptidase IV (DPP IV) N-terminal region|Prolyl oligopeptidase family	IPR029058,IPR002471,IPR001375,IPR002469	Homologous_superfamily|Active_site|Domain|Domain	Alpha/Beta hydrolase fold|Peptidase S9, serine active site|Peptidase S9, prolyl oligopeptidase, catalytic domain|Dipeptidylpeptidase IV, N-terminal domain	WP5078	T cell modulation in pancreatic cancer
P22894	MMP8	Neutrophil collagenase	23	8	12	8	467	53.4	6.87	34.14	180.6	164.8	81.8	431.5	69.2	93.8	56	58.3	56	64.6	53.7	45.7	41.5	50.8	51.6	0.0475669	0.089137	1.5446	2.91724	Neutrophil collagenase	4317	MMP8	GO:0030574,GO:0035987,GO:0022617,GO:0030198,GO:0010629,GO:0032693,GO:0043388,GO:0010628,GO:0032755,GO:0046330,GO:0043410,GO:1903980,GO:0150078,GO:1901224,GO:0045429,GO:1903428,GO:0032760,GO:0006508,GO:1903978,GO:0150077,GO:0062023,GO:0005576,GO:0005615,GO:0035580,GO:1904724,GO:0004175,GO:0004222,GO:0008233,GO:0004252,GO:0008270	collagen catabolic process|endodermal cell differentiation|extracellular matrix disassembly|extracellular matrix organization|negative regulation of gene expression|negative regulation of interleukin-10 production|positive regulation of DNA binding|positive regulation of gene expression|positive regulation of interleukin-6 production|positive regulation of JNK cascade|positive regulation of MAPK …				KOG1565	M	metalloendopeptidase activity	Cell wall/membrane/envelope biogenesis	PF00045,PF00413,PF01471	Hemopexin|Peptidase_M10|PG_binding_1	Hemopexin|Matrixin|Putative peptidoglycan binding domain	IPR000585,IPR036375,IPR018487,IPR018486,IPR033739,IPR024079,IPR001818,IPR021190,IPR021158,IPR006026,IPR002477,IPR036365	Domain|Homologous_superfamily|Repeat|Conserved_site|Domain|Homologous_superfamily|Domain|Family|Binding_site|Domain|Domain|Homologous_superfamily	Hemopexin-like domain|Hemopexin-like domain superfamily|Hemopexin-like repeats|Hemopexin, conserved site|Peptidase M10A, catalytic domain|Metallopeptidase, catalytic domain superfamily|Peptidase M10, metallopeptidase|Peptidase M10A|Peptidase M10A, cysteine switch, zinc binding site|Peptidase, metallopeptidase|Peptidoglycan binding-like|PGBD-like superfamily	WP129,WP4564,WP4565,WP4754,WP5283	Matrix metalloproteinases|Neural crest cell migration during development|Neural crest cell migration in cancer|IL-18 signaling pathway|Chronic hyperglycemia impairment of neuron function
P32320	CDA	Cytidine deaminase	60	5	9	5	146	16.2	6.92	40.77	361.8	132.3	114.1	232.7	61.9	140.4	65.4	50.4	53.4	54.1	43.6	40.8	43.2	57.8	48.2	0.0118957	0.0302262	1.6943	3.2362	Cytidine deaminase	978	CDA	GO:0007166,GO:0071217,GO:0009972,GO:0019858,GO:0030308,GO:0045980,GO:0008655,GO:0046898,GO:0044206,GO:0005829,GO:0005576,GO:1904813,GO:0034774,GO:1904724,GO:0004126,GO:0047844,GO:0042802,GO:0001882,GO:0042803,GO:0008270	cell surface receptor signaling pathway|cellular response to external biotic stimulus|cytidine deamination|cytosine metabolic process|negative regulation of cell growth|negative regulation of nucleotide metabolic process|pyrimidine-containing compound salvage|response to cycloheximide|UMP salvage|cytosol|extracellular region|ficolin-1-rich granule lumen|secretory granule lumen|tertiary granule lu…	hsa00240,hsa00983	Pyrimidine metabolism|Drug metabolism - other enzymes	K01489	KOG0833	F	cytidine deaminase activity	Nucleotide transport and metabolism	PF00383	dCMP_cyt_deam_1	Cytidine and deoxycytidylate deaminase zinc-binding region	IPR016192,IPR002125,IPR006262,IPR016193	Binding_site|Domain|Family|Homologous_superfamily	APOBEC/CMP deaminase, zinc-binding|Cytidine and deoxycytidylate deaminase domain|Cytidine deaminase, homotetrameric|Cytidine deaminase-like	WP1601,WP4022	Fluoropyrimidine activity|Pyrimidine metabolism
P10619	CTSA	Lysosomal protective protein	14	7	12	7	480	54.4	6.61	35.34	167.8	117.7	140.8	159.5	98	163.4	146.7	66	64	60.6	63.6	59.2	65.3	62.9	64.7	9.4205e-07	6.27901e-05	1.16575	2.2435	Lysosomal protective protein	5476	CTSA	GO:0006886,GO:1904715,GO:0006508,GO:1904714,GO:0031647,GO:0035578,GO:0005783,GO:0070062,GO:0005576,GO:0043231,GO:0043202,GO:0005764,GO:0016020,GO:0004180,GO:0008047,GO:0004185	intracellular protein transport|negative regulation of chaperone-mediated autophagy|proteolysis|regulation of chaperone-mediated autophagy|regulation of protein stability|azurophil granule lumen|endoplasmic reticulum|extracellular exosome|extracellular region|intracellular membrane-bounded organelle|lysosomal lumen|lysosome|membrane|carboxypeptidase activity|enzyme activator activity|serine-type …	hsa04142,hsa04614	Lysosome|Renin-angiotensin system	K13289	KOG1282	E	serine-type carboxypeptidase activity	Amino acid transport and metabolism	PF00450	Peptidase_S10	Serine carboxypeptidase	IPR029058,IPR001563,IPR033124,IPR018202	Homologous_superfamily|Family|Active_site|Active_site	Alpha/Beta hydrolase fold|Peptidase S10, serine carboxypeptidase|Serine carboxypeptidases, histidine active site|Serine carboxypeptidase, serine active site	WP4352	Ciliary landscape
Q03405	PLAUR	Urokinase plasminogen activator surface receptor	28	7	9	7	335	37	6.65	37.91	348.8	112.8	181.8	115.1	72.2	99.5	83.5	63.5	61	65.6	67	55	57	58.7	58.6	0.0280735	0.0589394	1.25206	2.38181	Urokinase plasminogen activator surface receptor	5329	PLAUR	GO:0007596,GO:0006935,GO:0043066,GO:2001268,GO:2001243,GO:0043388,GO:0045742,GO:0034112,GO:0001934,GO:0090200,GO:0030155,GO:0051917,GO:0010755,GO:0030162,GO:0007165,GO:0038195,GO:0042995,GO:0009986,GO:0005788,GO:0005789,GO:0005576,GO:0019898,GO:0005925,GO:0016020,GO:0005886,GO:0098637,GO:1905370,GO:0035579,GO:0019899,GO:0019904,GO:0038023,GO:0005102,GO:0030377	blood coagulation|chemotaxis|negative regulation of apoptotic process|negative regulation of cysteine-type endopeptidase activity involved in apoptotic signaling pathway|negative regulation of intrinsic apoptotic signaling pathway|positive regulation of DNA binding|positive regulation of epidermal growth factor receptor signaling pathway|positive regulation of homotypic cell-cell adhesion|positiv…	hsa04610,hsa05205	Complement and coagulation cascades|Proteoglycans in cancer	K03985	ENOG502S36D	S	urokinase plasminogen activator receptor activity	Function unknown	PF00021	UPAR_LY6	u-PAR/Ly-6 domain	IPR018363,IPR016054,IPR045860	Conserved_site|Domain|Homologous_superfamily	CD59 antigen, conserved site|Ly-6 antigen/uPA receptor-like|Snake toxin-like superfamily	WP2572,WP2806,WP3888,WP558	Primary focal segmental glomerulosclerosis (FSGS)|Complement system|VEGFA-VEGFR2 signaling|Complement and coagulation cascades
P50281	MMP14	Matrix metalloproteinase-14	17	9	11	9	582	65.9	7.77	29.74	134.4	131.8	212.9	136.2	107.5	119	136.5	60	66.2	60.6	63.7	62.6	80.4	65.4	62.7	3.73368e-05	0.000475687	1.09998	2.14351	Matrix metalloproteinase-14	4323	MMP14	GO:0001525,GO:0043615,GO:0048754,GO:0048870,GO:0035988,GO:0030574,GO:0097094,GO:0048701,GO:0001958,GO:0035987,GO:0001935,GO:0022617,GO:0030198,GO:0060322,GO:0030324,GO:0008584,GO:0051895,GO:0045746,GO:0001541,GO:0045579,GO:0030307,GO:0030335,GO:1905523,GO:0010831,GO:0010954,GO:0016485,GO:0006508,GO:1903076,GO:0043627,GO:0001666,GO:0009612,GO:1990834,GO:0014070,GO:0006979,GO:0001501,GO:0048771,GO:…	angiogenesis|astrocyte cell migration|branching morphogenesis of an epithelial tube|cell motility|chondrocyte proliferation|collagen catabolic process|craniofacial suture morphogenesis|embryonic cranial skeleton morphogenesis|endochondral ossification|endodermal cell differentiation|endothelial cell proliferation|extracellular matrix disassembly|extracellular matrix organization|head development|…	hsa04668,hsa04912,hsa04928	TNF signaling pathway|GnRH signaling pathway|Parathyroid hormone synthesis, secretion and action	K07763	KOG1565	M	metalloendopeptidase activity	Cell wall/membrane/envelope biogenesis	PF11857,PF00045,PF00413,PF01471	DUF3377|Hemopexin|Peptidase_M10|PG_binding_1	Domain of unknown function (DUF3377)|Hemopexin|Matrixin|Putative peptidoglycan binding domain	IPR000585,IPR036375,IPR018487,IPR018486,IPR033739,IPR024079,IPR001818,IPR021190,IPR021805,IPR021158,IPR006026,IPR002477,IPR036365,IPR036366	Domain|Homologous_superfamily|Repeat|Conserved_site|Domain|Homologous_superfamily|Domain|Family|Domain|Binding_site|Domain|Domain|Homologous_superfamily|Homologous_superfamily	Hemopexin-like domain|Hemopexin-like domain superfamily|Hemopexin-like repeats|Hemopexin, conserved site|Peptidase M10A, catalytic domain|Metallopeptidase, catalytic domain superfamily|Peptidase M10, metallopeptidase|Peptidase M10A|Peptidase M10A, matrix metallopeptidase, C-terminal|Peptidase M10A, cysteine switch, zinc binding site|Peptidase, metallopeptidase|Peptidoglycan binding-like|PGBD-like…	WP129,WP2324,WP3888,WP4754,WP5087,WP5283	Matrix metalloproteinases|AGE/RAGE pathway|VEGFA-VEGFR2 signaling|IL-18 signaling pathway|Malignant pleural mesothelioma|Chronic hyperglycemia impairment of neuron function
Q8N3Y7	SDR16C5	Epidermal retinol dehydrogenase 2	31	8	9	8	309	34.1	8.46	27.74	162.8	102.2	356.8	79.1	74.3	94.4	133.2	83.8	65.2	57.2	43.9	55.8	45.9	70.9	74.4	0.0386889	0.0755174	1.20507	2.30549	Epidermal retinol dehydrogenase 2	195814	SDR16C5	GO:0043616,GO:0035067,GO:0000122,GO:0031065,GO:0042574,GO:0042572,GO:0005789,GO:0005811,GO:0005634,GO:0017053,GO:0140297,GO:0004745,GO:0016616,GO:0061629,GO:0003714	keratinocyte proliferation|negative regulation of histone acetylation|negative regulation of transcription by RNA polymerase II|positive regulation of histone deacetylation|retinal metabolic process|retinol metabolic process|endoplasmic reticulum membrane|lipid droplet|nucleus|transcription repressor complex|DNA-binding transcription factor binding|NAD-retinol dehydrogenase activity|oxidoreductas…	hsa00830	Retinol metabolism	K15734	KOG1201	IQ	NADP-retinol dehydrogenase activity	Lipid transport and metabolism|Secondary metabolites biosynthesis, transport and catabolism	PF00106	adh_short	short chain dehydrogenase	IPR036291,IPR002347	Homologous_superfamily|Family	NAD(P)-binding domain superfamily|Short-chain dehydrogenase/reductase SDR	WP5188,WP716	Retinol metabolism|Vitamin A and carotenoid metabolism
P11169	SLC2A3	Solute carrier family 2, facilitated glucose transporter member 3	15	7	11	7	496	53.9	7.2	41.88	397.1	109.5	176.1	166.3	63.9	120.7	64.4	51.2	60.1	50.6	58.1	48.1	41.5	48.7	43.6	0.0204237	0.0460059	1.64261	3.12231	Solute carrier family 2, facilitated glucose transporter member 3	6515	SLC2A3	GO:0005975,GO:0070837,GO:0015757,GO:0046323,GO:0098708,GO:1904659,GO:0019852,GO:0015749,GO:0150104,GO:0042995,GO:0070062,GO:0101003,GO:0016020,GO:0043204,GO:0005886,GO:0030667,GO:0035579,GO:0070821,GO:0055056,GO:0033300,GO:0005354,GO:0005536,GO:0005355,GO:0015149	carbohydrate metabolic process|dehydroascorbic acid transport|galactose transmembrane transport|glucose import|glucose import across plasma membrane|glucose transmembrane transport|L-ascorbic acid metabolic process|monosaccharide transmembrane transport|transport across blood-brain barrier|cell projection|extracellular exosome|ficolin-1-rich granule membrane|membrane|perikaryon|plasma membrane|se…				KOG0569	U	transmembrane transporter activity	Intracellular trafficking, secretion, and vesicular transport	PF00083	Sugar_tr	Sugar (and other) transporter	IPR002945,IPR045263,IPR020846,IPR005828,IPR036259,IPR003663,IPR005829	Family|Family|Domain|Family|Homologous_superfamily|Family|Conserved_site	Glucose transporter, type 3 (GLUT3)|Glucose transporter GLUT|Major facilitator superfamily domain|Major facilitator, sugar transporter-like|MFS transporter superfamily|Sugar/inositol transporter|Sugar transporter, conserved site	WP2882,WP2884,WP3614,WP3932,WP4141,WP5083,WP5283,WP534	Nuclear receptors meta-pathway|NRF2 pathway|Photodynamic therapy-induced HIF-1 survival signaling|Focal adhesion: PI3K-Akt-mTOR-signaling pathway|PI3K/AKT/mTOR - vitamin D3 signaling|Neuroinflammation and glutamatergic signaling|Chronic hyperglycemia impairment of neuron function|Glycolysis and gluconeogenesis
Q7Z5R6	APBB1IP	Amyloid beta A4 precursor protein-binding family B member 1-interacting protein	12	7	9	6	666	73.1	5.59	30.09	218.2	128.8	101	229.4	73.1	123.4	90.3	63.7	55.3	73.6	53.2	64.5	75.9	64.5	85.1	0.00697164	0.0201113	1.04028	2.05663	Amyloid beta A4 precursor protein-binding family B member 1-interacting protein	54518	APBB1IP	GO:0045785,GO:0007165,GO:0002291,GO:0005856,GO:0005829,GO:0005925,GO:0030027,GO:0005886,GO:0042101	positive regulation of cell adhesion|signal transduction|T cell activation via T cell receptor contact with antigen bound to MHC molecule on antigen presenting cell|cytoskeleton|cytosol|focal adhesion|lamellipodium|plasma membrane|T cell receptor complex	hsa04015,hsa04611	Rap1 signaling pathway|Platelet activation	K17704	KOG3751	KLT	SH3/SH2 adaptor activity	Transcription|Replication, recombination and repair|Signal transduction mechanisms	PF00169,PF00788	PH|RA	PH domain|Ras association (RalGDS/AF-6) domain	IPR039664,IPR011993,IPR039665,IPR001849,IPR000159,IPR029071	Family|Homologous_superfamily|Domain|Domain|Domain|Homologous_superfamily	GRB/APBB1IP|PH-like domain superfamily|APBB1IP, PH domain|Pleckstrin homology domain|Ras-associating domain|Ubiquitin-like domain superfamily	WP3945	TYROBP causal network in microglia
P17213	BPI	Bactericidal permeability-increasing protein	19	8	12	8	487	53.9	9.38	36.91	114	333.9	120.1	232.4	59.1	219.6	71.8	53.2	53	46.5	47.9	36.7	32.3	42.7	36.8	0.00468047	0.014752	1.9137	3.76773	Bactericidal permeability-increasing protein	671	BPI	GO:0019731,GO:0061844,GO:0071222,GO:0050829,GO:0045087,GO:0031663,GO:0032715,GO:0032717,GO:0043031,GO:0032720,GO:0035578,GO:0010494,GO:0070062,GO:0005576,GO:0005615,GO:0016020,GO:0035580,GO:0001530	antibacterial humoral response|antimicrobial humoral immune response mediated by antimicrobial peptide|cellular response to lipopolysaccharide|defense response to Gram-negative bacterium|innate immune response|lipopolysaccharide-mediated signaling pathway|negative regulation of interleukin-6 production|negative regulation of interleukin-8 production|negative regulation of macrophage activation|ne…				KOG4160	L	lipid binding	Replication, recombination and repair	PF01273,PF02886	LBP_BPI_CETP|LBP_BPI_CETP_C	LBP / BPI / CETP family, N-terminal domain|LBP / BPI / CETP family, C-terminal domain	IPR017943,IPR030675,IPR032942,IPR001124,IPR017954,IPR017942	Homologous_superfamily|Family|Family|Domain|Conserved_site|Domain	Bactericidal permeability-increasing protein, alpha/beta domain superfamily|Lipid binding protein BPI/LBP|BPI/LBP/Plunc family|Lipid-binding serum glycoprotein, C-terminal|Lipid-binding serum glycoprotein, conserved site|Lipid-binding serum glycoprotein, N-terminal
Q9Y279	VSIG4	V-set and immunoglobulin domain-containing protein 4	22	6	9	6	399	44	6.35	32.61	172.3	222.8	106.6	150	78	152	136.8	60.4	56.4	60.6	59.5	51.5	59.5	64.8	68.7	0.000172194	0.00131683	1.27378	2.41795	V-set and immunoglobulin domain-containing protein 4	11326	VSIG4	GO:0006957,GO:0045957,GO:0032703,GO:0043031,GO:0042130,GO:0016020,GO:0032991,GO:0001851	complement activation, alternative pathway|negative regulation of complement activation, alternative pathway|negative regulation of interleukin-2 production|negative regulation of macrophage activation|negative regulation of T cell proliferation|membrane|protein-containing complex|complement component C3b binding	hsa04610	Complement and coagulation cascades	K19822	ENOG502S07Y	S	Immunoglobulin V-set domain	Function unknown	PF07686	V-set	Immunoglobulin V-set domain	IPR007110,IPR036179,IPR013783,IPR003599,IPR003598,IPR013106,IPR039939,IPR039944	Domain|Homologous_superfamily|Homologous_superfamily|Domain|Domain|Domain|Family|Domain	Immunoglobulin-like domain|Immunoglobulin-like domain superfamily|Immunoglobulin-like fold|Immunoglobulin subtype|Immunoglobulin subtype 2|Immunoglobulin V-set domain|V-set and immunoglobulin domain-containing protein 4|VSIG4, immunoglobulin variable (IgV)-like domain	WP2806	Complement system
O75718	CRTAP	Cartilage-associated protein	21	8	10	8	401	46.5	5.73	33.66	146	117.6	184.8	189.2	101.4	119.1	116.5	59.8	70.4	55.8	67.3	63.3	79.6	69.9	59.3	6.36743e-05	0.000673098	1.08404	2.11996	Cartilage-associated protein	10491	CRTAP	GO:0061077,GO:0030199,GO:1901874,GO:0018400,GO:0050821,GO:0007283,GO:0005783,GO:0005788,GO:0005615,GO:0032991	chaperone-mediated protein folding|collagen fibril organization|negative regulation of post-translational protein modification|peptidyl-proline hydroxylation to 3-hydroxy-L-proline|protein stabilization|spermatogenesis|endoplasmic reticulum|endoplasmic reticulum lumen|extracellular space|protein-containing complex				KOG4459	BDLTU	prolyl 3-hydroxylase	Chromatin structure and dynamics|Cell cycle control, cell division, chromosome partitioning|Replication, recombination and repair|Signal transduction mechanisms|Intracellular trafficking, secretion, and vesicular transport				IPR011990	Homologous_superfamily	Tetratricopeptide-like helical domain superfamily	WP4786	Type I collagen synthesis in the context of osteogenesis imperfecta
P49736	MCM2	DNA replication licensing factor MCM2	10	7	8	7	904	101.8	5.52	24.7	147.1	102.6	149.7	297.5	81.1	104.9	84.6	63.8	62.3	67.4	65.2	68.6	76.2	66.5	62.6	0.0182914	0.0422551	1.05385	2.07607	DNA replication licensing factor MCM2	4171	MCM2	GO:0006915,GO:0071353,GO:0090102,GO:0006260,GO:0006270,GO:0006268,GO:0000727,GO:1902975,GO:1905775,GO:0006334,GO:0030174,GO:0000785,GO:0000781,GO:0071162,GO:0005737,GO:0042555,GO:0005664,GO:0005654,GO:0005634,GO:0005524,GO:0016887,GO:0003677,GO:0003688,GO:0019899,GO:0004386,GO:0042393,GO:0046872,GO:0003697	apoptotic process|cellular response to interleukin-4|cochlea development|DNA replication|DNA replication initiation|DNA unwinding involved in DNA replication|double-strand break repair via break-induced replication|mitotic DNA replication initiation|negative regulation of DNA helicase activity|nucleosome assembly|regulation of DNA-templated DNA replication initiation|chromatin|chromosome, telomer…	hsa03030,hsa04110	DNA replication|Cell cycle	K02540	KOG0477	L	negative regulation of DNA helicase activity	Replication, recombination and repair	PF00493,PF12619,PF17855,PF14551,PF17207	MCM|MCM2_N|MCM_lid|MCM_N|MCM_OB	MCM P-loop domain|Mini-chromosome maintenance protein 2|MCM AAA-lid domain|MCM N-terminal domain|MCM OB domain	IPR031327,IPR008045,IPR018525,IPR001208,IPR041562,IPR027925,IPR033762,IPR012340,IPR027417	Family|Family|Conserved_site|Domain|Domain|Domain|Domain|Homologous_superfamily|Homologous_superfamily	Mini-chromosome maintenance protein|DNA replication licensing factor Mcm2|Mini-chromosome maintenance, conserved site|MCM domain|MCM, AAA-lid domain|MCM N-terminal domain|MCM OB domain|Nucleic acid-binding, OB-fold|P-loop containing nucleoside triphosphate hydrolase	WP179,WP4016,WP4352,WP45,WP466	Cell cycle|DNA IR-damage and cellular response via ATR|Ciliary landscape|G1 to S cell cycle control|DNA replication
Q9UBR2	CTSZ	Cathepsin Z	26	8	16	8	303	33.8	7.11	41.72	94.4	100.9	83.3	154.1	98.8	264.2	173.7	77.6	54.8	59.5	56.4	58.3	71.6	73.9	78.6	0.00814397	0.0227672	1.06184	2.08759	Cathepsin Z	1522	CTSZ	GO:0002003,GO:0060441,GO:0010757,GO:0032091,GO:0006508,GO:0051603,GO:1901214,GO:0005938,GO:0062023,GO:0030134,GO:0031410,GO:0005783,GO:0005788,GO:0033116,GO:0070062,GO:0005576,GO:0005615,GO:1904813,GO:0043231,GO:0005764,GO:0005886,GO:0035580,GO:0004180,GO:0004197,GO:0008234	angiotensin maturation|epithelial tube branching involved in lung morphogenesis|negative regulation of plasminogen activation|negative regulation of protein binding|proteolysis|proteolysis involved in protein catabolic process|regulation of neuron death|cell cortex|collagen-containing extracellular matrix|COPII-coated ER to Golgi transport vesicle|cytoplasmic vesicle|endoplasmic reticulum|endopla…	hsa04142,hsa04210	Lysosome|Apoptosis	K08568	KOG1543	O	cysteine-type peptidase activity	Posttranslational modification, protein turnover, chaperones	PF00112	Peptidase_C1	Papain family cysteine protease	IPR033157,IPR038765,IPR025661,IPR000668	Family|Homologous_superfamily|Active_site|Domain	Cathepsin Z|Papain-like cysteine peptidase superfamily|Cysteine peptidase, asparagine active site|Peptidase C1A, papain C-terminal	WP5115	Network map of SARS-CoV-2 signaling pathway
P06280	GLA	Alpha-galactosidase A	16	6	7	6	429	48.7	5.6	23.11	117	138	102.3	154.8	97.8	183.8	177.7	73.2	65.9	62	64.3	65.6	69.1	60	68.5	5.36761e-05	0.000594191	1.07053	2.10021	Alpha-galactosidase A	2717	GLA	GO:0016139,GO:0046479,GO:0046477,GO:0045019,GO:0051001,GO:0009311,GO:0035578,GO:0005737,GO:0070062,GO:0005576,GO:0005794,GO:0043202,GO:0005764,GO:0004557,GO:0003824,GO:0016936,GO:0017041,GO:0016787,GO:0042803,GO:0052692,GO:0005102	glycoside catabolic process|glycosphingolipid catabolic process|glycosylceramide catabolic process|negative regulation of nitric oxide biosynthetic process|negative regulation of nitric-oxide synthase activity|oligosaccharide metabolic process|azurophil granule lumen|cytoplasm|extracellular exosome|extracellular region|Golgi apparatus|lysosomal lumen|lysosome|alpha-galactosidase activity|catalyti…	hsa00052,hsa00561,hsa00600,hsa00603,hsa04142	Galactose metabolism|Glycerolipid metabolism|Sphingolipid metabolism|Glycosphingolipid biosynthesis - globo and isoglobo series|Lysosome	K01189	KOG2366	G	alpha-galactosidase activity	Carbohydrate transport and metabolism	PF16499,PF17450	Melibiase_2|Melibiase_2_C	Alpha galactosidase A|Alpha galactosidase A C-terminal beta sandwich domain	IPR013785,IPR002241,IPR000111,IPR013780,IPR017853,IPR035373	Homologous_superfamily|Family|Conserved_site|Homologous_superfamily|Homologous_superfamily|Domain	Aldolase-type TIM barrel|Glycoside hydrolase, family 27|Glycoside hydrolase family 27/36, conserved site|Glycosyl hydrolase, all-beta|Glycoside hydrolase superfamily|Alpha galactosidase A, C-terminal beta-sandwich domain	WP4153,WP4352,WP5292	Degradation pathway of sphingolipids, including diseases|Ciliary landscape|Glycosphingolipid metabolism
P26572	MGAT1	Alpha-1,3-mannosyl-glycoprotein 2-beta-N-acetylglucosaminyltransferase	20	9	10	9	445	50.8	9.16	31.42	148.5	89.2	122.1	146.5	90.2	156.6	207.2	63.9	73	63.4	59.3	66	76.6	64.7	72.7	0.000382224	0.00233164	1.02424	2.03389	Alpha-1,3-mannosyl-glycoprotein 2-beta-N-acetylglucosaminyltransferase	4245	MGAT1	GO:0001701,GO:0006486,GO:0006487,GO:0018279,GO:0006049,GO:0019082,GO:0033116,GO:0070062,GO:1903561,GO:0005794,GO:0000139,GO:0016020,GO:0048471,GO:0008375,GO:0003827,GO:0030145	in utero embryonic development|protein glycosylation|protein N-linked glycosylation|protein N-linked glycosylation via asparagine|UDP-N-acetylglucosamine catabolic process|viral protein processing|endoplasmic reticulum-Golgi intermediate compartment membrane|extracellular exosome|extracellular vesicle|Golgi apparatus|Golgi membrane|membrane|perinuclear region of cytoplasm|acetylglucosaminyltransf…	hsa00510,hsa00513	N-Glycan biosynthesis|Various types of N-glycan biosynthesis	K00726	KOG1413	O	alpha-1,3-mannosylglycoprotein 2-beta-N-acetylglucosaminyltransferase activity	Posttranslational modification, protein turnover, chaperones	PF03071	GNT-I	GNT-I family	IPR004139,IPR029044	Family|Homologous_superfamily	Glycosyl transferase, family 13|Nucleotide-diphospho-sugar transferases
Q6P4A8	PLBD1	Phospholipase B-like 1	10	6	12	6	553	63.2	9.06	38.8	125.2	148.5	91.1	218.9	86	191.6	104.8	68.7	53.3	52.6	48.3	71.4	63.6	84.4	91.7	0.00235939	0.00874687	1.04798	2.06763	Phospholipase B-like 1	79887	PLBD1	GO:0009395,GO:0005829,GO:0005576,GO:0005615,GO:0005764,GO:0004620	phospholipid catabolic process|cytosol|extracellular region|extracellular space|lysosome|phospholipase activity				KOG3774	I	phosphatidylethanolamine catabolic process	Lipid transport and metabolism	PF04916	Phospholip_B	Phospholipase B	IPR007000,IPR043040,IPR043041,IPR043042	Family|Homologous_superfamily|Homologous_superfamily|Homologous_superfamily	Phospholipase B-like|Phospholipase B-like, domain 1|Phospholipase B-like, domain 2|Phospholipase B-like, domain 3
P29508	SERPINB3	Serpin B3	26	9	9	9	390	44.5	6.81	21.97	79.6	393	93.1	84	65.4	197.9	165.4	72.6	56.5	49.4	63.6	44.9	51.7	41.6	41.1	0.0283482	0.0593588	1.54828	2.92467	Serpin B3	6317	SERPINB3	GO:0035425,GO:0043086,GO:0010951,GO:0043508,GO:0010466,GO:0045861,GO:0038001,GO:0030335,GO:0008284,GO:0010950,GO:0010718,GO:0035578,GO:0005737,GO:0031410,GO:0070062,GO:0005576,GO:0005615,GO:0005634,GO:0031982,GO:0004869,GO:0002020,GO:0004867,GO:0001618	autocrine signaling|negative regulation of catalytic activity|negative regulation of endopeptidase activity|negative regulation of JUN kinase activity|negative regulation of peptidase activity|negative regulation of proteolysis|paracrine signaling|positive regulation of cell migration|positive regulation of cell population proliferation|positive regulation of endopeptidase activity|positive regul…	hsa05146	Amoebiasis	K13963	KOG2392	O	serine-type endopeptidase inhibitor activity	Posttranslational modification, protein turnover, chaperones	PF00079	Serpin	Serpin (serine protease inhibitor)	IPR023795,IPR023796,IPR000215,IPR036186,IPR042178,IPR042185	Conserved_site|Domain|Family|Homologous_superfamily|Homologous_superfamily|Homologous_superfamily	Serpin, conserved site|Serpin domain|Serpin family|Serpin superfamily|Serpin superfamily, domain 1|Serpin superfamily, domain 2
P80511	S100A12	Protein S100-A12	47	5	22	5	92	10.6	6.25	55.71	231.4	153.4	146.7	404.2	56.3	140.5	47.2	39.2	47.9	50.8	41.5	31.3	29.9	46.1	33.6	0.0101419	0.0268585	2.07357	4.20927	Protein S100-A12	6283	S100A12	GO:0061844,GO:0042742,GO:0050832,GO:0006954,GO:0045087,GO:0031640,GO:0045576,GO:0002548,GO:0030593,GO:0043123,GO:0050729,GO:0043406,GO:0051092,GO:0006805,GO:0005737,GO:0005856,GO:0005829,GO:0005576,GO:0005615,GO:0005634,GO:0005886,GO:0034774,GO:0005509,GO:0048306,GO:0005507,GO:0042802,GO:0050786,GO:0008270	antimicrobial humoral immune response mediated by antimicrobial peptide|defense response to bacterium|defense response to fungus|inflammatory response|innate immune response|killing of cells of another organism|mast cell activation|monocyte chemotaxis|neutrophil chemotaxis|positive regulation of I-kappaB kinase/NF-kappaB signaling|positive regulation of inflammatory response|positive regulation o…				ENOG502SA01	S	neutrophil aggregation	Function unknown	PF01023	S_100	S-100/ICaBP type calcium binding domain	IPR011992,IPR002048,IPR001751,IPR013787	Homologous_superfamily|Domain|Conserved_site|Domain	EF-hand domain pair|EF-hand domain|S100/Calcium binding protein 7/8-like, conserved site|S100/CaBP-9k-type, calcium binding, subdomain
Q8N6Q3	CD177	CD177 antigen	18	5	7	5	437	46.3	6.29	22.93	272.9	136.6	149.2	276.9	61.5	129	81	56.5	43.2	47	41.1	40.7	57.6	54.4	52.4	0.00317404	0.0108814	1.6872	3.2203	CD177 antigen	57126	CD177	GO:0007155,GO:0098742,GO:0045217,GO:0045087,GO:0007159,GO:0072672,GO:1990266,GO:0043315,GO:0032930,GO:0034394,GO:0030100,GO:2001044,GO:0070062,GO:0030027,GO:0005886,GO:0044853,GO:0030667,GO:0035579,GO:0070821,GO:0048306,GO:0005178,GO:0002020	cell adhesion|cell-cell adhesion via plasma-membrane adhesion molecules|cell-cell junction maintenance|innate immune response|leukocyte cell-cell adhesion|neutrophil extravasation|neutrophil migration|positive regulation of neutrophil degranulation|positive regulation of superoxide anion generation|protein localization to cell surface|regulation of endocytosis|regulation of integrin-mediated sign…				ENOG502ST5V	S	positive regulation of neutrophil activation	Function unknown	PF00021	UPAR_LY6	u-PAR/Ly-6 domain	IPR016054,IPR045860	Domain|Homologous_superfamily	Ly-6 antigen/uPA receptor-like|Snake toxin-like superfamily
P14555	PLA2G2A	Phospholipase A2, membrane associated	41	7	16	7	144	16.1	9.23	53.09	39.1	101.1	90.9	45.1	146.7	261.5	471.9	46.6	66.1	25.4	37.5	23.8	72.8	35.2	36.3	0.0440574	0.0836496	1.94294	3.84488	Phospholipase A2, membrane associated	5320	PLA2G2A	GO:0050482,GO:0019835,GO:0050830,GO:0006954,GO:0036335,GO:0016042,GO:0034374,GO:0046473,GO:0046470,GO:0046337,GO:0006644,GO:0070374,GO:0050729,GO:0010744,GO:1902563,GO:0005783,GO:0005789,GO:0070062,GO:0005576,GO:0005615,GO:0005741,GO:0048471,GO:0005886,GO:0030141,GO:0005509,GO:0047498,GO:0004623,GO:0005543	arachidonic acid secretion|cytolysis|defense response to Gram-positive bacterium|inflammatory response|intestinal stem cell homeostasis|lipid catabolic process|low-density lipoprotein particle remodeling|phosphatidic acid metabolic process|phosphatidylcholine metabolic process|phosphatidylethanolamine metabolic process|phospholipid metabolic process|positive regulation of ERK1 and ERK2 cascade|po…	hsa00564,hsa00565,hsa00590,hsa00591,hsa00592,hsa04014,hsa04270,hsa04972,hsa04975	Glycerophospholipid metabolism|Ether lipid metabolism|Arachidonic acid metabolism|Linoleic acid metabolism|alpha-Linolenic acid metabolism|Ras signaling pathway|Vascular smooth muscle contraction|Pancreatic secretion|Fat digestion and absorption	K01047	KOG4087	I	arachidonic acid secretion	Lipid transport and metabolism	PF00068	Phospholip_A2_1	Phospholipase A2	IPR001211,IPR033112,IPR016090,IPR036444,IPR033113	Family|Active_site|Domain|Homologous_superfamily|Active_site	Phospholipase A2|Phospholipase A2, aspartic acid active site|Phospholipase A2 domain|Phospholipase A2 domain superfamily|Phospholipase A2, histidine active site	WP1544,WP2431,WP2533,WP2795,WP4223	MicroRNAs in cardiomyocyte hypertrophy|Spinal cord injury|Glycerophospholipid biosynthetic pathway|Cardiac hypertrophic response|Ras signaling
Q99541	PLIN2	Perilipin-2	17	6	7	6	437	48	6.8	22.46	334.1	239.5	179.4	94.2	55.6	92.8	79.5	52.6	59	49	56.3	49.4	57.4	53.8	47.1	0.015377	0.0368613	1.53294	2.89375	Perilipin-2	123	PLIN2	GO:0042149,GO:1905691,GO:0019915,GO:0015909,GO:0010890,GO:0014070,GO:0009410,GO:0005829,GO:0005783,GO:0005576,GO:0005811,GO:0005634,GO:0005886	cellular response to glucose starvation|lipid droplet disassembly|lipid storage|long-chain fatty acid transport|positive regulation of sequestering of triglyceride|response to organic cyclic compound|response to xenobiotic stimulus|cytosol|endoplasmic reticulum|extracellular region|lipid droplet|nucleus|plasma membrane	hsa03320	PPAR signaling pathway	K17284	ENOG502QRYF	S	lipid storage	Function unknown	PF03036	Perilipin	Perilipin family	IPR004279	Family	Perilipin	WP236	Adipogenesis
P35442	THBS2	Thrombospondin-2	7	7	9	5	1172	129.9	4.83	28.92	130	174	191.3	130.4	93.5	130.2	179	52.7	77.8	50.1	59	48.9	78.2	55.8	49	1.57208e-05	0.000273474	1.31772	2.49271	Thrombospondin-2	7058	THBS2	GO:0007155,GO:0016525,GO:0051965,GO:0005604,GO:0062023,GO:0005576,GO:0031091,GO:0005509,GO:0008201	cell adhesion|negative regulation of angiogenesis|positive regulation of synapse assembly|basement membrane|collagen-containing extracellular matrix|extracellular region|platelet alpha granule|calcium ion binding|heparin binding	hsa04151,hsa04512,hsa04145,hsa04510,hsa05165,hsa05144	PI3K-Akt signaling pathway|ECM-receptor interaction|Phagosome|Focal adhesion|Human papillomavirus infection|Malaria	K04659	ENOG502QRK8	O	heparin binding	Posttranslational modification, protein turnover, chaperones	PF12947,PF07645,PF00090,PF02412,PF05735,PF00093	EGF_3|EGF_CA|TSP_1|TSP_3|TSP_C|VWC	EGF domain|Calcium-binding EGF domain|Thrombospondin type 1 domain|Thrombospondin type 3 repeat|Thrombospondin C-terminal region|von Willebrand factor type C domain	IPR013320,IPR001881,IPR000742,IPR024731,IPR001791,IPR003367,IPR017897,IPR008859,IPR000884,IPR036383,IPR028974,IPR001007	Homologous_superfamily|Domain|Domain|Domain|Domain|Repeat|Repeat|Domain|Repeat|Homologous_superfamily|Homologous_superfamily|Domain	Concanavalin A-like lectin/glucanase domain superfamily|EGF-like calcium-binding domain|EGF-like domain|EGF domain|Laminin G domain|Thrombospondin, type 3-like repeat|Thrombospondin, type 3 repeat|Thrombospondin, C-terminal|Thrombospondin type-1 (TSP1) repeat|Thrombospondin type-1 (TSP1) repeat superfamily|TSP type-3 repeat|VWFC domain	WP2911,WP306,WP3932,WP3967,WP4172	miRNA targets in ECM and membrane receptors|Focal adhesion|Focal adhesion: PI3K-Akt-mTOR-signaling pathway|miR-509-3p alteration of YAP1/ECM axis|PI3K-Akt signaling pathway
P43307	SSR1	Translocon-associated protein subunit alpha	18	3	6	3	286	32.2	4.49	26.69	154.1	101	191.4	250.6	99.9	107.1	102.9	61	62.8	78.9	56.8	57.7	43.4	48.5	83.9	0.00192748	0.00753384	1.22305	2.3344	Translocon-associated protein subunit alpha	6745	SSR1	GO:0006613,GO:0008284,GO:0005783,GO:0005789,GO:0016020	cotranslational protein targeting to membrane|positive regulation of cell population proliferation|endoplasmic reticulum|endoplasmic reticulum membrane|membrane	hsa04141	Protein processing in endoplasmic reticulum	K13249	KOG1631	S	cotranslational protein targeting to membrane	Function unknown	PF03896	TRAP_alpha	Translocon-associated protein (TRAP), alpha subunit	IPR005595	Family	Translocon-associated protein (TRAP), alpha subunit
O95498	VNN2	Pantetheine hydrolase VNN2	13	5	6	5	520	58.5	6.52	22.36	349.9	114.8	130.5	205.9	76.1	190.7	87.5	52.6	42.2	34	42.1	37.2	44.8	49.7	41.9	0.00297172	0.0103504	1.93846	3.83297	Pantetheine hydrolase VNN2	8875	VNN2	GO:0015939,GO:0005576,GO:0005886,GO:0017159	pantothenate metabolic process|extracellular region|plasma membrane|pantetheine hydrolase activity	hsa00770	Pantothenate and CoA biosynthesis	K08069	KOG0806	DU	hydrolase activity, acting on carbon-nitrogen (but not peptide) bonds, in linear amides	Cell cycle control, cell division, chromosome partitioning|Intracellular trafficking, secretion, and vesicular transport	PF00795,PF19018	CN_hydrolase|Vanin_C	Carbon-nitrogen hydrolase|Vanin C-terminal domain	IPR012101,IPR040154,IPR003010,IPR036526,IPR043957	Family|Family|Domain|Homologous_superfamily|Domain	Biotinidase-like, eukaryotic|Biotinidase/VNN family|Carbon-nitrogen hydrolase|Carbon-nitrogen hydrolase superfamily|Vanin, C-terminal
P01033	TIMP1	Metalloproteinase inhibitor 1	32	5	7	5	207	23.2	8.1	25.82	244.2	135.5	276.7	122.9	116.2	100.6	103.9	49.9	56.1	45.8	49.1	43.7	61.4	48.3	45.7	0.00102478	0.00476423	1.65208	3.14286	Metalloproteinase inhibitor 1	7076	TIMP1	GO:0007568,GO:0051216,GO:0001775,GO:0071492,GO:0002248,GO:0043066,GO:0043086,GO:0010951,GO:0051045,GO:1905049,GO:1901164,GO:0008284,GO:2001044,GO:0034097,GO:0009725,GO:0010033,GO:0043434,GO:0005604,GO:0005788,GO:0070062,GO:0031012,GO:0005576,GO:0005615,GO:0031093,GO:0005125,GO:0008083,GO:0008191,GO:0030414,GO:0002020,GO:0008270	aging|cartilage development|cell activation|cellular response to UV-A|connective tissue replacement involved in inflammatory response wound healing|negative regulation of apoptotic process|negative regulation of catalytic activity|negative regulation of endopeptidase activity|negative regulation of membrane protein ectodomain proteolysis|negative regulation of metallopeptidase activity|negative r…	hsa04066	HIF-1 signaling pathway	K16451	KOG4745	O	metalloendopeptidase inhibitor activity	Posttranslational modification, protein turnover, chaperones	PF00965	TIMP	Tissue inhibitor of metalloproteinase	IPR001134,IPR001820,IPR008993,IPR027465,IPR030490	Domain|Family|Homologous_superfamily|Homologous_superfamily|Conserved_site	Netrin domain|Protease inhibitor I35 (TIMP)|Tissue inhibitor of metalloproteinases-like, OB-fold|Proteinase inhibitor I35b (TIMP), C-terminal|Tissue inhibitor of metalloproteinase, conserved site	WP129,WP2814,WP2865,WP3624,WP364,WP4754,WP5055	Matrix metalloproteinases|Mammary gland development pathway - Puberty (Stage 2 of 4)|IL1 and megakaryocytes in obesity|Lung fibrosis|IL6 signaling pathway|IL-18 signaling pathway|Burn wound healing
Q6ZUJ8	PIK3AP1	Phosphoinositide 3-kinase adapter protein 1	8	5	6	5	805	90.3	5.4	21.68	340.1	108.3	129.9	227.5	71.5	128	87.3	48.4	48.8	55.1	48.6	47.3	53.2	53.8	52.2	0.00792147	0.0222433	1.61589	3.06501	Phosphoinositide 3-kinase adapter protein 1	118788	PIK3AP1	GO:0014068,GO:0050727,GO:0034134,GO:0034142,GO:0034154,GO:0034162,GO:0005829,GO:0016020,GO:0005886,GO:0042802,GO:0036312,GO:0005102	positive regulation of phosphatidylinositol 3-kinase signaling|regulation of inflammatory response|toll-like receptor 2 signaling pathway|toll-like receptor 4 signaling pathway|toll-like receptor 7 signaling pathway|toll-like receptor 9 signaling pathway|cytosol|membrane|plasma membrane|identical protein binding|phosphatidylinositol 3-kinase regulatory subunit binding|signaling receptor binding	hsa04151,hsa04662	PI3K-Akt signaling pathway|B cell receptor signaling pathway	K12230	ENOG502QS94	S	toll-like receptor 7 signaling pathway	Function unknown	PF14545,PF18567	DBB|TIR_3	Dof, BCAP, and BANK (DBB) motif,|Toll/interleukin-1 receptor domain	IPR017893,IPR041340,IPR000157,IPR035897	Domain|Domain|Domain|Homologous_superfamily	DBB domain|PIK3AP1, Toll/interleukin-1 receptor domain|Toll/interleukin-1 receptor homology (TIR) domain|Toll/interleukin-1 receptor homology (TIR) domain superfamily	WP23,WP4172	B cell receptor signaling pathway|PI3K-Akt signaling pathway
P07148	FABP1	Fatty acid-binding protein, liver	57	5	6	5	127	14.2	7.18	19.38	73.3	87.3	165.8	280	101	97.6	325.1	73.4	63.3	44.6	46.2	30.4	47.6	32.7	31.9	0.00719105	0.020557	1.80311	3.48971	Fatty acid-binding protein, liver	2168	FABP1	GO:0070301,GO:0071456,GO:0015908,GO:0050892,GO:0043066,GO:0043154,GO:0032000,GO:0051345,GO:0045179,GO:0005829,GO:0070062,GO:0005654,GO:0005634,GO:0005782,GO:0032991,GO:0016209,GO:0032052,GO:0003682,GO:0005504,GO:1901363,GO:0005324,GO:0070538,GO:0005543	cellular response to hydrogen peroxide|cellular response to hypoxia|fatty acid transport|intestinal absorption|negative regulation of apoptotic process|negative regulation of cysteine-type endopeptidase activity involved in apoptotic process|positive regulation of fatty acid beta-oxidation|positive regulation of hydrolase activity|apical cortex|cytosol|extracellular exosome|nucleoplasm|nucleus|pe…	hsa03320,hsa04975,hsa04936	PPAR signaling pathway|Fat digestion and absorption|Alcoholic liver disease	K08750	KOG4015	H	lipid binding	Coenzyme transport and metabolism				IPR012674,IPR000463,IPR031259	Homologous_superfamily|Domain|Family	Calycin|Cytosolic fatty-acid binding|Intracellular lipid binding protein	WP2878,WP2882,WP3942,WP5061	PPAR-alpha pathway|Nuclear receptors meta-pathway|PPAR signaling pathway|Fatty acid transporters
P36222	CHI3L1	Chitinase-3-like protein 1	20	7	9	7	383	42.6	8.46	24.48	261	105.7	144.6	174.7	68.9	216.9	117.4	55	56.9	53.9	51.9	51.1	46.3	47.8	48	0.000684104	0.00352774	1.59905	3.02945	Chitinase-3-like protein 1	1116	CHI3L1	GO:0007250,GO:0006915,GO:0005975,GO:0051216,GO:0071356,GO:0006032,GO:0006954,GO:0030324,GO:0045766,GO:0070374,GO:0032757,GO:0010800,GO:0051897,GO:0070555,GO:0070741,GO:0009612,GO:0034612,GO:0005737,GO:0005783,GO:0070062,GO:0031012,GO:0005576,GO:0005615,GO:0048471,GO:0035580,GO:0030246,GO:0008061,GO:0005201	activation of NF-kappaB-inducing kinase activity|apoptotic process|carbohydrate metabolic process|cartilage development|cellular response to tumor necrosis factor|chitin catabolic process|inflammatory response|lung development|positive regulation of angiogenesis|positive regulation of ERK1 and ERK2 cascade|positive regulation of interleukin-8 production|positive regulation of peptidyl-threonine p…				KOG2806	G	chitin binding	Carbohydrate transport and metabolism	PF00704	Glyco_hydro_18	Glycosyl hydrolases family 18	IPR011583,IPR029070,IPR001223,IPR017853	Domain|Homologous_superfamily|Domain|Homologous_superfamily	Chitinase II|Chitinase insertion domain superfamily|Glycoside hydrolase family 18, catalytic domain|Glycoside hydrolase superfamily	WP2815	Mammary gland development pathway - Involution (Stage 4 of 4)
P30405	PPIF	Peptidyl-prolyl cis-trans isomerase F, mitochondrial	35	7	12	5	207	22	9.38	31.8	151.2	111.6	167.2	134.3	92.7	173.4	165.9	63	67.3	51.7	61.5	54.9	75.6	57.6	71.9	8.79309e-06	0.000193326	1.17723	2.26143	Peptidyl-prolyl cis-trans isomerase F, mitochondrial	10105	PPIF	GO:0008637,GO:0071243,GO:0071277,GO:0070301,GO:1902686,GO:0070266,GO:0043066,GO:0032780,GO:2001243,GO:0090324,GO:2000276,GO:0090201,GO:0090200,GO:0006457,GO:0000413,GO:0046902,GO:1902445,GO:0010939,GO:0010849,GO:0002931,GO:0005737,GO:0043231,GO:0016020,GO:0005743,GO:0005759,GO:0005757,GO:0005739,GO:0016018,GO:0003755	apoptotic mitochondrial changes|cellular response to arsenic-containing substance|cellular response to calcium ion|cellular response to hydrogen peroxide|mitochondrial outer membrane permeabilization involved in programmed cell death|necroptotic process|negative regulation of apoptotic process|negative regulation of ATP-dependent activity|negative regulation of intrinsic apoptotic signaling pathw…	hsa04020,hsa04022,hsa04613,hsa05208,hsa05145,hsa05010,hsa05012,hsa05016,hsa05017,hsa05020,hsa05022,hsa05415	Calcium signaling pathway|cGMP-PKG signaling pathway|Neutrophil extracellular trap formation|Chemical carcinogenesis - reactive oxygen species|Toxoplasmosis|Alzheimer disease|Parkinson disease|Huntington disease|Spinocerebellar ataxia|Prion disease|Pathways of neurodegeneration - multiple diseases|Diabetic cardiomyopathy	K09565	KOG0865	O	peptidyl-prolyl cis-trans isomerase activity	Posttranslational modification, protein turnover, chaperones	PF00160	Pro_isomerase	Cyclophilin type peptidyl-prolyl cis-trans isomerase/CLD	IPR029000,IPR020892,IPR002130	Homologous_superfamily|Conserved_site|Domain	Cyclophilin-like domain superfamily|Cyclophilin-type peptidyl-prolyl cis-trans isomerase, conserved site|Cyclophilin-type peptidyl-prolyl cis-trans isomerase domain	WP2059,WP5124	Alzheimer's disease and miRNA effects|Alzheimer's disease
O43692	PI15	Peptidase inhibitor 15	24	5	6	5	258	29	8.03	20.42	298	91.7	325.1	172.7	66.9	79.9	85.1	35.8	74.2	32.8	42.5	37	89	37.3	32	0.0135	0.0332228	1.74902	3.36131	Peptidase inhibitor 15	51050	PI15	GO:0010466,GO:0070062,GO:0005615,GO:0030414	negative regulation of peptidase activity|extracellular exosome|extracellular space|peptidase inhibitor activity				KOG3017	ADK	peptidase inhibitor activity	RNA processing and modification|Cell cycle control, cell division, chromosome partitioning|Transcription	PF00188	CAP	Cysteine-rich secretory protein family	IPR018244,IPR014044,IPR035940,IPR001283	Conserved_site|Domain|Homologous_superfamily|Family	Allergen V5/Tpx-1-related, conserved site|CAP domain|CAP superfamily|Cysteine-rich secretory protein-related
P10620	MGST1	Microsomal glutathione S-transferase 1	14	3	9	3	155	17.6	9.39	34.75	152.8	114.2	225.3	58.1	71.1	147.4	200.3	93.3	62.5	73	60.8	55.8	53.4	63.9	68.2	0.00671262	0.0194884	1.061	2.08638	Microsomal glutathione S-transferase 1	4257	MGST1	GO:0071449,GO:0034635,GO:0035577,GO:0005783,GO:0005789,GO:0016020,GO:0005741,GO:0005739,GO:0005778,GO:0005886,GO:0004602,GO:0004364	cellular response to lipid hydroperoxide|glutathione transport|azurophil granule membrane|endoplasmic reticulum|endoplasmic reticulum membrane|membrane|mitochondrial outer membrane|mitochondrion|peroxisomal membrane|plasma membrane|glutathione peroxidase activity|glutathione transferase activity	hsa00480,hsa00980,hsa00982,hsa00983,hsa05200,hsa05204,hsa05207,hsa05208,hsa05225,hsa05418,hsa01524	Glutathione metabolism|Metabolism of xenobiotics by cytochrome P450|Drug metabolism - cytochrome P450|Drug metabolism - other enzymes|Pathways in cancer|Chemical carcinogenesis - DNA adducts|Chemical carcinogenesis - receptor activation|Chemical carcinogenesis - reactive oxygen species|Hepatocellular carcinoma|Fluid shear stress and atherosclerosis|Platinum drug resistance	K00799	ENOG502S0BD	S	cellular response to lipid hydroperoxide	Function unknown	PF01124	MAPEG	MAPEG family	IPR023352,IPR001129,IPR040162	Homologous_superfamily|Family|Family	Membrane associated eicosanoid/glutathione metabolism-like domain superfamily|Membrane-associated, eicosanoid/glutathione metabolism (MAPEG) protein|Microsomal glutathione S-transferase 1-like	WP2873,WP2882,WP408,WP702	Aryl hydrocarbon receptor pathway|Nuclear receptors meta-pathway|Oxidative stress response|Metapathway biotransformation Phase I and II
P59665	DEFA1B	Neutrophil defensin 1	28	4	39	2	94	10.2	6.99	91.21	357.3	160	157	300.8	56.1	126.3	67.4	42.6	38.9	36.6	33.6	31.3	25.7	39.6	26.8	0.00385382	0.0126897	2.34728	5.08864	Neutrophil defensin 1	728358	DEFA1B	GO:0019731,GO:0061844,GO:0071222,GO:0006935,GO:0050832,GO:0050829,GO:0050830,GO:0042832,GO:0051607,GO:0006955,GO:0002227,GO:0030520,GO:0051873,GO:0031640,GO:0051673,GO:0052337,GO:0010818,GO:0035578,GO:0062023,GO:0070062,GO:0005576,GO:0005615,GO:0005796	antibacterial humoral response|antimicrobial humoral immune response mediated by antimicrobial peptide|cellular response to lipopolysaccharide|chemotaxis|defense response to fungus|defense response to Gram-negative bacterium|defense response to Gram-positive bacterium|defense response to protozoan|defense response to virus|immune response|innate immune response in mucosa|intracellular estrogen re…	hsa04621,hsa05202,hsa05150	NOD-like receptor signaling pathway|Transcriptional misregulation in cancer|Staphylococcus aureus infection	K05230	ENOG502T2EX	M	defense response to bacterium	Cell wall/membrane/envelope biogenesis	PF00323,PF00879	Defensin_1|Defensin_propep	Mammalian defensin|Defensin propeptide	IPR016327,IPR006081,IPR002366,IPR006080	Family|Domain|Domain|Domain	Alpha-defensin|Alpha-defensin, C-terminal|Alpha-defensin propeptide|Beta/alpha-defensin, C-terminal
P80297	MT1X	Metallothionein-1X	34	3	5	3	61	6.1	7.96	16.16	201.7	235.5	192.3	193	59.9	96.2	166.8	45.4	32.8	58.3	31.1	44.7	59	57.9	25.2	0.000151589	0.00120133	1.88505	3.69365	Metallothionein-1X	4501	MT1X	GO:0071276,GO:0071280,GO:0036018,GO:0071294,GO:0006882,GO:0010273,GO:0045926,GO:0010038,GO:0005737,GO:0005634,GO:0046872,GO:0008270	cellular response to cadmium ion|cellular response to copper ion|cellular response to erythropoietin|cellular response to zinc ion|cellular zinc ion homeostasis|detoxification of copper ion|negative regulation of growth|response to metal ion|cytoplasm|nucleus|metal ion binding|zinc ion binding	hsa04978	Mineral absorption	K14739	KOG4738	S	cellular response to zinc ion	Function unknown	PF00131	Metallothio	Metallothionein	IPR003019,IPR017854,IPR023587,IPR000006,IPR018064	Family|Homologous_superfamily|Homologous_superfamily|Family|Binding_site	Metallothionein|Metallothionein domain superfamily|Metallothionein domain superfamily, vertebrate|Metallothionein, vertebrate|Metallothionein, vertebrate, metal binding site	WP3286,WP3529,WP408	Copper homeostasis|Zinc homeostasis|Oxidative stress response
Q16678	CYP1B1	Cytochrome P450 1B1	10	5	5	5	543	60.8	8.98	16.19	145.3	177.3	187.4	284.3	67.8	185.6	112.3	47.8	40.8	39.9	38.3	37.2	56.1	42.8	36.8	0.000199751	0.00146391	1.96444	3.9026	Cytochrome P450 1B1	1545	CYP1B1	GO:0030325,GO:0001525,GO:0019369,GO:0042537,GO:0043534,GO:0048514,GO:0007155,GO:0071320,GO:0071387,GO:0070301,GO:0071373,GO:0071407,GO:0071393,GO:0071356,GO:0030199,GO:0006304,GO:0043542,GO:0071603,GO:0019373,GO:0008210,GO:0044849,GO:0061548,GO:0008631,GO:0008584,GO:0046466,GO:0033629,GO:0030336,GO:0008285,GO:0032088,GO:0006809,GO:0097267,GO:0045766,GO:0043065,GO:2000573,GO:2000379,GO:0046427,GO:…	adrenal gland development|angiogenesis|arachidonic acid metabolic process|benzene-containing compound metabolic process|blood vessel endothelial cell migration|blood vessel morphogenesis|cell adhesion|cellular response to cAMP|cellular response to cortisol stimulus|cellular response to hydrogen peroxide|cellular response to luteinizing hormone stimulus|cellular response to organic cyclic compound…	hsa00140,hsa00380,hsa00980,hsa04913,hsa05206,hsa05204,hsa05207,hsa05208	Steroid hormone biosynthesis|Tryptophan metabolism|Metabolism of xenobiotics by cytochrome P450|Ovarian steroidogenesis|MicroRNAs in cancer|Chemical carcinogenesis - DNA adducts|Chemical carcinogenesis - receptor activation|Chemical carcinogenesis - reactive oxygen species	K07410	KOG0156	Q	iron ion binding	Secondary metabolites biosynthesis, transport and catabolism	PF00067	p450	Cytochrome P450	IPR001128,IPR017972,IPR002401,IPR036396	Family|Conserved_site|Family|Homologous_superfamily	Cytochrome P450|Cytochrome P450, conserved site|Cytochrome P450, E-class, group I|Cytochrome P450 superfamily	WP2542,WP2586,WP2873,WP2881,WP2882,WP3298,WP43,WP5276,WP691,WP696,WP697,WP702	Sulindac metabolic pathway|Aryl hydrocarbon receptor pathway|Aryl hydrocarbon receptor pathway|Estrogen receptor pathway|Nuclear receptors meta-pathway|Melatonin metabolism and effects|Oxidation by cytochrome P450|Estrogen metabolism|Tamoxifen metabolism|Benzo(a)pyrene metabolism|Estrogen metabolism|Metapathway biotransformation Phase I and II
P20160	AZU1	Azurocidin	20	3	7	3	251	26.9	9.5	29.14	190.9	208.2	106	203.6	84.9	152.8	68.7	61.8	69.1	68.2	60.3	56.9	43.7	71.2	53.7	0.00139212	0.00592001	1.25851	2.39248	Azurocidin	566	AZU1	GO:0019730,GO:0035584,GO:0060326,GO:0045123,GO:0050829,GO:0051607,GO:0008347,GO:0050930,GO:0006954,GO:0048246,GO:0001774,GO:0042117,GO:0043066,GO:0070944,GO:0045785,GO:0032724,GO:0010628,GO:0032731,GO:0045348,GO:0010800,GO:0050766,GO:0045860,GO:0032760,GO:0070528,GO:0007205,GO:0006508,GO:0043114,GO:0042582,GO:0035578,GO:0035577,GO:0070062,GO:0005576,GO:0005615,GO:0019898,GO:0043231,GO:0043395,GO:…	antimicrobial humoral response|calcium-mediated signaling using intracellular calcium source|cell chemotaxis|cellular extravasation|defense response to Gram-negative bacterium|defense response to virus|glial cell migration|induction of positive chemotaxis|inflammatory response|macrophage chemotaxis|microglial cell activation|monocyte activation|negative regulation of apoptotic process|neutrophil-…	hsa04613	Neutrophil extracellular trap formation	K24665	KOG3627	O	serine-type endopeptidase activity	Posttranslational modification, protein turnover, chaperones	PF00089	Trypsin	Trypsin	IPR009003,IPR043504,IPR001314,IPR001254	Homologous_superfamily|Homologous_superfamily|Family|Domain	Peptidase S1, PA clan|Peptidase S1, PA clan, chymotrypsin-like fold|Peptidase S1A, chymotrypsin family|Serine proteases, trypsin domain
P59666	DEFA3	Neutrophil defensin 3	28	4	38	2	94	10.2	5.99	88.02	200.6	239.3	325.2	424	79	36.5	18.2	23.2	14.8	42.1	27.8	17	16.3	20.9	15.1	0.00863054	0.0236613	3.09279	8.53144	Neutrophil defensin 3	1668	DEFA3	GO:0019731,GO:0061844,GO:0071222,GO:0050832,GO:0050829,GO:0050830,GO:0051607,GO:0002227,GO:0030520,GO:0031640,GO:0051673,GO:0035578,GO:0070062,GO:0005576,GO:0005615,GO:0005796,GO:0042803	antibacterial humoral response|antimicrobial humoral immune response mediated by antimicrobial peptide|cellular response to lipopolysaccharide|defense response to fungus|defense response to Gram-negative bacterium|defense response to Gram-positive bacterium|defense response to virus|innate immune response in mucosa|intracellular estrogen receptor signaling pathway|killing of cells of another orga…	hsa04621,hsa05202,hsa05150	NOD-like receptor signaling pathway|Transcriptional misregulation in cancer|Staphylococcus aureus infection	K05230	ENOG502T2EX	M	defense response to bacterium	Cell wall/membrane/envelope biogenesis	PF00323,PF00879	Defensin_1|Defensin_propep	Mammalian defensin|Defensin propeptide	IPR016327,IPR006081,IPR002366,IPR006080	Family|Domain|Domain|Domain	Alpha-defensin|Alpha-defensin, C-terminal|Alpha-defensin propeptide|Beta/alpha-defensin, C-terminal
P54687	BCAT1	Branched-chain-amino-acid aminotransferase, cytosolic	11	4	5	4	386	42.9	5.3	12.7	187.7	152.9	122.2	192.1	111.8	104.8	95.7	86.5	62.8	62.2	68.8	58.3	67.1	62.3	64.9	0.000246266	0.00170795	1.05259	2.07426	Branched-chain-amino-acid aminotransferase, cytosolic	586	BCAT1	GO:0009082,GO:0000082,GO:0009098,GO:0006629,GO:0009099,GO:0005829,GO:0005739,GO:0004084,GO:0052656,GO:0052654,GO:0050048,GO:0052655	branched-chain amino acid biosynthetic process|G1/S transition of mitotic cell cycle|leucine biosynthetic process|lipid metabolic process|valine biosynthetic process|cytosol|mitochondrion|branched-chain-amino-acid transaminase activity|L-isoleucine transaminase activity|L-leucine transaminase activity|L-leucine:2-oxoglutarate aminotransferase activity|L-valine transaminase activity	hsa00270,hsa00280,hsa00290,hsa00770	Cysteine and methionine metabolism|Valine, leucine and isoleucine degradation|Valine, leucine and isoleucine biosynthesis|Pantothenate and CoA biosynthesis	K00826	KOG0975	E	branched-chain-amino-acid transaminase activity	Amino acid transport and metabolism	PF01063	Aminotran_4	Amino-transferase class IV	IPR001544,IPR018300,IPR036038,IPR005786,IPR043132,IPR043131,IPR033939	Family|Conserved_site|Homologous_superfamily|Family|Homologous_superfamily|Homologous_superfamily|Family	Aminotransferase class IV|Aminotransferase, class IV, conserved site|Aminotransferase-like, PLP-dependent enzymes|Branched-chain amino acid aminotransferase II|Branched-chain-amino-acid aminotransferase-like, C-terminal|Branched-chain-amino-acid aminotransferase-like, N-terminal|Branched-chain aminotransferase	WP2525,WP3925,WP4686	Trans-sulfuration, one-carbon metabolism and related pathways|Amino acid metabolism|Leucine, isoleucine and valine metabolism
P24158	PRTN3	Myeloblastin	16	3	10	3	256	27.8	8.35	34.41	370.8	188.9	93.6	315.5	33	157.8	52.1	36.2	42.8	45.6	33.6	29.5	25.1	44.1	31.3	0.010095	0.0267677	2.26454	4.805	Myeloblastin	5657	PRTN3	GO:0019730,GO:0045217,GO:0030574,GO:0097029,GO:0006509,GO:0050765,GO:0072672,GO:0006909,GO:0008284,GO:0043547,GO:0006508,GO:0035578,GO:0005829,GO:0070062,GO:0005576,GO:0005615,GO:0043231,GO:0005886,GO:0044853,GO:0019899,GO:0004252,GO:0008236,GO:0005102	antimicrobial humoral response|cell-cell junction maintenance|collagen catabolic process|mature conventional dendritic cell differentiation|membrane protein ectodomain proteolysis|negative regulation of phagocytosis|neutrophil extravasation|phagocytosis|positive regulation of cell population proliferation|positive regulation of GTPase activity|proteolysis|azurophil granule lumen|cytosol|extracell…				KOG3627	O	serine-type endopeptidase activity	Posttranslational modification, protein turnover, chaperones	PF00089	Trypsin	Trypsin	IPR009003,IPR043504,IPR001314,IPR001254,IPR018114,IPR033116	Homologous_superfamily|Homologous_superfamily|Family|Domain|Active_site|Active_site	Peptidase S1, PA clan|Peptidase S1, PA clan, chymotrypsin-like fold|Peptidase S1A, chymotrypsin family|Serine proteases, trypsin domain|Serine proteases, trypsin family, histidine active site|Serine proteases, trypsin family, serine active site
P07711	CTSL	Procathepsin L	14	4	10	3	333	37.5	5.45	26.46	133.5	120.2	133.4	205.5	91.1	144	130.7	70	62.4	63.1	67.3	68.5	68.3	65.6	76.3	8.15475e-05	0.000784739	1.01631	2.02274	Procathepsin L	1514	CTSL	GO:0002250,GO:0019882,GO:0019886,GO:0048002,GO:0043373,GO:0097067,GO:0030574,GO:0060309,GO:0034230,GO:0039654,GO:0019064,GO:0006955,GO:0071888,GO:0016540,GO:0006508,GO:0051603,GO:0019065,GO:0046718,GO:0031638,GO:0016324,GO:0042583,GO:0062023,GO:0071682,GO:0036021,GO:0070062,GO:0005576,GO:0005615,GO:0005794,GO:0043231,GO:0043202,GO:0005764,GO:0005771,GO:0005634,GO:0005886,GO:0005518,GO:0004197,GO:…	adaptive immune response|antigen processing and presentation|antigen processing and presentation of exogenous peptide antigen via MHC class II|antigen processing and presentation of peptide antigen|CD4-positive, alpha-beta T cell lineage commitment|cellular response to thyroid hormone stimulus|collagen catabolic process|elastin catabolic process|enkephalin processing|fusion of virus membrane with…	hsa04145,hsa04142,hsa04140,hsa04210,hsa04612,hsa05205,hsa05323,hsa05418	Phagosome|Lysosome|Autophagy - animal|Apoptosis|Antigen processing and presentation|Proteoglycans in cancer|Rheumatoid arthritis|Fluid shear stress and atherosclerosis	K01365	KOG1543	O	cysteine-type peptidase activity	Posttranslational modification, protein turnover, chaperones	PF08246,PF00112	Inhibitor_I29|Peptidase_C1	Cathepsin propeptide inhibitor domain (I29)|Papain family cysteine protease	IPR038765,IPR025661,IPR000169,IPR025660,IPR000668,IPR039417,IPR013201	Homologous_superfamily|Active_site|Active_site|Active_site|Domain|Domain|Domain	Papain-like cysteine peptidase superfamily|Cysteine peptidase, asparagine active site|Cysteine peptidase, cysteine active site|Cysteine peptidase, histidine active site|Peptidase C1A, papain C-terminal|Papain-like cysteine endopeptidase|Cathepsin propeptide inhibitor domain (I29)	WP2572,WP4217,WP4846,WP5038,WP5115	Primary focal segmental glomerulosclerosis (FSGS)|Ebola virus infection in host|SARS-CoV-2 and COVID-19 pathway|Mitochondrial immune response to SARS-CoV-2|Network map of SARS-CoV-2 signaling pathway
Q9NYL4	FKBP11	Peptidyl-prolyl cis-trans isomerase FKBP11	18	3	6	3	201	22.2	9.39	21.88	125.9	110.1	146.5	262.2	89.8	131.6	155	47	65	51.3	50.9	44.2	115.2	52.4	52.8	0.00150071	0.00625988	1.28527	2.43728	Peptidyl-prolyl cis-trans isomerase FKBP11	51303	FKBP11	GO:0061077,GO:0000413,GO:0005783,GO:0016020,GO:0003755	chaperone-mediated protein folding|protein peptidyl-prolyl isomerization|endoplasmic reticulum|membrane|peptidyl-prolyl cis-trans isomerase activity				KOG0549	O	peptidyl-prolyl cis-trans isomerase activity	Posttranslational modification, protein turnover, chaperones	PF00254	FKBP_C	FKBP-type peptidyl-prolyl cis-trans isomerase	IPR044609,IPR046357,IPR001179	Family|Homologous_superfamily|Domain	Peptidyl-prolyl cis-trans isomerase FKBP2/11|Peptidyl-prolyl cis-trans isomerase domain superfamily|FKBP-type peptidyl-prolyl cis-trans isomerase domain
P12314	FCGR1A	High affinity immunoglobulin gamma Fc receptor I	8	4	6	4	374	42.6	7.97	19.3	236.9	89.2	90.9	201.9	74.6	188.8	133.7	60.1	58.4	60.3	58.5	51.1	64.6	60.5	70.5	0.00250291	0.00914576	1.26247	2.39906	High affinity immunoglobulin gamma Fc receptor I	2209	FCGR1A	GO:0001788,GO:0042590,GO:0007166,GO:0042742,GO:0006955,GO:0045087,GO:0006911,GO:0006910,GO:0050766,GO:0061098,GO:0001798,GO:0001805,GO:0006898,GO:0050776,GO:0007165,GO:0030669,GO:0031901,GO:0009897,GO:0005886,GO:0019771,GO:0019864,GO:0004888	antibody-dependent cellular cytotoxicity|antigen processing and presentation of exogenous peptide antigen via MHC class I|cell surface receptor signaling pathway|defense response to bacterium|immune response|innate immune response|phagocytosis, engulfment|phagocytosis, recognition|positive regulation of phagocytosis|positive regulation of protein tyrosine kinase activity|positive regulation of ty…	hsa04145,hsa04640,hsa04613,hsa04666,hsa04380,hsa05202,hsa05221,hsa05150,hsa05152,hsa05140,hsa05322	Phagosome|Hematopoietic cell lineage|Neutrophil extracellular trap formation|Fc gamma R-mediated phagocytosis|Osteoclast differentiation|Transcriptional misregulation in cancer|Acute myeloid leukemia|Staphylococcus aureus infection|Tuberculosis|Leishmaniasis|Systemic lupus erythematosus	K06498	ENOG502S1XR	S	IgG binding	Function unknown	PF00047,PF13895	ig|Ig_2	Immunoglobulin domain|Immunoglobulin domain	IPR007110,IPR036179,IPR013783,IPR003599,IPR003598,IPR013151	Domain|Homologous_superfamily|Homologous_superfamily|Domain|Domain|Domain	Immunoglobulin-like domain|Immunoglobulin-like domain superfamily|Immunoglobulin-like fold|Immunoglobulin subtype|Immunoglobulin subtype 2|Immunoglobulin	WP3937,WP5293	Microglia pathogen phagocytosis pathway|Acute myeloid leukemia
Q9H939	PSTPIP2	Proline-serine-threonine phosphatase-interacting protein 2	16	6	6	6	334	38.8	8.48	16.87	219.1	112.6	118	237.1	73.1	120.7	85.8	65.5	63.2	63.7	61.7	64.6	69.7	66.8	78.4	0.00764539	0.0216409	1.04951	2.06982	Proline-serine-threonine phosphatase-interacting protein 2	9050	PSTPIP2	GO:0030041,GO:0016477,GO:0005884,GO:0005737,GO:0005829,GO:0005886,GO:0051015	actin filament polymerization|cell migration|actin filament|cytoplasm|cytosol|plasma membrane|actin filament binding				KOG2398	L	clathrin-dependent endocytosis	Replication, recombination and repair	PF00611	FCH	Fes/CIP4, and EFC/F-BAR homology domain	IPR027267,IPR031160,IPR001060,IPR042694	Homologous_superfamily|Domain|Domain|Domain	AH/BAR domain superfamily|F-BAR domain|FCH domain|Proline-serine-threonine phosphatase-interacting protein 2, F-BAR domain
P08246	ELANE	Neutrophil elastase	9	3	13	3	267	28.5	9.35	39.41	294.6	181.3	127.8	199.7	74.3	168.1	60.3	53.1	59.2	53.8	46.3	42.7	38.2	60.2	40.4	0.00205898	0.00792553	1.68223	3.20923	Neutrophil elastase	1991	ELANE	GO:0002438,GO:0002812,GO:0006874,GO:0042742,GO:0022617,GO:0002523,GO:0032682,GO:0050922,GO:0050728,GO:0032717,GO:0000122,GO:0070947,GO:0070945,GO:0006909,GO:0050778,GO:0032757,GO:1903238,GO:0043406,GO:0048661,GO:0030163,GO:0006508,GO:0070269,GO:0032496,GO:0009411,GO:0001878,GO:0035578,GO:0009986,GO:0062023,GO:0005737,GO:0005829,GO:0070062,GO:0005576,GO:0005615,GO:0045335,GO:0030141,GO:0035580,GO:…	acute inflammatory response to antigenic stimulus|biosynthetic process of antibacterial peptides active against Gram-negative bacteria|cellular calcium ion homeostasis|defense response to bacterium|extracellular matrix disassembly|leukocyte migration involved in inflammatory response|negative regulation of chemokine production|negative regulation of chemotaxis|negative regulation of inflammatory …	hsa04613,hsa05202,hsa05322	Neutrophil extracellular trap formation|Transcriptional misregulation in cancer|Systemic lupus erythematosus	K01327	KOG3627	O	serine-type endopeptidase activity	Posttranslational modification, protein turnover, chaperones	PF00089	Trypsin	Trypsin	IPR009003,IPR043504,IPR001314,IPR001254,IPR018114,IPR033116	Homologous_superfamily|Homologous_superfamily|Family|Domain|Active_site|Active_site	Peptidase S1, PA clan|Peptidase S1, PA clan, chymotrypsin-like fold|Peptidase S1A, chymotrypsin family|Serine proteases, trypsin domain|Serine proteases, trypsin family, histidine active site|Serine proteases, trypsin family, serine active site	WP2806,WP2840,WP4329	Complement system|Hair follicle development: cytodifferentiation - part 3 of 3|miRNA role in immune response in sepsis
Q9Y646	CPQ	Carboxypeptidase Q	11	5	7	5	472	51.9	6.18	20.97	252.6	102.1	150.7	169.6	57.8	143.2	103.2	61	82.4	59.4	63.7	62.6	63.8	64.8	63.1	0.00481417	0.0150312	1.10352	2.14878	Carboxypeptidase Q	10404	CPQ	GO:0043171,GO:0006508,GO:0006590,GO:0042246,GO:0005737,GO:0005783,GO:0070062,GO:0005615,GO:0005794,GO:0043231,GO:0005764,GO:0004180,GO:0046872,GO:0070573,GO:0042803	peptide catabolic process|proteolysis|thyroid hormone generation|tissue regeneration|cytoplasm|endoplasmic reticulum|extracellular exosome|extracellular space|Golgi apparatus|intracellular membrane-bounded organelle|lysosome|carboxypeptidase activity|metal ion binding|metallodipeptidase activity|protein homodimerization activity				KOG2195	L	exopeptidase activity	Replication, recombination and repair	PF04389	Peptidase_M28	Peptidase family M28	IPR039866,IPR007484	Family|Domain	Carboxypeptidase Q|Peptidase M28
P08243	ASNS	Asparagine synthetase [glutamine-hydrolyzing]	9	4	4	4	561	64.3	6.86	10.14	151.1	113.2	231.2	256	90.7	85.3	75.5	67.5	59.4	59.7	61.3	55.5	66.3	64.6	62.6	0.00767443	0.021694	1.20594	2.30687	Asparagine synthetase [glutamine-hydrolyzing]	440	ASNS	GO:0006529,GO:0042149,GO:0006541,GO:0070981,GO:0043066,GO:0045931,GO:0005829,GO:0004066,GO:0005524	asparagine biosynthetic process|cellular response to glucose starvation|glutamine metabolic process|L-asparagine biosynthetic process|negative regulation of apoptotic process|positive regulation of mitotic cell cycle|cytosol|asparagine synthase (glutamine-hydrolyzing) activity|ATP binding	hsa00250	Alanine, aspartate and glutamate metabolism	K01953	KOG0571	E	L-asparagine biosynthetic process	Amino acid transport and metabolism	PF00733,PF13537	Asn_synthase|GATase_7	Asparagine synthase|Glutamine amidotransferase domain	IPR006426,IPR001962,IPR033738,IPR017932,IPR029055,IPR014729	Family|Domain|Domain|Domain|Homologous_superfamily|Homologous_superfamily	Asparagine synthase, glutamine-hydrolyzing|Asparagine synthase|Asparagine synthase, N-terminal domain|Glutamine amidotransferase type 2 domain|Nucleophile aminohydrolases, N-terminal|Rossmann-like alpha/beta/alpha sandwich fold	WP3613,WP3925	Photodynamic therapy-induced unfolded protein response|Amino acid metabolism
P13498	CYBA	Cytochrome b-245 light chain	29	3	4	3	195	21	9.54	15.59	256.4	135.9	116.8	120.4	73.7	157.4	126	56	52.3	69.8	59.2	55.9	63.4	72.5	84.3	0.00236188	0.00875099	1.13503	2.19623	Cytochrome b-245 light chain	1535	CYBA	GO:1904385,GO:0071480,GO:0071333,GO:1904845,GO:0071260,GO:0071407,GO:0071356,GO:0017004,GO:0051649,GO:0050665,GO:0006954,GO:0045087,GO:0070254,GO:0003106,GO:0030307,GO:1900426,GO:0001938,GO:0032755,GO:0070257,GO:0033864,GO:0050766,GO:1903428,GO:0048661,GO:0032930,GO:0034137,GO:0032760,GO:0051279,GO:0045730,GO:0014823,GO:1904044,GO:0001666,GO:0070555,GO:0031667,GO:0009410,GO:0014895,GO:0042554,GO:…	cellular response to angiotensin|cellular response to gamma radiation|cellular response to glucose stimulus|cellular response to L-glutamine|cellular response to mechanical stimulus|cellular response to organic cyclic compound|cellular response to tumor necrosis factor|cytochrome complex assembly|establishment of localization in cell|hydrogen peroxide biosynthetic process|inflammatory response|in…	hsa04145,hsa04613,hsa04621,hsa04670,hsa04380,hsa05208,hsa05140,hsa05020,hsa05417,hsa05418,hsa05415	Phagosome|Neutrophil extracellular trap formation|NOD-like receptor signaling pathway|Leukocyte transendothelial migration|Osteoclast differentiation|Chemical carcinogenesis - reactive oxygen species|Leishmaniasis|Prion disease|Lipid and atherosclerosis|Fluid shear stress and atherosclerosis|Diabetic cardiomyopathy	K08009	ENOG502QVK1	C	negative regulation of renal output by angiotensin	Energy production and conversion	PF05038	Cytochrom_B558a	Cytochrome Cytochrome b558 alpha-subunit	IPR007732	Family	Cytochrome b558 alpha-subunit	WP231,WP3937,WP5269	TNF-alpha signaling pathway|Microglia pathogen phagocytosis pathway|Genetic causes of porto-sinusoidal vascular disease
P15291	B4GALT1	Beta-1,4-galactosyltransferase 1	9	3	3	3	398	43.9	8.65	12.04	170.6	111.4	398.8	137.8	80.3	90.5	93.1	54.3	53.7	49.1	55	53.8	48.3	51.7	51.6	0.0220985	0.0488916	1.56716	2.96322	Beta-1,4-galactosyltransferase 1	2683	B4GALT1	GO:0002526,GO:0060055,GO:0007339,GO:0007155,GO:0045136,GO:0002064,GO:0050673,GO:0030198,GO:0006012,GO:0070085,GO:0005989,GO:0006629,GO:1905517,GO:0050680,GO:0009312,GO:0007341,GO:0043065,GO:0060054,GO:0006487,GO:0060046,GO:0035577,GO:0016323,GO:0031526,GO:0030057,GO:0009897,GO:0070062,GO:0005615,GO:0030175,GO:0005794,GO:0032580,GO:0000139,GO:0000138,GO:0016020,GO:0005886,GO:0032991,GO:0030667,GO:…	acute inflammatory response|angiogenesis involved in wound healing|binding of sperm to zona pellucida|cell adhesion|development of secondary sexual characteristics|epithelial cell development|epithelial cell proliferation|extracellular matrix organization|galactose metabolic process|glycosylation|lactose biosynthetic process|lipid metabolic process|macrophage migration|negative regulation of epit…	hsa00052,hsa00510,hsa00513,hsa00515,hsa00514,hsa00533,hsa00601	Galactose metabolism|N-Glycan biosynthesis|Various types of N-glycan biosynthesis|Mannose type O-glycan biosynthesis|Other types of O-glycan biosynthesis|Glycosaminoglycan biosynthesis - keratan sulfate|Glycosphingolipid biosynthesis - lacto and neolacto series	K07966	KOG3916	J	N-acetyllactosamine synthase activity	Translation, ribosomal structure and biogenesis	PF02709,PF13733	Glyco_transf_7C|Glyco_transf_7N	N-terminal domain of galactosyltransferase|N-terminal region of glycosyl transferase group 7	IPR003859,IPR027791,IPR027995,IPR029044	Family|Domain|Domain|Homologous_superfamily	Beta-1,4-galactosyltransferase|Galactosyltransferase, C-terminal|Galactosyltransferase, N-terminal|Nucleotide-diphospho-sugar transferases	WP4142,WP4521,WP5194,WP5302	Metabolism of sphingolipids in ER and Golgi apparatus|Glycosylation and related congenital defects|Synthesis of ceramides and 1-deoxyceramides|Neolacto series sphingolipid metabolism
P43235	CTSK	Cathepsin K	14	4	8	3	329	36.9	8.48	20.68	115.1	175.7	124.9	204.2	97.9	202	166.3	58.8	44.1	42.2	41.9	45.3	64.4	57.3	60	1.45768e-05	0.000261451	1.5841	2.99821	Cathepsin K	1513	CTSK	GO:0000422,GO:0045453,GO:0071560,GO:0071356,GO:0034224,GO:0030574,GO:0022617,GO:0006955,GO:0001957,GO:1903131,GO:0061037,GO:0006508,GO:0051603,GO:0045471,GO:0032868,GO:0014070,GO:0006590,GO:0016324,GO:0036021,GO:0009897,GO:0005576,GO:0005615,GO:0043231,GO:0043202,GO:0005764,GO:0005654,GO:0005518,GO:0004197,GO:0008234,GO:0001968,GO:0043394,GO:0004252	autophagy of mitochondrion|bone resorption|cellular response to transforming growth factor beta stimulus|cellular response to tumor necrosis factor|cellular response to zinc ion starvation|collagen catabolic process|extracellular matrix disassembly|immune response|intramembranous ossification|mononuclear cell differentiation|negative regulation of cartilage development|proteolysis|proteolysis inv…	hsa04142,hsa04210,hsa04620,hsa04380,hsa05323	Lysosome|Apoptosis|Toll-like receptor signaling pathway|Osteoclast differentiation|Rheumatoid arthritis	K01371	KOG1543	O	cysteine-type peptidase activity	Posttranslational modification, protein turnover, chaperones	PF08246,PF00112	Inhibitor_I29|Peptidase_C1	Cathepsin propeptide inhibitor domain (I29)|Papain family cysteine protease	IPR038765,IPR025661,IPR000169,IPR025660,IPR000668,IPR039417,IPR013201	Homologous_superfamily|Active_site|Active_site|Active_site|Domain|Domain|Domain	Papain-like cysteine peptidase superfamily|Cysteine peptidase, asparagine active site|Cysteine peptidase, cysteine active site|Cysteine peptidase, histidine active site|Peptidase C1A, papain C-terminal|Papain-like cysteine endopeptidase|Cathepsin propeptide inhibitor domain (I29)	WP12,WP2018,WP4241,WP4879,WP5205	Osteoclast signaling|RANKL/RANK signaling pathway|Type 2 papillary renal cell carcinoma|Overlap between signal transduction pathways contributing to LMNA laminopathies|Clock-controlled autophagy in bone metabolism
Q08477	CYP4F3	Cytochrome P450 4F3	7	3	3	3	520	59.8	7.64	11.51	275.3	107.9	135.1	214.1	72.8	133.9	85	68	58.4	59.2	58.8	52.6	49.6	67.6	61.8	0.00514831	0.0157636	1.29797	2.45882	Cytochrome P450 4F3	4051	CYP4F3	GO:0019369,GO:0010430,GO:0006690,GO:0036101,GO:0006691,GO:2001302,GO:2001304,GO:0042361,GO:0097267,GO:0042376,GO:0005789,GO:0043231,GO:0097259,GO:0097258,GO:0008391,GO:0070330,GO:0102207,GO:0020037,GO:0005506,GO:0050051,GO:0120319,GO:0102033,GO:0004497,GO:0140692	arachidonic acid metabolic process|fatty acid omega-oxidation|icosanoid metabolic process|leukotriene B4 catabolic process|leukotriene metabolic process|lipoxin A4 metabolic process|lipoxin B4 metabolic process|menaquinone catabolic process|omega-hydroxylase P450 pathway|phylloquinone catabolic process|endoplasmic reticulum membrane|intracellular membrane-bounded organelle|20-aldehyde-leukotriene…	hsa00590	Arachidonic acid metabolism	K17726	KOG0157	Q	iron ion binding	Secondary metabolites biosynthesis, transport and catabolism	PF00067	p450	Cytochrome P450	IPR001128,IPR017972,IPR002401,IPR036396	Family|Conserved_site|Family|Homologous_superfamily	Cytochrome P450|Cytochrome P450, conserved site|Cytochrome P450, E-class, group I|Cytochrome P450 superfamily	WP43,WP5171,WP702	Oxidation by cytochrome P450|Leukotriene metabolic pathway|Metapathway biotransformation Phase I and II
P29034	S100A2	Protein S100-A2	27	3	4	3	98	11.1	4.78	8.63	131.2	429.5	151.9	125.3	81.4	89.9	139.7	41	50.3	48.2	45.7	42.1	46.9	40.6	36.3	0.0136041	0.03344	1.90294	3.73976	Protein S100-A2	6273	S100A2	GO:0043542,GO:0005509,GO:0048306,GO:0042802,GO:0046914	endothelial cell migration|calcium ion binding|calcium-dependent protein binding|identical protein binding|transition metal ion binding				ENOG502S4AU	S	RAGE receptor binding	Function unknown	PF01023	S_100	S-100/ICaBP type calcium binding domain	IPR011992,IPR018247,IPR002048,IPR034325,IPR001751,IPR013787	Homologous_superfamily|Binding_site|Domain|Domain|Conserved_site|Domain	EF-hand domain pair|EF-Hand 1, calcium-binding site|EF-hand domain|S-100|S100/Calcium binding protein 7/8-like, conserved site|S100/CaBP-9k-type, calcium binding, subdomain	WP2877	Vitamin D receptor pathway
Q9NP55	BPIFA1	BPI fold-containing family A member 1	19	3	4	3	256	26.7	5.76	12.71	83.4	215.9	349.3	69.4	74.2	69.1	143.5	58	76.4	59.3	88.9	53.8	54.7	56.7	47.4	0.048633	0.0905451	1.21347	2.31895	BPI fold-containing family A member 1	51297	BPIFA1	GO:0019731,GO:0061844,GO:0051607,GO:0002395,GO:0045087,GO:0050891,GO:1900229,GO:0050828,GO:1902305,GO:0005576,GO:0005615,GO:0008289	antibacterial humoral response|antimicrobial humoral immune response mediated by antimicrobial peptide|defense response to virus|immune response in nasopharyngeal-associated lymphoid tissue|innate immune response|multicellular organismal water homeostasis|negative regulation of single-species biofilm formation in or on host organism|regulation of liquid surface tension|regulation of sodium ion tr…				ENOG502SR58	S	immune response in nasopharyngeal-associated lymphoid tissue	Function unknown	PF01273	LBP_BPI_CETP	LBP / BPI / CETP family, N-terminal domain	IPR017943,IPR017942	Homologous_superfamily|Domain	Bactericidal permeability-increasing protein, alpha/beta domain superfamily|Lipid-binding serum glycoprotein, N-terminal
Q8IVL6	P3H3	Prolyl 3-hydroxylase 3	5	3	3	3	736	81.8	6.32	9.41	182	149	189.7	235.9	100.5	139	149	36.9	55.1	32.8	46.9	41.8	59.7	48.1	33.7	3.90238e-06	0.00012199	1.88223	3.68644	Prolyl 3-hydroxylase 3	10536	P3H3	GO:0032964,GO:0032963,GO:0008285,GO:0017185,GO:1902494,GO:0005783,GO:0005506,GO:0031418,GO:0019797	collagen biosynthetic process|collagen metabolic process|negative regulation of cell population proliferation|peptidyl-lysine hydroxylation|catalytic complex|endoplasmic reticulum|iron ion binding|L-ascorbic acid binding|procollagen-proline 3-dioxygenase activity				KOG4459	BDLTU	prolyl 3-hydroxylase	Chromatin structure and dynamics|Cell cycle control, cell division, chromosome partitioning|Replication, recombination and repair|Signal transduction mechanisms|Intracellular trafficking, secretion, and vesicular transport	PF13640	2OG-FeII_Oxy_3	2OG-Fe(II) oxygenase superfamily	IPR005123,IPR039575,IPR006620,IPR044862,IPR011990	Domain|Family|Domain|Domain|Homologous_superfamily	Oxoglutarate/iron-dependent dioxygenase|Prolyl 3-hydroxylase|Prolyl 4-hydroxylase, alpha subunit|Prolyl 4-hydroxylase alpha subunit, Fe(2+) 2OG dioxygenase domain|Tetratricopeptide-like helical domain superfamily
P31997	CEACAM8	Carcinoembryonic antigen-related cell adhesion molecule 8	7	3	5	3	349	38.1	7.39	15.21	234.4	213.1	154.5	230.7	56	143.5	66.7	52.4	55.6	57.7	52.1	40.4	43.9	47.9	51.2	0.00131173	0.00568015	1.64631	3.13032	Carcinoembryonic antigen-related cell adhesion molecule 8	1088	CEACAM8	GO:0007157,GO:0006955,GO:0035577,GO:0009986,GO:0070062,GO:0005615,GO:0005886,GO:0035579,GO:0070821,GO:0046982	heterophilic cell-cell adhesion via plasma membrane cell adhesion molecules|immune response|azurophil granule membrane|cell surface|extracellular exosome|extracellular space|plasma membrane|specific granule membrane|tertiary granule membrane|protein heterodimerization activity				ENOG502RXPD	S	negative regulation of cytotoxic T cell degranulation	Function unknown	PF13895,PF07686	Ig_2|V-set	Immunoglobulin domain|Immunoglobulin V-set domain	IPR007110,IPR036179,IPR013783,IPR003599,IPR003598,IPR013106	Domain|Homologous_superfamily|Homologous_superfamily|Domain|Domain|Domain	Immunoglobulin-like domain|Immunoglobulin-like domain superfamily|Immunoglobulin-like fold|Immunoglobulin subtype|Immunoglobulin subtype 2|Immunoglobulin V-set domain
O15355	PPM1G	Protein phosphatase 1G	7	3	3	3	546	59.2	4.36	9.7	169	122.9	128.8	219.8	71.9	130	112.9	88.5	55.1	94.8	48.6	66.1	54.6	44.1	92.9	0.00238902	0.0088412	1.00314	2.00435	Protein phosphatase 1G	5496	PPM1G	GO:0035970,GO:0006470,GO:0051726,GO:0005737,GO:0016020,GO:0005654,GO:0005634,GO:0046872,GO:0017018,GO:0004722	peptidyl-threonine dephosphorylation|protein dephosphorylation|regulation of cell cycle|cytoplasm|membrane|nucleoplasm|nucleus|metal ion binding|myosin phosphatase activity|protein serine/threonine phosphatase activity				KOG0699	T	protein serine/threonine phosphatase activity	Signal transduction mechanisms	PF00481	PP2C	Protein phosphatase 2C	IPR015655,IPR000222,IPR036457,IPR001932	Family|Binding_site|Homologous_superfamily|Domain	Protein phosphatase 2C family|PPM-type phosphatase, divalent cation binding|PPM-type phosphatase-like domain superfamily|PPM-type phosphatase-like domain	WP3888,WP411	VEGFA-VEGFR2 signaling|mRNA processing
P14091	CTSE	Cathepsin E	9	3	4	3	396	42.8	4.86	12.12	222.3	131.3	210.1	150.3	81.7	93.4	107	59.1	64.5	61.6	50.3	60.6	67.9	66.4	73.7	0.00144117	0.00606345	1.17523	2.25828	Cathepsin E	1510	CTSE	GO:0019886,GO:0016540,GO:0006508,GO:0005768,GO:0043231,GO:0004190,GO:0042802,GO:0008233	antigen processing and presentation of exogenous peptide antigen via MHC class II|protein autoprocessing|proteolysis|endosome|intracellular membrane-bounded organelle|aspartic-type endopeptidase activity|identical protein binding|peptidase activity	hsa04142	Lysosome	K01382	KOG1339	M	aspartic-type endopeptidase activity	Cell wall/membrane/envelope biogenesis	PF07966,PF00026	A1_Propeptide|Asp	A1 Propeptide |Eukaryotic aspartyl protease	IPR001461,IPR001969,IPR012848,IPR033121,IPR021109	Family|Active_site|Domain|Domain|Homologous_superfamily	Aspartic peptidase A1 family|Aspartic peptidase, active site|Aspartic peptidase, N-terminal|Peptidase family A1 domain|Aspartic peptidase domain superfamily
Q96CG8	CTHRC1	Collagen triple helix repeat-containing protein 1	14	4	4	4	243	26.2	7.99	10.91	132	177.3	156.2	280.7	102.6	107.2	112.6	44.3	66.5	46.8	54.1	57	69.6	48.4	44.8	0.000700849	0.00358753	1.50093	2.83026	Collagen triple helix repeat-containing protein 1	115908	CTHRC1	GO:0016477,GO:0090103,GO:0090177,GO:0060122,GO:0090090,GO:0043932,GO:0001649,GO:0033687,GO:0045669,GO:0033690,GO:0032092,GO:0060071,GO:0005581,GO:0062023,GO:0005576,GO:0005615,GO:0016528,GO:0005109,GO:0017147	cell migration|cochlea morphogenesis|establishment of planar polarity involved in neural tube closure|inner ear receptor cell stereocilium organization|negative regulation of canonical Wnt signaling pathway|ossification involved in bone remodeling|osteoblast differentiation|osteoblast proliferation|positive regulation of osteoblast differentiation|positive regulation of osteoblast proliferation|p…				ENOG502QSJD	S	Collagen triple helix	Function unknown							WP5087,WP5205	Malignant pleural mesothelioma|Clock-controlled autophagy in bone metabolism
O15427	SLC16A3	Monocarboxylate transporter 4	5	3	4	3	465	49.4	7.96	8.89	285.7	138	145.6	206.9	74.9	128.3	102	56.6	46.4	53.6	46.1	50.2	52.7	53.8	59.1	0.0012685	0.00553176	1.56225	2.95313	Monocarboxylate transporter 4	9123	SLC16A3	GO:0035873,GO:0015718,GO:0035879,GO:0030163,GO:1901475,GO:0016324,GO:0016323,GO:0016328,GO:0016020,GO:0031965,GO:0098688,GO:0005886,GO:0098839,GO:0045202,GO:0015650,GO:0008028,GO:0050833,GO:0003723	lactate transmembrane transport|monocarboxylic acid transport|plasma membrane lactate transport|protein catabolic process|pyruvate transmembrane transport|apical plasma membrane|basolateral plasma membrane|lateral plasma membrane|membrane|nuclear membrane|parallel fiber to Purkinje cell synapse|plasma membrane|postsynaptic density membrane|synapse|lactate:proton symporter activity|monocarboxylic …	hsa05230	Central carbon metabolism in cancer	K08180	KOG2504	IQ	monocarboxylate transporter	Lipid transport and metabolism|Secondary metabolites biosynthesis, transport and catabolism	PF07690	MFS_1	Major Facilitator Superfamily	IPR004743,IPR011701,IPR020846,IPR036259	Family|Family|Domain|Homologous_superfamily	Monocarboxylate transporter|Major facilitator superfamily|Major facilitator superfamily domain|MFS transporter superfamily	WP4290	Metabolic reprogramming in colon cancer
P25815	S100P	Protein S100-P	21	2	4	2	95	10.4	4.88	12.78	281.5	188.5	269.5	326.1	46.2	121.3	41	40.8	32.4	46.2	26.1	21.3	14.6	32.1	12.4	0.00240208	0.00886879	2.68837	6.44584	Protein S100-P	6286	S100P	GO:0043542,GO:0010033,GO:0005737,GO:0070062,GO:0005576,GO:0031528,GO:0005654,GO:0005634,GO:0034774,GO:0045296,GO:0005509,GO:0048306,GO:0000287,GO:0042803,GO:0046914	endothelial cell migration|response to organic substance|cytoplasm|extracellular exosome|extracellular region|microvillus membrane|nucleoplasm|nucleus|secretory granule lumen|cadherin binding|calcium ion binding|calcium-dependent protein binding|magnesium ion binding|protein homodimerization activity|transition metal ion binding				ENOG502S6E1	S	S-100/ICaBP type calcium binding domain	Function unknown	PF01023	S_100	S-100/ICaBP type calcium binding domain	IPR011992,IPR002048,IPR034325,IPR001751,IPR013787	Homologous_superfamily|Domain|Domain|Conserved_site|Domain	EF-hand domain pair|EF-hand domain|S-100|S100/Calcium binding protein 7/8-like, conserved site|S100/CaBP-9k-type, calcium binding, subdomain	WP2361,WP2880,WP2882	Gastric cancer network 1|Glucocorticoid receptor pathway|Nuclear receptors meta-pathway
Q92504	SLC39A7	Zinc transporter SLC39A7	6	3	3	3	469	50.1	6.87	3.85	119.1	179.2	164.2	172.5	109.5	112.2	119.4	62.2	65.7	57.9	57.5	72.6	75.8	71.2	60.9	1.69756e-05	0.000285877	1.09066	2.12971	Zinc transporter SLC39A7	7922	SLC39A7	GO:0030183,GO:0006882,GO:0071577,GO:0005783,GO:0005789,GO:0005794,GO:0016020,GO:0005654,GO:0005385	B cell differentiation|cellular zinc ion homeostasis|zinc ion transmembrane transport|endoplasmic reticulum|endoplasmic reticulum membrane|Golgi apparatus|membrane|nucleoplasm|zinc ion transmembrane transporter activity	hsa05010,hsa05012	Alzheimer disease|Parkinson disease	K14713	KOG2693	P	cellular zinc ion homeostasis	Inorganic ion transport and metabolism	PF02535	Zip	ZIP Zinc transporter	IPR003689	Family	Zinc/iron permease	WP2882,WP2884,WP3529	Nuclear receptors meta-pathway|NRF2 pathway|Zinc homeostasis
Q9NSI8	SAMSN1	SAM domain-containing protein SAMSN-1	6	2	2	1	373	41.7	5.43	8.16	341.5	99.3	162.6	257.1	68.9	83.2	67.8	50.4	49.3	49.5	52.5	57.4	59.7	53.8	46.8	0.0178677	0.041463	1.55781	2.94407	SAM domain-containing protein SAMSN-1	64092	SAMSN1	GO:0002820,GO:0050869,GO:0050732,GO:0005737,GO:0005829,GO:0005634,GO:0001726,GO:0001784,GO:0003723	negative regulation of adaptive immune response|negative regulation of B cell activation|negative regulation of peptidyl-tyrosine phosphorylation|cytoplasm|cytosol|nucleus|ruffle|phosphotyrosine residue binding|RNA binding				KOG4384	E	regulation of response to stimulus	Amino acid transport and metabolism	PF07647,PF07653,PF12485	SAM_2|SH3_2|SLY	SAM domain (Sterile alpha motif)|Variant SH3 domain|Lymphocyte signaling adaptor protein	IPR021090,IPR001660,IPR013761,IPR037623,IPR036028,IPR001452	Family|Domain|Homologous_superfamily|Domain|Homologous_superfamily|Domain	SAM/SH3 domain-containing|Sterile alpha motif domain|Sterile alpha motif/pointed domain superfamily|SAMSN1, SAM domain|SH3-like domain superfamily|SH3 domain	WP3945	TYROBP causal network in microglia
O60507	TPST1	Protein-tyrosine sulfotransferase 1	10	3	3	3	370	42.2	9.09	5.31	191.1	110.7	155.1	166.5	89.5	128.1	119.8	69.2	78.2	62.5	65	61.3	73.7	66.3	63	9.41458e-05	0.000862708	1.02606	2.03646	Protein-tyrosine sulfotransferase 1	8460	TPST1	GO:0050427,GO:0006954,GO:0006478,GO:0005794,GO:0000139,GO:0016020,GO:0042803,GO:0008476,GO:0008146	3'-phosphoadenosine 5'-phosphosulfate metabolic process|inflammatory response|peptidyl-tyrosine sulfation|Golgi apparatus|Golgi membrane|membrane|protein homodimerization activity|protein-tyrosine sulfotransferase activity|sulfotransferase activity				KOG3988	Q	peptidyl-tyrosine sulfation	Secondary metabolites biosynthesis, transport and catabolism				IPR027417,IPR026634	Homologous_superfamily|Family	P-loop containing nucleoside triphosphate hydrolase|Protein-tyrosine sulfotransferase-like
Q8TB45	DEPTOR	DEP domain-containing mTOR-interacting protein	7	2	3	2	409	46.3	8.07	7.69	360.1	114.1	153	120	79.1	100.9	91.5	69	60.5	52.7	64.3	55.8	64	60.8	54.1	0.027341	0.0578427	1.27467	2.41943	DEP domain-containing mTOR-interacting protein	64798	DEPTOR	GO:0035556,GO:0045792,GO:0006469,GO:0032007,GO:1904262,GO:1903940,GO:2001236	intracellular signal transduction|negative regulation of cell size|negative regulation of protein kinase activity|negative regulation of TOR signaling|negative regulation of TORC1 signaling|negative regulation of TORC2 signaling|regulation of extrinsic apoptotic signaling pathway	hsa04150,hsa04140	mTOR signaling pathway|Autophagy - animal	K20402	ENOG502QS4Y	S	negative regulation of cell size	Function unknown	PF00610	DEP	Domain found in Dishevelled, Egl-10, and Pleckstrin (DEP)	IPR000591,IPR037335,IPR037336,IPR001478,IPR036034,IPR036388,IPR036390	Domain|Domain|Domain|Domain|Homologous_superfamily|Homologous_superfamily|Homologous_superfamily	DEP domain|DEP domain-containing mTOR-interacting protein, DEP domain 1|DEP domain-containing mTOR-interacting protein, DEP domain 2|PDZ domain|PDZ superfamily|Winged helix-like DNA-binding domain superfamily|Winged helix DNA-binding domain superfamily	WP3850,WP4018,WP4538,WP4549,WP4577,WP4923,WP4963,WP5087,WP5098,WP5115,WP5180	Factors and pathways affecting insulin-like growth factor (IGF1)-Akt signaling|Clear cell renal cell carcinoma pathways|Regulatory circuits of the STAT3 signaling pathway|Fragile X syndrome|Neurodegeneration with brain iron accumulation (NBIA) subtypes pathway|Autophagy|p53 transcriptional gene network|Malignant pleural mesothelioma|T-cell activation SARS-CoV-2|Network map of SARS-CoV-2 signaling…
Q96HF1	SFRP2	Secreted frizzled-related protein 2	7	2	2	2	295	33.5	7.42	6.17	199.5	113.4	220.5	148.4	72.1	138.5	148.4	49.2	68.6	54.1	68	31.1	111	47.9	29.3	0.00056611	0.00306288	1.37314	2.59034	Secreted frizzled-related protein 2	6423	SFRP2	GO:0030509,GO:0001569,GO:0060070,GO:0003214,GO:0010659,GO:0007267,GO:0031668,GO:0071481,GO:0002063,GO:0030199,GO:0060028,GO:0048546,GO:0042733,GO:0071425,GO:0008584,GO:0007501,GO:0030514,GO:0090090,GO:0010667,GO:0030308,GO:0030336,GO:0008285,GO:0043154,GO:0061185,GO:0045892,GO:0050680,GO:0010719,GO:1902042,GO:0010629,GO:1902230,GO:0043508,GO:0042662,GO:0050732,GO:2000041,GO:0030178,GO:0003151,GO:…	BMP signaling pathway|branching involved in blood vessel morphogenesis|canonical Wnt signaling pathway|cardiac left ventricle morphogenesis|cardiac muscle cell apoptotic process|cell-cell signaling|cellular response to extracellular stimulus|cellular response to X-ray|chondrocyte development|collagen fibril organization|convergent extension involved in axis elongation|digestive tract morphogenesi…	hsa04310	Wnt signaling pathway	K02176	KOG3577	M	Wnt-activated receptor activity	Cell wall/membrane/envelope biogenesis	PF01392,PF01759	Fz|NTR	Fz domain|UNC-6/NTR/C345C module	IPR015526,IPR020067,IPR036790,IPR001134,IPR018933,IPR041764,IPR008993	Family|Domain|Homologous_superfamily|Domain|Domain|Domain|Homologous_superfamily	Frizzled/secreted frizzled-related protein|Frizzled domain|Frizzled cysteine-rich domain superfamily|Netrin domain|Netrin module, non-TIMP type|SFRP2, cysteine-rich domain|Tissue inhibitor of metalloproteinases-like, OB-fold	WP4258,WP428,WP4336,WP5055,WP5087	lncRNA in canonical Wnt signaling and colorectal cancer|Wnt signaling|ncRNAs involved in Wnt signaling in hepatocellular carcinoma|Burn wound healing|Malignant pleural mesothelioma
[truncated: 21 more rows]
[truncated: 2 more columns]
