# Supplementary material for: Proteomic lung analysis revealed hyper-activation of neutrophil extracellular trap formation in cases of fatal COVID-19
Source: Heliyon. 2024 May 24;10(11):e31878. doi: 10.1016/j.heliyon.2024.e31878 (PMC11177151; doi:10.1016/j.heliyon.2024.e31878)
Supplement: Multimedia component 4 [file mmc4.xlsx]

## Sheet: Table S4
Table S4 The differential proteins identified in the replicate 2 experiment. The four proteins with biggest difference were highlighted by red fond for upregulated, and blue for downregulated.
Accession	Gene Name	Description	Coverage [%]	# Peptides	# PSMs	# Unique Peptides	# AAs	MW [kDa]	calc. pI	Score Sequest HT: Sequest HT	C19-1	C19-2	C19-3	C19-4	C19-5	C19-6	C19-7	F1	F2	F3	F4	F6	F7	F8	F9	P-value	Q-value	log2(FC)	FC	Product	GeneID	Gene_Name	GO_id	GO_term	pathway	pathway_description	K_number	eggNOG_id	eggNOG_abbreviation	eggNOG_description	eggNOG_function_classification	PFAM_Family	PFAM_Name	PFAM_description	InterPro_id	InterPro_ENTRY_TYPE	InterPro_ENTRY_NAME	WikiPathway_id	WikiPathway_description
Q09666	AHNAK	Neuroblast differentiation-associated protein AHNAK	76	300	1017	297	5890	628.7	6.15	3532.6	39.4	76.3	49.7	29.4	75.1	56.9	54.3	159.1	124.5	138.8	117.8	165.9	125.9	160.6	126.4	5.95482e-07	4.22792e-05	-1.36132	0.389225	Neuroblast differentiation-associated protein AHNAK	79026	AHNAK	GO:1905686,GO:0043484,GO:1901385,GO:0015629,GO:0044291,GO:0043034,GO:0005737,GO:0005829,GO:0070062,GO:0005925,GO:0005765,GO:0016020,GO:0005634,GO:0005886,GO:0098797,GO:0042383,GO:0030315,GO:0031982,GO:0045296,GO:0042802,GO:0003723,GO:0044548,GO:0097493	positive regulation of plasma membrane repair|regulation of RNA splicing|regulation of voltage-gated calcium channel activity|actin cytoskeleton|cell-cell contact zone|costamere|cytoplasm|cytosol|extracellular exosome|focal adhesion|lysosomal membrane|membrane|nucleus|plasma membrane|plasma membrane protein complex|sarcolemma|T-tubule|vesicle|cadherin binding|identical protein binding|RNA binding…	hsa05132	Salmonella infection	K23934	ENOG502QTQ3	S	axon ensheathment	Function unknown				IPR001478,IPR036034	Domain|Homologous_superfamily	PDZ domain|PDZ superfamily
P22105	TNXB	Tenascin-X	40	115	193	115	4244	458.1	5.17	716.21	34.1	66.5	41	37.5	104.2	69.4	68.8	105.4	150.2	104.6	127.6	178.1	143.9	148.1	120.5	6.46849e-05	0.000665817	-1.16264	0.446694	Tenascin-X	7148	TNXB	GO:0030036,GO:0007155,GO:0098609,GO:0007160,GO:0030199,GO:0032963,GO:0048251,GO:0030198,GO:0006631,GO:1905935,GO:0008284,GO:1904028,GO:0010718,GO:0010862,GO:1901390,GO:0030511,GO:1900748,GO:0030155,GO:0045595,GO:0030334,GO:0043506,GO:0006641,GO:0062023,GO:0070062,GO:0031012,GO:0005576,GO:0005615,GO:0090733,GO:0005518,GO:0098633,GO:0005201,GO:0008201,GO:0005178	actin cytoskeleton organization|cell adhesion|cell-cell adhesion|cell-matrix adhesion|collagen fibril organization|collagen metabolic process|elastic fiber assembly|extracellular matrix organization|fatty acid metabolic process|positive regulation of cell fate determination|positive regulation of cell population proliferation|positive regulation of collagen fibril organization|positive regulation…	hsa04151,hsa04512,hsa04510,hsa05206,hsa05165	PI3K-Akt signaling pathway|ECM-receptor interaction|Focal adhesion|MicroRNAs in cancer|Human papillomavirus infection	K06252	KOG2579	M	signaling receptor binding	Cell wall/membrane/envelope biogenesis	PF07974,PF18720,PF00147,PF00041	EGF_2|EGF_Tenascin|Fibrinogen_C|fn3	EGF-like domain|Tenascin EGF domain|Fibrinogen beta and gamma chains, C-terminal globular domain|Fibronectin type III domain	IPR000742,IPR013111,IPR041161,IPR036056,IPR014716,IPR002181,IPR020837,IPR003961,IPR036116,IPR013783	Domain|Domain|Domain|Homologous_superfamily|Homologous_superfamily|Domain|Conserved_site|Domain|Homologous_superfamily|Homologous_superfamily	EGF-like domain|EGF-like domain, extracellular|Tenascin, EGF-like domain|Fibrinogen-like, C-terminal|Fibrinogen, alpha/beta/gamma chain, C-terminal globular, subdomain 1|Fibrinogen, alpha/beta/gamma chain, C-terminal globular domain|Fibrinogen, conserved site|Fibronectin type III|Fibronectin type III superfamily|Immunoglobulin-like fold	WP2911,WP306,WP3888,WP3932,WP4172	miRNA targets in ECM and membrane receptors|Focal adhesion|VEGFA-VEGFR2 signaling|Focal adhesion: PI3K-Akt-mTOR-signaling pathway|PI3K-Akt signaling pathway
P02787	TF	Serotransferrin	74	55	404	55	698	77	7.12	1327.76	63.2	46.2	68.5	44.2	78.6	49.8	69.7	93.3	131.1	173.1	177.4	111.7	120.6	124.1	148.5	3.28607e-05	0.000443442	-1.16897	0.444738	Serotransferrin	7018	TF	GO:0007015,GO:0019731,GO:0006879,GO:0071281,GO:0070371,GO:0055072,GO:0006826,GO:0030316,GO:0045780,GO:2000147,GO:0045893,GO:0042327,GO:0048260,GO:0034756,GO:0031647,GO:0001895,GO:0060395,GO:0016324,GO:0045178,GO:0009925,GO:0072562,GO:0009986,GO:0030669,GO:0005905,GO:0031410,GO:0005769,GO:0030139,GO:0005788,GO:0010008,GO:0070062,GO:0005576,GO:0005615,GO:0031232,GO:1990712,GO:0005770,GO:0048471,GO:…	actin filament organization|antibacterial humoral response|cellular iron ion homeostasis|cellular response to iron ion|ERK1 and ERK2 cascade|iron ion homeostasis|iron ion transport|osteoclast differentiation|positive regulation of bone resorption|positive regulation of cell motility|positive regulation of DNA-templated transcription|positive regulation of phosphorylation|positive regulation of re…	hsa04066,hsa04216,hsa04978	HIF-1 signaling pathway|Ferroptosis|Mineral absorption	K14736	ENOG502QT0C	P	trivalent inorganic cation transmembrane transporter activity	Inorganic ion transport and metabolism	PF00405	Transferrin	Transferrin	IPR030685,IPR016357,IPR001156,IPR018195	Family|Family|Domain|Binding_site	Serotransferrin, mammalian|Transferrin|Transferrin-like domain|Transferrin family, iron binding site	WP2007,WP2848,WP4313,WP4754,WP4906,WP5115,WP706	Iron metabolism in placenta|Pluripotent stem cell differentiation pathway|Ferroptosis|IL-18 signaling pathway|3q29 copy number variation syndrome|Network map of SARS-CoV-2 signaling pathway|Sudden infant death syndrome (SIDS) susceptibility pathways
O60437	PPL	Periplakin	57	96	146	96	1756	204.6	5.6	502.64	51.4	58	60.9	45.6	71.1	71.2	71.2	173.4	107.9	120.9	110.6	163	91.8	166.8	136.2	5.15953e-05	0.000579798	-1.12538	0.458381	Periplakin	5493	PPL	GO:0045104,GO:0031424,GO:0009612,GO:0042060,GO:0001533,GO:0005737,GO:0005856,GO:0005829,GO:0030057,GO:0070062,GO:0016020,GO:0005886,GO:0045296,GO:0005200,GO:0005198	intermediate filament cytoskeleton organization|keratinization|response to mechanical stimulus|wound healing|cornified envelope|cytoplasm|cytoskeleton|cytosol|desmosome|extracellular exosome|membrane|plasma membrane|cadherin binding|structural constituent of cytoskeleton|structural molecule activity				KOG0516	Z	cytoskeletal protein binding	Cytoskeleton	PF17902	SH3_10	SH3 domain	IPR041615,IPR043197,IPR035915,IPR001101,IPR001452,IPR018159	Domain|Family|Homologous_superfamily|Repeat|Domain|Repeat	Desmoplakin, SH3 domain|Plakin|Plakin repeat superfamily|Plectin repeat|SH3 domain|Spectrin/alpha-actinin
Q92817	EVPL	Envoplakin	41	76	118	76	2033	231.5	6.96	397.68	59.6	60.7	73.8	46.2	62.5	60.1	68.2	158.8	101.6	129.4	109.1	162.8	96.1	170	141.1	2.76778e-05	0.000406095	-1.11739	0.460928	Envoplakin	2125	EVPL	GO:0008544,GO:0045104,GO:0031424,GO:0030216,GO:0018149,GO:0042060,GO:0001533,GO:0005737,GO:0005829,GO:0030057,GO:0070062,GO:0045111,GO:0016020,GO:0045296,GO:0019215,GO:0005198	epidermis development|intermediate filament cytoskeleton organization|keratinization|keratinocyte differentiation|peptide cross-linking|wound healing|cornified envelope|cytoplasm|cytosol|desmosome|extracellular exosome|intermediate filament cytoskeleton|membrane|cadherin binding|intermediate filament binding|structural molecule activity				KOG0516	Z	cytoskeletal protein binding	Cytoskeleton	PF00681,PF17902	Plectin|SH3_10	Plectin repeat|SH3 domain	IPR041615,IPR043197,IPR035915,IPR001101,IPR001452,IPR018159	Domain|Family|Homologous_superfamily|Repeat|Domain|Repeat	Desmoplakin, SH3 domain|Plakin|Plakin repeat superfamily|Plectin repeat|SH3 domain|Spectrin/alpha-actinin
Q02952	AKAP12	A-kinase anchor protein 12	42	49	73	49	1782	191.4	4.41	285.06	43.5	67.8	50.3	37.5	84.2	65.6	68	115.5	141.2	123.8	143.4	125.2	164.6	143.6	125.7	5.2261e-07	3.93406e-05	-1.18461	0.439942	A-kinase anchor protein 12	9590	AKAP12	GO:0007193,GO:0071347,GO:0071356,GO:0007186,GO:0035733,GO:0050804,GO:0043116,GO:0070374,GO:0061870,GO:0051770,GO:1900143,GO:0010739,GO:0032760,GO:0010738,GO:0090036,GO:0051602,GO:0032496,GO:0007165,GO:0005938,GO:0005737,GO:0005856,GO:0005829,GO:0005925,GO:0043025,GO:0005886,GO:0098685,GO:0008179,GO:0005516,GO:0051018	adenylate cyclase-inhibiting G protein-coupled receptor signaling pathway|cellular response to interleukin-1|cellular response to tumor necrosis factor|G protein-coupled receptor signaling pathway|hepatic stellate cell activation|modulation of chemical synaptic transmission|negative regulation of vascular permeability|positive regulation of ERK1 and ERK2 cascade|positive regulation of hepatic ste…				ENOG502RDV6	S	positive regulation of protein kinase A signaling	Function unknown	PF10522,PF03832	RII_binding_1|WSK	RII binding domain|WSK motif	IPR028540,IPR001573,IPR018459	Family|Domain|Domain	A-kinase anchor protein 12|A kinase-anchoring protein AKAP5 and AKAP12, calmodulin (CaM)-binding motif|RII binding domain	WP35	G protein signaling pathways
A8TX70	COL6A5	Collagen alpha-5(VI) chain	26	59	106	55	2615	289.7	6.95	339.55	38.6	45.4	47	44.8	105.5	59.8	65.9	147.3	166.7	60.1	149.1	119.8	115.3	179.4	155.3	0.000361287	0.00222396	-1.23255	0.425565	Collagen alpha-5(VI) chain	256076	COL6A5	GO:0007155,GO:0030198,GO:0005581,GO:0062023,GO:0005576,GO:0030020	cell adhesion|extracellular matrix organization|collagen trimer|collagen-containing extracellular matrix|extracellular region|extracellular matrix structural constituent conferring tensile strength	hsa04151,hsa04512,hsa04510,hsa04974,hsa05165	PI3K-Akt signaling pathway|ECM-receptor interaction|Focal adhesion|Protein digestion and absorption|Human papillomavirus infection	K06238	KOG3544	D	structural constituent of cuticle	Cell cycle control, cell division, chromosome partitioning	PF01391,PF00092	Collagen|VWA	Collagen triple helix repeat (20 copies)|von Willebrand factor type A domain	IPR008160,IPR002035,IPR036465	Repeat|Domain|Homologous_superfamily	Collagen triple helix repeat|von Willebrand factor, type A|von Willebrand factor A-like domain superfamily	WP4172	PI3K-Akt signaling pathway
Q8WWI1	LMO7	LIM domain only protein 7	35	46	78	46	1683	192.6	8.09	274.96	48.4	50.8	69.4	41.2	49.7	46.2	48	185.1	98.9	163.6	94	191.5	90	173.4	149.8	8.12022e-05	0.000774583	-1.50374	0.352638	LIM domain only protein 7	4008	LMO7	GO:0045944,GO:0016567,GO:0030155,GO:0023051,GO:0016324,GO:0009986,GO:0005737,GO:0005829,GO:0005925,GO:0005635,GO:0005634,GO:0000151,GO:0046872,GO:0004842	positive regulation of transcription by RNA polymerase II|protein ubiquitination|regulation of cell adhesion|regulation of signaling|apical plasma membrane|cell surface|cytoplasm|cytosol|focal adhesion|nuclear envelope|nucleus|ubiquitin ligase complex|metal ion binding|ubiquitin-protein transferase activity	hsa04520	Adherens junction	K06084	KOG1704	F	zinc ion binding	Nucleotide transport and metabolism	PF00307,PF15949,PF00412,PF00595	CH|DUF4757|LIM|PDZ	Calponin homology (CH) domain|Domain of unknown function (DUF4757)|LIM domain|PDZ domain	IPR001715,IPR036872,IPR031865,IPR029978,IPR001478,IPR036034,IPR003096,IPR001781	Domain|Homologous_superfamily|Domain|Family|Domain|Homologous_superfamily|Family|Domain	Calponin homology domain|CH domain superfamily|Domain of unknown function DUF4757|LIM domain only protein 7|PDZ domain|PDZ superfamily|Smooth muscle protein/calponin|Zinc finger, LIM-type
P68871	HBB	Hemoglobin subunit beta	96	17	854	10	147	16	7.28	2634.74	129.9	63.5	116.6	30.9	29.9	29.4	33.8	156.6	162.8	191.8	237.6	105	80.6	84	47.4	0.0284504	0.0587823	-1.10352	0.465378	Hemoglobin subunit beta	3043	HBB	GO:0097746,GO:0015670,GO:0098869,GO:0042744,GO:0030185,GO:0015671,GO:0070527,GO:0010942,GO:0045429,GO:0008217,GO:0070293,GO:0042542,GO:0072562,GO:0005829,GO:0071682,GO:0070062,GO:0005576,GO:0005615,GO:1904813,GO:0031838,GO:0005833,GO:1904724,GO:0020037,GO:0031721,GO:0030492,GO:0046872,GO:0043177,GO:0019825,GO:0005344	blood vessel diameter maintenance|carbon dioxide transport|cellular oxidant detoxification|hydrogen peroxide catabolic process|nitric oxide transport|oxygen transport|platelet aggregation|positive regulation of cell death|positive regulation of nitric oxide biosynthetic process|regulation of blood pressure|renal absorption|response to hydrogen peroxide|blood microparticle|cytosol|endocytic vesicl…	hsa05144,hsa05143	Malaria|African trypanosomiasis	K13823	KOG3378	C	oxygen carrier activity	Energy production and conversion	PF00042	Globin	Globin	IPR000971,IPR009050,IPR012292,IPR002337	Domain|Homologous_superfamily|Homologous_superfamily|Family	Globin|Globin-like superfamily|Globin/Protoglobin|Hemoglobin, beta-type	WP15,WP1533,WP176,WP5115	Selenium micronutrient network|Vitamin B12 metabolism|Folate metabolism|Network map of SARS-CoV-2 signaling pathway
P02647	APOA1	Apolipoprotein A-I	77	29	215	29	267	30.8	5.76	687.28	33.9	48.5	52.9	20.9	78.7	35	54.3	118.8	199.1	165.5	249.5	99.3	120	133.1	90.6	0.000460981	0.00262793	-1.66616	0.31509	Apolipoprotein A-I	335	APOA1	GO:0030325,GO:0043534,GO:0006695,GO:0033344,GO:0042632,GO:0070508,GO:0008203,GO:0030301,GO:0001935,GO:0007186,GO:0008211,GO:0034380,GO:0034384,GO:0034375,GO:0007229,GO:0019915,GO:0042158,GO:0042157,GO:0050919,GO:0060354,GO:0002719,GO:0034115,GO:0051346,GO:0050728,GO:0032691,GO:0060761,GO:0010804,GO:0010903,GO:0018206,GO:0006656,GO:0046470,GO:0033700,GO:0055091,GO:0010875,GO:0090205,GO:1905920,GO:…	adrenal gland development|blood vessel endothelial cell migration|cholesterol biosynthetic process|cholesterol efflux|cholesterol homeostasis|cholesterol import|cholesterol metabolic process|cholesterol transport|endothelial cell proliferation|G protein-coupled receptor signaling pathway|glucocorticoid metabolic process|high-density lipoprotein particle assembly|high-density lipoprotein particle …	hsa03320,hsa04975,hsa04979,hsa04977,hsa05143,hsa05417	PPAR signaling pathway|Fat digestion and absorption|Cholesterol metabolism|Vitamin digestion and absorption|African trypanosomiasis|Lipid and atherosclerosis	K08757	ENOG502S1XQ	O	high-density lipoprotein particle receptor binding	Posttranslational modification, protein turnover, chaperones	PF01442	Apolipoprotein	Apolipoprotein A1/A4/E domain	IPR000074	Family	Apolipoprotein A/E	WP15,WP1533,WP176,WP2806,WP2878,WP2882,WP3601,WP3942,WP430,WP4522,WP5108,WP5109,WP5110,WP5111,WP5112,WP5115	Selenium micronutrient network|Vitamin B12 metabolism|Folate metabolism|Complement system|PPAR-alpha pathway|Nuclear receptors meta-pathway|Lipid particles composition|PPAR signaling pathway|Statin inhibition of cholesterol production|Metabolic pathway of LDL, HDL and TG, including diseases|Familial hyperlipidemia type 1|Familial hyperlipidemia type 2|Familial hyperlipidemia type 3|Familial hyper…
P00325	ADH1B	All-trans-retinol dehydrogenase [NAD(+)] ADH1B	66	24	201	7	375	39.8	8.19	628.61	33.7	67.2	47.6	36.2	91.8	61.6	97.7	162.1	109.1	104.3	137.2	115.6	152.1	138	145.9	5.2236e-05	0.000583442	-1.09552	0.467967	All-trans-retinol dehydrogenase [NAD(+)] ADH1B	125	ADH1B	GO:0006069,GO:0042573,GO:0001523,GO:0042572,GO:0005829,GO:0005654,GO:0005886,GO:0004024,GO:0004745,GO:0008270	ethanol oxidation|retinoic acid metabolic process|retinoid metabolic process|retinol metabolic process|cytosol|nucleoplasm|plasma membrane|alcohol dehydrogenase activity, zinc-dependent|NAD-retinol dehydrogenase activity|zinc ion binding	hsa00010,hsa00620,hsa00071,hsa00350,hsa00830,hsa00980,hsa00982,hsa04936	Glycolysis / Gluconeogenesis|Pyruvate metabolism|Fatty acid degradation|Tyrosine metabolism|Retinol metabolism|Metabolism of xenobiotics by cytochrome P450|Drug metabolism - cytochrome P450|Alcoholic liver disease	K13951	KOG0022	C	alcohol dehydrogenase (NAD) activity	Energy production and conversion	PF08240,PF00107	ADH_N|ADH_zinc_N	Alcohol dehydrogenase GroES-like domain|Zinc-binding dehydrogenase	IPR013149,IPR013154,IPR002328,IPR011032,IPR036291,IPR020843	Domain|Domain|Conserved_site|Homologous_superfamily|Homologous_superfamily|Domain	Alcohol dehydrogenase-like, C-terminal|Alcohol dehydrogenase, N-terminal|Alcohol dehydrogenase, zinc-type, conserved site|GroES-like superfamily|NAD(P)-binding domain superfamily|Polyketide synthase, enoylreductase domain	WP206,WP3996	Fatty acid omega-oxidation|Ethanol effects on histone modifications
P02042	HBD	Hemoglobin subunit delta	88	13	476	6	147	16	8.05	1457.76	125.2	57.4	117	26.1	27.4	24.1	30.6	149.5	171.6	204.3	264.1	109.9	75.8	74.7	42.2	0.0315757	0.0640329	-1.22853	0.426753	Hemoglobin subunit delta	3045	HBD	GO:0015670,GO:0098869,GO:0042744,GO:0015671,GO:0010942,GO:0072562,GO:0005829,GO:0031838,GO:0005833,GO:0020037,GO:0031721,GO:0046872,GO:0043177,GO:0019825,GO:0005344	carbon dioxide transport|cellular oxidant detoxification|hydrogen peroxide catabolic process|oxygen transport|positive regulation of cell death|blood microparticle|cytosol|haptoglobin-hemoglobin complex|hemoglobin complex|heme binding|hemoglobin alpha binding|metal ion binding|organic acid binding|oxygen binding|oxygen carrier activity				KOG3378	C	oxygen carrier activity	Energy production and conversion	PF00042	Globin	Globin	IPR000971,IPR009050,IPR012292,IPR002337	Domain|Homologous_superfamily|Homologous_superfamily|Family	Globin|Globin-like superfamily|Globin/Protoglobin|Hemoglobin, beta-type	WP3888,WP5115	VEGFA-VEGFR2 signaling|Network map of SARS-CoV-2 signaling pathway
P69905	HBA2	Hemoglobin subunit alpha	71	10	398	9	142	15.2	8.68	1368.19	108.6	66.8	120.6	33.1	33.5	33.1	39.2	166.3	151.7	194.6	228.4	107.8	86.3	81.3	48.8	0.0210395	0.0463685	-1.09972	0.466606	Hemoglobin subunit alpha	3040	HBA2	GO:0015670,GO:0098869,GO:0042744,GO:0030185,GO:0015671,GO:0010942,GO:0042542,GO:0072562,GO:0005829,GO:0022627,GO:0071682,GO:0070062,GO:0005576,GO:0005615,GO:0031838,GO:0005833,GO:0016020,GO:0001664,GO:0020037,GO:0005506,GO:0043177,GO:0019825,GO:0005344	carbon dioxide transport|cellular oxidant detoxification|hydrogen peroxide catabolic process|nitric oxide transport|oxygen transport|positive regulation of cell death|response to hydrogen peroxide|blood microparticle|cytosol|cytosolic small ribosomal subunit|endocytic vesicle lumen|extracellular exosome|extracellular region|extracellular space|haptoglobin-hemoglobin complex|hemoglobin complex|mem…	hsa05144,hsa05143	Malaria|African trypanosomiasis	K13822	KOG3378	C	oxygen carrier activity	Energy production and conversion	PF00042	Globin	Globin	IPR000971,IPR009050,IPR012292,IPR002338,IPR002339	Domain|Homologous_superfamily|Homologous_superfamily|Family|Family	Globin|Globin-like superfamily|Globin/Protoglobin|Hemoglobin, alpha-type|Hemoglobin, pi
O95810	CAVIN2	Caveolae-associated protein 2	56	21	66	21	425	47.1	5.21	258.22	33.7	63.1	43.7	31	103.7	84.5	66.8	175.3	113.4	127.7	143	157.4	85.7	147.7	123.3	0.000184156	0.00137473	-1.13906	0.454055	Caveolae-associated protein 2	8436	CAVIN2	GO:0097320,GO:0005901,GO:0005737,GO:0005829,GO:0045121,GO:0005654,GO:0005886,GO:0001786,GO:0005543,GO:0005080	plasma membrane tubulation|caveola|cytoplasm|cytosol|membrane raft|nucleoplasm|plasma membrane|phosphatidylserine binding|phospholipid binding|protein kinase C binding				ENOG502QQCA	S	negative regulation of fermentation	Function unknown	PF15237	PTRF_SDPR	PTRF/SDPR family	IPR026752	Family	Cavin family	WP2880,WP2882	Glucocorticoid receptor pathway|Nuclear receptors meta-pathway
P50895	BCAM	Basal cell adhesion molecule	45	21	65	21	628	67.4	5.81	236.57	34.7	47.1	35.4	29.1	119.5	92.5	81.7	159.6	121.3	112.1	142.1	164.2	96.1	136.2	128.4	0.000494116	0.00276847	-1.07584	0.474394	Basal cell adhesion molecule	4059	BCAM	GO:0007155,GO:0007160,GO:0007165,GO:0062023,GO:0009897,GO:0070062,GO:0005576,GO:0005886,GO:0043236,GO:0005055,GO:0008022,GO:0004888	cell adhesion|cell-matrix adhesion|signal transduction|collagen-containing extracellular matrix|external side of plasma membrane|extracellular exosome|extracellular region|plasma membrane|laminin binding|laminin receptor activity|protein C-terminus binding|transmembrane signaling receptor activity				ENOG502QWC8	S	laminin receptor activity	Function unknown	PF08205,PF13895,PF07686	C2-set_2|Ig_2|V-set	CD80-like C2-set immunoglobulin domain |Immunoglobulin domain|Immunoglobulin V-set domain	IPR013162,IPR007110,IPR036179,IPR013783,IPR003599,IPR003598,IPR013106	Domain|Domain|Homologous_superfamily|Homologous_superfamily|Domain|Domain|Domain	CD80-like, immunoglobulin C2-set|Immunoglobulin-like domain|Immunoglobulin-like domain superfamily|Immunoglobulin-like fold|Immunoglobulin subtype|Immunoglobulin subtype 2|Immunoglobulin V-set domain
Q9BXM0	PRX	Periaxin	33	35	62	35	1461	154.8	7.5	199.13	51.7	75.1	62.8	44.4	82.4	71.7	53.4	186	58.9	165.4	81.4	211.2	62	135.7	157.9	0.00923793	0.0246555	-1.06889	0.476685	Periaxin	57716	PRX	GO:0008366,GO:0032287,GO:0043484,GO:0070161,GO:0005737,GO:0005634,GO:0005886	axon ensheathment|peripheral nervous system myelin maintenance|regulation of RNA splicing|anchoring junction|cytoplasm|nucleus|plasma membrane				ENOG502QS7Y	S	axon ensheathment	Function unknown				IPR001478,IPR036034	Domain|Homologous_superfamily	PDZ domain|PDZ superfamily
Q9Y2D5	AKAP2	A-kinase anchor protein 2	34	27	53	27	859	94.6	5.11	188.4	47.1	58.1	61.3	64.8	83.1	65.1	51.9	148.9	101.5	143	106.1	176	103.2	157.2	132.6	2.45934e-05	0.000372058	-1.11584	0.461421	A-kinase anchor protein 2	445815	AKAP2						ENOG502QR7I	S	protein kinase A binding	Function unknown	PF15304	AKAP2_C	A-kinase anchor protein 2 C-terminus	IPR029304	Domain	A-kinase anchor protein 2, C-terminal domain
P21291	CSRP1	Cysteine and glycine-rich protein 1	73	15	70	15	193	20.6	8.57	262.08	36.4	89.5	43.2	35.5	100.1	48.8	58	152.6	131.1	114.4	114.1	163.6	168.4	120.4	124.1	3.08222e-05	0.000430822	-1.211	0.43197	Cysteine and glycine-rich protein 1	1465	CSRP1	GO:0030036,GO:0060537,GO:0070527,GO:0045214,GO:0005737,GO:0070062,GO:0005925,GO:0005634,GO:0030018,GO:0042805,GO:0003723,GO:0008307,GO:0008270	actin cytoskeleton organization|muscle tissue development|platelet aggregation|sarcomere organization|cytoplasm|extracellular exosome|focal adhesion|nucleus|Z disc|actinin binding|RNA binding|structural constituent of muscle|zinc ion binding				KOG1700	Z	sulfur oxidation	Cytoskeleton	PF00412	LIM	LIM domain	IPR001781	Domain	Zinc finger, LIM-type	WP3584,WP3888	MECP2 and associated Rett syndrome|VEGFA-VEGFR2 signaling
Q9NZN3	EHD3	EH domain-containing protein 3	51	23	65	11	535	60.8	6.57	207.98	49.4	65	54.8	57.7	63.2	62.1	58.6	148.5	70.7	164.7	108.9	201.8	80.2	133.6	181	0.000834218	0.00401556	-1.21438	0.430958	EH domain-containing protein 3	30845	EHD3	GO:0060271,GO:0034498,GO:0032456,GO:0006897,GO:0016197,GO:0090160,GO:1901387,GO:0051260,GO:0072659,GO:0015031,GO:0001881,GO:1903779,GO:0086036,GO:0055117,GO:1903358,GO:0020018,GO:0005737,GO:0005829,GO:0005769,GO:0030139,GO:0010008,GO:0005925,GO:0043231,GO:0005634,GO:0048471,GO:0055038,GO:0005524,GO:0005509,GO:0005525,GO:0003676	cilium assembly|early endosome to Golgi transport|endocytic recycling|endocytosis|endosomal transport|Golgi to lysosome transport|positive regulation of voltage-gated calcium channel activity|protein homooligomerization|protein localization to plasma membrane|protein transport|receptor recycling|regulation of cardiac conduction|regulation of cardiac muscle cell membrane potential|regulation of ca…	hsa04144	Endocytosis	K12476	KOG1954	G	endocytic recycling	Carbohydrate transport and metabolism	PF18150,PF00350,PF12763,PF16880	DUF5600|Dynamin_N|EF-hand_4|EHD_N	Domain of unknown function (DUF5600)|Dynamin family|Cytoskeletal-regulatory complex EF hand|N-terminal EH-domain containing protein	IPR040990,IPR045063,IPR011992,IPR018247,IPR002048,IPR000261,IPR031692,IPR030381,IPR027417	Domain|Domain|Homologous_superfamily|Binding_site|Domain|Domain|Domain|Domain|Homologous_superfamily	Domain of unknown function DUF5600|Dynamin, N-terminal|EF-hand domain pair|EF-Hand 1, calcium-binding site|EF-hand domain|EH domain|EH domain-containing protein, N-terminal|Dynamin-type guanine nucleotide-binding (G) domain|P-loop containing nucleoside triphosphate hydrolase	WP4352	Ciliary landscape
P06727	APOA4	Apolipoprotein A-IV	71	28	57	28	396	45.3	5.38	200.41	31.1	104.4	46.7	28.7	73.8	58.5	112.8	122.2	139.9	143.7	174.3	107.5	124.1	162.2	70	0.00214799	0.00811406	-1.00223	0.499227	Apolipoprotein A-IV	337	APOA4	GO:0006695,GO:0033344,GO:0042632,GO:0008203,GO:0034378,GO:0034371,GO:0034380,GO:0034375,GO:0042744,GO:0002227,GO:0007159,GO:0016042,GO:0055088,GO:0006869,GO:0042157,GO:0034445,GO:0014012,GO:0046470,GO:0033700,GO:1905920,GO:0045723,GO:0046889,GO:0051006,GO:0010898,GO:0065005,GO:0032374,GO:0030300,GO:0019430,GO:0006982,GO:0035634,GO:0034014,GO:0043691,GO:0070328,GO:0034372,GO:0072562,GO:0042627,GO:…	cholesterol biosynthetic process|cholesterol efflux|cholesterol homeostasis|cholesterol metabolic process|chylomicron assembly|chylomicron remodeling|high-density lipoprotein particle assembly|high-density lipoprotein particle remodeling|hydrogen peroxide catabolic process|innate immune response in mucosa|leukocyte cell-cell adhesion|lipid catabolic process|lipid homeostasis|lipid transport|lipop…	hsa04975,hsa04979,hsa04977,hsa05417	Fat digestion and absorption|Cholesterol metabolism|Vitamin digestion and absorption|Lipid and atherosclerosis	K08760	ENOG502QSC5	M	regulation of plasma lipoprotein oxidation	Cell wall/membrane/envelope biogenesis	PF01442	Apolipoprotein	Apolipoprotein A1/A4/E domain	IPR000074	Family	Apolipoprotein A/E	WP430,WP5108,WP5109,WP5110,WP5111,WP5112	Statin inhibition of cholesterol production|Familial hyperlipidemia type 1|Familial hyperlipidemia type 2|Familial hyperlipidemia type 3|Familial hyperlipidemia type 4|Familial hyperlipidemia type 5
Q9UGT4	SUSD2	Sushi domain-containing protein 2	33	18	45	18	822	90.2	6.28	172.19	48.6	55.1	48.5	49.9	66.2	59.7	67.3	150	119.3	135.1	131	182.6	111.1	161.4	114.2	1.633e-06	7.78853e-05	-1.28999	0.408954	Sushi domain-containing protein 2	56241	SUSD2	GO:1902807,GO:0051782,GO:0070062,GO:0005615,GO:0005886	negative regulation of cell cycle G1/S phase transition|negative regulation of cell division|extracellular exosome|extracellular space|plasma membrane				KOG4291	KLT	Sushi, nidogen and EGF-like	Transcription|Replication, recombination and repair|Signal transduction mechanisms	PF03782,PF01033,PF00084,PF00094	AMOP|Somatomedin_B|Sushi|VWD	AMOP domain|Somatomedin B domain|Sushi repeat (SCR repeat)|von Willebrand factor type D domain	IPR005533,IPR036024,IPR001212,IPR035976,IPR000436,IPR001846	Domain|Homologous_superfamily|Domain|Homologous_superfamily|Domain|Domain	AMOP domain|Somatomedin B-like domain superfamily|Somatomedin B domain|Sushi/SCR/CCP superfamily|Sushi/SCR/CCP domain|von Willebrand factor, type D domain
Q9NZU5	LMCD1	LIM and cysteine-rich domains protein 1	72	23	47	23	365	40.8	7.93	161.45	55.5	74.4	52.4	51	85.6	62.8	61.2	191.3	108.5	128.5	130.1	152.3	110.9	110.4	125	4.52163e-05	0.000543291	-1.06228	0.478876	LIM and cysteine-rich domains protein 1	29995	LMCD1	GO:0000122,GO:0070886,GO:0010611,GO:0005737,GO:0005654,GO:0005634,GO:0003714,GO:0008270	negative regulation of transcription by RNA polymerase II|positive regulation of calcineurin-NFAT signaling cascade|regulation of cardiac muscle hypertrophy|cytoplasm|nucleoplasm|nucleus|transcription corepressor activity|zinc ion binding				KOG1704	F	zinc ion binding	Nucleotide transport and metabolism	PF00412,PF06297	LIM|PET	LIM domain|PET Domain	IPR010442,IPR033724,IPR001781	Domain|Domain|Domain	PET domain|PET testin|Zinc finger, LIM-type
Q9UPQ0	LIMCH1	LIM and calponin homology domains-containing protein 1	31	30	44	30	1083	121.8	6.47	138.76	41.4	56.9	44.5	40.2	97.3	65.8	61.1	158.7	119.5	124.8	121.3	158.8	116	150.8	142.9	2.33966e-06	9.68091e-05	-1.23157	0.425852	LIM and calponin homology domains-containing protein 1	22998	LIMCH1	GO:0031032,GO:0060327,GO:0030336,GO:0001934,GO:0051496,GO:0051893,GO:0005737,GO:0001725,GO:0003779,GO:0046872,GO:0032034	actomyosin structure organization|cytoplasmic actin-based contraction involved in cell motility|negative regulation of cell migration|positive regulation of protein phosphorylation|positive regulation of stress fiber assembly|regulation of focal adhesion assembly|cytoplasm|stress fiber|actin binding|metal ion binding|myosin II head/neck binding				KOG1704	F	zinc ion binding	Nucleotide transport and metabolism	PF00307,PF15949,PF00412	CH|DUF4757|LIM	Calponin homology (CH) domain|Domain of unknown function (DUF4757)|LIM domain	IPR001997,IPR001715,IPR036872,IPR031865,IPR003096,IPR001781	Family|Domain|Homologous_superfamily|Domain|Family|Domain	Calponin/LIMCH1|Calponin homology domain|CH domain superfamily|Domain of unknown function DUF4757|Smooth muscle protein/calponin|Zinc finger, LIM-type
P51911	CNN1	Calponin-1	63	15	54	13	297	33.2	9.07	181.65	35.7	103	43.2	47.2	70	58.1	50.9	129.7	170.8	115.7	115.8	232.3	148.9	100.4	78.3	0.00170799	0.00681453	-1.2272	0.427145	Calponin-1	1264	CNN1	GO:0031032,GO:1904706,GO:0006940,GO:0005856,GO:0005925,GO:0003779,GO:0005516	actomyosin structure organization|negative regulation of vascular associated smooth muscle cell proliferation|regulation of smooth muscle contraction|cytoskeleton|focal adhesion|actin binding|calmodulin binding				KOG2046	Z	actin binding	Cytoskeleton	PF00402,PF00307	Calponin|CH	Calponin family repeat|Calponin homology (CH) domain	IPR001997,IPR000557,IPR001715,IPR036872,IPR003096	Family|Repeat|Domain|Homologous_superfamily|Family	Calponin/LIMCH1|Calponin repeat|Calponin homology domain|CH domain superfamily|Smooth muscle protein/calponin	WP2197,WP289	Endothelin pathways|Myometrial relaxation and contraction pathways
P08473	MME	Neprilysin	36	23	45	23	750	85.5	5.73	145.85	59.1	45.4	53.7	42.2	66.3	62.7	55.3	224.8	87.4	99.7	196.8	102	116	167.3	121.3	0.000802234	0.00390757	-1.34298	0.394205	Neprilysin	4311	MME	GO:0007568,GO:0097242,GO:0150094,GO:0050435,GO:0010815,GO:0071345,GO:0071492,GO:0071493,GO:0046449,GO:0042447,GO:0001822,GO:0007611,GO:0030324,GO:0061837,GO:0006518,GO:0001890,GO:1900273,GO:0050769,GO:0030163,GO:0016485,GO:0006508,GO:0090399,GO:0043627,GO:0019233,GO:0010814,GO:0030424,GO:0005903,GO:0009986,GO:0005737,GO:0031410,GO:0030425,GO:0005769,GO:0070062,GO:0005925,GO:0016020,GO:0045121,GO:…	aging|amyloid-beta clearance|amyloid-beta clearance by cellular catabolic process|amyloid-beta metabolic process|bradykinin catabolic process|cellular response to cytokine stimulus|cellular response to UV-A|cellular response to UV-B|creatinine metabolic process|hormone catabolic process|kidney development|learning or memory|lung development|neuropeptide processing|peptide metabolic process|placen…	hsa04640,hsa04614,hsa04974,hsa05010	Hematopoietic cell lineage|Renin-angiotensin system|Protein digestion and absorption|Alzheimer disease	K01389	KOG3624	O	metalloendopeptidase activity. It is involved in the biological process described with proteolysis	Posttranslational modification, protein turnover, chaperones	PF01431,PF05649	Peptidase_M13|Peptidase_M13_N	Peptidase family M13|Peptidase family M13	IPR024079,IPR000718,IPR018497,IPR042089,IPR008753	Homologous_superfamily|Family|Domain|Homologous_superfamily|Domain	Metallopeptidase, catalytic domain superfamily|Peptidase M13|Peptidase M13, C-terminal domain|Peptidase M13, domain 2|Peptidase M13, N-terminal domain	WP2059,WP2572,WP5124	Alzheimer's disease and miRNA effects|Primary focal segmental glomerulosclerosis (FSGS)|Alzheimer's disease
Q9NZA1	CLIC5	Chloride intracellular channel protein 5	33	12	37	10	410	46.5	4.82	157.13	39	37	38.8	31.9	88.3	74.7	62	164.3	103.8	154.2	104.4	164.1	93.3	164.3	180	6.30997e-05	0.000660302	-1.40942	0.376462	Chloride intracellular channel protein 5	53405	CLIC5	GO:0006821,GO:0007565,GO:0034765,GO:0050896,GO:0007605,GO:0007601,GO:0015629,GO:0016324,GO:0005938,GO:0034707,GO:0070062,GO:0005794,GO:0005815,GO:0032421,GO:0005254,GO:0005244	chloride transport|female pregnancy|regulation of ion transmembrane transport|response to stimulus|sensory perception of sound|visual perception|actin cytoskeleton|apical plasma membrane|cell cortex|chloride channel complex|extracellular exosome|Golgi apparatus|microtubule organizing center|stereocilium bundle|chloride channel activity|voltage-gated ion channel activity				KOG1422	O	chloride channel activity	Posttranslational modification, protein turnover, chaperones	PF13409	GST_N_2	Glutathione S-transferase, N-terminal domain	IPR002946,IPR042069,IPR010987,IPR036282,IPR040079,IPR004045,IPR036249	Family|Domain|Domain|Homologous_superfamily|Family|Domain|Homologous_superfamily	Intracellular chloride channel|CLIC5, C-terminal GST domain|Glutathione S-transferase, C-terminal-like|Glutathione S-transferase, C-terminal domain superfamily|Glutathione transferase family|Glutathione S-transferase, N-terminal|Thioredoxin-like superfamily
P51608	MECP2	Methyl-CpG-binding protein 2	47	20	31	20	486	52.4	9.95	110.45	46.2	72.6	43.9	37.7	73.6	69.2	75	140.1	133.2	120.6	140.7	140.3	142.1	130.8	133.9	2.41036e-08	9.84244e-06	-1.17839	0.441844	Methyl-CpG-binding protein 2	4204	MECP2	GO:0008344,GO:0001662,GO:0032048,GO:0050432,GO:0006576,GO:0021549,GO:0016358,GO:0060079,GO:0014009,GO:0008211,GO:0006541,GO:0031507,GO:0016573,GO:0016571,GO:0006020,GO:0007616,GO:0060291,GO:0007052,GO:0016525,GO:0043537,GO:0045892,GO:0010629,GO:0043524,GO:0051151,GO:0000122,GO:2000820,GO:0001976,GO:0042551,GO:0007219,GO:0046470,GO:0008284,GO:1905643,GO:0010971,GO:0060252,GO:1900114,GO:0090063,GO:…	adult locomotory behavior|behavioral fear response|cardiolipin metabolic process|catecholamine secretion|cellular biogenic amine metabolic process|cerebellum development|dendrite development|excitatory postsynaptic potential|glial cell proliferation|glucocorticoid metabolic process|glutamine metabolic process|heterochromatin formation|histone acetylation|histone methylation|inositol metabolic pro…				KOG4161	J	methyl-CpG binding	Translation, ribosomal structure and biogenesis	PF01429	MBD	Methyl-CpG binding domain	IPR016177,IPR017353,IPR045138,IPR001739	Homologous_superfamily|Family|Family|Domain	DNA-binding domain superfamily|Methyl-CpG binding protein MeCP2|Methyl-CpG binding protein MeCP2/MBD4|Methyl-CpG DNA binding	WP2858,WP3584,WP3624,WP4312,WP4533,WP4549,WP4577,WP5265,WP706	Ectoderm differentiation|MECP2 and associated Rett syndrome|Lung fibrosis|Rett syndrome causing genes|Transcription co-factors SKI and SKIL protein partners|Fragile X syndrome|Neurodegeneration with brain iron accumulation (NBIA) subtypes pathway|Neurogenesis regulation in the olfactory epithelium|Sudden infant death syndrome (SIDS) susceptibility pathways
Q15661	TPSAB1	Tryptase alpha/beta-1	29	8	93	7	275	30.5	7.11	297.1	25.9	33.1	31.4	31.7	104.3	68.5	86.7	88.5	210.9	75.5	164	140.3	181.7	154	103.6	0.0014228	0.00597021	-1.35879	0.38991	Tryptase alpha/beta-1	7177	TPSAB1	GO:0006952,GO:0022617,GO:0006508,GO:0005576,GO:0005615,GO:1905368,GO:0042802,GO:0004252,GO:0008236	defense response|extracellular matrix disassembly|proteolysis|extracellular region|extracellular space|peptidase complex|identical protein binding|serine-type endopeptidase activity|serine-type peptidase activity	hsa05164	Influenza A	K01340	KOG3627	O	serine-type endopeptidase activity	Posttranslational modification, protein turnover, chaperones	PF00089	Trypsin	Trypsin	IPR009003,IPR043504,IPR001314,IPR001254,IPR018114,IPR033116	Homologous_superfamily|Homologous_superfamily|Family|Domain|Active_site|Active_site	Peptidase S1, PA clan|Peptidase S1, PA clan, chymotrypsin-like fold|Peptidase S1A, chymotrypsin family|Serine proteases, trypsin domain|Serine proteases, trypsin family, histidine active site|Serine proteases, trypsin family, serine active site
Q13642	FHL1	Four and a half LIM domains protein 1	45	13	52	13	323	36.2	8.97	178.1	28.8	71.8	32.5	35.7	121.2	62.9	78	119.3	111.3	113.1	101.5	141.7	170.7	156	155.4	0.000367889	0.00225793	-1.11819	0.460671	Four and a half LIM domains protein 1	2273	FHL1	GO:0009887,GO:0030154,GO:0007517,GO:0030308,GO:2000134,GO:0010972,GO:0043268,GO:0003254,GO:1901016,GO:0005737,GO:0005829,GO:0005925,GO:0005634,GO:0005886,GO:0046872,GO:0044325	animal organ morphogenesis|cell differentiation|muscle organ development|negative regulation of cell growth|negative regulation of G1/S transition of mitotic cell cycle|negative regulation of G2/M transition of mitotic cell cycle|positive regulation of potassium ion transport|regulation of membrane depolarization|regulation of potassium ion transmembrane transporter activity|cytoplasm|cytosol|foc…	hsa04630	JAK-STAT signaling pathway	K14365	KOG1704	F	zinc ion binding	Nucleotide transport and metabolism	PF00412	LIM	LIM domain	IPR042997,IPR001781	Family|Domain	Four and a half LIM domains protein 1|Zinc finger, LIM-type	WP61	Notch signaling pathway
Q96JY6	PDLIM2	PDZ and LIM domain protein 2	58	15	31	15	352	37.4	8.72	120.51	55.5	62.2	65.7	45.6	83	55.4	56.7	192.2	114.1	141.8	115.5	148	108.1	132.8	123.5	1.57524e-05	0.000290329	-1.15056	0.450451	PDZ and LIM domain protein 2	64236	PDLIM2	GO:0030036,GO:0007507,GO:0061061,GO:0005912,GO:0030864,GO:0031941,GO:0005634,GO:0001725,GO:0030018,GO:0003779,GO:0031005,GO:0046872,GO:0051371,GO:0032036,GO:0031625	actin cytoskeleton organization|heart development|muscle structure development|adherens junction|cortical actin cytoskeleton|filamentous actin|nucleus|stress fiber|Z disc|actin binding|filamin binding|metal ion binding|muscle alpha-actinin binding|myosin heavy chain binding|ubiquitin protein ligase binding				KOG1703	O	actinin binding	Posttranslational modification, protein turnover, chaperones	PF15936,PF00412,PF00595	DUF4749|LIM|PDZ	Domain of unknown function (DUF4749)|LIM domain|PDZ domain	IPR031847,IPR001478,IPR036034,IPR001781	Domain|Domain|Homologous_superfamily|Domain	Domain of unknown function DUF4749|PDZ domain|PDZ superfamily|Zinc finger, LIM-type
Q03135	CAV1	Caveolin-1	68	11	71	11	178	20.5	6.02	237.54	31.8	74.3	47.2	34.2	80.1	75.9	67.8	164	107.9	136.3	146.6	176.1	99.5	135	123.3	2.76758e-05	0.000406095	-1.2117	0.43176	Caveolin-1	857	CAV1	GO:0001525,GO:0086098,GO:0097190,GO:0071711,GO:0055074,GO:0006816,GO:0070836,GO:0072584,GO:0030154,GO:0006874,GO:0071360,GO:0071455,GO:0071375,GO:0009267,GO:0071560,GO:0042632,GO:0030301,GO:0019221,GO:0001935,GO:0051649,GO:0048144,GO:0002067,GO:0038016,GO:0007595,GO:0019915,GO:0032507,GO:0030879,GO:0060056,GO:0000165,GO:0051899,GO:0046716,GO:2000811,GO:0030514,GO:0090090,GO:0001960,GO:0001937,GO:…	angiogenesis|angiotensin-activated signaling pathway involved in heart process|apoptotic signaling pathway|basement membrane organization|calcium ion homeostasis|calcium ion transport|caveola assembly|caveolin-mediated endocytosis|cell differentiation|cellular calcium ion homeostasis|cellular response to exogenous dsRNA|cellular response to hyperoxia|cellular response to peptide hormone stimulus|…	hsa04144,hsa04510,hsa05205,hsa05100,hsa05020,hsa05418,hsa05416	Endocytosis|Focal adhesion|Proteoglycans in cancer|Bacterial invasion of epithelial cells|Prion disease|Fluid shear stress and atherosclerosis|Viral myocarditis	K06278	ENOG502QUK5	U	caveola assembly	Intracellular trafficking, secretion, and vesicular transport	PF01146	Caveolin	Caveolin	IPR001612,IPR018361	Family|Conserved_site	Caveolin|Caveolin, conserved site	WP138,WP185,WP2817,WP306,WP366,WP3888,WP4217,WP4298,WP4341,WP437,WP5101	Androgen receptor signaling pathway|Integrin-mediated cell adhesion|Mammary gland development pathway - Pregnancy and lactation (Stage 3 of 4)|Focal adhesion|TGF-beta signaling pathway|VEGFA-VEGFR2 signaling|Ebola virus infection in host|Acute viral myocarditis|Non-genomic actions of 1,25 dihydroxyvitamin D3|EGF/EGFR signaling pathway|Congenital generalized lipodystrophy
Q15109	AGER	Advanced glycosylation end product-specific receptor	38	11	48	11	404	42.8	6.13	178.78	24.8	27	22.6	24.5	44	50.4	46.6	212.8	121	149.8	158.8	176.9	111.8	184.4	144.7	4.61202e-07	3.55752e-05	-2.2005	0.217562	Advanced glycosylation end product-specific receptor	177	AGER	GO:0048143,GO:0007166,GO:1904646,GO:0010255,GO:0050930,GO:0006954,GO:0007611,GO:0001774,GO:1903523,GO:0032693,GO:1900453,GO:1900272,GO:0031175,GO:0042104,GO:1902961,GO:0032722,GO:2001200,GO:1904472,GO:0070374,GO:0034116,GO:0032731,GO:0032735,GO:0032755,GO:0046330,GO:0043507,GO:0071639,GO:2000439,GO:0051092,GO:1901224,GO:1900745,GO:0001934,GO:0032760,GO:0072657,GO:2000514,GO:0051101,GO:0050727,GO:…	astrocyte activation|cell surface receptor signaling pathway|cellular response to amyloid-beta|glucose mediated signaling pathway|induction of positive chemotaxis|inflammatory response|learning or memory|microglial cell activation|negative regulation of blood circulation|negative regulation of interleukin-10 production|negative regulation of long-term synaptic depression|negative regulation of lo…	hsa04613,hsa05010,hsa05022,hsa05417,hsa05415,hsa04933	Neutrophil extracellular trap formation|Alzheimer disease|Pathways of neurodegeneration - multiple diseases|Lipid and atherosclerosis|Diabetic cardiomyopathy|AGE-RAGE signaling pathway in diabetic complications	K19722	ENOG502SQ8N	S	negative regulation of advanced glycation end-product receptor activity	Function unknown	PF08205,PF00047,PF13895	C2-set_2|ig|Ig_2	CD80-like C2-set immunoglobulin domain |Immunoglobulin domain|Immunoglobulin domain	IPR013162,IPR007110,IPR036179,IPR013783,IPR003006,IPR003599,IPR003598,IPR013151	Domain|Domain|Homologous_superfamily|Homologous_superfamily|Conserved_site|Domain|Domain|Domain	CD80-like, immunoglobulin C2-set|Immunoglobulin-like domain|Immunoglobulin-like domain superfamily|Immunoglobulin-like fold|Immunoglobulin/major histocompatibility complex, conserved site|Immunoglobulin subtype|Immunoglobulin subtype 2|Immunoglobulin	WP2059,WP2324,WP2882,WP2884,WP4479,WP5087,WP5124,WP5283	Alzheimer's disease and miRNA effects|AGE/RAGE pathway|Nuclear receptors meta-pathway|NRF2 pathway|Supression of HMGB1 mediated inflammation by THBD|Malignant pleural mesothelioma|Alzheimer's disease|Chronic hyperglycemia impairment of neuron function
O95865	DDAH2	N(G),N(G)-dimethylarginine dimethylaminohydrolase 2	54	13	28	12	285	29.6	6.01	102.47	45.4	67.4	46.3	54.2	82.1	77.8	82.8	130.7	129.8	123.3	126	143.5	144.7	121.4	124.6	2.47141e-07	2.80752e-05	-1.00237	0.499179	N(G),N(G)-dimethylarginine dimethylaminohydrolase 2	23564	DDAH2	GO:0006527,GO:0006525,GO:0000052,GO:0043066,GO:0006809,GO:0007263,GO:0045429,GO:0050999,GO:0005829,GO:0070062,GO:0005739,GO:0016597,GO:0003824,GO:0016403	arginine catabolic process|arginine metabolic process|citrulline metabolic process|negative regulation of apoptotic process|nitric oxide biosynthetic process|nitric oxide mediated signal transduction|positive regulation of nitric oxide biosynthetic process|regulation of nitric-oxide synthase activity|cytosol|extracellular exosome|mitochondrion|amino acid binding|catalytic activity|dimethylarginin…				ENOG502QW4J	E	dimethylargininase activity	Amino acid transport and metabolism				IPR033199	Family	Dimethylarginine dimethylaminohydrolase	WP4947	Nitric oxide metabolism in cystic fibrosis
O95171	SCEL	Sciellin	40	26	35	25	688	77.5	9.38	104.58	63.8	51.8	88	42.6	43.5	49.4	51.8	217.3	84.4	162.4	76.8	185	91.6	187.2	104.4	0.00216271	0.00814504	-1.31187	0.402798	Sciellin	8796	SCEL	GO:0009792,GO:0008544,GO:0030216,GO:0090263,GO:0009612,GO:0001533,GO:0005737,GO:0070062,GO:0048471,GO:0046872	embryo development ending in birth or egg hatching|epidermis development|keratinocyte differentiation|positive regulation of canonical Wnt signaling pathway|response to mechanical stimulus|cornified envelope|cytoplasm|extracellular exosome|perinuclear region of cytoplasm|metal ion binding				KOG1704	F	zinc ion binding	Nucleotide transport and metabolism				IPR001781	Domain	Zinc finger, LIM-type	WP5055	Burn wound healing
Q15942	ZYX	Zyxin	36	14	27	14	572	61.2	6.67	105.34	50.5	74.6	53.5	50.1	101.7	67.1	58.4	164.2	129.1	120.2	121.3	149.7	122.9	122.2	114.5	8.20804e-06	0.000207627	-1.00283	0.499022	Zyxin	7791	ZYX	GO:0007267,GO:0007160,GO:0071346,GO:0007229,GO:0050727,GO:0007165,GO:0043149,GO:0007179,GO:0015629,GO:0005912,GO:0005737,GO:0005829,GO:0005925,GO:0005634,GO:0045335,GO:0005886,GO:0001725,GO:0046872,GO:0003723	cell-cell signaling|cell-matrix adhesion|cellular response to type II interferon|integrin-mediated signaling pathway|regulation of inflammatory response|signal transduction|stress fiber assembly|transforming growth factor beta receptor signaling pathway|actin cytoskeleton|adherens junction|cytoplasm|cytosol|focal adhesion|nucleus|phagocytic vesicle|plasma membrane|stress fiber|metal ion binding|R…	hsa04510	Focal adhesion	K06273	KOG1701	O	negative regulation of hippo signaling	Posttranslational modification, protein turnover, chaperones	PF00412	LIM	LIM domain	IPR001781	Domain	Zinc finger, LIM-type	WP185,WP306	Integrin-mediated cell adhesion|Focal adhesion
P52943	CRIP2	Cysteine-rich protein 2	52	9	27	8	208	22.5	8.72	112.34	23.2	69.5	36.6	26.6	80.8	40	38.3	151.9	150	160.8	100.5	164.4	133.7	158.4	165.3	4.95213e-07	3.77328e-05	-1.71882	0.303797	Cysteine-rich protein 2	1397	CRIP2	GO:0030097,GO:0008284,GO:0005938,GO:0008270	hemopoiesis|positive regulation of cell population proliferation|cell cortex|zinc ion binding				KOG1700	Z	sulfur oxidation	Cytoskeleton	PF00412	LIM	LIM domain	IPR001781	Domain	Zinc finger, LIM-type	WP3888	VEGFA-VEGFR2 signaling
O94875	SORBS2	Sorbin and SH3 domain-containing protein 2	18	16	24	16	1100	124	8.31	83.28	45.1	74.8	45.4	44	110	65.6	57.2	115.4	285.5	95.2	108.8	102.2	172.5	95	83.1	0.0238751	0.0512298	-1.06584	0.477694	Sorbin and SH3 domain-containing protein 2	8470	SORBS2	GO:0007015,GO:0061049,GO:0007219,GO:0015629,GO:0016324,GO:0030425,GO:0005925,GO:0030027,GO:0043025,GO:0005634,GO:0048471,GO:0005886,GO:0045202,GO:0030018,GO:0008093,GO:0042802,GO:0003723,GO:0005200,GO:0008307	actin filament organization|cell growth involved in cardiac muscle cell development|Notch signaling pathway|actin cytoskeleton|apical plasma membrane|dendrite|focal adhesion|lamellipodium|neuronal cell body|nucleus|perinuclear region of cytoplasm|plasma membrane|synapse|Z disc|cytoskeletal anchor activity|identical protein binding|RNA binding|structural constituent of cytoskeleton|structural cons…				KOG4225	P	superoxide-generating NADPH oxidase activator activity	Inorganic ion transport and metabolism	PF00018,PF14604,PF02208	SH3_1|SH3_9|Sorb	SH3 domain|Variant SH3 domain|Sorbin homologous domain	IPR036028,IPR001452,IPR003127,IPR013087	Homologous_superfamily|Domain|Domain|Domain	SH3-like domain superfamily|SH3 domain|SoHo domain|Zinc finger C2H2-type	WP4300	Extracellular vesicles in the crosstalk of cardiac cells
P04196	HRG	Histidine-rich glycoprotein	25	13	38	13	525	59.5	7.5	131.23	58.6	39.3	78.7	35.4	84	56.9	61.3	87.6	203.1	144.2	150.5	113.1	120.7	153.1	113.7	0.000179493	0.00135366	-1.19798	0.435885	Histidine-rich glycoprotein	3273	HRG	GO:0001525,GO:0061844,GO:0006935,GO:0051838,GO:0050832,GO:0042730,GO:0015886,GO:0016525,GO:0043537,GO:0007162,GO:0033629,GO:0030308,GO:0008285,GO:0010951,GO:2001027,GO:0051918,GO:0010593,GO:1900747,GO:0030168,GO:0043065,GO:2000504,GO:0051894,GO:0002839,GO:0032956,GO:0030193,GO:0010468,GO:0050730,GO:0010543,GO:0043254,GO:0072562,GO:0009986,GO:0062023,GO:0036019,GO:0070062,GO:0005576,GO:0005886,GO:…	angiogenesis|antimicrobial humoral immune response mediated by antimicrobial peptide|chemotaxis|cytolysis by host of symbiont cells|defense response to fungus|fibrinolysis|heme transport|negative regulation of angiogenesis|negative regulation of blood vessel endothelial cell migration|negative regulation of cell adhesion|negative regulation of cell adhesion mediated by integrin|negative regulatio…				ENOG502S50D	S	positive regulation of blood vessel remodeling	Function unknown	PF00031	Cystatin	Cystatin domain	IPR000010,IPR046350	Domain|Homologous_superfamily	Cystatin domain|Cystatin superfamily	WP5115	Network map of SARS-CoV-2 signaling pathway
P08174	CD55	Complement decay-accelerating factor	42	15	32	15	381	41.4	7.59	111.34	64	55	70.1	44.7	73.5	61.6	63.7	152.6	113	177.3	121.4	155.1	81.5	141.4	125.1	3.82237e-05	0.000494455	-1.11035	0.463182	Complement decay-accelerating factor	1604	CD55	GO:0006958,GO:0045087,GO:0045916,GO:0045959,GO:2000516,GO:2000563,GO:0007204,GO:0002726,GO:0030449,GO:1903659,GO:0031664,GO:0045730,GO:0002456,GO:0009986,GO:0033116,GO:0070062,GO:0005576,GO:0101003,GO:0000139,GO:0045121,GO:0005886,GO:0030667,GO:0030133,GO:0008289,GO:0001618	complement activation, classical pathway|innate immune response|negative regulation of complement activation|negative regulation of complement activation, classical pathway|positive regulation of CD4-positive, alpha-beta T cell activation|positive regulation of CD4-positive, alpha-beta T cell proliferation|positive regulation of cytosolic calcium ion concentration|positive regulation of T cell cy…	hsa04640,hsa04610,hsa05416	Hematopoietic cell lineage|Complement and coagulation cascades|Viral myocarditis	K04006	ENOG502SKPE	O	Domain abundant in complement control proteins; SUSHI repeat; short complement-like repeat (SCR)	Posttranslational modification, protein turnover, chaperones	PF00084	Sushi	Sushi repeat (SCR repeat)	IPR035976,IPR000436	Homologous_superfamily|Domain	Sushi/SCR/CCP superfamily|Sushi/SCR/CCP domain	WP2328,WP2806,WP4298,WP5090,WP545,WP558	Allograft rejection|Complement system|Acute viral myocarditis|Complement system in neuronal development and plasticity|Complement activation|Complement and coagulation cascades
P02765	AHSG	Alpha-2-HS-glycoprotein	30	11	46	11	367	39.3	5.72	124.01	59.6	39.9	79	41.7	67.6	46.8	57.8	85.9	169.4	185	160	112.1	115.3	133.9	145.9	3.85137e-05	0.000496679	-1.30426	0.404927	Alpha-2-HS-glycoprotein	197	AHSG	GO:0006953,GO:0030502,GO:0010951,GO:0046627,GO:0001503,GO:0006907,GO:0050766,GO:0030500,GO:0050727,GO:0001501,GO:0072562,GO:0062023,GO:0005788,GO:0070062,GO:0031012,GO:0005576,GO:0005615,GO:0005794,GO:0031093,GO:0034774,GO:0004869,GO:0004866,GO:0019210	acute-phase response|negative regulation of bone mineralization|negative regulation of endopeptidase activity|negative regulation of insulin receptor signaling pathway|ossification|pinocytosis|positive regulation of phagocytosis|regulation of bone mineralization|regulation of inflammatory response|skeletal system development|blood microparticle|collagen-containing extracellular matrix|endoplasmic…				ENOG502RYRI	S	negative regulation of bone mineralization	Function unknown	PF00031	Cystatin	Cystatin domain	IPR000010,IPR025760,IPR046350,IPR001363	Domain|Domain|Homologous_superfamily|Conserved_site	Cystatin domain|Fetuin-A-type cystatin domain|Cystatin superfamily|Proteinase inhibitor I25C, fetuin, conserved site
P37840	SNCA	Alpha-synuclein	56	7	14	7	140	14.5	4.7	67.44	80.6	52.7	74.2	33.2	40.1	34.7	39.7	150.4	209.5	182.9	210.3	96.5	79.6	117.9	97.6	0.000764834	0.00378175	-1.49562	0.354628	Alpha-synuclein	6622	SNCA	GO:0006919,GO:0008344,GO:1990000,GO:0071280,GO:0071872,GO:0034599,GO:0007268,GO:0042416,GO:0051583,GO:0060079,GO:0006631,GO:0051179,GO:0060291,GO:0001774,GO:0042775,GO:0007006,GO:0043066,GO:1904715,GO:0043154,GO:0051585,GO:0045920,GO:0035067,GO:0031115,GO:1902957,GO:0032769,GO:0043524,GO:1901215,GO:0051622,GO:0010642,GO:0006469,GO:0051612,GO:0070495,GO:0000122,GO:0032410,GO:0051402,GO:0006638,GO:…	activation of cysteine-type endopeptidase activity involved in apoptotic process|adult locomotory behavior|amyloid fibril formation|cellular response to copper ion|cellular response to epinephrine stimulus|cellular response to oxidative stress|chemical synaptic transmission|dopamine biosynthetic process|dopamine uptake involved in synaptic transmission|excitatory postsynaptic potential|fatty acid…	hsa05010,hsa05012,hsa05022	Alzheimer disease|Parkinson disease|Pathways of neurodegeneration - multiple diseases	K04528	ENOG502S0Q7	S	regulation of glutathione peroxidase activity	Function unknown	PF01387	Synuclein	Synuclein	IPR001058,IPR002460	Family|Family	Synuclein|Alpha-synuclein	WP2059,WP2359,WP2371,WP2858,WP5124	Alzheimer's disease and miRNA effects|Parkin-ubiquitin proteasomal system pathway|Parkinson's disease pathway|Ectoderm differentiation|Alzheimer's disease
Q9NVD7	PARVA	Alpha-parvin	34	10	26	8	372	42.2	5.95	96.08	42	76.9	46.7	54.9	94.6	71.4	66.3	149.1	123.2	114	123.5	149.7	135.6	138.7	113.4	2.95485e-06	0.000111293	-1.01695	0.494161	Alpha-parvin	55742	PARVA	GO:0031532,GO:0070252,GO:0030031,GO:0060271,GO:0007163,GO:0034113,GO:0003148,GO:0050821,GO:0008360,GO:0071670,GO:0002040,GO:0034446,GO:0015629,GO:0005737,GO:0005829,GO:0005925,GO:0030027,GO:0005634,GO:0005886,GO:0030018,GO:0003779,GO:0045296,GO:0004860	actin cytoskeleton reorganization|actin-mediated cell contraction|cell projection assembly|cilium assembly|establishment or maintenance of cell polarity|heterotypic cell-cell adhesion|outflow tract septum morphogenesis|protein stabilization|regulation of cell shape|smooth muscle cell chemotaxis|sprouting angiogenesis|substrate adhesion-dependent cell spreading|actin cytoskeleton|cytoplasm|cytosol…	hsa04510	Focal adhesion	K06275	KOG3631	S	Component of ribonuclease P, a protein complex that generates mature tRNA molecules by cleaving their 5'-ends. Also a component of RNase MRP complex, which cleaves pre-rRNA sequences	Function unknown	PF00307	CH	Calponin homology (CH) domain	IPR001715,IPR036872,IPR028433	Domain|Homologous_superfamily|Family	Calponin homology domain|CH domain superfamily|Parvin	WP2572,WP306	Primary focal segmental glomerulosclerosis (FSGS)|Focal adhesion
Q92522	H1-10	Histone H1.10	47	12	26	12	213	22.5	10.76	81.39	76.9	103.6	50.6	57.4	43.8	60.6	48.9	155.1	122	143	111.7	168.4	90	142.2	125.8	6.60044e-05	0.000675206	-1.0675	0.477144	Histone H1.10	8971	H1-10	GO:0030261,GO:0045910,GO:0006334,GO:0005730,GO:0005654,GO:0000786,GO:0005634,GO:0045296,GO:0003690,GO:0031492,GO:0003723,GO:0030527	chromosome condensation|negative regulation of DNA recombination|nucleosome assembly|nucleolus|nucleoplasm|nucleosome|nucleus|cadherin binding|double-stranded DNA binding|nucleosomal DNA binding|RNA binding|structural constituent of chromatin				KOG4012	B	nucleosome assembly	Chromatin structure and dynamics	PF00538	Linker_histone	linker histone H1 and H5 family	IPR005819,IPR005818,IPR036388,IPR036390	Family|Domain|Homologous_superfamily|Homologous_superfamily	Linker histone H1/H5|Linker histone H1/H5, domain H15|Winged helix-like DNA-binding domain superfamily|Winged helix DNA-binding domain superfamily
O00339	MATN2	Matrilin-2	15	12	16	12	956	106.8	6.27	52.01	40.6	60.1	40.8	35.5	100.2	62.3	69.9	121.4	121.6	121.1	168.4	150.6	161.7	136.5	109.3	1.22931e-05	0.000257743	-1.22089	0.429017	Matrilin-2	4147	MATN2	GO:0030198,GO:0062023,GO:0031012,GO:0005576,GO:0120216,GO:0005509,GO:0005201	extracellular matrix organization|collagen-containing extracellular matrix|extracellular matrix|extracellular region|matrilin complex|calcium ion binding|extracellular matrix structural constituent				KOG1217	O	calcium ion binding	Posttranslational modification, protein turnover, chaperones	PF12662,PF07645,PF10393,PF00092	cEGF|EGF_CA|Matrilin_ccoil|VWA	Complement Clr-like EGF-like|Calcium-binding EGF domain|Trimeric coiled-coil oligomerisation domain of matrilin|von Willebrand factor type A domain	IPR026823,IPR001881,IPR000742,IPR000152,IPR009030,IPR036337,IPR019466,IPR002035,IPR036465	Domain|Domain|Domain|PTM|Homologous_superfamily|Homologous_superfamily|Domain|Domain|Homologous_superfamily	Complement Clr-like EGF domain|EGF-like calcium-binding domain|EGF-like domain|EGF-type aspartate/asparagine hydroxylation site|Growth factor receptor cysteine-rich domain superfamily|Matrilin, coiled-coil domain superfamily|Matrilin, coiled-coil trimerisation domain|von Willebrand factor, type A|von Willebrand factor A-like domain superfamily
Q9BW30	TPPP3	Tubulin polymerization-promoting protein family member 3	61	14	25	14	176	19	9.13	73.75	31.3	101.4	30.7	39.4	65	82.9	75.9	141.8	141.2	212.2	79.8	140.7	95	120.3	142.4	0.0012915	0.00555354	-1.13859	0.454204	Tubulin polymerization-promoting protein family member 3	51673	TPPP3	GO:0046697,GO:0007566,GO:0001578,GO:0046785,GO:0032273,GO:0005737,GO:0005874,GO:0015631	decidualization|embryo implantation|microtubule bundle formation|microtubule polymerization|positive regulation of protein polymerization|cytoplasm|microtubule|tubulin binding				KOG4070	J	microtubule polymerization	Translation, ribosomal structure and biogenesis	PF05517	p25-alpha	p25-alpha	IPR011992,IPR008907	Homologous_superfamily|Family	EF-hand domain pair|Tubulin polymerization-promoting protein
Q8NFJ5	GPRC5A	Retinoic acid-induced protein 3	24	6	15	6	357	40.2	8.15	49.27	41.9	37	48.4	38.7	45.6	45.1	47	203.1	110.7	167.6	124.2	175.1	90.5	164.5	160.5	5.07032e-06	0.000159193	-1.78509	0.290157	Retinoic acid-induced protein 3	9052	GPRC5A	GO:0007175,GO:0007165,GO:0030659,GO:0070062,GO:0043231,GO:0005730,GO:0005886,GO:0043235,GO:0031982,GO:0045296,GO:0004930,GO:0030295	negative regulation of epidermal growth factor-activated receptor activity|signal transduction|cytoplasmic vesicle membrane|extracellular exosome|intracellular membrane-bounded organelle|nucleolus|plasma membrane|receptor complex|vesicle|cadherin binding|G protein-coupled receptor activity|protein kinase activator activity				ENOG502RRIY	S	negative regulation of epidermal growth factor-activated receptor activity	Function unknown	PF00003	7tm_3	7 transmembrane sweet-taste receptor of 3 GCPR	IPR017978	Domain	GPCR family 3, C-terminal	WP501	GPCRs, class C metabotropic glutamate, pheromone
P05452	CLEC3B	Tetranectin	41	8	21	8	202	22.5	5.67	69.35	43.1	49.4	40.3	41.5	62.4	53	63	109.4	145.7	145.5	169.7	156	121.7	177.1	122.2	3.10757e-07	3.09247e-05	-1.50908	0.351334	Tetranectin	7123	CLEC3B	GO:0030282,GO:0071310,GO:0071560,GO:0001503,GO:0010756,GO:0062023,GO:0005737,GO:0070062,GO:0005576,GO:0005615,GO:0001652,GO:0031089,GO:0005509,GO:0030246,GO:0008201,GO:0036143	bone mineralization|cellular response to organic substance|cellular response to transforming growth factor beta stimulus|ossification|positive regulation of plasminogen activation|collagen-containing extracellular matrix|cytoplasm|extracellular exosome|extracellular region|extracellular space|granular component|platelet dense granule lumen|calcium ion binding|carbohydrate binding|heparin binding|…				KOG4297	K	carbohydrate binding	Transcription	PF00059	Lectin_C	Lectin C-type domain	IPR001304,IPR016186,IPR018378,IPR016187	Domain|Homologous_superfamily|Conserved_site|Homologous_superfamily	C-type lectin-like|C-type lectin-like/link domain superfamily|C-type lectin, conserved site|C-type lectin fold
Q9BW04	SARG	Specifically androgen-regulated gene protein	24	11	12	11	601	63.9	8.62	37.64	47.4	51.3	55.5	41.2	53.6	53.3	52.2	235.7	93.4	197.6	94.6	139.1	86.8	184.8	113.7	0.000833867	0.00401556	-1.49973	0.35362	Specifically androgen-regulated gene protein	79098	SARG	GO:0005737,GO:0005829,GO:0070062,GO:0005886	cytoplasm|cytosol|extracellular exosome|plasma membrane				ENOG502RGW5	S	Specifically androgen-regulated gene protein	Function unknown				IPR026152	Family	Specifically androgen-regulated gene protein
P00750	PLAT	Tissue-type plasminogen activator	26	13	14	13	562	62.9	7.8	40.5	46.5	54.9	51.2	51.3	62.3	69.6	97	112.3	127.5	84.1	218.5	130.7	108	171.6	114.5	0.00113836	0.00506584	-1.10941	0.463483	Tissue-type plasminogen activator	5327	PLAT	GO:0007596,GO:0071549,GO:0071372,GO:0071373,GO:0042730,GO:0051918,GO:0010757,GO:0045861,GO:0031639,GO:0048008,GO:0060279,GO:0060468,GO:0036211,GO:0006508,GO:0048167,GO:0051591,GO:0070542,GO:0001666,GO:0014909,GO:0035249,GO:0099183,GO:0045177,GO:0009986,GO:0005737,GO:0070062,GO:0005576,GO:0005615,GO:0098978,GO:0098992,GO:0099544,GO:0098794,GO:0098685,GO:0097180,GO:0051219,GO:0004252,GO:0005102	blood coagulation|cellular response to dexamethasone stimulus|cellular response to follicle-stimulating hormone stimulus|cellular response to luteinizing hormone stimulus|fibrinolysis|negative regulation of fibrinolysis|negative regulation of plasminogen activation|negative regulation of proteolysis|plasminogen activation|platelet-derived growth factor receptor signaling pathway|positive regulati…	hsa04371,hsa04610,hsa05202,hsa05215,hsa05418	Apelin signaling pathway|Complement and coagulation cascades|Transcriptional misregulation in cancer|Prostate cancer|Fluid shear stress and atherosclerosis	K01343	KOG3627	O	serine-type endopeptidase activity	Posttranslational modification, protein turnover, chaperones	PF00008,PF00039,PF00051,PF00089	EGF|fn1|Kringle|Trypsin	EGF-like domain|Fibronectin type I domain|Kringle domain|Trypsin	IPR000742,IPR000083,IPR000001,IPR013806,IPR018056,IPR038178,IPR009003,IPR043504,IPR001314,IPR026280,IPR001254,IPR018114,IPR033116	Domain|Domain|Domain|Homologous_superfamily|Conserved_site|Homologous_superfamily|Homologous_superfamily|Homologous_superfamily|Family|Family|Domain|Active_site|Active_site	EGF-like domain|Fibronectin, type I|Kringle|Kringle-like fold|Kringle, conserved site|Kringle superfamily|Peptidase S1, PA clan|Peptidase S1, PA clan, chymotrypsin-like fold|Peptidase S1A, chymotrypsin family|Tissue plasminogen activator|Serine proteases, trypsin domain|Serine proteases, trypsin family, histidine active site|Serine proteases, trypsin family, serine active site	WP15,WP1533,WP176,WP272,WP3413,WP4136,WP474,WP4808,WP558	Selenium micronutrient network|Vitamin B12 metabolism|Folate metabolism|Blood clotting cascade|NOTCH1 regulation of endothelial cell calcification|Fibrin complement receptor 3 signaling pathway|Endochondral ossification|Endochondral ossification with skeletal dysplasias|Complement and coagulation cascades
P60903	S100A10	Protein S100-A10	56	6	21	6	97	11.2	7.37	68.37	48.7	102.2	66.1	31.2	48.3	52.6	54.4	205.4	95.8	227.1	131.2	179.6	68.4	110.8	78.1	0.00578784	0.0173026	-1.24949	0.420597	Protein S100-A10	6281	S100A10	GO:0001765,GO:0042789,GO:0051099,GO:0045921,GO:0051894,GO:0043547,GO:1905686,GO:0010756,GO:0051496,GO:1900026,GO:0045944,GO:0072659,GO:0050767,GO:0006900,GO:1990665,GO:0009986,GO:0062023,GO:0005737,GO:0070062,GO:0005576,GO:0005615,GO:0016363,GO:0098797,GO:0090575,GO:0005509,GO:0048306,GO:0042803,GO:0044325	membrane raft assembly|mRNA transcription by RNA polymerase II|positive regulation of binding|positive regulation of exocytosis|positive regulation of focal adhesion assembly|positive regulation of GTPase activity|positive regulation of plasma membrane repair|positive regulation of plasminogen activation|positive regulation of stress fiber assembly|positive regulation of substrate adhesion-depend…	hsa05132	Salmonella infection	K17274	ENOG502S6TB	S	membrane raft assembly	Function unknown	PF01023	S_100	S-100/ICaBP type calcium binding domain	IPR011992,IPR028476,IPR001751,IPR013787	Homologous_superfamily|Family|Conserved_site|Domain	EF-hand domain pair|Protein S100-A10|S100/Calcium binding protein 7/8-like, conserved site|S100/CaBP-9k-type, calcium binding, subdomain	WP98	Prostaglandin synthesis and regulation
Q8WWA0	ITLN1	Intelectin-1	25	7	12	7	313	34.9	6.01	45.76	37.9	36.5	35	38.1	57.7	53.4	80.7	69.7	108.7	99.9	192.8	58.2	263.3	254.8	113.4	0.00867678	0.0235201	-1.58184	0.334055	Intelectin-1	55600	ITLN1	GO:0046326,GO:0001934,GO:0070207,GO:0009624,GO:0031526,GO:0070062,GO:0005576,GO:0005615,GO:0045121,GO:0043235,GO:0005509,GO:0042802,GO:0070492	positive regulation of glucose import|positive regulation of protein phosphorylation|protein homotrimerization|response to nematode|brush border membrane|extracellular exosome|extracellular region|extracellular space|membrane raft|receptor complex|calcium ion binding|identical protein binding|oligosaccharide binding				ENOG502QU6C	S	oligosaccharide binding	Function unknown				IPR036056,IPR014716,IPR002181	Homologous_superfamily|Homologous_superfamily|Domain	Fibrinogen-like, C-terminal|Fibrinogen, alpha/beta/gamma chain, C-terminal globular, subdomain 1|Fibrinogen, alpha/beta/gamma chain, C-terminal globular domain
P02652	APOA2	Apolipoprotein A-II	41	5	22	5	100	11.2	6.62	77.11	61.1	36.9	126.2	20.5	49	28.4	46.6	109.4	129.9	255.7	227.4	132.2	95.1	125	56.8	0.00775136	0.021563	-1.42507	0.372401	Apolipoprotein A-II	336	APOA2	GO:0002526,GO:0031100,GO:0033344,GO:0042632,GO:0008203,GO:0030301,GO:0046340,GO:0034380,GO:0034384,GO:0034375,GO:0042157,GO:0034374,GO:0060621,GO:0032375,GO:0060695,GO:0002719,GO:0060192,GO:0050995,GO:0010903,GO:0018206,GO:0006656,GO:0009395,GO:0033700,GO:1905920,GO:0032757,GO:0050996,GO:0050766,GO:0018158,GO:0050821,GO:0030300,GO:0031647,GO:0043627,GO:0051384,GO:0009749,GO:0009410,GO:0043691,GO:…	acute inflammatory response|animal organ regeneration|cholesterol efflux|cholesterol homeostasis|cholesterol metabolic process|cholesterol transport|diacylglycerol catabolic process|high-density lipoprotein particle assembly|high-density lipoprotein particle clearance|high-density lipoprotein particle remodeling|lipoprotein metabolic process|low-density lipoprotein particle remodeling|negative re…	hsa03320,hsa04979	PPAR signaling pathway|Cholesterol metabolism	K08758	ENOG502SVYZ	S	negative regulation of cholesterol transporter activity	Function unknown	PF04711	ApoA-II	Apolipoprotein A-II (ApoA-II)	IPR006801,IPR036172	Family|Homologous_superfamily	Apolipoprotein A-II (ApoA-II)|Apolipoprotein A-II (ApoA-II) superfamily	WP2878,WP2882,WP3601,WP3942,WP430,WP4522,WP5108,WP5109,WP5110,WP5111,WP5112,WP5115	PPAR-alpha pathway|Nuclear receptors meta-pathway|Lipid particles composition|PPAR signaling pathway|Statin inhibition of cholesterol production|Metabolic pathway of LDL, HDL and TG, including diseases|Familial hyperlipidemia type 1|Familial hyperlipidemia type 2|Familial hyperlipidemia type 3|Familial hyperlipidemia type 4|Familial hyperlipidemia type 5|Network map of SARS-CoV-2 signaling pathway
Q9H425	C1orf198	Uncharacterized protein C1orf198	34	11	12	11	327	36.3	5.72	41.64	47.5	68.7	54.1	57.2	85.3	62.7	60.9	157.1	109.7	155.3	120.7	167.9	109.6	141.8	101.7	1.59414e-05	0.000290519	-1.09286	0.468831	Uncharacterized protein C1orf198	84886	C1orf198	GO:0005829	cytosol				ENOG502R926	S	Domain of unknown function (DUF4706)	Function unknown	PF15797	DUF4706	Domain of unknown function (DUF4706)	IPR031600	Domain	Domain of unknown function DUF4706
P21926	CD9	CD9 antigen	24	6	15	6	228	25.4	7.15	56.94	49	88.8	68.3	34.1	50.8	72.9	86.3	175.5	97.1	135.9	171.3	126.9	99.1	96	148	0.000413746	0.002448	-1.02883	0.490107	CD9 antigen	928	CD9	GO:0007155,GO:0008283,GO:0071404,GO:0007342,GO:0008347,GO:0014905,GO:0008285,GO:0090331,GO:0030913,GO:0030168,GO:0031623,GO:1905521,GO:0035036,GO:0030669,GO:0030666,GO:0009897,GO:0070062,GO:0005615,GO:1903561,GO:0005925,GO:0016020,GO:0005886,GO:0031092,GO:0032991,GO:0005178	cell adhesion|cell population proliferation|cellular response to low-density lipoprotein particle stimulus|fusion of sperm to egg plasma membrane involved in single fertilization|glial cell migration|myoblast fusion involved in skeletal muscle regeneration|negative regulation of cell population proliferation|negative regulation of platelet aggregation|paranodal junction assembly|platelet activati…	hsa04640	Hematopoietic cell lineage	K06460	KOG3882	CO	cell surface receptor signaling pathway	Energy production and conversion|Posttranslational modification, protein turnover, chaperones	PF00335	Tetraspanin	Tetraspanin family	IPR042055,IPR018499,IPR000301,IPR018503,IPR008952	Domain|Family|Family|Conserved_site|Homologous_superfamily	CD9, extracellular domain|Tetraspanin/Peripherin|Tetraspanin, animals|Tetraspanin, conserved site|Tetraspanin, EC2 domain superfamily	WP2877	Vitamin D receptor pathway
O76041	NEBL	Nebulette	9	8	11	8	1014	116.4	7.99	33.13	54.7	57	57.3	47.7	59.7	53	56.4	249	125.3	155.1	102.3	148.7	82.4	146.3	105	0.000845721	0.00405275	-1.33731	0.395758	Nebulette	10529	NEBL	GO:0071691,GO:0070062,GO:0031674,GO:0001725,GO:0030018,GO:0051015,GO:0008092,GO:0031005,GO:0008307,GO:0005523	cardiac muscle thin filament assembly|extracellular exosome|I band|stress fiber|Z disc|actin filament binding|cytoskeletal protein binding|filamin binding|structural constituent of muscle|tropomyosin binding				ENOG502TDXB	S		Function unknown	PF00880,PF14604	Nebulin|SH3_9	Nebulin repeat|Variant SH3 domain	IPR035631,IPR000900,IPR036028,IPR001452	Domain|Repeat|Homologous_superfamily|Domain	Nebulette, SH3 domain|Nebulin repeat|SH3-like domain superfamily|SH3 domain
P05114	HMGN1	Non-histone chromosomal protein HMG-14	37	5	9	5	100	10.7	9.6	32.39	101.9	128.8	62.4	35.9	29.8	39.4	42.6	158.4	121.9	161.7	121.8	158.8	85.4	100.7	150.4	0.00152322	0.00627776	-1.072	0.47566	Non-histone chromosomal protein HMG-14	3150	HMGN1	GO:0006325,GO:0032786,GO:0000785,GO:0005737,GO:0005654,GO:0005634,GO:0003682,GO:0003677,GO:0031492	chromatin organization|positive regulation of DNA-templated transcription, elongation|chromatin|cytoplasm|nucleoplasm|nucleus|chromatin binding|DNA binding|nucleosomal DNA binding				ENOG502S7UM	S	post-embryonic camera-type eye morphogenesis	Function unknown	PF01101	HMG14_17	HMG14 and HMG17	IPR000079	Family	High mobility group protein HMGN	WP3878,WP400,WP5087,WP5114	ATM signaling in development and disease |p38 MAPK signaling pathway|Malignant pleural mesothelioma|Nucleotide excision repair in xeroderma pigmentosum
Q5VT79	ANXA8L1	Annexin A8-like protein 1	22	7	13	7	327	36.9	5.78	42.35	50.7	75.4	58.8	52.5	66.7	61.9	82.9	161.3	110.9	115.5	131.1	149.2	131.2	118.5	133.2	8.65522e-07	5.24771e-05	-1.03451	0.48818	Annexin A8-like protein 1	728113	ANXA8L1	GO:0016197,GO:0007032,GO:1900138,GO:1900004,GO:0005509,GO:0005544	endosomal transport|endosome organization|negative regulation of phospholipase A2 activity|negative regulation of serine-type endopeptidase activity|calcium ion binding|calcium-dependent phospholipid binding				KOG0819	L	calcium-dependent phospholipid binding	Replication, recombination and repair	PF00191	Annexin	Annexin	IPR001464,IPR018502,IPR018252,IPR037104,IPR009115	Family|Repeat|Conserved_site|Homologous_superfamily|Family	Annexin|Annexin repeat|Annexin repeat, conserved site|Annexin superfamily|Annexin A8
Q16625	OCLN	Occludin	18	7	8	7	522	59.1	6.09	27.29	53.8	55.4	57	65.3	79.5	67.9	67.8	163	92.8	136.6	114.7	144.6	89.5	166.1	146.1	6.1679e-05	0.000649866	-1.04503	0.484635	Occludin	100506658	OCLN	GO:0070830,GO:0045216,GO:0035633,GO:0010629,GO:0001933,GO:1905605,GO:0010628,GO:0046326,GO:0010592,GO:0031116,GO:0090303,GO:1902463,GO:0065003,GO:0010827,GO:0016324,GO:0016327,GO:0005923,GO:0030054,GO:0031252,GO:0005911,GO:0031410,GO:0030139,GO:0005765,GO:0005886,GO:0032991,GO:0070160,GO:0019904	bicellular tight junction assembly|cell-cell junction organization|maintenance of blood-brain barrier|negative regulation of gene expression|negative regulation of protein phosphorylation|positive regulation of blood-brain barrier permeability|positive regulation of gene expression|positive regulation of glucose import|positive regulation of lamellipodium assembly|positive regulation of microtubu…	hsa04514,hsa04530,hsa04670,hsa05160,hsa05130	Cell adhesion molecules|Tight junction|Leukocyte transendothelial migration|Hepatitis C|Pathogenic Escherichia coli infection	K06088	ENOG502QS9F	S	bicellular tight junction assembly	Function unknown	PF01284,PF07303	MARVEL|Occludin_ELL	Membrane-associating domain|Occludin homology domain	IPR031176,IPR008253,IPR036259,IPR002958,IPR010844	Family|Domain|Homologous_superfamily|Family|Domain	ELL/occludin family|Marvel domain|MFS transporter superfamily|Occludin|Occludin homology domain	WP2272,WP3888,WP4239,WP4905	Pathogenic Escherichia coli infection|VEGFA-VEGFR2 signaling|Epithelial to mesenchymal transition in colorectal cancer|1q21.1 copy number variation syndrome
P49006	MARCKSL1	MARCKS-related protein	37	4	8	4	195	19.5	4.67	29.34	49.6	68	73.9	46.6	64.4	68.7	74.2	136.7	127.5	149.1	135.2	176.4	117.2	117.9	94.9	1.22701e-05	0.000257743	-1.05129	0.482537	MARCKS-related protein	65108	MARCKSL1	GO:0007015,GO:0008283,GO:0007417,GO:0008284,GO:0005737,GO:0005856,GO:0070062,GO:0005886,GO:0051015,GO:0005516	actin filament organization|cell population proliferation|central nervous system development|positive regulation of cell population proliferation|cytoplasm|cytoskeleton|extracellular exosome|plasma membrane|actin filament binding|calmodulin binding	hsa04666,hsa05140	Fc gamma R-mediated phagocytosis|Leishmaniasis	K13536	ENOG502RYXK	S	calmodulin binding	Function unknown	PF02063	MARCKS	MARCKS family	IPR002101	Family	Myristoylated alanine-rich C-kinase substrate MARCKS
P02656	APOC3	Apolipoprotein C-III	34	3	11	3	99	10.8	5.41	45.01	29.5	110.1	60.9	23	48.5	65.4	96.8	114.8	183.5	139.6	229.7	110	91.6	145.9	50.7	0.0106979	0.0278039	-1.10286	0.465593	Apolipoprotein C-III	345	APOC3	GO:0033344,GO:0042632,GO:0034382,GO:0007186,GO:0034375,GO:0042157,GO:0060621,GO:0045717,GO:0010987,GO:0050995,GO:0045833,GO:0051005,GO:0010989,GO:0048261,GO:0010897,GO:0010916,GO:0010903,GO:0033700,GO:0032489,GO:0043691,GO:0019433,GO:0070328,GO:0006641,GO:0034379,GO:0042627,GO:0062023,GO:0005769,GO:0070062,GO:0005576,GO:0005615,GO:0034363,GO:0034366,GO:0034361,GO:0015485,GO:0030234,GO:0070653,GO:…	cholesterol efflux|cholesterol homeostasis|chylomicron remnant clearance|G protein-coupled receptor signaling pathway|high-density lipoprotein particle remodeling|lipoprotein metabolic process|negative regulation of cholesterol import|negative regulation of fatty acid biosynthetic process|negative regulation of high-density lipoprotein particle clearance|negative regulation of lipid catabolic pro…	hsa03320,hsa04979	PPAR signaling pathway|Cholesterol metabolism	K08759	ENOG502SZ00	S	negative regulation of high-density lipoprotein particle clearance	Function unknown	PF05778	Apo-CIII	Apolipoprotein CIII (Apo-CIII)	IPR008403,IPR038195	Family|Homologous_superfamily	Apolipoprotein CIII|Apolipoprotein CIII superfamily	WP2878,WP2882,WP3601,WP3942,WP430	PPAR-alpha pathway|Nuclear receptors meta-pathway|Lipid particles composition|PPAR signaling pathway|Statin inhibition of cholesterol production
P05154	SERPINA5	Plasma serine protease inhibitor	17	6	8	6	406	45.6	9.26	28.16	51.1	61.1	49.3	42.1	76.3	52	69.7	96.7	181.7	121.4	172.4	131.6	130.8	144.6	119.1	1.03765e-05	0.000232374	-1.2588	0.417893	Plasma serine protease inhibitor	5104	SERPINA5	GO:0007342,GO:0006869,GO:0010951,GO:0051346,GO:0007283,GO:0002080,GO:0009897,GO:0070062,GO:0005576,GO:0005615,GO:0016020,GO:0031091,GO:0031094,GO:0097181,GO:0097182,GO:0097183,GO:0036029,GO:0036030,GO:0036026,GO:0036027,GO:0036028,GO:0036025,GO:0036024,GO:0032991,GO:0032190,GO:0005539,GO:0008201,GO:0031210,GO:0002020,GO:0001972,GO:0004867	fusion of sperm to egg plasma membrane involved in single fertilization|lipid transport|negative regulation of endopeptidase activity|negative regulation of hydrolase activity|spermatogenesis|acrosomal membrane|external side of plasma membrane|extracellular exosome|extracellular region|extracellular space|membrane|platelet alpha granule|platelet dense tubular network|protein C inhibitor-coagulati…	hsa04610	Complement and coagulation cascades	K03913	KOG2392	O	serine-type endopeptidase inhibitor activity	Posttranslational modification, protein turnover, chaperones	PF00079	Serpin	Serpin (serine protease inhibitor)	IPR023795,IPR023796,IPR000215,IPR036186,IPR042178,IPR042185	Conserved_site|Domain|Family|Homologous_superfamily|Homologous_superfamily|Homologous_superfamily	Serpin, conserved site|Serpin domain|Serpin family|Serpin superfamily|Serpin superfamily, domain 1|Serpin superfamily, domain 2	WP5115,WP558	Network map of SARS-CoV-2 signaling pathway|Complement and coagulation cascades
O94811	TPPP	Tubulin polymerization-promoting protein	27	5	7	5	219	23.7	9.44	24.42	41.4	72.4	40.9	40.7	73.7	55.7	51.1	158	138.2	181.5	123.9	111.9	99.7	123.5	187.2	1.79297e-05	0.000316116	-1.38745	0.38224	Tubulin polymerization-promoting protein	11076	TPPP	GO:0030953,GO:0051301,GO:0001578,GO:0051418,GO:0046785,GO:0032288,GO:1904428,GO:0014003,GO:0048709,GO:0031643,GO:0032273,GO:0031334,GO:0070507,GO:0005737,GO:0005829,GO:0005874,GO:0005739,GO:0072686,GO:0005634,GO:0048471,GO:0150051,GO:0003924,GO:0000287,GO:0008017,GO:0042803,GO:0015631	astral microtubule organization|cell division|microtubule bundle formation|microtubule nucleation by microtubule organizing center|microtubule polymerization|myelin assembly|negative regulation of tubulin deacetylation|oligodendrocyte development|oligodendrocyte differentiation|positive regulation of myelination|positive regulation of protein polymerization|positive regulation of protein-containi…				KOG4070	J	microtubule polymerization	Translation, ribosomal structure and biogenesis	PF05517	p25-alpha	p25-alpha	IPR011992,IPR008907	Homologous_superfamily|Family	EF-hand domain pair|Tubulin polymerization-promoting protein	WP2038,WP2276,WP706	Microtubule cytoskeleton regulation|Glial cell differentiation|Sudden infant death syndrome (SIDS) susceptibility pathways
P56856	CLDN18	Claudin-18	15	4	8	4	261	27.8	8.1	23.18	42.9	41.1	47.4	34.7	48.5	44.4	45	174.9	109.4	153.5	142.4	159.8	85.1	190.7	180.2	3.65573e-06	0.000125174	-1.78343	0.290492	Claudin-18	51208	CLDN18	GO:0070830,GO:0016338,GO:0007155,GO:0048565,GO:0045779,GO:2001205,GO:1900181,GO:0034504,GO:0045471,GO:0071847,GO:0005923,GO:0005886,GO:0042802,GO:0005198	bicellular tight junction assembly|calcium-independent cell-cell adhesion via plasma membrane cell-adhesion molecules|cell adhesion|digestive tract development|negative regulation of bone resorption|negative regulation of osteoclast development|negative regulation of protein localization to nucleus|protein localization to nucleus|response to ethanol|TNFSF11-mediated signaling pathway|bicellular t…	hsa04514,hsa04530,hsa04670,hsa05160,hsa05130	Cell adhesion molecules|Tight junction|Leukocyte transendothelial migration|Hepatitis C|Pathogenic Escherichia coli infection	K06087	ENOG502QTRB	S	TNFSF11-mediated signaling pathway	Function unknown	PF00822	PMP22_Claudin	PMP-22/EMP/MP20/Claudin family	IPR006187,IPR003928,IPR017974,IPR004031	Family|Family|Conserved_site|Family	Claudin|Claudin-18|Claudin, conserved site|PMP-22/EMP/MP20/Claudin superfamily	WP4239	Epithelial to mesenchymal transition in colorectal cancer
P62328	TMSB4X	Thymosin beta-4	45	6	14	3	44	5.1	5.06	36.89	61.7	105.6	65.9	39.2	46.3	51.2	50.7	180.6	84.1	200.7	112.8	245.6	83	103	69.7	0.0127	0.0316395	-1.1672	0.445286	Thymosin beta-4	7114	TMSB4X	GO:0007015,GO:0007253,GO:1902807,GO:1902037,GO:0032717,GO:0032088,GO:1901223,GO:1903026,GO:2001171,GO:0043536,GO:2001028,GO:1905273,GO:0030334,GO:0050727,GO:1901222,GO:0042989,GO:0033209,GO:0005737,GO:0005856,GO:0005829,GO:0005576,GO:0005634,GO:0031093,GO:0003785,GO:0019899,GO:0003723	actin filament organization|cytoplasmic sequestering of NF-kappaB|negative regulation of cell cycle G1/S phase transition|negative regulation of hematopoietic stem cell differentiation|negative regulation of interleukin-8 production|negative regulation of NF-kappaB transcription factor activity|negative regulation of NIK/NF-kappaB signaling|negative regulation of RNA polymerase II regulatory regi…	hsa04810	Regulation of actin cytoskeleton	K05764	KOG4794	U	Thymosin	Intracellular trafficking, secretion, and vesicular transport	PF01290	Thymosin	Thymosin beta-4 family	IPR001152,IPR038386	Family|Homologous_superfamily	Beta-thymosin|Beta-thymosin superfamily	WP1992,WP3680,WP3888,WP4754,WP51	Genes targeted by miRNAs in adipocytes|Physico-chemical features and toxicity-associated pathways|VEGFA-VEGFR2 signaling|IL-18 signaling pathway|Regulation of actin cytoskeleton
P14209	CD99	CD99 antigen	13	2	5	2	185	18.8	4.75	14.27	49.1	48.8	61	36.3	56.3	60.4	76.6	135.4	192.9	137.5	133.5	162.5	142.9	162.9	43.9	0.000291488	0.00189315	-1.32388	0.39946	CD99 antigen	4267	CD99	GO:0034109,GO:2000391,GO:0072683,GO:0005737,GO:0005925,GO:0005886	homotypic cell-cell adhesion|positive regulation of neutrophil extravasation|T cell extravasation|cytoplasm|focal adhesion|plasma membrane	hsa04514,hsa04670	Cell adhesion molecules|Leukocyte transendothelial migration	K06520	ENOG502S70S	S	CD99 antigen like protein 2	Function unknown	PF12301	CD99L2	CD99 antigen like protein 2	IPR022078	Family	CD99 antigen-like protein 2
O00479	HMGN4	High mobility group nucleosome-binding domain-containing protein 4	42	6	11	4	90	9.5	10.48	23.63	70.2	89	46.1	46.2	31	38.7	33.2	185.1	118.7	159.3	134.8	159.6	99.9	134.5	153.7	5.75348e-06	0.000171298	-1.50001	0.353551	High mobility group nucleosome-binding domain-containing protein 4	10473	HMGN4	GO:0006325,GO:0000785,GO:0005634,GO:0003682,GO:0031492	chromatin organization|chromatin|nucleus|chromatin binding|nucleosomal DNA binding				ENOG502S5FK	S	nucleosomal DNA binding	Function unknown	PF01101	HMG14_17	HMG14 and HMG17	IPR000079	Family	High mobility group protein HMGN
P50238	CRIP1	Cysteine-rich protein 1	39	4	12	3	77	8.5	8.75	32.81	20.5	61.4	25.9	24.1	93.6	43.2	42.5	144.2	153.1	178.4	77.5	118	148.6	164.9	204.1	3.9943e-05	0.000508567	-1.74095	0.299173	Cysteine-rich protein 1	1396	CRIP1	GO:0071236,GO:0071493,GO:0007507,GO:0006955,GO:0008630,GO:0060741,GO:0010468,GO:0010033,GO:0010043,GO:0005737,GO:0042277,GO:0008270	cellular response to antibiotic|cellular response to UV-B|heart development|immune response|intrinsic apoptotic signaling pathway in response to DNA damage|prostate gland stromal morphogenesis|regulation of gene expression|response to organic substance|response to zinc ion|cytoplasm|peptide binding|zinc ion binding				KOG1700	Z	sulfur oxidation	Cytoskeleton	PF00412	LIM	LIM domain	IPR001781	Domain	Zinc finger, LIM-type
P51674	GPM6A	Neuronal membrane glycoprotein M6-a	8	2	3	2	278	31.2	5.27	10.14	44.1	42	44.3	40.9	66.3	52.4	67.5	166	120.9	164.9	181.2	148.4	89.7	150.5	120.9	4.15419e-06	0.000135892	-1.48353	0.357612	Neuronal membrane glycoprotein M6-a	2823	GPM6A	GO:0003407,GO:0001764,GO:0031175,GO:0048812,GO:0051491,GO:0050807,GO:0009617,GO:0048863,GO:0007416,GO:0044295,GO:0043197,GO:0070062,GO:1903561,GO:0030175,GO:0098978,GO:0043005,GO:0043025,GO:0098688,GO:0005886,GO:0048787,GO:0005262	neural retina development|neuron migration|neuron projection development|neuron projection morphogenesis|positive regulation of filopodium assembly|regulation of synapse organization|response to bacterium|stem cell differentiation|synapse assembly|axonal growth cone|dendritic spine|extracellular exosome|extracellular vesicle|filopodium|glutamatergic synapse|neuron projection|neuronal cell body|pa…				KOG4800	S	central nervous system myelination	Function unknown	PF01275	Myelin_PLP	Myelin proteolipid protein (PLP or lipophilin)	IPR001614,IPR018237	Family|Conserved_site	Myelin proteolipid protein PLP|Myelin proteolipid protein PLP, conserved site
Q9BPY8	HOPX	Homeodomain-only protein	48	3	4	3	73	8.3	4.81	13.04	44.2	67.7	61.1	49.1	70.5	60.3	68.5	179.8	91	137.1	131	191.4	107.7	137.2	103.2	0.000137228	0.00109923	-1.16299	0.446588	Homeodomain-only protein	84525	HOPX	GO:0003166,GO:0051131,GO:0016575,GO:0048286,GO:0045596,GO:0000122,GO:1903598,GO:0043415,GO:0051155,GO:0008016,GO:0043393,GO:0006357,GO:0001829,GO:0000785,GO:0005737,GO:0005634,GO:0003677	bundle of His development|chaperone-mediated protein complex assembly|histone deacetylation|lung alveolus development|negative regulation of cell differentiation|negative regulation of transcription by RNA polymerase II|positive regulation of gap junction assembly|positive regulation of skeletal muscle tissue regeneration|positive regulation of striated muscle cell differentiation|regulation of h…				KOG0490	K	DNA binding	Transcription	PF00046	Homeodomain	Homeodomain	IPR009057,IPR001356,IPR039162	Homologous_superfamily|Domain|Family	Homeobox-like domain superfamily|Homeobox domain|Homeodomain-only protein
Q9Y342	PLLP	Plasmolipin	21	2	2	2	182	20	9.36	6.97	54.8	57.7	61.8	41.9	75.1	57.8	62.8	181.5	117.4	151.4	161.1	147.6	87	124.6	117.5	2.07102e-05	0.000333506	-1.2088	0.432628	Plasmolipin	51090	PLLP	GO:0006811,GO:0042552,GO:0009611,GO:0043218,GO:0016020,GO:0045121,GO:0019911	ion transport|myelination|response to wounding|compact myelin|membrane|membrane raft|structural constituent of myelin sheath				KOG4788	EH	membrane raft polarization	Amino acid transport and metabolism|Coenzyme transport and metabolism	PF01284	MARVEL	Membrane-associating domain	IPR013295,IPR008253	Family|Domain	Myelin and lymphocyte (MAL) protein|Marvel domain
Q7Z7K6	CENPV	Centromere protein V	11	3	3	3	275	29.9	9.73	9.61	29.8	60.4	41.7	34.9	89.3	56	71.3	105.3	158.8	146.3	193.5	136.4	129.2	123.9	123.3	1.50599e-05	0.000286873	-1.34967	0.392381	Centromere protein V	201161	CENPV	GO:0001667,GO:0007049,GO:0051301,GO:0034508,GO:0031508,GO:0032467,GO:0033044,GO:0005829,GO:0000776,GO:0015630,GO:0030496,GO:0031965,GO:0005654,GO:0005634,GO:0051233,GO:0016846,GO:0046872	ameboidal-type cell migration|cell cycle|cell division|centromere complex assembly|pericentric heterochromatin formation|positive regulation of cytokinesis|regulation of chromosome organization|cytosol|kinetochore|microtubule cytoskeleton|midbody|nuclear membrane|nucleoplasm|nucleus|spindle midzone|carbon-sulfur lyase activity|metal ion binding				KOG4192	O	pericentric heterochromatin assembly	Posttranslational modification, protein turnover, chaperones	PF04828	GFA	Glutathione-dependent formaldehyde-activating enzyme	IPR006913,IPR011057	Domain|Homologous_superfamily	CENP-V/GFA domain|Mss4-like superfamily
P19075	TSPAN8	Tetraspanin-8	10	2	2	2	237	26	5.6	8.71	31	65.6	36.8	37.3	49.5	56.9	64.2	168.6	183.7	109.9	142.2	248.8	102.4	97.1	106.1	0.000467926	0.00266024	-1.57087	0.336604	Tetraspanin-8	7103	TSPAN8	GO:0030195,GO:0010468,GO:0007283,GO:0009986,GO:0070062,GO:0005886,GO:0005178	negative regulation of blood coagulation|regulation of gene expression|spermatogenesis|cell surface|extracellular exosome|plasma membrane|integrin binding				KOG3882	CO	cell surface receptor signaling pathway	Energy production and conversion|Posttranslational modification, protein turnover, chaperones	PF00335	Tetraspanin	Tetraspanin family	IPR018499,IPR000301,IPR018503,IPR008952	Family|Family|Conserved_site|Homologous_superfamily	Tetraspanin/Peripherin|Tetraspanin, animals|Tetraspanin, conserved site|Tetraspanin, EC2 domain superfamily	WP2870	Extracellular vesicle-mediated signaling in recipient cells
P63313	TMSB10	Thymosin beta-10	34	4	12	1	44	5	5.36	31.08	35.3	77.8	85.3	51.1	45.7	74	22.6	163.1	94.3	228.6	111.5	275.4	46.1	95.5	93.6	0.0187384	0.0422668	-1.30725	0.404089	Thymosin beta-10	9168	TMSB10	GO:0007015,GO:0030334,GO:0042989,GO:0005737,GO:0005856,GO:0003785	actin filament organization|regulation of cell migration|sequestering of actin monomers|cytoplasm|cytoskeleton|actin monomer binding				KOG4794	U	Thymosin	Intracellular trafficking, secretion, and vesicular transport	PF01290	Thymosin	Thymosin beta-4 family	IPR001152,IPR038386	Family|Homologous_superfamily	Beta-thymosin|Beta-thymosin superfamily	WP3888,WP5218	VEGFA-VEGFR2 signaling|Extrafollicular and follicular B cell activation by SARS-CoV-2
Q53QV2	LBH	Protein LBH	16	1	1	1	105	12.2	4.41	4.61	36.6	53.5	37.5	36.2	73.5	48.6	64.7	157.8	140.9	153.7	140.1	160.6	131.2	138.9	126.2	5.97343e-09	6.49764e-06	-1.52034	0.348604	Protein LBH	81606	LBH	GO:0060644,GO:0045892,GO:0033147,GO:2000737,GO:0045893,GO:2000103,GO:1904677,GO:1904674,GO:0043408,GO:0005737,GO:0005634,GO:0032991	mammary gland epithelial cell differentiation|negative regulation of DNA-templated transcription|negative regulation of intracellular estrogen receptor signaling pathway|negative regulation of stem cell differentiation|positive regulation of DNA-templated transcription|positive regulation of mammary stem cell proliferation|positive regulation of somatic stem cell division|positive regulation of s…				ENOG502S1QG	K	regulation of mammary stem cell proliferation	Transcription	PF15317	Lbh	Cardiac transcription factor regulator, Developmental protein	IPR013294,IPR038990,IPR042945	Family|Domain|Family	Protein LBH|LBH domain|LBH domain containing protein
P78310	CXADR	Coxsackievirus and adenovirus receptor	7	2	2	2	365	40	7.56	7.17	55.5	53	62.2	46.9	56.9	75	89.6	180.9	108.5	113.5	131.2	153	84.7	145.3	143.8	8.75453e-05	0.000810346	-1.08002	0.473022	Coxsackievirus and adenovirus receptor	1525	CXADR	GO:0031532,GO:0086067,GO:0086072,GO:0055013,GO:0045216,GO:0051607,GO:0010669,GO:0046629,GO:0008354,GO:0007507,GO:0007157,GO:0034109,GO:0007005,GO:0030593,GO:0098904,GO:0070633,GO:0001669,GO:0005912,GO:0016327,GO:0016323,GO:0005923,GO:0044297,GO:0030054,GO:0005911,GO:0005737,GO:0005576,GO:0005615,GO:0030175,GO:0030426,GO:0014704,GO:0045121,GO:0031594,GO:0043005,GO:0005654,GO:0005886,GO:0032991,GO:…	actin cytoskeleton reorganization|AV node cell to bundle of His cell communication|AV node cell-bundle of His cell adhesion involved in cell communication|cardiac muscle cell development|cell-cell junction organization|defense response to virus|epithelial structure maintenance|gamma-delta T cell activation|germ cell migration|heart development|heterophilic cell-cell adhesion via plasma membrane c…	hsa03267,hsa05416	Virion - Adenovirus|Viral myocarditis	K06788	ENOG502QSG0	S	cell adhesive protein binding involved in AV node cell-bundle of His cell communication	Function unknown	PF00047,PF07686	ig|V-set	Immunoglobulin domain|Immunoglobulin V-set domain	IPR007110,IPR036179,IPR013783,IPR003599,IPR003598,IPR013106,IPR013151	Domain|Homologous_superfamily|Homologous_superfamily|Domain|Domain|Domain|Domain	Immunoglobulin-like domain|Immunoglobulin-like domain superfamily|Immunoglobulin-like fold|Immunoglobulin subtype|Immunoglobulin subtype 2|Immunoglobulin V-set domain|Immunoglobulin	WP4298	Acute viral myocarditis
Q7Z5L9	IRF2BP2	Interferon regulatory factor 2-binding protein 2	5	3	3	1	587	61	8.69	8.3	62.1	76.6	69.6	44.9	52.7	59.1	62.8	127.1	145.4	119.7	124.1	123.8	141.5	135.9	154.8	1.68972e-08	8.63372e-06	-1.13306	0.455949	Interferon regulatory factor 2-binding protein 2	359948	IRF2BP2	GO:0002327,GO:0000122,GO:0006357,GO:0005737,GO:0005654,GO:0005634,GO:0046872,GO:0003714	immature B cell differentiation|negative regulation of transcription by RNA polymerase II|regulation of transcription by RNA polymerase II|cytoplasm|nucleoplasm|nucleus|metal ion binding|transcription corepressor activity				KOG3579	O	development of secondary female sexual characteristics	Posttranslational modification, protein turnover, chaperones	PF11261	IRF-2BP1_2	Interferon regulatory factor 2-binding protein zinc finger	IPR044882,IPR022750	Homologous_superfamily|Domain	Interferon regulatory factor 2-binding protein 1/2, C3HC4-type RING finger superfamily|Interferon regulatory factor 2-binding protein 1 & 2, zinc finger
Q9GZP8	IMUP	Immortalization up-regulated protein	35	2	2	2	106	10.9	9.73	5.94	51.4	60.9	53.4	31.3	71.3	50.7	48.5	161.8	79.4	204.9	128.4	161.5	105.8	121.9	168.8	8.24164e-05	0.000781392	-1.43105	0.370861	Immortalization up-regulated protein	64073	IMUP	GO:0005829,GO:0005730,GO:0005654,GO:0005634,GO:0005886	cytosol|nucleolus|nucleoplasm|nucleus|plasma membrane				ENOG502TD4H	S	Immortalisation up-regulated protein	Function unknown	PF15761	IMUP	Immortalisation up-regulated protein	IPR026621	Family	Immortalization up-regulated protein
O95445	APOM	Apolipoprotein M	18	4	4	4	188	21.2	6.01	11.21	77.6	44.7	130.9	30.5	61.1	32.4	53.6	119.1	182.6	148.8	200.6	99.5	109.6	112.2	96.7	0.00251505	0.00917342	-1.11866	0.460521	Apolipoprotein M	55937	APOM	GO:0033344,GO:0042632,GO:0034380,GO:0034384,GO:0034375,GO:0042157,GO:0034445,GO:0043691,GO:0034365,GO:0005576,GO:0034364,GO:0034362,GO:0034366,GO:0034361,GO:0016209,GO:0005319,GO:0005543	cholesterol efflux|cholesterol homeostasis|high-density lipoprotein particle assembly|high-density lipoprotein particle clearance|high-density lipoprotein particle remodeling|lipoprotein metabolic process|negative regulation of plasma lipoprotein oxidation|reverse cholesterol transport|discoidal high-density lipoprotein particle|extracellular region|high-density lipoprotein particle|low-density l…				ENOG502S2IN	S	regulation of plasma lipoprotein oxidation	Function unknown	PF11032	ApoM	ApoM domain	IPR022734,IPR012674	Family|Homologous_superfamily	Apolipoprotein M|Calycin	WP5115	Network map of SARS-CoV-2 signaling pathway
P02686	MBP	Myelin basic protein	7	3	3	3	304	33.1	9.79	5.11	79.4	74.5	60.4	42.3	51.7	76.9	65.9	134.2	106.5	132.1	109.1	135.1	146.6	154	131.3	1.24584e-06	6.59663e-05	-1.02471	0.491508	Myelin basic protein	4155	MBP	GO:0007568,GO:0008366,GO:0007417,GO:0007268,GO:0006955,GO:0035633,GO:0000165,GO:0061024,GO:0042552,GO:0050771,GO:0034115,GO:2000343,GO:0032755,GO:1904685,GO:0070542,GO:0046689,GO:0032570,GO:0009636,GO:0034612,GO:0007605,GO:0021762,GO:0071944,GO:0009986,GO:0043218,GO:0005829,GO:0033269,GO:0043209,GO:0043025,GO:0005634,GO:0005886,GO:0032991,GO:0045202,GO:0005516,GO:0008289,GO:0002020,GO:0019911	aging|axon ensheathment|central nervous system development|chemical synaptic transmission|immune response|maintenance of blood-brain barrier|MAPK cascade|membrane organization|myelination|negative regulation of axonogenesis|negative regulation of heterotypic cell-cell adhesion|positive regulation of chemokine (C-X-C motif) ligand 2 production|positive regulation of interleukin-6 production|positi…				ENOG502S4SJ	S	structural constituent of myelin sheath	Function unknown	PF01669	Myelin_MBP	Myelin basic protein	IPR000548	Family	Myelin basic protein	WP2064,WP2276,WP2431,WP2637,WP3584,WP422,WP4304,WP5090	Neural crest differentiation|Glial cell differentiation|Spinal cord injury|Interleukin-1 (IL-1) structural pathway|MECP2 and associated Rett syndrome|MAPK cascade|Oligodendrocyte specification and differentiation, leading to myelin components for CNS|Complement system in neuronal development and plasticity
Q8IZC4	RTKN2	Rhotekin-2	4	2	2	2	609	69.3	7.83	5.19	57.6	55.9	54	55.1	65.3	62.2	62.6	173.8	103.7	158.4	135.3	155.2	93.7	133.4	133.8	5.24615e-06	0.000163074	-1.20494	0.433787	Rhotekin-2	219790	RTKN2	GO:0030097,GO:2001243,GO:0008284,GO:0051092,GO:1901224,GO:0007165,GO:0005737,GO:0005634,GO:0005886	hemopoiesis|negative regulation of intrinsic apoptotic signaling pathway|positive regulation of cell population proliferation|positive regulation of NF-kappaB transcription factor activity|positive regulation of NIK/NF-kappaB signaling|signal transduction|cytoplasm|nucleus|plasma membrane				ENOG502QRWR	S	GTPase inhibitor activity	Function unknown	PF08174,PF00169	Anillin|PH	Cell division protein anillin|PH domain	IPR012966,IPR011072,IPR011993,IPR001849	Domain|Domain|Homologous_superfamily|Domain	Anillin homology domain|HR1 rho-binding domain|PH-like domain superfamily|Pleckstrin homology domain
Q96IQ7	VSIG2	V-set and immunoglobulin domain-containing protein 2	5	1	1	1	327	34.3	7.55	4.22	58.5	53.5	61.4	49	54.3	57.5	58.9	145.3	104.8	133.7	143.4	178.1	81.6	169.4	150.5	1.40304e-05	0.00028007	-1.30078	0.405906	V-set and immunoglobulin domain-containing protein 2	23584	VSIG2	GO:0006629,GO:0016020,GO:0005886	lipid metabolic process|membrane|plasma membrane				ENOG502RYI3	S	Immunoglobulin V-set domain	Function unknown	PF07686	V-set	Immunoglobulin V-set domain	IPR007110,IPR036179,IPR013783,IPR003599,IPR003598,IPR013106,IPR042475	Domain|Homologous_superfamily|Homologous_superfamily|Domain|Domain|Domain|Family	Immunoglobulin-like domain|Immunoglobulin-like domain superfamily|Immunoglobulin-like fold|Immunoglobulin subtype|Immunoglobulin subtype 2|Immunoglobulin V-set domain|V-set and immunoglobulin domain-containing protein 2
P54851	EMP2	Epithelial membrane protein 2	4	2	6	2	167	19.2	7.62	12.5	30.1	38.3	40.7	28.3	48	48.1	42.6	246.6	103.9	212.7	127.6	177.3	71.9	128.4	155.6	0.000184414	0.00137496	-1.9557	0.257796	Epithelial membrane protein 2	2013	EMP2	GO:0007015,GO:0070252,GO:0032147,GO:0032060,GO:0043534,GO:0007155,GO:0008219,GO:0016477,GO:0007160,GO:0045022,GO:0007566,GO:0060136,GO:0060914,GO:0001765,GO:0001787,GO:1990266,GO:0044854,GO:0045766,GO:0062043,GO:0008284,GO:0001954,GO:2001046,GO:0034394,GO:0072659,GO:0045765,GO:0001952,GO:0010594,GO:0003093,GO:0043549,GO:2001212,GO:0001913,GO:0045177,GO:0016324,GO:0009986,GO:0005737,GO:0031410,GO:…	actin filament organization|actin-mediated cell contraction|activation of protein kinase activity|bleb assembly|blood vessel endothelial cell migration|cell adhesion|cell death|cell migration|cell-matrix adhesion|early endosome to late endosome transport|embryo implantation|embryonic process involved in female pregnancy|heart formation|membrane raft assembly|natural killer cell proliferation|neut…	hsa04510	Focal adhesion	K26256	ENOG502RYYE	S	regulation of glomerular filtration	Function unknown	PF00822	PMP22_Claudin	PMP-22/EMP/MP20/Claudin family	IPR003933,IPR004031,IPR004032	Family|Family|Family	Epithelial membrane protein 2|PMP-22/EMP/MP20/Claudin superfamily|PMP-22/EMP/MP20	WP4758	Nephrotic syndrome
Q8NHG7	SVIP	Small VCP/p97-interacting protein	14	1	1	1	77	8.4	8.91	4.53	76.1	71.6	94.2	47.9	55.2	56.5	50.3	158.9	127.2	119.5	153.5	175.5	102.5	141.3	69.9	0.000423147	0.00248013	-1.02165	0.492553	Small VCP/p97-interacting protein	258010	SVIP	GO:1903070,GO:0031333,GO:1904153,GO:1904240,GO:0010508,GO:1903061,GO:0005789,GO:0070062,GO:0000139,GO:0016020,GO:0005886,GO:0030667,GO:0030868,GO:0070821,GO:0051117,GO:0043621	negative regulation of ER-associated ubiquitin-dependent protein catabolic process|negative regulation of protein-containing complex assembly|negative regulation of retrograde protein transport, ER to cytosol|negative regulation of VCP-NPL4-UFD1 AAA ATPase complex assembly|positive regulation of autophagy|positive regulation of protein lipidation|endoplasmic reticulum membrane|extracellular exoso…	hsa04141	Protein processing in endoplasmic reticulum	K14014	ENOG502S5MU	S	negative regulation of VCP-NPL4-UFD1 AAA ATPase complex assembly	Function unknown	PF15811	SVIP	Small VCP/p97-interacting protein	IPR031632	Family	Small VCP/p97-interacting protein
Q15651	HMGN3	High mobility group nucleosome-binding domain-containing protein 3	21	3	4	3	99	10.7	9.66	8.43	71.6	111.1	49.9	30.3	30.9	42.6	42.8	175.1	127.6	168.9	127.9	137.3	94.2	122.8	166.8	5.57744e-05	0.000604997	-1.3706	0.386732	High mobility group nucleosome-binding domain-containing protein 3	9324	HMGN3	GO:0006325,GO:0045944,GO:0061178,GO:0000785,GO:0005829,GO:0005654,GO:0005634,GO:0003682,GO:0046966,GO:0031492	chromatin organization|positive regulation of transcription by RNA polymerase II|regulation of insulin secretion involved in cellular response to glucose stimulus|chromatin|cytosol|nucleoplasm|nucleus|chromatin binding|nuclear thyroid hormone receptor binding|nucleosomal DNA binding								PF01101	HMG14_17	HMG14 and HMG17	IPR000079	Family	High mobility group protein HMGN
P21246	PTN	Pleiotrophin	12	2	2	2	168	18.9	9.6	3.16	33.4	50.5	47.3	33	49.5	31.5	50.2	73.2	139.2	119.8	149.2	290.9	166.5	166.9	98.6	0.000825737	0.00398891	-1.83481	0.280329	Pleiotrophin	5764	PTN	GO:0030282,GO:0046697,GO:0140059,GO:0031104,GO:0044849,GO:0007229,GO:0007612,GO:0002232,GO:0007613,GO:1900272,GO:0007406,GO:0007399,GO:0048477,GO:0043932,GO:0048680,GO:0030501,GO:0051781,GO:0008284,GO:1900006,GO:2000347,GO:0002690,GO:0010976,GO:0048714,GO:0045778,GO:2000738,GO:0043113,GO:0010594,GO:1903706,GO:0031641,GO:2000036,GO:0048167,GO:0010996,GO:0042246,GO:0007185,GO:0005783,GO:0005576,GO:…	bone mineralization|decidualization|dendrite arborization|dendrite regeneration|estrous cycle|integrin-mediated signaling pathway|learning|leukocyte chemotaxis involved in inflammatory response|memory|negative regulation of long-term synaptic potentiation|negative regulation of neuroblast proliferation|nervous system development|oogenesis|ossification involved in bone remodeling|positive regulati…				ENOG502RXV7	S	rod bipolar cell differentiation	Function unknown	PF01091,PF05196	PTN_MK_C|PTN_MK_N	PTN/MK heparin-binding protein family, C-terminal domain|PTN/MK heparin-binding protein family, N-terminal domain	IPR000762,IPR020090,IPR038130,IPR020091,IPR020089,IPR037122,IPR020092	Family|Domain|Homologous_superfamily|Homologous_superfamily|Domain|Homologous_superfamily|Conserved_site	Midkine heparin-binding growth factor|Pleiotrophin/Midkine, C-terminal domain|Pleiotrophin/Midkine, C-terminal domain superfamily|Pleiotrophin/Midkine disulphide-rich domain superfamily|Pleiotrophin/Midkine, N-terminal domain|Pleiotrophin/Midkine, N-terminal domain superfamily|Pleiotrophin/Midkine heparin-binding growth factor, conserved site
Q7Z7L8	C11orf96	Uncharacterized protein C11orf96	4	2	2	2	435	46.1	9.99	5.62	28.7	108.1	58.4	38.4	78.3	56.4	65	143.1	141.8	126.3	121.9	120.8	223.6	97	92.1	0.00162812	0.00658579	-1.10694	0.464279	Uncharacterized protein C11orf96	387763	C11orf96						ENOG502S2E8	S	Domain of unknown function (DUF4695)	Function unknown	PF15766	DUF4695	Domain of unknown function (DUF4695)	IPR031521	Family	Protein of unknown function DUF4695
Q9UGM5	FETUB	Fetuin-B	6	2	2	2	382	42	6.83	5.39	43.9	53	103	20.6	42.5	30.4	42.9	89.7	179.3	227.8	179.7	121.3	99.1	146.3	120.4	0.000329612	0.00207185	-1.59813	0.330305	Fetuin-B	26998	FETUB	GO:0007339,GO:0010951,GO:0007338,GO:0070062,GO:0005576,GO:0004869,GO:0004866,GO:0008191	binding of sperm to zona pellucida|negative regulation of endopeptidase activity|single fertilization|extracellular exosome|extracellular region|cysteine-type endopeptidase inhibitor activity|endopeptidase inhibitor activity|metalloendopeptidase inhibitor activity				ENOG502S28K	S	metalloendopeptidase inhibitor activity	Function unknown	PF00031	Cystatin	Cystatin domain	IPR000010,IPR025764,IPR046350,IPR001363	Domain|Domain|Homologous_superfamily|Conserved_site	Cystatin domain|Fetuin-B-type cystatin domain|Cystatin superfamily|Proteinase inhibitor I25C, fetuin, conserved site
P01100	FOS	Protein c-Fos	3	1	1	1	380	40.7	4.87	3.99	79.3	56.4	91.1	37.9	60	47.3	49.3	134.5	314.6	130.9	169.1	74	106.2	101.9	47.5	0.0350349	0.0694033	-1.16373	0.446357	Protein c-Fos	2353	FOS	GO:0007568,GO:0071276,GO:0071277,GO:0071364,GO:0071456,GO:0071374,GO:1904628,GO:1990646,GO:0034614,GO:0071356,GO:0034224,GO:0001661,GO:0006306,GO:0007565,GO:0006954,GO:0140467,GO:1903131,GO:0051450,GO:0007399,GO:0030316,GO:0045893,GO:1902895,GO:1901216,GO:0045672,GO:0045944,GO:0006357,GO:0014823,GO:0051591,GO:0009409,GO:0051412,GO:0045471,GO:0009629,GO:0035902,GO:0032868,GO:0009416,GO:0032496,GO:…	aging|cellular response to cadmium ion|cellular response to calcium ion|cellular response to epidermal growth factor stimulus|cellular response to hypoxia|cellular response to parathyroid hormone stimulus|cellular response to phorbol 13-acetate 12-myristate|cellular response to prolactin|cellular response to reactive oxygen species|cellular response to tumor necrosis factor|cellular response to z…	hsa04010,hsa04668,hsa04024,hsa04210,hsa04620,hsa04660,hsa04658,hsa04659,hsa04657,hsa04662,hsa04915,hsa04917,hsa04921,hsa04926,hsa04935,hsa04928,hsa04725,hsa04728,hsa04380,hsa04713,hsa05200,hsa05207,hsa05208,hsa05231,hsa05235,hsa05210,hsa05224,hsa05166,hsa05170,hsa05161,hsa05171,hsa05162,hsa05167,hsa05130,hsa05132,hsa05135,hsa05133,hsa05140,hsa05142,hsa05323,hsa05031,hsa05417,hsa05418,hsa04932,hsa…	MAPK signaling pathway|TNF signaling pathway|cAMP signaling pathway|Apoptosis|Toll-like receptor signaling pathway|T cell receptor signaling pathway|Th1 and Th2 cell differentiation|Th17 cell differentiation|IL-17 signaling pathway|B cell receptor signaling pathway|Estrogen signaling pathway|Prolactin signaling pathway|Oxytocin signaling pathway|Relaxin signaling pathway|Growth hormone synthesis,…	K04379	KOG1414	K	DNA-binding transcription factor activity	Transcription	PF00170	bZIP_1	bZIP transcription factor	IPR000837,IPR004827,IPR046347	Family|Domain|Homologous_superfamily	AP-1 transcription factor|Basic-leucine zipper domain|Basic-leucine zipper domain superfamily	WP127,WP1528,WP1772,WP2018,WP2032,WP2037,WP2355,WP2374,WP2380,WP2431,WP2435,WP2526,WP2637,WP2840,WP286,WP289,WP304,WP313,WP3612,WP366,WP382,WP3863,WP3931,WP3944,WP3947,WP395,WP408,WP4155,WP4216,WP4262,WP437,WP4564,WP4565,WP4630,WP4659,WP4666,WP4685,WP4754,WP481,WP4816,WP4877,WP4880,WP49,WP4919,WP4928,WP4970,WP5083,WP5098,WP5115,WP5130,WP560,WP69,WP712,WP722,WP75	IL-5 signaling pathway|Physiological and pathological hypertrophy of the heart|Apoptosis modulation and signaling|RANKL/RANK signaling pathway|Thyroid stimulating hormone (TSH) signaling pathway|Prolactin signaling pathway|Corticotropin-releasing hormone signaling pathway|Oncostatin M signaling pathway|Brain-derived neurotrophic factor (BDNF) signaling pathway|Spinal cord injury|Quercetin and Nf-…
P62861	FAU	FAU ubiquitin-like and ribosomal protein S30	8	1	2	1	133	14.4	10.17	5.6	118.8	69.2	80.6	59	36.2	44	32.4	152.6	106.5	178.2	113.7	145	67.5	121.4	174.9	0.00176795	0.00698241	-1.07492	0.474699	FAU ubiquitin-like and ribosomal protein S30	2197	FAU	GO:0019731,GO:0061844,GO:0002181,GO:0050830,GO:0002227,GO:0000028,GO:0006412,GO:0005737,GO:0005829,GO:0022626,GO:0022627,GO:0005615,GO:0005654,GO:0005634,GO:0015935,GO:0003723,GO:0003735	antibacterial humoral response|antimicrobial humoral immune response mediated by antimicrobial peptide|cytoplasmic translation|defense response to Gram-positive bacterium|innate immune response in mucosa|ribosomal small subunit assembly|translation|cytoplasm|cytosol|cytosolic ribosome|cytosolic small ribosomal subunit|extracellular space|nucleoplasm|nucleus|small ribosomal subunit|RNA binding|str…	hsa03010,hsa05171	Ribosome|Coronavirus disease - COVID-19	K02983	KOG0001	O	cellular macromolecule catabolic process	Posttranslational modification, protein turnover, chaperones	PF04758,PF00240	Ribosomal_S30|ubiquitin	Ribosomal protein S30|Ubiquitin family	IPR039415,IPR006846,IPR000626,IPR029071,IPR019954,IPR019956	Domain|Family|Domain|Homologous_superfamily|Conserved_site|Domain	Ubiquitin-like protein FUBI|Ribosomal protein S30|Ubiquitin-like domain|Ubiquitin-like domain superfamily|Ubiquitin conserved site|Ubiquitin domain	WP477	Cytoplasmic ribosomal proteins
Q5T619	ZNF648	Zinc finger protein 648	2	1	44	1	568	62.3	8.62	83.6	136.6	62.3	116.3	27.6	27.5	27.3	31.3	159	173.6	202	239.1	104.2	69.3	80.7	43.2	0.0364158	0.0717521	-1.12773	0.457634	Zinc finger protein 648	127665	ZNF648	GO:0006355,GO:0005634,GO:0000981,GO:0046872,GO:0000978	regulation of DNA-templated transcription|nucleus|DNA-binding transcription factor activity, RNA polymerase II-specific|metal ion binding|RNA polymerase II cis-regulatory region sequence-specific DNA binding				KOG1721	B	DNA binding	Chromatin structure and dynamics	PF00096	zf-C2H2	Zinc finger, C2H2 type	IPR036236,IPR013087	Homologous_superfamily|Domain	Zinc finger C2H2 superfamily|Zinc finger C2H2-type
O95208	EPN2	Epsin-2	2	2	3	1	641	68.4	7.52	7.84	32.3	61.6	39.8	42	98.1	66.6	55.8	144.4	118.8	131.9	129	151.1	142.6	142.9	143	4.07626e-07	3.36923e-05	-1.2854	0.410256	Epsin-2	22905	EPN2	GO:0006897,GO:1903671,GO:0030948,GO:0045747,GO:0030128,GO:0030125,GO:0005829,GO:0005768,GO:0043231,GO:0005886,GO:0045296,GO:0030276,GO:0005543	endocytosis|negative regulation of sprouting angiogenesis|negative regulation of vascular endothelial growth factor receptor signaling pathway|positive regulation of Notch signaling pathway|clathrin coat of endocytic vesicle|clathrin vesicle coat|cytosol|endosome|intracellular membrane-bounded organelle|plasma membrane|cadherin binding|clathrin binding|phospholipid binding	hsa04144	Endocytosis	K12471	KOG2056	T	lipid binding	Signal transduction mechanisms	PF01417	ENTH	ENTH domain	IPR013809,IPR008942,IPR003903	Domain|Homologous_superfamily|Conserved_site	ENTH domain|ENTH/VHS|Ubiquitin interacting motif
P82970	HMGN5	High mobility group nucleosome-binding domain-containing protein 5	5	1	1	1	282	31.5	4.55	3.57	54.2	74.7	65.2	37.5	47	39.5	44.1	277	48.4	312	73.4	109.2	69.2	59.4	188.9	0.0409696	0.0785692	-1.45836	0.363906	High mobility group nucleosome-binding domain-containing protein 5	79366	HMGN5	GO:0006325,GO:0043066,GO:0008284,GO:0045893,GO:0010628,GO:0006355,GO:0000785,GO:0005739,GO:0005654,GO:0005634,GO:0003682,GO:0031492,GO:0003723	chromatin organization|negative regulation of apoptotic process|positive regulation of cell population proliferation|positive regulation of DNA-templated transcription|positive regulation of gene expression|regulation of DNA-templated transcription|chromatin|mitochondrion|nucleoplasm|nucleus|chromatin binding|nucleosomal DNA binding|RNA binding				ENOG502QQGX	S	vestibular reflex	Function unknown	PF01101	HMG14_17	HMG14 and HMG17	IPR040164,IPR000079	Family|Family	High mobility group nucleosome-binding domain-containing protein 5|High mobility group protein HMGN
Q92686	NRGN	Neurogranin	19	1	1	1	78	7.6	7.87	3.24	89.9	56.6	76.8	31.9	45.1	56.3	47	239.1	192.3	198.8	125.8	75.9	85.9	130.2	48.4	0.0102569	0.0268702	-1.24913	0.420702	Neurogranin	4900	NRGN	GO:0008306,GO:0007399,GO:1900273,GO:0099170,GO:0007165,GO:0021537,GO:0030424,GO:0005829,GO:0044327,GO:0098978,GO:0031966,GO:0043025,GO:0005634,GO:0014069,GO:0045211,GO:0012510,GO:0005516,GO:0070300,GO:0005547	associative learning|nervous system development|positive regulation of long-term synaptic potentiation|postsynaptic modulation of chemical synaptic transmission|signal transduction|telencephalon development|axon|cytosol|dendritic spine head|glutamatergic synapse|mitochondrial membrane|neuronal cell body|nucleus|postsynaptic density|postsynaptic membrane|trans-Golgi network transport vesicle membr…				ENOG502S6YP	S	positive regulation of long-term synaptic potentiation	Function unknown	PF00612	IQ	IQ calmodulin-binding motif	IPR000048	Binding_site	IQ motif, EF-hand binding site
Q8IZR5	CMTM4	CKLF-like MARVEL transmembrane domain-containing protein 4	4	1	1	1	234	25.8	7.75	3.14	51.1	60.9	70.5	33.2	45.6	59.5	63.3	147.8	105.1	146.6	111.3	187.1	95.8	167.1	155.2	2.00034e-05	0.000328065	-1.34614	0.393344	CKLF-like MARVEL transmembrane domain-containing protein 4	146223	CMTM4	GO:0016020	membrane				KOG4788	EH	membrane raft polarization	Amino acid transport and metabolism|Coenzyme transport and metabolism	PF01284	MARVEL	Membrane-associating domain	IPR008253	Domain	Marvel domain
A0A075B6I1	IGLV4-60	Immunoglobulin lambda variable 4-60	8	1	1	1	120	13	6.25	2.82	51.9	47	55.8	57.6	45.8	51.7	80.8	71.3	173.7	149.5	199.1	187.8	97.6	86.6	143.9	0.000715733	0.00359189	-1.3135	0.402343	Immunoglobulin lambda variable 4-60	7441	IGLV4-60	GO:0002250,GO:0006955,GO:0005615,GO:0019814,GO:0005886	adaptive immune response|immune response|extracellular space|immunoglobulin complex|plasma membrane								PF07686	V-set	Immunoglobulin V-set domain	IPR007110,IPR036179,IPR013783,IPR003599,IPR013106	Domain|Homologous_superfamily|Homologous_superfamily|Domain|Domain	Immunoglobulin-like domain|Immunoglobulin-like domain superfamily|Immunoglobulin-like fold|Immunoglobulin subtype|Immunoglobulin V-set domain
Q969L2	MAL2	Protein MAL2	6	1	1	1	176	19.1	6.24	3.33	45.5	54	59.9	33.4	33.2	35.9	50.3	211.7	133.7	158.4	153.7	164.1	65.4	147.9	152.9	1.84407e-05	0.000318802	-1.7351	0.300387	Protein MAL2	114569	MAL2	GO:0042552,GO:0045056,GO:0016324,GO:0070062,GO:0098978,GO:0098686,GO:0016020,GO:0045121,GO:0048471,GO:0030672,GO:0019911	myelination|transcytosis|apical plasma membrane|extracellular exosome|glutamatergic synapse|hippocampal mossy fiber to CA3 synapse|membrane|membrane raft|perinuclear region of cytoplasm|synaptic vesicle membrane|structural constituent of myelin sheath				KOG4788	EH	membrane raft polarization	Amino acid transport and metabolism|Coenzyme transport and metabolism	PF01284	MARVEL	Membrane-associating domain	IPR013295,IPR008253	Family|Domain	Myelin and lymphocyte (MAL) protein|Marvel domain
Q6IQ23	PLEKHA7	Pleckstrin homology domain-containing family A member 7	1	2	2	2	1121	127.1	9.35	2.05	76.5	52.6	57.8	69.2	54.1	74.3	53.4	182.1	117.6	127.3	94.3	137.5	94.2	168.8	140.3	8.97142e-05	0.000827968	-1.0856	0.471196	Pleckstrin homology domain-containing family A member 7	144100	PLEKHA7	GO:0044331,GO:0090136,GO:0046931,GO:0045218,GO:0030054,GO:0005813,GO:0005829,GO:0070062,GO:0005654,GO:0046930,GO:0005915,GO:0070097	cell-cell adhesion mediated by cadherin|epithelial cell-cell adhesion|pore complex assembly|zonula adherens maintenance|cell junction|centrosome|cytosol|extracellular exosome|nucleoplasm|pore complex|zonula adherens|delta-catenin binding				KOG0940	O	ubiquitin protein ligase activity	Posttranslational modification, protein turnover, chaperones	PF00169	PH	PH domain	IPR011993,IPR001849,IPR040392,IPR001202,IPR036020	Homologous_superfamily|Domain|Domain|Domain|Homologous_superfamily	PH-like domain superfamily|Pleckstrin homology domain|PKHA4-7, PH domain|WW domain|WW domain superfamily
O00204	SULT2B1	Sulfotransferase 2B1	5	2	2	2	365	41.3	5.4	2.74	60.3	62.4	47.7	50.3	54.5	65.4	78	174.2	86.8	174.3	94.1	215.5	76.8	128.8	130.9	0.00164806	0.00664326	-1.17661	0.442389	Sulfotransferase 2B1	6820	SULT2B1	GO:0050427,GO:0008203,GO:0008285,GO:0045606,GO:0008202,GO:0051923,GO:0005737,GO:0005829,GO:0005783,GO:0070062,GO:0043231,GO:0005634,GO:0015485,GO:0051922,GO:0003676,GO:0036094,GO:1990239,GO:0050294,GO:0008146	3'-phosphoadenosine 5'-phosphosulfate metabolic process|cholesterol metabolic process|negative regulation of cell population proliferation|positive regulation of epidermal cell differentiation|steroid metabolic process|sulfation|cytoplasm|cytosol|endoplasmic reticulum|extracellular exosome|intracellular membrane-bounded organelle|nucleus|cholesterol binding|cholesterol sulfotransferase activity|n…	hsa00140	Steroid hormone biosynthesis	K01015	KOG1584	H	sulfotransferase activity	Coenzyme transport and metabolism	PF00685	Sulfotransfer_1	Sulfotransferase domain	IPR027417,IPR000863	Homologous_superfamily|Domain	P-loop containing nucleoside triphosphate hydrolase|Sulfotransferase domain	WP692,WP702,WP716	Sulfation biotransformation reaction|Metapathway biotransformation Phase I and II|Vitamin A and carotenoid metabolism
P46527	CDKN1B	Cyclin-dependent kinase inhibitor 1B	4	1	1	1	198	22.1	7.02	2.86	54.5	62.3	39.8	53.6	65.4	58.5	57.4	178.8	129.5	148.2	134	132.8	144	126.9	114.2	1.03628e-07	1.8499e-05	-1.30875	0.403671	Cyclin-dependent kinase inhibitor 1B	1027	CDKN1B	GO:0048102,GO:0071236,GO:0071456,GO:0071285,GO:0071407,GO:0090398,GO:0006977,GO:1904019,GO:0060767,GO:0000082,GO:0007507,GO:0048839,GO:0051179,GO:1905179,GO:1902807,GO:0030308,GO:0008285,GO:1904030,GO:0045736,GO:0045892,GO:1904036,GO:0060770,GO:0033673,GO:0045930,GO:0042326,GO:1904706,GO:0007219,GO:0051168,GO:0001890,GO:0010942,GO:0008284,GO:0045737,GO:0031116,GO:0045732,GO:0006813,GO:0051726,GO:…	autophagic cell death|cellular response to antibiotic|cellular response to hypoxia|cellular response to lithium ion|cellular response to organic cyclic compound|cellular senescence|DNA damage response, signal transduction by p53 class mediator resulting in cell cycle arrest|epithelial cell apoptotic process|epithelial cell proliferation involved in prostate gland development|G1/S transition of mi…	hsa04012,hsa04066,hsa04068,hsa04151,hsa04110,hsa05200,hsa05202,hsa05206,hsa05203,hsa05226,hsa05220,hsa05215,hsa05222,hsa05162,hsa05169,hsa05165,hsa04933,hsa04934,hsa01522	ErbB signaling pathway|HIF-1 signaling pathway|FoxO signaling pathway|PI3K-Akt signaling pathway|Cell cycle|Pathways in cancer|Transcriptional misregulation in cancer|MicroRNAs in cancer|Viral carcinogenesis|Gastric cancer|Chronic myeloid leukemia|Prostate cancer|Small cell lung cancer|Measles|Epstein-Barr virus infection|Human papillomavirus infection|AGE-RAGE signaling pathway in diabetic compl…	K06624	KOG4743	S	cyclin-dependent protein serine/threonine kinase inhibitor activity	Function unknown	PF02234	CDI	Cyclin-dependent kinase inhibitor	IPR003175,IPR044898	Domain|Homologous_superfamily	Cyclin-dependent kinase inhibitor domain|Cyclin-dependent kinase inhibitor domain superfamily	WP1530,WP1545,WP179,WP1971,WP2032,WP205,WP2261,WP2374,WP2431,WP2446,WP2572,WP2586,WP2864,WP2873,WP2877,WP2882,WP34,WP3640,WP3680,WP3844,WP3932,WP3938,WP3941,WP4172,WP45,WP4630,WP4658,WP4659,WP4970,WP5072,WP5144,WP5180,WP5300,WP673,WP707,WP710	miRNA regulation of DNA damage response|miRNAs involved in DNA damage response|Cell cycle|Integrated cancer pathway|Thyroid stimulating hormone (TSH) signaling pathway|IL-7 signaling pathway|Glioblastoma signaling pathways|Oncostatin M signaling pathway|Spinal cord injury|Retinoblastoma gene in cancer|Primary focal segmental glomerulosclerosis (FSGS)|Aryl hydrocarbon receptor pathway|Apoptosis-re…
P17342	NPR3	Atrial natriuretic peptide receptor 3	1	1	1	1	541	59.8	6.35	2.47	54.4	46.3	52.5	35.8	53.7	66.1	79.9	154.9	90.1	119.3	223.9	140.5	119.3	148.3	114.9	0.000172072	0.00131328	-1.32274	0.399774	Atrial natriuretic peptide receptor 3	4883	NPR3	GO:0007193,GO:0007194,GO:0120163,GO:0048662,GO:0002158,GO:0030157,GO:0048015,GO:0007200,GO:0051000,GO:0035810,GO:0008217,GO:0033688,GO:0007165,GO:0001501,GO:0042311,GO:0070062,GO:0005886,GO:0032991,GO:0031404,GO:0008528,GO:0042562,GO:0016941,GO:0042277,GO:0017046,GO:0042803,GO:0038023	adenylate cyclase-inhibiting G protein-coupled receptor signaling pathway|negative regulation of adenylate cyclase activity|negative regulation of cold-induced thermogenesis|negative regulation of smooth muscle cell proliferation|osteoclast proliferation|pancreatic juice secretion|phosphatidylinositol-mediated signaling|phospholipase C-activating G protein-coupled receptor signaling pathway|posit…				KOG1023	T	guanylate cyclase activity	Signal transduction mechanisms	PF01094	ANF_receptor	Receptor family ligand binding region	IPR001828,IPR001170,IPR028082	Domain|Family|Homologous_superfamily	Receptor, ligand binding region|Adenylyl cyclase class-4/guanylyl cyclase|Periplasmic binding protein-like I
P61952	GNG11	Guanine nucleotide-binding protein G(I)/G(S)/G(O) subunit gamma-11	11	1	2	1	73	8.5	5.54	5.56	38.3	56.9	43.3	49.6	59.8	60.1	61.5	132.1	95.8	173.2	189.4	258.2	80.5	136.7	64.5	0.00320657	0.0109839	-1.42054	0.373572	Guanine nucleotide-binding protein G(I)/G(S)/G(O) subunit gamma-11	2791	GNG11	GO:0007186,GO:0007165,GO:0005834,GO:0005886,GO:0031681,GO:0003924	G protein-coupled receptor signaling pathway|signal transduction|heterotrimeric G-protein complex|plasma membrane|G-protein beta-subunit binding|GTPase activity	hsa04014,hsa04371,hsa04151,hsa04062,hsa04926,hsa04724,hsa04727,hsa04725,hsa04728,hsa04726,hsa04723,hsa04713,hsa05200,hsa05170,hsa05163,hsa05167,hsa05032,hsa05034	Ras signaling pathway|Apelin signaling pathway|PI3K-Akt signaling pathway|Chemokine signaling pathway|Relaxin signaling pathway|Glutamatergic synapse|GABAergic synapse|Cholinergic synapse|Dopaminergic synapse|Serotonergic synapse|Retrograde endocannabinoid signaling|Circadian entrainment|Pathways in cancer|Human immunodeficiency virus 1 infection|Human cytomegalovirus infection|Kaposi sarcoma-ass…	K04546	KOG4119	O	GTPase activity	Posttranslational modification, protein turnover, chaperones	PF00631	G-gamma	GGL domain	IPR015898,IPR036284,IPR001770	Domain|Homologous_superfamily|Family	G-protein gamma-like domain|G-protein gamma-like domain superfamily|G-protein, gamma subunit	WP289,WP35,WP3929,WP3932,WP4172,WP4223,WP536	Myometrial relaxation and contraction pathways|G protein signaling pathways|Chemokine signaling pathway|Focal adhesion: PI3K-Akt-mTOR-signaling pathway|PI3K-Akt signaling pathway|Ras signaling|Calcium regulation in cardiac cells
Q8TEH3	DENND1A	DENN domain-containing protein 1A	2	2	3	1	1009	110.5	6.96	4.6	40.5	46.9	36.6	28.7	85.5	84.2	86.9	140.1	127.2	130.4	152	141.8	130.8	141.8	126.6	2.20377e-06	9.34969e-05	-1.22138	0.428873	DENN domain-containing protein 1A	57706	DENND1A	GO:0032456,GO:0006897,GO:0015031,GO:0032483,GO:0042995,GO:0030136,GO:0030665,GO:0005829,GO:0043231,GO:0042734,GO:0005085,GO:1901981,GO:0032266	endocytic recycling|endocytosis|protein transport|regulation of Rab protein signal transduction|cell projection|clathrin-coated vesicle|clathrin-coated vesicle membrane|cytosol|intracellular membrane-bounded organelle|presynaptic membrane|guanyl-nucleotide exchange factor activity|phosphatidylinositol phosphate binding|phosphatidylinositol-3-phosphate binding				KOG3569	A	Rab guanyl-nucleotide exchange factor activity	RNA processing and modification	PF03455,PF02141,PF03456	dDENN|DENN|uDENN	dDENN domain|DENN (AEX-3) domain|uDENN domain	IPR001194,IPR005112,IPR043153,IPR040032,IPR037516,IPR005113	Domain|Domain|Homologous_superfamily|Family|Domain|Domain	cDENN domain|dDENN domain|DENN domain, C-terminal lobe|DENN domain-containing protein 1A/1B/1C|Tripartite DENN domain|uDENN domain
Q86YV5	PRAG1	Inactive tyrosine-protein kinase PRAG1	1	1	1	1	1406	149.5	7.2	2.01	39.1	80.4	59.9	51.4	88.8	62.8	58.1	117.9	110.2	140.2	114.3	150.9	157.1	159.9	108.9	1.25078e-05	0.000259631	-1.07339	0.475202	Inactive tyrosine-protein kinase PRAG1	157285	PRAG1	GO:0016477,GO:0010977,GO:0035025,GO:0006468,GO:2000145,GO:0008360,GO:0008593,GO:0005737,GO:0005829,GO:0005925,GO:0005634,GO:0042802,GO:0004672	cell migration|negative regulation of neuron projection development|positive regulation of Rho protein signal transduction|protein phosphorylation|regulation of cell motility|regulation of cell shape|regulation of Notch signaling pathway|cytoplasm|cytosol|focal adhesion|nucleus|identical protein binding|protein kinase activity				ENOG502QVUZ	S	non-membrane spanning protein tyrosine kinase activity	Function unknown	PF00069	Pkinase	Protein kinase domain	IPR011009,IPR000719,IPR008266	Homologous_superfamily|Domain|Active_site	Protein kinase-like domain superfamily|Protein kinase domain|Tyrosine-protein kinase, active site
Q8IZU0	FAM9B	Protein FAM9B	3	1	32	1	186	22.4	5.41	73.8	109.1	70.2	117.3	32.6	29.5	31.6	35.2	167.9	154.4	203.1	234.7	111.2	73.8	79.6	49.8	0.0230717	0.049845	-1.14379	0.452569	Protein FAM9B	171483	FAM9B	GO:0051321,GO:0007286,GO:0005654,GO:0000795	meiotic cell cycle|spermatid development|nucleoplasm|synaptonemal complex				ENOG502TD36	S	Cor1/Xlr/Xmr conserved region	Function unknown	PF04803	Cor1	Cor1/Xlr/Xmr conserved region	IPR006888	Domain	XLR/SYCP3/FAM9 domain
Q9Y231	FUT9	4-galactosyl-N-acetylglucosaminide 3-alpha-L-fucosyltransferase 9	2	1	2	1	359	42	7.71	4.8	58.3	92.6	71.8	38.2	64.6	44.5	47.1	156.5	156.1	164.8	122.9	158.1	100.3	120.3	103.8	2.659e-05	0.000396502	-1.18366	0.440234	4-galactosyl-N-acetylglucosaminide 3-alpha-L-fucosyltransferase 9	10690	FUT9	GO:0005975,GO:0033692,GO:0036065,GO:0006688,GO:0042355,GO:0036071,GO:0030182,GO:0009312,GO:0010976,GO:0006486,GO:0006487,GO:0006493,GO:1903037,GO:1903236,GO:0005794,GO:0000139,GO:0005802,GO:0032588,GO:0017083,GO:0046920,GO:0008417	carbohydrate metabolic process|cellular polysaccharide biosynthetic process|fucosylation|glycosphingolipid biosynthetic process|L-fucose catabolic process|N-glycan fucosylation|neuron differentiation|oligosaccharide biosynthetic process|positive regulation of neuron projection development|protein glycosylation|protein N-linked glycosylation|protein O-linked glycosylation|regulation of leukocyte c…	hsa00515,hsa00601,hsa00603	Mannose type O-glycan biosynthesis|Glycosphingolipid biosynthesis - lacto and neolacto series|Glycosphingolipid biosynthesis - globo and isoglobo series	K03663	KOG2619	M	alpha-(1->3)-fucosyltransferase activity	Cell wall/membrane/envelope biogenesis	PF17039,PF00852	Glyco_tran_10_N|Glyco_transf_10	Fucosyltransferase, N-terminal|Glycosyltransferase family 10 (fucosyltransferase) C-term	IPR031481,IPR001503,IPR038577	Domain|Family|Homologous_superfamily	Fucosyltransferase, N-terminal|Glycosyl transferase family 10|GT10-like, C-terminal domain superfamily
Q12912	IRAG2	Inositol 1,4,5-triphosphate receptor associated 2	3	1	1	1	555	62.1	5.85	2.62	115.2	50.8	107.4	22.2	22.6	23	28.1	159.2	176.1	228.1	260	118.1	67.2	76.5	45.6	0.0186574	0.042177	-1.42183	0.373238	Inositol 1,4,5-triphosphate receptor associated 2	4033	IRAG2	GO:0002376,GO:0006997,GO:0007338,GO:0006906,GO:0006903,GO:0035577,GO:0005694,GO:0005789,GO:0016020,GO:0005815,GO:0005635,GO:0005886,GO:0000922,GO:0008017	immune system process|nucleus organization|single fertilization|vesicle fusion|vesicle targeting|azurophil granule membrane|chromosome|endoplasmic reticulum membrane|membrane|microtubule organizing center|nuclear envelope|plasma membrane|spindle pole|microtubule binding				ENOG502QTH4	S	single fertilization	Function unknown	PF05781	MRVI1	MRVI1 protein	IPR008677	Family	MRVI1
Q12894	IFRD2	Interferon-related developmental regulator 2	1	1	5	1	506	54.8	7.94	10.12	35.2	46.8	47.2	20	75.2	32.1	57.4	136.7	202.4	157.2	263	95.9	119.7	125.8	85.5	0.00065991	0.0033796	-1.72533	0.30243	Interferon-related developmental regulator 2	7866	IFRD2	GO:0005634	nucleus				KOG2842	CO	RNA polymerase II sequence-specific DNA-binding transcription factor binding	Energy production and conversion|Posttranslational modification, protein turnover, chaperones	PF05004,PF04836	IFRD|IFRD_C	Interferon-related developmental regulator (IFRD)|Interferon-related protein conserved region	IPR011989,IPR016024,IPR039777,IPR006921,IPR007701	Homologous_superfamily|Homologous_superfamily|Family|Domain|Domain	Armadillo-like helical|Armadillo-type fold|Interferon-related developmental regulator|Interferon-related developmental regulator, C-terminal|Interferon-related developmental regulator, N-terminal
Q6UUV7	CRTC3	CREB-regulated transcription coactivator 3	1	1	1	1	619	66.9	6.84	1.64	42.1	78.1	47.2	50.9	75.9	38.4	53.2	139.6	154.3	137.5	156.3	176.6	117.6	123.2	109	1.59542e-06	7.72726e-05	-1.33731	0.395758	CREB-regulated transcription coactivator 3	64784	CRTC3	GO:0097009,GO:0016042,GO:0042116,GO:0071878,GO:0050995,GO:0032793,GO:0045944,GO:0051289,GO:0005737,GO:0005829,GO:0005654,GO:0005634,GO:0008140	energy homeostasis|lipid catabolic process|macrophage activation|negative regulation of adenylate cyclase-activating adrenergic receptor signaling pathway|negative regulation of lipid catabolic process|positive regulation of CREB transcription factor activity|positive regulation of transcription by RNA polymerase II|protein homotetramerization|cytoplasm|cytosol|nucleoplasm|nucleus|cAMP response e…	hsa05166	Human T-cell leukemia virus 1 infection	K16334	ENOG502QV9G	S	cAMP response element binding protein binding	Function unknown	PF12886,PF12885,PF12884	TORC_C|TORC_M|TORC_N	Transducer of regulated CREB activity, C terminus|Transducer of regulated CREB activity middle domain|Transducer of regulated CREB activity, N terminus	IPR024786,IPR024785,IPR024784,IPR024783	Family|Domain|Domain|Domain	CREB-regulated transcription coactivator|Transducer of regulated CREB activity, C-terminal|Transducer of regulated CREB activity, middle domain|Transducer of regulated CREB activity, N-terminal
A1L4K1	FSD2	Fibronectin type III and SPRY domain-containing protein 2	1	1	3	1	749	85.3	4.89	3.82	28	31.6	32.9	10.2	98.2	15	30.6	139.6	151.4	107.1	221.5	121	152.6	208.9	151.4	1.54977e-05	0.000288183	-2.15366	0.224742	Fibronectin type III and SPRY domain-containing protein 2	123722	FSD2	GO:0005634,GO:0048471,GO:0016529	nucleus|perinuclear region of cytoplasm|sarcoplasmic reticulum				KOG2177	O	zinc ion binding	Posttranslational modification, protein turnover, chaperones	PF00041,PF00622	fn3|SPRY	Fibronectin type III domain|SPRY domain	IPR001870,IPR043136,IPR003879,IPR013320,IPR003961,IPR036116,IPR013783,IPR003877	Domain|Homologous_superfamily|Domain|Homologous_superfamily|Domain|Homologous_superfamily|Homologous_superfamily|Domain	B30.2/SPRY domain|B30.2/SPRY domain superfamily|Butyrophylin-like, SPRY domain|Concanavalin A-like lectin/glucanase domain superfamily|Fibronectin type III|Fibronectin type III superfamily|Immunoglobulin-like fold|SPRY domain
P02675	FGB	Fibrinogen beta chain	76	37	435	37	491	55.9	8.27	1537.12	270	133	379.8	71.5	72	79.4	87.6	44.2	59.4	54.1	71.5	36.1	45.7	56	39.7	0.0288896	0.0595324	1.6193	3.07225	Fibrinogen beta chain	2244	FGB	GO:0002250,GO:0072378,GO:0007155,GO:0007160,GO:0071347,GO:0044320,GO:0042730,GO:0043152,GO:0045087,GO:2000352,GO:1902042,GO:0031639,GO:0070527,GO:0070374,GO:0045921,GO:0034116,GO:0090277,GO:0050714,GO:1900026,GO:0045907,GO:0051258,GO:0065003,GO:0051592,GO:0072562,GO:0005938,GO:0009986,GO:0062023,GO:0005783,GO:0009897,GO:0070062,GO:0005576,GO:0005615,GO:1903561,GO:0005577,GO:0005886,GO:0031091,GO:…	adaptive immune response|blood coagulation, fibrin clot formation|cell adhesion|cell-matrix adhesion|cellular response to interleukin-1|cellular response to leptin stimulus|fibrinolysis|induction of bacterial agglutination|innate immune response|negative regulation of endothelial cell apoptotic process|negative regulation of extrinsic apoptotic signaling pathway via death domain receptors|plasmin…	hsa04610,hsa04611,hsa04613,hsa05171	Complement and coagulation cascades|Platelet activation|Neutrophil extracellular trap formation|Coronavirus disease - COVID-19	K03904	KOG2579	M	signaling receptor binding	Cell wall/membrane/envelope biogenesis	PF08702,PF00147	Fib_alpha|Fibrinogen_C	Fibrinogen alpha/beta chain family|Fibrinogen beta and gamma chains, C-terminal globular domain	IPR036056,IPR014716,IPR002181,IPR012290,IPR020837	Homologous_superfamily|Homologous_superfamily|Domain|Domain|Conserved_site	Fibrinogen-like, C-terminal|Fibrinogen, alpha/beta/gamma chain, C-terminal globular, subdomain 1|Fibrinogen, alpha/beta/gamma chain, C-terminal globular domain|Fibrinogen, alpha/beta/gamma chain, coiled coil domain|Fibrinogen, conserved site	WP15,WP176,WP272,WP2806,WP3888,WP4136,WP4927,WP5115,WP558	Selenium micronutrient network|Folate metabolism|Blood clotting cascade|Complement system|VEGFA-VEGFR2 signaling|Fibrin complement receptor 3 signaling pathway|COVID-19, thrombosis and anticoagulation|Network map of SARS-CoV-2 signaling pathway|Complement and coagulation cascades
P49327	FASN	Fatty acid synthase	39	77	181	77	2511	273.3	6.44	644.59	209.9	98	173.7	141.2	138.8	118.6	113.2	66.3	52.6	71	55	56.3	49.4	61.7	94.3	0.000127633	0.00104927	1.16417	2.24105	Fatty acid synthase	2194	FASN	GO:0071353,GO:0090557,GO:0008611,GO:0006633,GO:0006631,GO:0002068,GO:0006954,GO:0030879,GO:0044788,GO:0030224,GO:0030223,GO:0001649,GO:0005737,GO:0005829,GO:0070062,GO:0042587,GO:0005794,GO:0042470,GO:0016020,GO:0005886,GO:0008659,GO:0008693,GO:0047451,GO:0004317,GO:0004316,GO:0004315,GO:0004313,GO:0004314,GO:0045296,GO:0047117,GO:0004312,GO:0016295,GO:0004320,GO:0016296,GO:0031177,GO:0003723	cellular response to interleukin-4|establishment of endothelial intestinal barrier|ether lipid biosynthetic process|fatty acid biosynthetic process|fatty acid metabolic process|glandular epithelial cell development|inflammatory response|mammary gland development|modulation by host of viral process|monocyte differentiation|neutrophil differentiation|osteoblast differentiation|cytoplasm|cytosol|ext…	hsa00061,hsa04152,hsa04910,hsa04936	Fatty acid biosynthesis|AMPK signaling pathway|Insulin signaling pathway|Alcoholic liver disease	K00665	KOG1202	Q	phosphopantetheine binding	Secondary metabolites biosynthesis, transport and catabolism	PF00698,PF00107,PF16197,PF00109,PF02801,PF08659,PF08242,PF00550,PF14765,PF00975	Acyl_transf_1|ADH_zinc_N|KAsynt_C_assoc|ketoacyl-synt|Ketoacyl-synt_C|KR|Methyltransf_12|PP-binding|PS-DH|Thioesterase	Acyl transferase domain|Zinc-binding dehydrogenase|Ketoacyl-synthetase C-terminal extension|Beta-ketoacyl synthase, N-terminal domain|Beta-ketoacyl synthase, C-terminal domain|KR domain|Methyltransferase domain|Phosphopantetheine attachment site|Polyketide synthase dehydratase|Thioesterase domain	IPR029058,IPR001227,IPR036736,IPR014043,IPR016035,IPR013149,IPR011032,IPR018201,IPR014031,IPR014030,IPR016036,IPR013217,IPR036291,IPR032821,IPR020841,IPR042104,IPR020807,IPR020843,IPR013968,IPR020806,IPR009081,IPR006162,IPR029063,IPR001031,IPR016039	Homologous_superfamily|Homologous_superfamily|Homologous_superfamily|Domain|Homologous_superfamily|Domain|Homologous_superfamily|Active_site|Domain|Domain|Homologous_superfamily|Domain|Homologous_superfamily|Domain|Domain|Homologous_superfamily|Domain|Domain|Domain|Domain|Domain|PTM|Homologous_superfamily|Domain|Homologous_superfamily	Alpha/Beta hydrolase fold|Acyl transferase domain superfamily|ACP-like superfamily|Acyl transferase|Acyl transferase/acyl hydrolase/lysophospholipase|Alcohol dehydrogenase-like, C-terminal|GroES-like superfamily|Beta-ketoacyl synthase, active site|Beta-ketoacyl synthase, C-terminal|Beta-ketoacyl synthase, N-terminal|Malonyl-CoA ACP transacylase, ACP-binding|Methyltransferase type 12|NAD(P)-bindin…	WP1403,WP1982,WP2011,WP2874,WP2882,WP357,WP3915,WP3965,WP4018,WP4290,WP4718,WP4724,WP5066,WP5220	AMP-activated protein kinase signaling|Sterol regulatory element-binding proteins (SREBP) signaling|SREBF and miR33 in cholesterol and lipid homeostasis|Liver X receptor pathway|Nuclear receptors meta-pathway|Fatty acid biosynthesis|Angiopoietin-like protein 8 regulatory pathway|Lipid metabolism pathway|Clear cell renal cell carcinoma pathways|Metabolic reprogramming in colon cancer|Cholesterol m…
P24821	TNC	Tenascin	37	60	142	60	2201	240.7	4.89	534.83	207	186.3	289.2	75.4	115.2	68	113.5	42.1	52.6	68	39.9	71.5	63.4	52.3	55.7	0.00551996	0.0165971	1.43584	2.7054	Tenascin	3371	TNC	GO:0007155,GO:0060739,GO:0002009,GO:0007528,GO:0031175,GO:0001649,GO:0014012,GO:0008284,GO:0010628,GO:0060740,GO:0030155,GO:0001558,GO:0030334,GO:0050727,GO:0009611,GO:0005604,GO:0062023,GO:0005788,GO:0005576,GO:0005615,GO:0005925,GO:0005614,GO:0016020,GO:0098966,GO:0090733,GO:0005201,GO:0045545	cell adhesion|mesenchymal-epithelial cell signaling involved in prostate gland development|morphogenesis of an epithelium|neuromuscular junction development|neuron projection development|osteoblast differentiation|peripheral nervous system axon regeneration|positive regulation of cell population proliferation|positive regulation of gene expression|prostate gland epithelium morphogenesis|regulatio…	hsa04151,hsa04512,hsa04510,hsa05206,hsa05165	PI3K-Akt signaling pathway|ECM-receptor interaction|Focal adhesion|MicroRNAs in cancer|Human papillomavirus infection	K06252	KOG1225	L	regulation of canonical Wnt signaling pathway involved in osteoblast differentiation	Replication, recombination and repair	PF07974,PF18720,PF00147,PF00041	EGF_2|EGF_Tenascin|Fibrinogen_C|fn3	EGF-like domain|Tenascin EGF domain|Fibrinogen beta and gamma chains, C-terminal globular domain|Fibronectin type III domain	IPR000742,IPR013111,IPR041161,IPR036056,IPR014716,IPR002181,IPR003961,IPR036116,IPR013783	Domain|Domain|Domain|Homologous_superfamily|Homologous_superfamily|Domain|Domain|Homologous_superfamily|Homologous_superfamily	EGF-like domain|EGF-like domain, extracellular|Tenascin, EGF-like domain|Fibrinogen-like, C-terminal|Fibrinogen, alpha/beta/gamma chain, C-terminal globular, subdomain 1|Fibrinogen, alpha/beta/gamma chain, C-terminal globular domain|Fibronectin type III|Fibronectin type III superfamily|Immunoglobulin-like fold	WP306,WP366,WP3678,WP3859,WP3932,WP4172,WP5055,WP5236	Focal adhesion|TGF-beta signaling pathway|Amplification and expansion of oncogenic pathways as metastatic traits|TGF-beta signaling in thyroid cells for epithelial-mesenchymal transition|Focal adhesion: PI3K-Akt-mTOR-signaling pathway|PI3K-Akt signaling pathway|Burn wound healing|Markers of kidney cell lineage
P02671	FGA	Fibrinogen alpha chain	43	40	364	40	866	94.9	6.01	1181.87	285.8	141	381.6	62.1	66.3	73	77.3	48.3	60.9	53.9	70.5	34.3	47.9	57.2	39.8	0.0388213	0.0752577	1.58961	3.00969	Fibrinogen alpha chain	2243	FGA	GO:0002250,GO:0072377,GO:0072378,GO:0007160,GO:0042730,GO:0043152,GO:0045087,GO:2000261,GO:2000352,GO:1902042,GO:0031639,GO:0070527,GO:0070374,GO:0045921,GO:0034116,GO:0090277,GO:0050714,GO:1900026,GO:0045907,GO:0051258,GO:0065003,GO:0051592,GO:0072562,GO:0009986,GO:0062023,GO:0005783,GO:0005788,GO:0009897,GO:0070062,GO:0005576,GO:0005615,GO:1903561,GO:0005577,GO:0005886,GO:0031091,GO:0031093,GO:…	adaptive immune response|blood coagulation, common pathway|blood coagulation, fibrin clot formation|cell-matrix adhesion|fibrinolysis|induction of bacterial agglutination|innate immune response|negative regulation of blood coagulation, common pathway|negative regulation of endothelial cell apoptotic process|negative regulation of extrinsic apoptotic signaling pathway via death domain receptors|pl…	hsa04610,hsa04611,hsa04613,hsa05171	Complement and coagulation cascades|Platelet activation|Neutrophil extracellular trap formation|Coronavirus disease - COVID-19	K03903	KOG2579	M	signaling receptor binding	Cell wall/membrane/envelope biogenesis	PF08702,PF12160,PF00147	Fib_alpha|Fibrinogen_aC|Fibrinogen_C	Fibrinogen alpha/beta chain family|Fibrinogen alpha C domain|Fibrinogen beta and gamma chains, C-terminal globular domain	IPR036056,IPR014716,IPR002181,IPR012290,IPR021996,IPR037579,IPR020837	Homologous_superfamily|Homologous_superfamily|Domain|Domain|Domain|Family|Conserved_site	Fibrinogen-like, C-terminal|Fibrinogen, alpha/beta/gamma chain, C-terminal globular, subdomain 1|Fibrinogen, alpha/beta/gamma chain, C-terminal globular domain|Fibrinogen, alpha/beta/gamma chain, coiled coil domain|Fibrinogen alpha C domain|Fibrinogen|Fibrinogen, conserved site	WP15,WP176,WP272,WP2806,WP3888,WP4136,WP4927,WP5115	Selenium micronutrient network|Folate metabolism|Blood clotting cascade|Complement system|VEGFA-VEGFR2 signaling|Fibrin complement receptor 3 signaling pathway|COVID-19, thrombosis and anticoagulation|Network map of SARS-CoV-2 signaling pathway
P05164	MPO	Myeloperoxidase	47	29	127	26	745	83.8	8.97	443.12	310.2	161.6	122.5	256.4	61.5	163	65.7	47.9	50	51.3	44.3	40.5	33.2	52.7	39.3	0.00321246	0.0109912	1.85996	3.62997	Myeloperoxidase	4353	MPO	GO:0007568,GO:0006952,GO:0042742,GO:0050832,GO:0042744,GO:0002149,GO:0034374,GO:0043066,GO:0019430,GO:0002679,GO:0032094,GO:1990268,GO:0032496,GO:0009612,GO:0006979,GO:0001878,GO:0042582,GO:0035578,GO:0070062,GO:0005576,GO:0005615,GO:0043231,GO:0005764,GO:0005654,GO:0005634,GO:0097013,GO:0030141,GO:0003682,GO:0020037,GO:0008201,GO:0046872,GO:0004601	aging|defense response|defense response to bacterium|defense response to fungus|hydrogen peroxide catabolic process|hypochlorous acid biosynthetic process|low-density lipoprotein particle remodeling|negative regulation of apoptotic process|removal of superoxide radicals|respiratory burst involved in defense response|response to food|response to gold nanoparticle|response to lipopolysaccharide|res…	hsa00983,hsa04145,hsa04613,hsa05202,hsa05221	Drug metabolism - other enzymes|Phagosome|Neutrophil extracellular trap formation|Transcriptional misregulation in cancer|Acute myeloid leukemia	K10789	KOG2408	I	peroxidase activity	Lipid transport and metabolism	PF03098	An_peroxidase	Animal haem peroxidase	IPR019791,IPR010255,IPR037120	Family|Homologous_superfamily|Homologous_superfamily	Haem peroxidase, animal-type|Haem peroxidase superfamily|Haem peroxidase domain superfamily, animal type	WP15,WP1533,WP176,WP3891,WP5293	Selenium micronutrient network|Vitamin B12 metabolism|Folate metabolism|Benzene metabolism|Acute myeloid leukemia
P02679	FGG	Fibrinogen gamma chain	67	27	236	27	453	51.5	5.62	768.67	300.3	145.4	340.3	72.9	68.3	77.7	88.3	43.9	60.1	54.7	74	33.3	45.6	56.7	38.7	0.0232546	0.0501534	1.6181	3.06971	Fibrinogen gamma chain	2266	FGG	GO:0072378,GO:0007160,GO:0071347,GO:0071354,GO:0042730,GO:2000352,GO:1902042,GO:0090331,GO:0031639,GO:0070527,GO:0036345,GO:0070374,GO:0045921,GO:0034116,GO:0090277,GO:0050714,GO:1900026,GO:0045907,GO:0051258,GO:0009306,GO:0065003,GO:0051592,GO:0072562,GO:0009986,GO:0062023,GO:0005788,GO:0009897,GO:0070062,GO:0005576,GO:0005615,GO:0005577,GO:0005886,GO:0031091,GO:0031093,GO:0050839,GO:0005201,GO:…	blood coagulation, fibrin clot formation|cell-matrix adhesion|cellular response to interleukin-1|cellular response to interleukin-6|fibrinolysis|negative regulation of endothelial cell apoptotic process|negative regulation of extrinsic apoptotic signaling pathway via death domain receptors|negative regulation of platelet aggregation|plasminogen activation|platelet aggregation|platelet maturation|…	hsa04610,hsa04611,hsa04613,hsa05171,hsa05150	Complement and coagulation cascades|Platelet activation|Neutrophil extracellular trap formation|Coronavirus disease - COVID-19|Staphylococcus aureus infection	K03905	KOG2579	M	signaling receptor binding	Cell wall/membrane/envelope biogenesis	PF08702,PF00147	Fib_alpha|Fibrinogen_C	Fibrinogen alpha/beta chain family|Fibrinogen beta and gamma chains, C-terminal globular domain	IPR036056,IPR014716,IPR002181,IPR012290,IPR020837	Homologous_superfamily|Homologous_superfamily|Domain|Domain|Conserved_site	Fibrinogen-like, C-terminal|Fibrinogen, alpha/beta/gamma chain, C-terminal globular, subdomain 1|Fibrinogen, alpha/beta/gamma chain, C-terminal globular domain|Fibrinogen, alpha/beta/gamma chain, coiled coil domain|Fibrinogen, conserved site	WP15,WP176,WP272,WP2806,WP3888,WP4136,WP4927,WP5115	Selenium micronutrient network|Folate metabolism|Blood clotting cascade|Complement system|VEGFA-VEGFR2 signaling|Fibrin complement receptor 3 signaling pathway|COVID-19, thrombosis and anticoagulation|Network map of SARS-CoV-2 signaling pathway
P07996	THBS1	Thrombospondin-1	35	35	68	33	1170	129.3	4.94	241.31	202.4	155	243.1	68.9	129.5	156.2	114.9	46.2	78.6	41.6	75	46.4	52.4	47.9	41.7	0.00038091	0.0023151	1.50852	2.84518	Thrombospondin-1	7057	THBS1	GO:0048266,GO:0007155,GO:0016477,GO:0071363,GO:0034605,GO:0071356,GO:0002544,GO:0043652,GO:0006955,GO:0006954,GO:0016525,GO:0002581,GO:0043066,GO:0043537,GO:1903588,GO:0090051,GO:0008285,GO:0001953,GO:0010754,GO:0043154,GO:0002605,GO:2001027,GO:0010596,GO:0001937,GO:2001237,GO:0051918,GO:0040037,GO:0051895,GO:0032695,GO:0010748,GO:0010751,GO:0010757,GO:1903671,GO:0018149,GO:0045766,GO:0030194,GO:…	behavioral response to pain|cell adhesion|cell migration|cellular response to growth factor stimulus|cellular response to heat|cellular response to tumor necrosis factor|chronic inflammatory response|engulfment of apoptotic cell|immune response|inflammatory response|negative regulation of angiogenesis|negative regulation of antigen processing and presentation of peptide or polysaccharide antigen …	hsa04015,hsa04350,hsa04151,hsa04512,hsa04145,hsa04115,hsa04510,hsa05206,hsa05205,hsa05219,hsa05165,hsa05144	Rap1 signaling pathway|TGF-beta signaling pathway|PI3K-Akt signaling pathway|ECM-receptor interaction|Phagosome|p53 signaling pathway|Focal adhesion|MicroRNAs in cancer|Proteoglycans in cancer|Bladder cancer|Human papillomavirus infection|Malaria	K16857	ENOG502QRK8	O	heparin binding	Posttranslational modification, protein turnover, chaperones	PF00090,PF02412,PF05735,PF00093	TSP_1|TSP_3|TSP_C|VWC	Thrombospondin type 1 domain|Thrombospondin type 3 repeat|Thrombospondin C-terminal region|von Willebrand factor type C domain	IPR013320,IPR001881,IPR000742,IPR001791,IPR003367,IPR017897,IPR008859,IPR000884,IPR036383,IPR028974,IPR001007	Homologous_superfamily|Domain|Domain|Domain|Repeat|Repeat|Domain|Repeat|Homologous_superfamily|Homologous_superfamily|Domain	Concanavalin A-like lectin/glucanase domain superfamily|EGF-like calcium-binding domain|EGF-like domain|Laminin G domain|Thrombospondin, type 3-like repeat|Thrombospondin, type 3 repeat|Thrombospondin, C-terminal|Thrombospondin type-1 (TSP1) repeat|Thrombospondin type-1 (TSP1) repeat superfamily|TSP type-3 repeat|VWFC domain	WP2806,WP2828,WP2864,WP2911,WP306,WP366,WP3932,WP4172,WP453,WP4673,WP4816,WP4963,WP560	Complement system|Bladder cancer|Apoptosis-related network due to altered Notch3 in ovarian cancer|miRNA targets in ECM and membrane receptors|Focal adhesion|TGF-beta signaling pathway|Focal adhesion: PI3K-Akt-mTOR-signaling pathway|PI3K-Akt signaling pathway|Inflammatory response pathway|Male infertility|TGF-beta receptor signaling in skeletal dysplasias|p53 transcriptional gene network|TGF-beta…
P13647	KRT5	Keratin, type II cytoskeletal 5	52	34	111	21	590	62.3	7.74	341.38	61.6	422.2	52.4	60.3	69.1	129.2	355.3	43.5	54.7	40.9	41.3	35	43.8	41.6	48.8	0.0475108	0.0888906	1.91063	3.75973	Keratin, type II cytoskeletal 5	3852	KRT5	GO:0008544,GO:0045109,GO:0045107,GO:0031424,GO:0030334,GO:0032880,GO:0009612,GO:0005737,GO:0005829,GO:0070062,GO:0005882,GO:0045095,GO:0016020,GO:0005634,GO:0097110,GO:0005200,GO:0030280	epidermis development|intermediate filament organization|intermediate filament polymerization|keratinization|regulation of cell migration|regulation of protein localization|response to mechanical stimulus|cytoplasm|cytosol|extracellular exosome|intermediate filament|keratin filament|membrane|nucleus|scaffold protein binding|structural constituent of cytoskeleton|structural constituent of skin epi…				ENOG502QURK	S	structural molecule activity	Function unknown	PF00038,PF16208	Filament|Keratin_2_head	Intermediate filament protein|Keratin type II head	IPR018039,IPR039008,IPR032444,IPR003054	Conserved_site|Domain|Domain|Family	Intermediate filament protein, conserved site|Intermediate filament, rod domain|Keratin type II head|Keratin, type II
P50454	SERPINH1	Serpin H1	55	21	78	21	418	46.4	8.69	324.55	167.4	140.4	184.3	195.3	99.1	107.3	114.2	49.8	78.8	56.3	60.6	61	72.9	54.6	58	5.88372e-05	0.000629208	1.22741	2.34146	Serpin H1	871	SERPINH1	GO:0003433,GO:0032964,GO:0030199,GO:0010951,GO:0051604,GO:0006986,GO:0062023,GO:0005783,GO:0005788,GO:0005793,GO:0005615,GO:0045121,GO:0005518,GO:0003723,GO:0004867,GO:0051082	chondrocyte development involved in endochondral bone morphogenesis|collagen biosynthetic process|collagen fibril organization|negative regulation of endopeptidase activity|protein maturation|response to unfolded protein|collagen-containing extracellular matrix|endoplasmic reticulum|endoplasmic reticulum lumen|endoplasmic reticulum-Golgi intermediate compartment|extracellular space|membrane raft|…				KOG2392	O	serine-type endopeptidase inhibitor activity	Posttranslational modification, protein turnover, chaperones	PF00079	Serpin	Serpin (serine protease inhibitor)	IPR023795,IPR023796,IPR000215,IPR033830,IPR036186,IPR042178,IPR042185	Conserved_site|Domain|Family|Domain|Homologous_superfamily|Homologous_superfamily|Homologous_superfamily	Serpin, conserved site|Serpin domain|Serpin family|Serpin H1, serpin domain|Serpin superfamily|Serpin superfamily, domain 1|Serpin superfamily, domain 2	WP474,WP4786,WP4808,WP4942,WP5055	Endochondral ossification|Type I collagen synthesis in the context of osteogenesis imperfecta|Endochondral ossification with skeletal dysplasias|15q13.3 copy number variation syndrome|Burn wound healing
Q86VB7	CD163	Scavenger receptor cysteine-rich type 1 protein M130	33	33	77	33	1156	125.4	5.95	264.21	232	232.5	126.2	165.7	79.4	157.7	120	55.3	45.1	49.4	42.6	42.5	44.3	50.8	56.3	0.000107897	0.000937347	1.71995	3.29426	Scavenger receptor cysteine-rich type 1 protein M130	9332	CD163	GO:0006953,GO:0005829,GO:0030666,GO:0009897,GO:0005576,GO:0005886,GO:0097110,GO:0005044	acute-phase response|cytosol|endocytic vesicle membrane|external side of plasma membrane|extracellular region|plasma membrane|scaffold protein binding|scavenger receptor activity				ENOG502QQ5W	S	scavenger receptor activity	Function unknown	PF00530	SRCR	Scavenger receptor cysteine-rich domain	IPR001190,IPR017448,IPR036772	Domain|Domain|Homologous_superfamily	SRCR domain|SRCR-like domain|SRCR-like domain superfamily	WP4146,WP5115	Macrophage markers|Network map of SARS-CoV-2 signaling pathway
P07339	CTSD	Cathepsin D	50	18	105	18	412	44.5	6.54	376.13	128.8	142.4	118.6	219.5	80	149.1	125.5	92.1	54.7	61.6	62.1	59	63.5	66.6	76.4	0.000554191	0.00298756	1.0393	2.05522	Cathepsin D	1509	CTSD	GO:0019886,GO:0000045,GO:1901143,GO:0038020,GO:0042159,GO:0043065,GO:0043280,GO:0006508,GO:0070201,GO:0062023,GO:0031904,GO:0010008,GO:0070062,GO:0005576,GO:0005615,GO:1904813,GO:0043202,GO:0005765,GO:0005764,GO:0042470,GO:0045121,GO:0035580,GO:1904724,GO:0004190,GO:0070001,GO:0004197,GO:0008233	antigen processing and presentation of exogenous peptide antigen via MHC class II|autophagosome assembly|insulin catabolic process|insulin receptor recycling|lipoprotein catabolic process|positive regulation of apoptotic process|positive regulation of cysteine-type endopeptidase activity involved in apoptotic process|proteolysis|regulation of establishment of protein localization|collagen-contain…	hsa04071,hsa04142,hsa04140,hsa04210,hsa04915,hsa05152,hsa05415	Sphingolipid signaling pathway|Lysosome|Autophagy - animal|Apoptosis|Estrogen signaling pathway|Tuberculosis|Diabetic cardiomyopathy	K01379	KOG1339	M	aspartic-type endopeptidase activity	Cell wall/membrane/envelope biogenesis	PF07966,PF00026	A1_Propeptide|Asp	A1 Propeptide |Eukaryotic aspartyl protease	IPR001461,IPR001969,IPR012848,IPR033144,IPR033121,IPR021109	Family|Active_site|Domain|Family|Domain|Homologous_superfamily	Aspartic peptidase A1 family|Aspartic peptidase, active site|Aspartic peptidase, N-terminal|Cathepsin D|Peptidase family A1 domain|Aspartic peptidase domain superfamily	WP2037,WP4818,WP5115	Prolactin signaling pathway|Conversion of angiotensinogen to angiotensin II |Network map of SARS-CoV-2 signaling pathway
P43490	NAMPT	Nicotinamide phosphoribosyltransferase	55	25	76	25	491	55.5	7.15	285.64	358.1	175.9	253.5	201.4	60.7	89.1	64.6	40.8	34.3	40.9	34.8	33.4	33.6	34.8	44.1	0.00411123	0.0132202	2.21256	4.63498	Nicotinamide phosphoribosyltransferase	10135	NAMPT	GO:0007267,GO:0032922,GO:0034356,GO:0009435,GO:0008284,GO:0051770,GO:0045944,GO:0007165,GO:0030054,GO:0005829,GO:0070062,GO:0016607,GO:0005125,GO:0042802,GO:0047280	cell-cell signaling|circadian regulation of gene expression|NAD biosynthesis via nicotinamide riboside salvage pathway|NAD biosynthetic process|positive regulation of cell population proliferation|positive regulation of nitric-oxide synthase biosynthetic process|positive regulation of transcription by RNA polymerase II|signal transduction|cell junction|cytosol|extracellular exosome|nuclear speck|…	hsa00760,hsa04621	Nicotinate and nicotinamide metabolism|NOD-like receptor signaling pathway	K03462	ENOG502QSGN	H	nicotinamide phosphoribosyltransferase activity	Coenzyme transport and metabolism	PF18127,PF04095	NAMPT_N|NAPRTase	Nicotinamide phosphoribosyltransferase, N-terminal domain|Nicotinate phosphoribosyltransferase (NAPRTase) family	IPR013785,IPR041529,IPR041525,IPR016471,IPR036068	Homologous_superfamily|Domain|Domain|Family|Homologous_superfamily	Aldolase-type TIM barrel|Nicotinamide phosphoribosyltransferase, N-terminal domain|Nicotinate/nicotinamide phosphoribosyltransferase|Nicotinamide phosphoribosyl transferase|Nicotinate phosphoribosyltransferase-like, C-terminal	WP236,WP3594,WP3630,WP3644,WP3645,WP4191,WP5046	Adipogenesis|Circadian rhythm genes|NAD metabolism, sirtuins and aging|NAD+ metabolism|NAD+ biosynthetic pathways|Caloric restriction and aging|NAD metabolism in oncogene-induced senescence and mitochondrial dysfunction-associated senescence
P02538	KRT6A	Keratin, type II cytoskeletal 6A	46	32	86	16	564	60	8	272.19	131	351.8	241.2	104.2	106.3	55.2	98.5	40.7	59.1	54.9	48.2	42.3	54.1	47.4	65	0.0140674	0.0341863	1.59492	3.02078	Keratin, type II cytoskeletal 6A	3853	KRT6A	GO:0061844,GO:0030154,GO:0051838,GO:0050830,GO:0045109,GO:0031424,GO:0002009,GO:0001899,GO:2000536,GO:0008284,GO:0042060,GO:0005829,GO:0070062,GO:0045095,GO:0016020,GO:0005634,GO:0005200,GO:0030280	antimicrobial humoral immune response mediated by antimicrobial peptide|cell differentiation|cytolysis by host of symbiont cells|defense response to Gram-positive bacterium|intermediate filament organization|keratinization|morphogenesis of an epithelium|negative regulation of cytolysis by symbiont of host cells|negative regulation of entry of bacterium into host cell|positive regulation of cell p…				ENOG502QURK	S	structural molecule activity	Function unknown	PF00038,PF16208	Filament|Keratin_2_head	Intermediate filament protein|Keratin type II head	IPR018039,IPR039008,IPR032444,IPR003054	Conserved_site|Domain|Domain|Family	Intermediate filament protein, conserved site|Intermediate filament, rod domain|Keratin type II head|Keratin, type II	WP2858,WP5055	Ectoderm differentiation|Burn wound healing
P05107	ITGB2	Integrin beta-2	44	28	54	27	769	84.7	6.95	186.78	231.7	119.1	102.8	180.5	76.1	168.4	114	71.8	56.2	65.6	53.3	59.5	57.3	76.7	67	0.00129415	0.0055611	1.16073	2.23571	Integrin beta-2	3689	ITGB2	GO:0097242,GO:0006915,GO:0007155,GO:0033627,GO:0016477,GO:0098609,GO:0098742,GO:0007267,GO:0007160,GO:0071404,GO:0035987,GO:0034113,GO:0006954,GO:0007229,GO:0007159,GO:0001774,GO:0045963,GO:0030593,GO:1990266,GO:0006911,GO:1904996,GO:1901216,GO:0043315,GO:2000363,GO:0090314,GO:0032930,GO:0043113,GO:0031623,GO:0006898,GO:0008360,GO:0050730,GO:0009986,GO:0009897,GO:0070062,GO:1903561,GO:0101003,GO:…	amyloid-beta clearance|apoptotic process|cell adhesion|cell adhesion mediated by integrin|cell migration|cell-cell adhesion|cell-cell adhesion via plasma-membrane adhesion molecules|cell-cell signaling|cell-matrix adhesion|cellular response to low-density lipoprotein particle stimulus|endodermal cell differentiation|heterotypic cell-cell adhesion|inflammatory response|integrin-mediated signaling …	hsa04015,hsa04390,hsa04514,hsa04145,hsa04810,hsa04610,hsa04613,hsa04650,hsa04670,hsa05166,hsa05133,hsa05134,hsa05150,hsa05152,hsa05146,hsa05144,hsa05140,hsa05323,hsa05416	Rap1 signaling pathway|Hippo signaling pathway|Cell adhesion molecules|Phagosome|Regulation of actin cytoskeleton|Complement and coagulation cascades|Neutrophil extracellular trap formation|Natural killer cell mediated cytotoxicity|Leukocyte transendothelial migration|Human T-cell leukemia virus 1 infection|Pertussis|Legionellosis|Staphylococcus aureus infection|Tuberculosis|Amoebiasis|Malaria|Le…	K06464	KOG1226	M	integrin-mediated signaling pathway	Cell wall/membrane/envelope biogenesis	PF08725,PF07965,PF00362,PF17205	Integrin_b_cyt|Integrin_B_tail|Integrin_beta|PSI_integrin	Integrin beta cytoplasmic domain|Integrin beta tail domain|Integrin beta chain VWA domain|Integrin plexin domain	IPR033760,IPR015812,IPR014836,IPR012896,IPR036349,IPR002369,IPR032695,IPR016201,IPR036465	Domain|Family|Domain|Domain|Homologous_superfamily|Domain|Homologous_superfamily|Domain|Homologous_superfamily	Integrin beta N-terminal|Integrin beta subunit|Integrin beta subunit, cytoplasmic domain|Integrin beta subunit, tail|Integrin beta tail domain superfamily|Integrin beta subunit, VWA domain|Integrin domain superfamily|PSI domain|von Willebrand factor A-like domain superfamily	WP185,WP2806,WP3932,WP3937,WP3945,WP4136,WP4298,WP4493,WP4534,WP4541,WP5087,WP5090,WP5218	Integrin-mediated cell adhesion|Complement system|Focal adhesion: PI3K-Akt-mTOR-signaling pathway|Microglia pathogen phagocytosis pathway|TYROBP causal network in microglia|Fibrin complement receptor 3 signaling pathway|Acute viral myocarditis|Cells and molecules involved in local acute inflammatory response |Mechanoregulation and pathology of YAP/TAZ via Hippo and non-Hippo mechanisms|Hippo-Merl…
P52209	PGD	6-phosphogluconate dehydrogenase, decarboxylating	45	21	54	21	483	53.1	7.23	195.07	296	104	116.9	156.9	72.8	127.6	92.7	75.4	62.8	79	63.3	57.3	56.6	64.6	74	0.0179156	0.0410475	1.05188	2.07322	6-phosphogluconate dehydrogenase, decarboxylating	5226	PGD	GO:0046177,GO:0019322,GO:0006098,GO:0009051,GO:0005829,GO:0070062,GO:0005634,GO:0050661,GO:0004616	D-gluconate catabolic process|pentose biosynthetic process|pentose-phosphate shunt|pentose-phosphate shunt, oxidative branch|cytosol|extracellular exosome|nucleus|NADP binding|phosphogluconate dehydrogenase (decarboxylating) activity	hsa00030,hsa00480	Pentose phosphate pathway|Glutathione metabolism	K00033	KOG2653	G	D-gluconate metabolic process	Carbohydrate transport and metabolism	PF00393,PF03446	6PGD|NAD_binding_2	6-phosphogluconate dehydrogenase, C-terminal domain|NAD binding domain of 6-phosphogluconate dehydrogenase	IPR008927,IPR013328,IPR006114,IPR006113,IPR006115,IPR006184,IPR036291,IPR006183	Homologous_superfamily|Homologous_superfamily|Domain|Family|Domain|Binding_site|Homologous_superfamily|Family	6-phosphogluconate dehydrogenase-like, C-terminal domain superfamily|6-phosphogluconate dehydrogenase, domain 2|6-phosphogluconate dehydrogenase, C-terminal|6-phosphogluconate dehydrogenase, decarboxylating|6-phosphogluconate dehydrogenase, NADP-binding|6-phosphogluconate-binding site|NAD(P)-binding domain superfamily|6-phosphogluconate dehydrogenase	WP134,WP2882,WP2884,WP3888,WP4290	Pentose phosphate metabolism|Nuclear receptors meta-pathway|NRF2 pathway|VEGFA-VEGFR2 signaling|Metabolic reprogramming in colon cancer
P33121	ACSL1	Long-chain-fatty-acid--CoA ligase 1	45	28	63	27	698	77.9	7.15	203.05	240	144	164.2	144.3	77.2	122.1	115.2	73.9	55.9	60.9	52.4	50.6	53	65.7	80.5	0.000600543	0.00317176	1.22334	2.33487	Long-chain-fatty-acid--CoA ligase 1	2180	ACSL1	GO:0033211,GO:0015908,GO:0008610,GO:0044539,GO:0001676,GO:0035338,GO:0120162,GO:0010747,GO:0071902,GO:0007584,GO:0034201,GO:0014070,GO:0019432,GO:0000038,GO:0042178,GO:0005783,GO:0005789,GO:0016020,GO:0005741,GO:0005739,GO:0005778,GO:0005886,GO:0047676,GO:0005524,GO:0004467,GO:0090434,GO:0050197,GO:0070251	adiponectin-activated signaling pathway|fatty acid transport|lipid biosynthetic process|long-chain fatty acid import into cell|long-chain fatty acid metabolic process|long-chain fatty-acyl-CoA biosynthetic process|positive regulation of cold-induced thermogenesis|positive regulation of long-chain fatty acid import across plasma membrane|positive regulation of protein serine/threonine kinase activ…	hsa00061,hsa00071,hsa04146,hsa04216,hsa04920,hsa03320,hsa04714	Fatty acid biosynthesis|Fatty acid degradation|Peroxisome|Ferroptosis|Adipocytokine signaling pathway|PPAR signaling pathway|Thermogenesis	K01897	KOG1256	I	decanoate-CoA ligase activity	Lipid transport and metabolism	PF00501,PF13193	AMP-binding|AMP-binding_C	AMP-binding enzyme|AMP-binding enzyme C-terminal domain	IPR025110,IPR020845,IPR000873,IPR042099,IPR045311	Domain|Conserved_site|Domain|Homologous_superfamily|Family	AMP-binding enzyme, C-terminal domain|AMP-binding, conserved site|AMP-dependent synthetase/ligase|ANL, N-terminal domain|Long-chain fatty acid CoA synthetase, eukaryotic	WP143,WP357,WP368,WP3942,WP4313,WP4321,WP4718,WP4723,WP4724,WP5061,WP5181	Fatty acid beta-oxidation|Fatty acid biosynthesis|Mitochondrial long chain fatty acid beta-oxidation|PPAR signaling pathway|Ferroptosis|Thermogenesis|Cholesterol metabolism with Bloch and Kandutsch-Russell pathways|Omega-3 / omega-6 fatty acid synthesis|Omega-9 fatty acid synthesis|Fatty acid transporters|Roles of ceramides in development of insulin resistance
P80723	BASP1	Brain acid soluble protein 1	89	16	34	16	227	22.7	4.63	134.9	340.4	146.7	102.8	165.4	61.7	119.4	73.4	58	71.1	45.5	72.5	74.4	68.7	59.2	40.7	0.0274684	0.0573987	1.23557	2.35474	Brain acid soluble protein 1	10409	BASP1	GO:0060539,GO:0008406,GO:0060231,GO:0072075,GO:0045892,GO:0072112,GO:0060421,GO:2001076,GO:0021762,GO:0007356,GO:0030054,GO:0000785,GO:0005737,GO:0005856,GO:0070062,GO:0030426,GO:0016363,GO:0016607,GO:0005634,GO:0005886,GO:0016605,GO:0031982,GO:0019904,GO:0000976,GO:0003714	diaphragm development|gonad development|mesenchymal to epithelial transition|metanephric mesenchyme development|negative regulation of DNA-templated transcription|podocyte differentiation|positive regulation of heart growth|positive regulation of metanephric ureteric bud development|substantia nigra development|thorax and anterior abdomen determination|cell junction|chromatin|cytoplasm|cytoskelet…				ENOG502RXJZ	S	glomerular visceral epithelial cell differentiation	Function unknown	PF05466	BASP1	Brain acid soluble protein 1 (BASP1 protein)	IPR008408	Family	Brain acid soluble protein 1
P06702	S100A9	Protein S100-A9	88	11	207	11	114	13.2	6.13	561.02	361.3	125.6	117	318.9	52.1	173.7	54.2	43.1	40.1	44	36.6	31.4	27.5	45	29.7	0.00834042	0.0228758	2.20857	4.62215	Protein S100-A9	6280	S100A9	GO:0006919,GO:0061844,GO:0006915,GO:0014002,GO:0035425,GO:0006914,GO:0007267,GO:0002544,GO:0042742,GO:0050832,GO:0006954,GO:0045087,GO:0002523,GO:0035821,GO:0070488,GO:0030593,GO:0018119,GO:0035606,GO:0030307,GO:0050729,GO:2001244,GO:0010976,GO:0051092,GO:0051493,GO:0045113,GO:0032496,GO:0032119,GO:0030054,GO:0062023,GO:0005737,GO:0005856,GO:0005829,GO:0070062,GO:0005576,GO:0005615,GO:0005654,GO:…	activation of cysteine-type endopeptidase activity involved in apoptotic process|antimicrobial humoral immune response mediated by antimicrobial peptide|apoptotic process|astrocyte development|autocrine signaling|autophagy|cell-cell signaling|chronic inflammatory response|defense response to bacterium|defense response to fungus|inflammatory response|innate immune response|leukocyte migration invo…	hsa04657	IL-17 signaling pathway	K21128	ENOG502SA01	S	neutrophil aggregation	Function unknown	PF01023	S_100	S-100/ICaBP type calcium binding domain	IPR011992,IPR018247,IPR002048,IPR001751,IPR013787	Homologous_superfamily|Binding_site|Domain|Conserved_site|Domain	EF-hand domain pair|EF-Hand 1, calcium-binding site|EF-hand domain|S100/Calcium binding protein 7/8-like, conserved site|S100/CaBP-9k-type, calcium binding, subdomain	WP2865,WP2877,WP5055	IL1 and megakaryocytes in obesity|Vitamin D receptor pathway|Burn wound healing
P02794	FTH1	Ferritin heavy chain	73	14	65	14	183	21.2	5.55	201.36	438.9	138.7	181.6	128.3	82.3	116.1	91.4	55.9	34.2	33.4	38.6	31.8	47.3	42.6	38.8	0.0116951	0.0296796	2.06031	4.17076	Ferritin heavy chain	2495	FTH1	GO:0006879,GO:0006955,GO:0006880,GO:0006826,GO:0008285,GO:0048147,GO:0044754,GO:0005737,GO:0005829,GO:0070062,GO:0005576,GO:1904813,GO:0008043,GO:0005634,GO:1904724,GO:0008199,GO:0008198,GO:0004322,GO:0042802,GO:0005506	cellular iron ion homeostasis|immune response|intracellular sequestering of iron ion|iron ion transport|negative regulation of cell population proliferation|negative regulation of fibroblast proliferation|autolysosome|cytoplasm|cytosol|extracellular exosome|extracellular region|ficolin-1-rich granule lumen|intracellular ferritin complex|nucleus|tertiary granule lumen|ferric iron binding|ferrous i…	hsa04216,hsa04217,hsa04978	Ferroptosis|Necroptosis|Mineral absorption	K00522	KOG2332	P	ferric iron binding	Inorganic ion transport and metabolism	PF00210	Ferritin	Ferritin-like domain	IPR001519,IPR012347,IPR009040,IPR009078,IPR014034,IPR008331	Family|Homologous_superfamily|Domain|Homologous_superfamily|Conserved_site|Domain	Ferritin|Ferritin-like|Ferritin-like diiron domain|Ferritin-like superfamily|Ferritin, conserved site|Ferritin/DPS protein domain	WP2007,WP2882,WP2884,WP4313	Iron metabolism in placenta|Nuclear receptors meta-pathway|NRF2 pathway|Ferroptosis
P00326	ADH1C	Alcohol dehydrogenase 1C	40	17	121	2	375	39.8	8.29	388.74	76.4	96.1	386.8	63	118	121.6	214.4	67.2	53.1	49.9	52.5	46.7	58.6	47.3	48.5	0.02604	0.0549892	1.53727	2.90245	Alcohol dehydrogenase 1C	126	ADH1C	GO:0006069,GO:0042573,GO:0042572,GO:0005829,GO:0005654,GO:0005886,GO:0004022,GO:0004024,GO:0004745,GO:0008270	ethanol oxidation|retinoic acid metabolic process|retinol metabolic process|cytosol|nucleoplasm|plasma membrane|alcohol dehydrogenase (NAD+) activity|alcohol dehydrogenase activity, zinc-dependent|NAD-retinol dehydrogenase activity|zinc ion binding	hsa00010,hsa00620,hsa00071,hsa00350,hsa00830,hsa00980,hsa00982,hsa04936	Glycolysis / Gluconeogenesis|Pyruvate metabolism|Fatty acid degradation|Tyrosine metabolism|Retinol metabolism|Metabolism of xenobiotics by cytochrome P450|Drug metabolism - cytochrome P450|Alcoholic liver disease	K13951	KOG0022	C	alcohol dehydrogenase (NAD) activity	Energy production and conversion	PF08240,PF00107	ADH_N|ADH_zinc_N	Alcohol dehydrogenase GroES-like domain|Zinc-binding dehydrogenase	IPR013149,IPR013154,IPR002328,IPR011032,IPR036291,IPR020843	Domain|Domain|Conserved_site|Homologous_superfamily|Homologous_superfamily|Domain	Alcohol dehydrogenase-like, C-terminal|Alcohol dehydrogenase, N-terminal|Alcohol dehydrogenase, zinc-type, conserved site|GroES-like superfamily|NAD(P)-binding domain superfamily|Polyketide synthase, enoylreductase domain	WP206,WP3925,WP3996	Fatty acid omega-oxidation|Amino acid metabolism|Ethanol effects on histone modifications
Q04695	KRT17	Keratin, type I cytoskeletal 17	49	24	52	12	432	48.1	5.02	156.74	94	539.5	82.8	85.1	60.5	127.8	227.2	37.5	38.8	37.7	28	31.5	51.6	25.5	32.5	0.0380236	0.0741021	2.29647	4.91255	Keratin, type I cytoskeletal 17	3872	KRT17	GO:0030855,GO:0031069,GO:0045109,GO:0031424,GO:0030307,GO:0051798,GO:0045727,GO:0001533,GO:0005856,GO:0005829,GO:0045111,GO:0045095,GO:0005198	epithelial cell differentiation|hair follicle morphogenesis|intermediate filament organization|keratinization|positive regulation of cell growth|positive regulation of hair follicle development|positive regulation of translation|cornified envelope|cytoskeleton|cytosol|intermediate filament cytoskeleton|keratin filament|structural molecule activity	hsa04915,hsa05150	Estrogen signaling pathway|Staphylococcus aureus infection	K07604	ENOG502QTM6	S	structural molecule activity	Function unknown	PF00038	Filament	Intermediate filament protein	IPR018039,IPR039008,IPR002957	Conserved_site|Domain|Family	Intermediate filament protein, conserved site|Intermediate filament, rod domain|Keratin, type I
P02792	FTL	Ferritin light chain	62	12	79	12	175	20	5.78	258.26	254.3	178.9	176.5	186.6	91.9	195.5	128.7	64.9	29.3	25.9	32.6	23.3	42.8	39.3	29.4	5.97353e-06	0.000173947	2.26888	4.81948	Ferritin light chain	2512	FTL	GO:0006879,GO:0006880,GO:0055072,GO:0006826,GO:0044754,GO:0035578,GO:0005737,GO:0005829,GO:0070062,GO:0005576,GO:0008043,GO:0016020,GO:0008199,GO:0008198,GO:0042802,GO:0005506	cellular iron ion homeostasis|intracellular sequestering of iron ion|iron ion homeostasis|iron ion transport|autolysosome|azurophil granule lumen|cytoplasm|cytosol|extracellular exosome|extracellular region|intracellular ferritin complex|membrane|ferric iron binding|ferrous iron binding|identical protein binding|iron ion binding	hsa04216,hsa04217,hsa04978	Ferroptosis|Necroptosis|Mineral absorption	K13625	KOG2332	P	ferric iron binding	Inorganic ion transport and metabolism	PF00210	Ferritin	Ferritin-like domain	IPR001519,IPR012347,IPR009040,IPR009078,IPR014034,IPR008331	Family|Homologous_superfamily|Domain|Homologous_superfamily|Conserved_site|Domain	Ferritin|Ferritin-like|Ferritin-like diiron domain|Ferritin-like superfamily|Ferritin, conserved site|Ferritin/DPS protein domain	WP2513,WP2882,WP2884,WP4313,WP4577	Nanoparticle triggered regulated necrosis|Nuclear receptors meta-pathway|NRF2 pathway|Ferroptosis|Neurodegeneration with brain iron accumulation (NBIA) subtypes pathway
P08253	MMP2	72 kDa type IV collagenase	46	24	36	23	660	73.8	5.47	128.89	90.1	151.2	161.4	137.6	135.5	125.1	187.2	61.8	67	55.2	62.2	68.2	68	67.8	61.8	7.72935e-06	0.000202146	1.14116	2.20558	72 kDa type IV collagenase	4313	MMP2	GO:0007568,GO:0001525,GO:0001955,GO:0060346,GO:0071230,GO:0071392,GO:0071498,GO:0071347,GO:0034614,GO:0071492,GO:0030574,GO:0007566,GO:0035987,GO:0048013,GO:0022617,GO:0030198,GO:0060325,GO:0007507,GO:0001957,GO:0001553,GO:0048246,GO:0007162,GO:0045906,GO:0001541,GO:0001542,GO:0007567,GO:0014012,GO:0043065,GO:0030335,GO:1904707,GO:0060740,GO:0030163,GO:0019538,GO:0006508,GO:0014823,GO:1904645,GO:…	aging|angiogenesis|blood vessel maturation|bone trabecula formation|cellular response to amino acid stimulus|cellular response to estradiol stimulus|cellular response to fluid shear stress|cellular response to interleukin-1|cellular response to reactive oxygen species|cellular response to UV-A|collagen catabolic process|embryo implantation|endodermal cell differentiation|ephrin receptor signaling…	hsa04670,hsa04912,hsa04915,hsa04926,hsa05200,hsa05205,hsa05219,hsa05418,hsa05415,hsa04933,hsa01522	Leukocyte transendothelial migration|GnRH signaling pathway|Estrogen signaling pathway|Relaxin signaling pathway|Pathways in cancer|Proteoglycans in cancer|Bladder cancer|Fluid shear stress and atherosclerosis|Diabetic cardiomyopathy|AGE-RAGE signaling pathway in diabetic complications|Endocrine resistance	K01398	KOG1565	M	metalloendopeptidase activity	Cell wall/membrane/envelope biogenesis	PF00040,PF00045,PF00413,PF01471	fn2|Hemopexin|Peptidase_M10|PG_binding_1	Fibronectin type II domain|Hemopexin|Matrixin|Putative peptidoglycan binding domain	IPR000562,IPR036943,IPR000585,IPR036375,IPR018487,IPR018486,IPR013806,IPR033739,IPR024079,IPR001818,IPR021190,IPR021158,IPR006026,IPR002477,IPR036365	Domain|Homologous_superfamily|Domain|Homologous_superfamily|Repeat|Conserved_site|Homologous_superfamily|Domain|Homologous_superfamily|Domain|Family|Binding_site|Domain|Domain|Homologous_superfamily	Fibronectin type II domain|Fibronectin type II domain superfamily|Hemopexin-like domain|Hemopexin-like domain superfamily|Hemopexin-like repeats|Hemopexin, conserved site|Kringle-like fold|Peptidase M10A, catalytic domain|Metallopeptidase, catalytic domain superfamily|Peptidase M10, metallopeptidase|Peptidase M10A|Peptidase M10A, cysteine switch, zinc binding site|Peptidase, metallopeptidase|Pept…	WP129,WP2324,WP2828,WP3303,WP3617,WP3624,WP3888,WP4239,WP4564,WP4565,WP4673,WP4754,WP5055,WP5087,WP5097,WP5144,WP5283	Matrix metalloproteinases|AGE/RAGE pathway|Bladder cancer|RAC1/PAK1/p38/MMP2 pathway|Photodynamic therapy-induced NF-kB survival signaling|Lung fibrosis|VEGFA-VEGFR2 signaling|Epithelial to mesenchymal transition in colorectal cancer|Neural crest cell migration during development|Neural crest cell migration in cancer|Male infertility|IL-18 signaling pathway|Burn wound healing|Malignant pleural me…
O15523	DDX3Y	ATP-dependent RNA helicase DDX3Y	32	19	41	2	660	73.1	7.55	134.94	168.3	160.3	167.2	216	62.1	118.2	82.3	61.7	59.4	59	68.9	50.4	124.7	50.5	51	0.00420663	0.0134406	1.08319	2.11872	ATP-dependent RNA helicase DDX3Y	8653	DDX3Y	GO:0030154,GO:0007276,GO:0005829,GO:0016020,GO:0005654,GO:0005634,GO:0043186,GO:0005524,GO:0016887,GO:0003677,GO:0003723,GO:0003724	cell differentiation|gamete generation|cytosol|membrane|nucleoplasm|nucleus|P granule|ATP binding|ATP hydrolysis activity|DNA binding|RNA binding|RNA helicase activity								PF00270,PF00271	DEAD|Helicase_C	DEAD/DEAH box helicase|Helicase conserved C-terminal domain	IPR011545,IPR014001,IPR001650,IPR027417,IPR000629,IPR014014	Domain|Domain|Domain|Homologous_superfamily|Conserved_site|Domain	DEAD/DEAH box helicase domain|Helicase superfamily 1/2, ATP-binding domain|Helicase, C-terminal|P-loop containing nucleoside triphosphate hydrolase|ATP-dependent RNA helicase DEAD-box, conserved site|RNA helicase, DEAD-box type, Q motif	WP3865	Novel intracellular components of RIG-I-like receptor pathway
P14780	MMP9	Matrix metalloproteinase-9	35	20	32	20	707	78.4	6.06	108.1	102.1	323.8	63.4	225.8	108.5	103.1	67.9	87.2	72.2	73.1	52.3	55	40.9	67.1	57.3	0.0390559	0.0756421	1.17019	2.25042	Matrix metalloproteinase-9	4318	MMP9	GO:0006915,GO:0016477,GO:0071276,GO:0034614,GO:0071492,GO:0030574,GO:0007566,GO:0035987,GO:0048013,GO:0022617,GO:0030198,GO:0050900,GO:0030225,GO:0043066,GO:2001258,GO:2001268,GO:2000697,GO:2001243,GO:0001503,GO:0043065,GO:0043388,GO:0045742,GO:0051549,GO:0001934,GO:1900122,GO:0090200,GO:1904707,GO:0006508,GO:0150077,GO:1904645,GO:0001501,GO:0062023,GO:0070062,GO:0005576,GO:0005615,GO:1904813,GO:…	apoptotic process|cell migration|cellular response to cadmium ion|cellular response to reactive oxygen species|cellular response to UV-A|collagen catabolic process|embryo implantation|endodermal cell differentiation|ephrin receptor signaling pathway|extracellular matrix disassembly|extracellular matrix organization|leukocyte migration|macrophage differentiation|negative regulation of apoptotic pr…	hsa04668,hsa04657,hsa04670,hsa04915,hsa04926,hsa05200,hsa05202,hsa05206,hsa05205,hsa05219,hsa05215,hsa05161,hsa05417,hsa05418,hsa05415,hsa01522	TNF signaling pathway|IL-17 signaling pathway|Leukocyte transendothelial migration|Estrogen signaling pathway|Relaxin signaling pathway|Pathways in cancer|Transcriptional misregulation in cancer|MicroRNAs in cancer|Proteoglycans in cancer|Bladder cancer|Prostate cancer|Hepatitis B|Lipid and atherosclerosis|Fluid shear stress and atherosclerosis|Diabetic cardiomyopathy|Endocrine resistance	K01403	KOG1565	M	metalloendopeptidase activity	Cell wall/membrane/envelope biogenesis	PF00040,PF00045,PF00413,PF01471	fn2|Hemopexin|Peptidase_M10|PG_binding_1	Fibronectin type II domain|Hemopexin|Matrixin|Putative peptidoglycan binding domain	IPR000562,IPR036943,IPR000585,IPR036375,IPR018487,IPR018486,IPR013806,IPR033739,IPR024079,IPR001818,IPR021190,IPR021158,IPR006026,IPR002477,IPR036365	Domain|Homologous_superfamily|Domain|Homologous_superfamily|Repeat|Conserved_site|Homologous_superfamily|Domain|Homologous_superfamily|Domain|Family|Binding_site|Domain|Domain|Homologous_superfamily	Fibronectin type II domain|Fibronectin type II domain superfamily|Hemopexin-like domain|Hemopexin-like domain superfamily|Hemopexin-like repeats|Hemopexin, conserved site|Kringle-like fold|Peptidase M10A, catalytic domain|Metallopeptidase, catalytic domain superfamily|Peptidase M10, metallopeptidase|Peptidase M10A|Peptidase M10A, cysteine switch, zinc binding site|Peptidase, metallopeptidase|Pept…	WP129,WP1434,WP1539,WP2036,WP2324,WP2431,WP2815,WP2828,WP2865,WP3617,WP3624,WP4239,WP4298,WP4300,WP4331,WP4549,WP4564,WP4565,WP4666,WP4673,WP474,WP4754,WP4808,WP4871,WP5055,WP5087,WP5088,WP5095,WP5097,WP5144,WP5283,WP5285	Matrix metalloproteinases|Osteopontin signaling|Angiogenesis|TNF-related weak inducer of apoptosis (TWEAK) signaling pathway|AGE/RAGE pathway|Spinal cord injury|Mammary gland development pathway - Involution (Stage 4 of 4)|Bladder cancer|IL1 and megakaryocytes in obesity|Photodynamic therapy-induced NF-kB survival signaling|Lung fibrosis|Epithelial to mesenchymal transition in colorectal cancer|A…
P11215	ITGAM	Integrin alpha-M	21	20	26	20	1152	127.1	7.23	96.55	268.1	143.5	129.9	180.5	74	94.6	77.9	70.1	59.7	84.4	53.1	62	52.2	71.9	78.3	0.011883	0.0300466	1.05778	2.08173	Integrin alpha-M	3684	ITGAM	GO:0097242,GO:0097190,GO:0007155,GO:0033627,GO:1905114,GO:0098609,GO:0098742,GO:0007160,GO:0150062,GO:0010668,GO:0030900,GO:0045087,GO:0007229,GO:0001774,GO:0045963,GO:0006911,GO:0110090,GO:1904151,GO:1901216,GO:0043315,GO:2000363,GO:0090314,GO:0032930,GO:0006898,GO:0150064,GO:0009986,GO:0009897,GO:0070062,GO:0005615,GO:0034688,GO:0008305,GO:0005886,GO:0044853,GO:0035579,GO:0070821,GO:0001540,GO:…	amyloid-beta clearance|apoptotic signaling pathway|cell adhesion|cell adhesion mediated by integrin|cell surface receptor signaling pathway involved in cell-cell signaling|cell-cell adhesion|cell-cell adhesion via plasma-membrane adhesion molecules|cell-matrix adhesion|complement-mediated synapse pruning|ectodermal cell differentiation|forebrain development|innate immune response|integrin-mediate…	hsa04015,hsa04514,hsa04145,hsa04810,hsa04640,hsa04610,hsa04613,hsa04670,hsa05202,hsa05221,hsa05133,hsa05134,hsa05150,hsa05152,hsa05146,hsa05140	Rap1 signaling pathway|Cell adhesion molecules|Phagosome|Regulation of actin cytoskeleton|Hematopoietic cell lineage|Complement and coagulation cascades|Neutrophil extracellular trap formation|Leukocyte transendothelial migration|Transcriptional misregulation in cancer|Acute myeloid leukemia|Pertussis|Legionellosis|Staphylococcus aureus infection|Tuberculosis|Amoebiasis|Leishmaniasis	K06461	KOG3637	M	integrin-mediated signaling pathway	Cell wall/membrane/envelope biogenesis	PF01839,PF00357,PF08441,PF00092	FG-GAP|Integrin_alpha|Integrin_alpha2|VWA	FG-GAP repeat|Integrin alpha cytoplasmic region|Integrin alpha|von Willebrand factor type A domain	IPR013517,IPR013519,IPR000413,IPR013649,IPR018184,IPR028994,IPR032695,IPR002035,IPR036465	Repeat|Repeat|Family|Domain|Conserved_site|Homologous_superfamily|Homologous_superfamily|Domain|Homologous_superfamily	FG-GAP repeat|Integrin alpha beta-propellor|Integrin alpha chain|Integrin alpha-2|Integrin alpha chain, C-terminal cytoplasmic region, conserved site|Integrin alpha, N-terminal|Integrin domain superfamily|von Willebrand factor, type A|von Willebrand factor A-like domain superfamily	WP185,WP2877,WP3937,WP3945,WP4136,WP4541,WP5090,WP5293	Integrin-mediated cell adhesion|Vitamin D receptor pathway|Microglia pathogen phagocytosis pathway|TYROBP causal network in microglia|Fibrin complement receptor 3 signaling pathway|Hippo-Merlin signaling dysregulation|Complement system in neuronal development and plasticity|Acute myeloid leukemia
P52790	HK3	Hexokinase-3	24	19	31	17	923	99	5.4	103.36	295.5	120.7	114.8	257.9	56	101.9	69.1	62.9	50.6	71.6	54.4	57	55.3	60.6	71.9	0.023609	0.0507253	1.26143	2.39733	Hexokinase-3	3101	HK3	GO:0061621,GO:0046835,GO:0001678,GO:0006002,GO:0051156,GO:0006006,GO:0006096,GO:0005829,GO:0005576,GO:1904813,GO:0005739,GO:0034774,GO:0005524,GO:0008865,GO:0004340,GO:0005536,GO:0004396	canonical glycolysis|carbohydrate phosphorylation|cellular glucose homeostasis|fructose 6-phosphate metabolic process|glucose 6-phosphate metabolic process|glucose metabolic process|glycolytic process|cytosol|extracellular region|ficolin-1-rich granule lumen|mitochondrion|secretory granule lumen|ATP binding|fructokinase activity|glucokinase activity|glucose binding|hexokinase activity	hsa00010,hsa00051,hsa00052,hsa00500,hsa00520,hsa00524,hsa04066,hsa04910,hsa04973,hsa05230,hsa05131,hsa04930	Glycolysis / Gluconeogenesis|Fructose and mannose metabolism|Galactose metabolism|Starch and sucrose metabolism|Amino sugar and nucleotide sugar metabolism|Neomycin, kanamycin and gentamicin biosynthesis|HIF-1 signaling pathway|Insulin signaling pathway|Carbohydrate digestion and absorption|Central carbon metabolism in cancer|Shigellosis|Type II diabetes mellitus	K00844	KOG1369	G	glucose binding	Carbohydrate transport and metabolism	PF00349,PF03727	Hexokinase_1|Hexokinase_2	Hexokinase|Hexokinase	IPR043129,IPR001312,IPR019807,IPR022673,IPR022672	Homologous_superfamily|Family|Binding_site|Domain|Domain	ATPase, nucleotide binding domain|Hexokinase|Hexokinase, binding site|Hexokinase, C-terminal|Hexokinase, N-terminal	WP4018,WP4141,WP4290,WP500,WP534	Clear cell renal cell carcinoma pathways|PI3K/AKT/mTOR - vitamin D3 signaling|Metabolic reprogramming in colon cancer|Glycogen synthesis and degradation|Glycolysis and gluconeogenesis
Q13451	FKBP5	Peptidyl-prolyl cis-trans isomerase FKBP5	44	20	29	20	457	51.2	5.9	104.62	213.8	160.7	124.4	147.4	95	108.6	109.9	97.4	66	58.6	60.4	59.1	70.3	63	65.4	0.000507761	0.00281382	1.02189	2.03057	Peptidyl-prolyl cis-trans isomerase FKBP5	2289	FKBP5	GO:0061077,GO:0006457,GO:0000413,GO:0009617,GO:0005737,GO:0005829,GO:0070062,GO:0016020,GO:0005654,GO:0005528,GO:0031072,GO:0003755	chaperone-mediated protein folding|protein folding|protein peptidyl-prolyl isomerization|response to bacterium|cytoplasm|cytosol|extracellular exosome|membrane|nucleoplasm|FK506 binding|heat shock protein binding|peptidyl-prolyl cis-trans isomerase activity	hsa04915	Estrogen signaling pathway	K09571	KOG0543	O	FK506 binding	Posttranslational modification, protein turnover, chaperones	PF00254,PF00515,PF13181	FKBP_C|TPR_1|TPR_8	FKBP-type peptidyl-prolyl cis-trans isomerase|Tetratricopeptide repeat|Tetratricopeptide repeat	IPR046357,IPR001179,IPR011990,IPR001440,IPR019734	Homologous_superfamily|Domain|Homologous_superfamily|Repeat|Repeat	Peptidyl-prolyl cis-trans isomerase domain superfamily|FKBP-type peptidyl-prolyl cis-trans isomerase domain|Tetratricopeptide-like helical domain superfamily|Tetratricopeptide repeat 1|Tetratricopeptide repeat	WP2879,WP2882,WP3584	Farnesoid X receptor pathway|Nuclear receptors meta-pathway|MECP2 and associated Rett syndrome
Q96AY3	FKBP10	Peptidyl-prolyl cis-trans isomerase FKBP10	30	16	31	15	582	64.2	5.62	100.67	159.4	154.3	248.4	192.3	108.8	121.9	139.4	42.4	59.7	39.5	44.6	44.8	58.6	42.7	43.4	1.3801e-05	0.000278555	1.77428	3.42066	Peptidyl-prolyl cis-trans isomerase FKBP10	60681	FKBP10	GO:0035909,GO:0030199,GO:0085029,GO:0001701,GO:0017185,GO:0018208,GO:0006457,GO:0042060,GO:0005783,GO:0005788,GO:0016020,GO:0005758,GO:0005509,GO:0005528,GO:0003755	aorta morphogenesis|collagen fibril organization|extracellular matrix assembly|in utero embryonic development|peptidyl-lysine hydroxylation|peptidyl-proline modification|protein folding|wound healing|endoplasmic reticulum|endoplasmic reticulum lumen|membrane|mitochondrial intermembrane space|calcium ion binding|FK506 binding|peptidyl-prolyl cis-trans isomerase activity				KOG0549	O	peptidyl-prolyl cis-trans isomerase activity	Posttranslational modification, protein turnover, chaperones	PF13202,PF00254	EF-hand_5|FKBP_C	EF hand|FKBP-type peptidyl-prolyl cis-trans isomerase	IPR011992,IPR018247,IPR002048,IPR046357,IPR001179	Homologous_superfamily|Binding_site|Domain|Homologous_superfamily|Domain	EF-hand domain pair|EF-Hand 1, calcium-binding site|EF-hand domain|Peptidyl-prolyl cis-trans isomerase domain superfamily|FKBP-type peptidyl-prolyl cis-trans isomerase domain	WP4786	Type I collagen synthesis in the context of osteogenesis imperfecta
P05109	S100A8	Protein S100-A8	71	13	131	13	93	10.8	7.03	327.19	372.6	169	152.7	301.3	36.1	131	45.1	42.1	37.5	52.2	36.7	32.7	24.5	41.6	25	0.00865566	0.0235031	2.2395	4.72235	Protein S100-A8	6279	S100A8	GO:0006919,GO:0002526,GO:0006915,GO:0014002,GO:0035425,GO:0006914,GO:0002544,GO:0042742,GO:0050832,GO:0006954,GO:0045087,GO:0002523,GO:0070488,GO:0030593,GO:0002790,GO:0018119,GO:0030307,GO:0050729,GO:2001244,GO:0051092,GO:0002793,GO:0051493,GO:0045471,GO:0032496,GO:0010043,GO:0032119,GO:0042060,GO:0062023,GO:0005856,GO:0005829,GO:0070062,GO:0005576,GO:0005615,GO:0045111,GO:0005634,GO:0005886,GO:…	activation of cysteine-type endopeptidase activity involved in apoptotic process|acute inflammatory response|apoptotic process|astrocyte development|autocrine signaling|autophagy|chronic inflammatory response|defense response to bacterium|defense response to fungus|inflammatory response|innate immune response|leukocyte migration involved in inflammatory response|neutrophil aggregation|neutrophil …	hsa04657	IL-17 signaling pathway	K21127	ENOG502SA01	S	neutrophil aggregation	Function unknown	PF01023	S_100	S-100/ICaBP type calcium binding domain	IPR011992,IPR018247,IPR002048,IPR001751,IPR013787	Homologous_superfamily|Binding_site|Domain|Conserved_site|Domain	EF-hand domain pair|EF-Hand 1, calcium-binding site|EF-hand domain|S100/Calcium binding protein 7/8-like, conserved site|S100/CaBP-9k-type, calcium binding, subdomain	WP2877	Vitamin D receptor pathway
P41218	MNDA	Myeloid cell nuclear differentiation antigen	39	17	33	17	407	45.8	9.76	111.27	326.3	125.6	134.1	188.9	69.7	174.4	71.4	54.5	48.4	63.4	47.4	46.4	43	51.3	55.4	0.00502811	0.0154605	1.60451	3.04093	Myeloid cell nuclear differentiation antigen	4332	MNDA	GO:0002218,GO:0050853,GO:0006968,GO:0006974,GO:0035458,GO:0030889,GO:0043065,GO:0032731,GO:0035578,GO:0005829,GO:0070062,GO:0005576,GO:1904813,GO:0043231,GO:0005730,GO:0005654,GO:0003690	activation of innate immune response|B cell receptor signaling pathway|cellular defense response|cellular response to DNA damage stimulus|cellular response to interferon-beta|negative regulation of B cell proliferation|positive regulation of apoptotic process|positive regulation of interleukin-1 beta production|azurophil granule lumen|cytosol|extracellular exosome|extracellular region|ficolin-1-r…				ENOG502QTQS	S	cellular response to interferon-beta	Function unknown	PF02760,PF02758	HIN|PYRIN	HIN-200/IF120x domain|PAAD/DAPIN/Pyrin domain	IPR004020,IPR011029,IPR040205,IPR004021,IPR012340	Domain|Homologous_superfamily|Family|Domain|Homologous_superfamily	DAPIN domain|Death-like domain superfamily|HIN-200 family|HIN-200/IF120x|Nucleic acid-binding, OB-fold
P08311	CTSG	Cathepsin G	44	12	51	12	255	28.8	11.19	180.3	189.1	160	105.4	169.1	84	177.3	96.8	83.9	89.6	61.1	60.6	53.4	51.2	70.3	48.2	0.000469717	0.00266557	1.11414	2.16466	Cathepsin G	1511	CTSG	GO:0002003,GO:0019731,GO:0098786,GO:0071222,GO:0019221,GO:0050832,GO:0050829,GO:0050830,GO:0022617,GO:0006955,GO:0002548,GO:0050868,GO:0042119,GO:0070946,GO:0030168,GO:0050778,GO:1901731,GO:0019538,GO:0006468,GO:0016485,GO:0006508,GO:0035590,GO:0035578,GO:0062023,GO:0005737,GO:0010494,GO:0005829,GO:0070062,GO:0005576,GO:0005615,GO:0043231,GO:0005764,GO:0016020,GO:0005634,GO:0005886,GO:0030141,GO:…	angiotensin maturation|antibacterial humoral response|biofilm matrix disassembly|cellular response to lipopolysaccharide|cytokine-mediated signaling pathway|defense response to fungus|defense response to Gram-negative bacterium|defense response to Gram-positive bacterium|extracellular matrix disassembly|immune response|monocyte chemotaxis|negative regulation of T cell activation|neutrophil activa…	hsa04080,hsa04142,hsa04613,hsa04614,hsa05146,hsa05322	Neuroactive ligand-receptor interaction|Lysosome|Neutrophil extracellular trap formation|Renin-angiotensin system|Amoebiasis|Systemic lupus erythematosus	K01319	KOG3627	O	serine-type endopeptidase activity	Posttranslational modification, protein turnover, chaperones	PF00089	Trypsin	Trypsin	IPR009003,IPR043504,IPR001314,IPR001254,IPR018114,IPR033116	Homologous_superfamily|Homologous_superfamily|Family|Domain|Active_site|Active_site	Peptidase S1, PA clan|Peptidase S1, PA clan, chymotrypsin-like fold|Peptidase S1A, chymotrypsin family|Serine proteases, trypsin domain|Serine proteases, trypsin family, histidine active site|Serine proteases, trypsin family, serine active site	WP4756,WP4818,WP554	Renin-angiotensin-aldosterone system (RAAS)|Conversion of angiotensinogen to angiotensin II |ACE inhibitor pathway
P15144	ANPEP	Aminopeptidase N	25	21	28	21	967	109.5	5.48	80.3	248	116.8	147.1	190.9	94	112.5	89.7	56.6	57.7	72.2	57.3	67	56.5	63.5	70.3	0.00183615	0.00718365	1.18803	2.27842	Aminopeptidase N	290	ANPEP	GO:0001525,GO:0030154,GO:0043171,GO:0006508,GO:0008217,GO:0007165,GO:0005737,GO:0005793,GO:0009897,GO:0070062,GO:0005615,GO:0005765,GO:0005886,GO:0030667,GO:0004177,GO:0070006,GO:0008237,GO:0042277,GO:0038023,GO:0001618,GO:0008270	angiogenesis|cell differentiation|peptide catabolic process|proteolysis|regulation of blood pressure|signal transduction|cytoplasm|endoplasmic reticulum-Golgi intermediate compartment|external side of plasma membrane|extracellular exosome|extracellular space|lysosomal membrane|plasma membrane|secretory granule membrane|aminopeptidase activity|metalloaminopeptidase activity|metallopeptidase activi…	hsa00480,hsa04640,hsa04614	Glutathione metabolism|Hematopoietic cell lineage|Renin-angiotensin system	K11140	KOG1046	E	metalloaminopeptidase activity	Amino acid transport and metabolism	PF11838,PF01433,PF17900	ERAP1_C|Peptidase_M1|Peptidase_M1_N	ERAP1-like C-terminal domain|Peptidase family M1 domain|Peptidase M1 N-terminal domain	IPR045357,IPR042097,IPR024571,IPR034016,IPR001930,IPR014782,IPR027268	Domain|Homologous_superfamily|Domain|Family|Family|Domain|Homologous_superfamily	Aminopeptidase N-like , N-terminal domain|Aminopeptidase N-like , N-terminal domain superfamliy|ERAP1-like C-terminal domain|Aminopeptidase N-type|Peptidase M1, alanine aminopeptidase/leukotriene A4 hydrolase|Peptidase M1, membrane alanine aminopeptidase|Peptidase M4/M1, CTD superfamily	WP100,WP2406	Glutathione metabolism|Cardiac progenitor differentiation
P09601	HMOX1	Heme oxygenase 1	42	9	20	9	288	32.8	8.25	73.47	262.1	163.2	184	72.4	83.8	124.9	97	63.7	59.8	61.2	59.9	59.1	73.5	68.4	67	0.00642649	0.0187279	1.13845	2.20144	Heme oxygenase 1	3162	HMOX1	GO:0001525,GO:0006879,GO:0071243,GO:0071276,GO:0072719,GO:0034605,GO:0071456,GO:0031670,GO:0001935,GO:1904019,GO:0034101,GO:0042167,GO:0006788,GO:0035556,GO:0008630,GO:0055072,GO:0097421,GO:0034383,GO:0016236,GO:0043392,GO:0043433,GO:1904036,GO:1902042,GO:0002686,GO:0016242,GO:0032764,GO:0043305,GO:0010656,GO:0043524,GO:0048662,GO:1904706,GO:0045766,GO:1903589,GO:0090050,GO:0032722,GO:1904037,GO:…	angiogenesis|cellular iron ion homeostasis|cellular response to arsenic-containing substance|cellular response to cadmium ion|cellular response to cisplatin|cellular response to heat|cellular response to hypoxia|cellular response to nutrient|endothelial cell proliferation|epithelial cell apoptotic process|erythrocyte homeostasis|heme catabolic process|heme oxidation|intracellular signal transduct…	hsa00860,hsa04066,hsa04216,hsa04978,hsa05200,hsa05206,hsa05208,hsa05225,hsa05418	Porphyrin metabolism|HIF-1 signaling pathway|Ferroptosis|Mineral absorption|Pathways in cancer|MicroRNAs in cancer|Chemical carcinogenesis - reactive oxygen species|Hepatocellular carcinoma|Fluid shear stress and atherosclerosis	K00510	KOG4480	P	heme oxidation	Inorganic ion transport and metabolism	PF01126	Heme_oxygenase	Heme oxygenase	IPR002051,IPR016053,IPR016084,IPR018207	Family|Family|Homologous_superfamily|Conserved_site	Haem oxygenase|Haem oxygenase-like|Haem oxygenase-like, multi-helical|Haem oxygenase conserved site	WP2882,WP2884,WP3,WP3287,WP3612,WP3624,WP408,WP4313,WP4357,WP4495,WP4754,WP4874,WP5113	Nuclear receptors meta-pathway|NRF2 pathway|Transcriptional activation by NRF2 in response to phytochemicals|Overview of nanoparticle effects|Photodynamic therapy-induced NFE2L2 (NRF2) survival signaling|Lung fibrosis|Oxidative stress response|Ferroptosis|NRF2-ARE regulation|IL-10 anti-inflammatory signaling pathway |IL-18 signaling pathway|CAMKK2 pathway|Antiviral and anti-inflammatory effects o…
P16401	H1-5	Histone H1.5	46	13	46	8	226	22.6	10.92	142.03	352.7	200.9	133.6	214.6	28.9	82.5	34.4	53.7	50.9	82.2	44.3	78.7	33.6	48.1	61	0.0419578	0.0801445	1.40374	2.64587	Histone H1.5	3009	H1-5	GO:0006325,GO:0030261,GO:0071169,GO:0007517,GO:0045910,GO:0000122,GO:0006334,GO:0030307,GO:0051574,GO:0050821,GO:0000785,GO:0005694,GO:0000792,GO:0005730,GO:0005654,GO:0000786,GO:0005634,GO:0031490,GO:0003690,GO:0042826,GO:0031492,GO:0003723,GO:0030527	chromatin organization|chromosome condensation|establishment of protein localization to chromatin|muscle organ development|negative regulation of DNA recombination|negative regulation of transcription by RNA polymerase II|nucleosome assembly|positive regulation of cell growth|positive regulation of histone H3-K9 methylation|protein stabilization|chromatin|chromosome|heterochromatin|nucleolus|nucl…				KOG4012	B	nucleosome assembly	Chromatin structure and dynamics	PF00538	Linker_histone	linker histone H1 and H5 family	IPR005819,IPR005818,IPR036388,IPR036390	Family|Domain|Homologous_superfamily|Homologous_superfamily	Linker histone H1/H5|Linker histone H1/H5, domain H15|Winged helix-like DNA-binding domain superfamily|Winged helix DNA-binding domain superfamily
P26022	PTX3	Pentraxin-related protein PTX3	43	12	20	12	381	41.9	5.01	71.71	163.1	129.2	268.5	80.5	102	123.7	146.9	60.8	75.3	56.8	62.6	52.1	67.1	58	53.4	0.0018699	0.0072792	1.25324	2.38375	Pentraxin-related protein PTX3	5806	PTX3	GO:0030198,GO:0006954,GO:0045087,GO:0044869,GO:0044871,GO:0044793,GO:1903016,GO:1903019,GO:0046597,GO:0008228,GO:0001550,GO:0045429,GO:0050766,GO:0001878,GO:0031012,GO:0005576,GO:0005615,GO:0035580,GO:1904724,GO:0001872,GO:0001849,GO:0042802,GO:0046790	extracellular matrix organization|inflammatory response|innate immune response|negative regulation by host of viral exo-alpha-sialidase activity|negative regulation by host of viral glycoprotein metabolic process|negative regulation by host of viral process|negative regulation of exo-alpha-sialidase activity|negative regulation of glycoprotein metabolic process|negative regulation of viral entry …				ENOG502QUBX	S	modulation by host of viral catalytic activity	Function unknown	PF00354	Pentaxin	Pentaxin family	IPR013320,IPR006558,IPR030476,IPR001759,IPR042837	Homologous_superfamily|Domain|Conserved_site|Family|Family	Concanavalin A-like lectin/glucanase domain superfamily|LamG-like jellyroll fold|Pentaxin, conserved site|Pentraxin-related|Pentraxin-related protein PTX3	WP2806,WP3624,WP4754	Complement system|Lung fibrosis|IL-18 signaling pathway
P19012	KRT15	Keratin, type I cytoskeletal 15	36	19	46	8	456	49.2	4.77	129.49	67.9	320.1	79.1	68.3	74.7	143.6	379.9	55.1	58.1	45.2	45.8	40.7	41.9	40.5	39	0.0269041	0.0564841	1.82246	3.53684	Keratin, type I cytoskeletal 15	3866	KRT15	GO:0008544,GO:0030855,GO:0045109,GO:0005856,GO:0005829,GO:0070062,GO:0005882,GO:0005634,GO:0097110,GO:0005200	epidermis development|epithelial cell differentiation|intermediate filament organization|cytoskeleton|cytosol|extracellular exosome|intermediate filament|nucleus|scaffold protein binding|structural constituent of cytoskeleton	hsa04915,hsa05150	Estrogen signaling pathway|Staphylococcus aureus infection	K07604	ENOG502QTM6	S	structural molecule activity	Function unknown	PF00038	Filament	Intermediate filament protein	IPR018039,IPR039008,IPR002957	Conserved_site|Domain|Family	Intermediate filament protein, conserved site|Intermediate filament, rod domain|Keratin, type I	WP2840	Hair follicle development: cytodifferentiation - part 3 of 3
P31947	SFN	14-3-3 protein sigma	62	16	56	12	248	27.8	4.74	161.53	137	190.7	198.2	191	161.6	92.9	111.3	54.1	49.8	56.7	42.3	43.1	53	46.4	72	1.37233e-05	0.000278388	1.56778	2.96447	14-3-3 protein sigma	2810	SFN	GO:0061436,GO:0008630,GO:0031424,GO:0003334,GO:0043616,GO:0043154,GO:0010839,GO:0006469,GO:2000647,GO:0030307,GO:0045606,GO:0046827,GO:0008104,GO:0000079,GO:0010482,GO:0001836,GO:0007165,GO:0072089,GO:0005737,GO:0005829,GO:0070062,GO:0005615,GO:0005634,GO:0045296,GO:0042802,GO:0051219,GO:0019901,GO:0008426	establishment of skin barrier|intrinsic apoptotic signaling pathway in response to DNA damage|keratinization|keratinocyte development|keratinocyte proliferation|negative regulation of cysteine-type endopeptidase activity involved in apoptotic process|negative regulation of keratinocyte proliferation|negative regulation of protein kinase activity|negative regulation of stem cell proliferation|posi…	hsa04110,hsa04115,hsa04960	Cell cycle|p53 signaling pathway|Aldosterone-regulated sodium reabsorption	K06644	KOG0841	T	protein domain specific binding	Signal transduction mechanisms	PF00244	14-3-3	14-3-3 protein	IPR000308,IPR023409,IPR036815,IPR023410,IPR037435	Family|Conserved_site|Homologous_superfamily|Domain|Family	14-3-3 protein|14-3-3 protein, conserved site|14-3-3 domain superfamily|14-3-3 domain|14-3-3 protein sigma	WP1530,WP179,WP289,WP4963,WP536,WP707	miRNA regulation of DNA damage response|Cell cycle|Myometrial relaxation and contraction pathways|p53 transcriptional gene network|Calcium regulation in cardiac cells|DNA damage response
P02461	COL3A1	Collagen alpha-1(III) chain	16	20	37	20	1466	138.5	6.61	95.68	126	123.8	203.4	233.2	77.2	133.6	106.2	43.7	73	44.7	57.5	48.6	128.1	46	55	0.00284569	0.0100622	1.20739	2.30919	Collagen alpha-1(III) chain	1281	COL3A1	GO:0060414,GO:0071711,GO:0007160,GO:0071230,GO:0021987,GO:0002062,GO:0030199,GO:0048565,GO:0048251,GO:0060350,GO:0030198,GO:0048144,GO:0007507,GO:0001701,GO:0007229,GO:0021819,GO:0036022,GO:0030324,GO:0035264,GO:0050777,GO:2001223,GO:0001764,GO:0018149,GO:0030168,GO:0035025,GO:1990776,GO:0034097,GO:0009314,GO:0043588,GO:0097435,GO:0001894,GO:0007179,GO:0032905,GO:0042060,GO:0005586,GO:0062023,GO:…	aorta smooth muscle tissue morphogenesis|basement membrane organization|cell-matrix adhesion|cellular response to amino acid stimulus|cerebral cortex development|chondrocyte differentiation|collagen fibril organization|digestive tract development|elastic fiber assembly|endochondral bone morphogenesis|extracellular matrix organization|fibroblast proliferation|heart development|in utero embryonic d…	hsa04611,hsa04926,hsa04974,hsa05146,hsa05415,hsa04933	Platelet activation|Relaxin signaling pathway|Protein digestion and absorption|Amoebiasis|Diabetic cardiomyopathy|AGE-RAGE signaling pathway in diabetic complications	K19720	KOG3544	D	structural constituent of cuticle	Cell cycle control, cell division, chromosome partitioning	PF01410,PF01391,PF00093	COLFI|Collagen|VWC	Fibrillar collagen C-terminal domain|Collagen triple helix repeat (20 copies)|von Willebrand factor type C domain	IPR008160,IPR000885,IPR001007	Repeat|Domain|Domain	Collagen triple helix repeat|Fibrillar collagen, C-terminal|VWFC domain	WP2911,WP3932,WP3967,WP453,WP4754	miRNA targets in ECM and membrane receptors|Focal adhesion: PI3K-Akt-mTOR-signaling pathway|miR-509-3p alteration of YAP1/ECM axis|Inflammatory response pathway|IL-18 signaling pathway
Q3SY69	ALDH1L2	Mitochondrial 10-formyltetrahydrofolate dehydrogenase	22	17	23	14	923	101.7	6.52	78.21	91.1	139.3	146.2	193	125.6	123.6	141.8	61.5	73.8	63.2	54.6	61.4	112.8	62.2	50	0.000138732	0.00110986	1.02496	2.0349	Mitochondrial 10-formyltetrahydrofolate dehydrogenase	160428	ALDH1L2	GO:0009258,GO:0009058,GO:0006635,GO:0046655,GO:0006740,GO:0006730,GO:0070062,GO:0005759,GO:0005739,GO:0005654,GO:0004029,GO:0016155,GO:0016742	10-formyltetrahydrofolate catabolic process|biosynthetic process|fatty acid beta-oxidation|folic acid metabolic process|NADPH regeneration|one-carbon metabolic process|extracellular exosome|mitochondrial matrix|mitochondrion|nucleoplasm|aldehyde dehydrogenase (NAD+) activity|formyltetrahydrofolate dehydrogenase activity|hydroxymethyl-, formyl- and related transferase activity	hsa00670	One carbon pool by folate	K00289	KOG2452	C	10-formyltetrahydrofolate catabolic process	Energy production and conversion	PF00171,PF02911,PF00551,PF00550	Aldedh|Formyl_trans_C|Formyl_trans_N|PP-binding	Aldehyde dehydrogenase family|Formyl transferase, C-terminal domain|Formyl transferase|Phosphopantetheine attachment site	IPR011407,IPR036736,IPR016161,IPR016163,IPR016160,IPR029510,IPR016162,IPR015590,IPR005793,IPR037022,IPR002376,IPR036477,IPR011034,IPR001555,IPR009081,IPR006162	Family|Homologous_superfamily|Homologous_superfamily|Homologous_superfamily|Conserved_site|Conserved_site|Homologous_superfamily|Domain|Domain|Homologous_superfamily|Domain|Homologous_superfamily|Homologous_superfamily|Active_site|Domain|PTM	10-formyltetrahydrofolate dehydrogenase|ACP-like superfamily|Aldehyde/histidinol dehydrogenase|Aldehyde dehydrogenase, C-terminal|Aldehyde dehydrogenase, cysteine active site|Aldehyde dehydrogenase, glutamic acid active site|Aldehyde dehydrogenase, N-terminal|Aldehyde dehydrogenase domain|Formyl transferase, C-terminal|Formyl transferase, C-terminal domain superfamily|Formyl transferase, N-termin…	WP4259	Disorders of folate metabolism and transport
P07858	CTSB	Cathepsin B	29	8	34	8	339	37.8	6.3	130.06	188.9	149.9	114.9	165.5	76.1	232	172.4	59.7	49.9	46.5	46.1	44.1	52.2	49.6	52.2	4.49229e-05	0.000540805	1.6506	3.13965	Cathepsin B	1508	CTSB	GO:0097067,GO:0030574,GO:0046697,GO:0030855,GO:0010466,GO:0006508,GO:0051603,GO:0042981,GO:0006590,GO:0046718,GO:0016324,GO:0062023,GO:0036021,GO:0009897,GO:0070062,GO:0005576,GO:0005615,GO:1904813,GO:0005764,GO:0042470,GO:1904090,GO:0048471,GO:0005518,GO:0004197,GO:0008234,GO:0008233,GO:0043394	cellular response to thyroid hormone stimulus|collagen catabolic process|decidualization|epithelial cell differentiation|negative regulation of peptidase activity|proteolysis|proteolysis involved in protein catabolic process|regulation of apoptotic process|thyroid hormone generation|viral entry into host cell|apical plasma membrane|collagen-containing extracellular matrix|endolysosome lumen|exter…	hsa04142,hsa04140,hsa04210,hsa04621,hsa04612,hsa04924	Lysosome|Autophagy - animal|Apoptosis|NOD-like receptor signaling pathway|Antigen processing and presentation|Renin secretion	K01363	KOG1543	O	cysteine-type peptidase activity	Posttranslational modification, protein turnover, chaperones	PF00112,PF08127	Peptidase_C1|Propeptide_C1	Papain family cysteine protease|Peptidase family C1 propeptide	IPR038765,IPR025661,IPR000169,IPR025660,IPR000668,IPR012599	Homologous_superfamily|Active_site|Active_site|Active_site|Domain|Domain	Papain-like cysteine peptidase superfamily|Cysteine peptidase, asparagine active site|Cysteine peptidase, cysteine active site|Cysteine peptidase, histidine active site|Peptidase C1A, papain C-terminal|Peptidase C1A, propeptide	WP3890,WP4217,WP5115	Nanomaterial-induced inflammasome activation|Ebola virus infection in host|Network map of SARS-CoV-2 signaling pathway
P54886	ALDH18A1	Delta-1-pyrroline-5-carboxylate synthase	26	20	25	20	795	87.2	7.12	78.24	145.4	117	187.8	164.7	104.4	115.7	124.8	64	71.8	59.7	63.7	66.1	82.7	65.3	66.9	2.53372e-05	0.000381462	1.02189	2.03057	Delta-1-pyrroline-5-carboxylate synthase	5832	ALDH18A1	GO:0019240,GO:0006536,GO:0055129,GO:0006592,GO:0016310,GO:0006561,GO:0005743,GO:0005739,GO:0005524,GO:0004349,GO:0004350,GO:0042802,GO:0003723	citrulline biosynthetic process|glutamate metabolic process|L-proline biosynthetic process|ornithine biosynthetic process|phosphorylation|proline biosynthetic process|mitochondrial inner membrane|mitochondrion|ATP binding|glutamate 5-kinase activity|glutamate-5-semialdehyde dehydrogenase activity|identical protein binding|RNA binding	hsa00330	Arginine and proline metabolism	K12657	KOG1154	E	glutamate 5-kinase activity	Amino acid transport and metabolism	PF00696,PF00171	AA_kinase|Aldedh	Amino acid kinase family|Aldehyde dehydrogenase family	IPR036393,IPR016161,IPR016163,IPR016162,IPR015590,IPR001048,IPR020593,IPR041744,IPR001057,IPR005715,IPR019797,IPR000965,IPR005766	Homologous_superfamily|Homologous_superfamily|Homologous_superfamily|Homologous_superfamily|Domain|Domain|Conserved_site|Domain|Family|Family|Conserved_site|Domain|Family	Acetylglutamate kinase-like superfamily|Aldehyde/histidinol dehydrogenase|Aldehyde dehydrogenase, C-terminal|Aldehyde dehydrogenase, N-terminal|Aldehyde dehydrogenase domain|Aspartate/glutamate/uridylate kinase|Gamma-glutamyl phosphate reductase GPR, conserved site|Bifunctional delta 1-pyrroline-5-carboxylate synthetase, glutamate-5-kinase domain|Glutamate/acetylglutamate kinase|Glutamate 5-kinas…	WP3925,WP497	Amino acid metabolism|Urea cycle and metabolism of amino groups
P04839	CYBB	Cytochrome b-245 heavy chain	22	12	27	12	570	65.3	8.63	92.47	154	125.5	111.6	186	91.8	163.9	122.4	60.2	56	76.2	58.7	61.7	69	77	85.9	8.6903e-05	0.000809111	1.00299	2.00414	Cytochrome b-245 heavy chain	1536	CYBB	GO:0071276,GO:0071361,GO:1904845,GO:0006952,GO:0022900,GO:0050665,GO:0097411,GO:0006954,GO:0045087,GO:0045766,GO:0032760,GO:0034765,GO:0045730,GO:1904044,GO:1990776,GO:0007584,GO:0009410,GO:0042554,GO:0006801,GO:0030425,GO:0005789,GO:0005794,GO:0043020,GO:0043025,GO:0005635,GO:0097038,GO:0030670,GO:0005886,GO:0005791,GO:0035579,GO:0070821,GO:0050660,GO:0020037,GO:0046872,GO:0046982,GO:0016175,GO:…	cellular response to cadmium ion|cellular response to ethanol|cellular response to L-glutamine|defense response|electron transport chain|hydrogen peroxide biosynthetic process|hypoxia-inducible factor-1alpha signaling pathway|inflammatory response|innate immune response|positive regulation of angiogenesis|positive regulation of tumor necrosis factor production|regulation of ion transmembrane tran…	hsa04066,hsa04145,hsa04216,hsa04217,hsa04613,hsa04621,hsa04670,hsa05171,hsa05140,hsa05010,hsa05020,hsa05022,hsa05417,hsa05415,hsa04933	HIF-1 signaling pathway|Phagosome|Ferroptosis|Necroptosis|Neutrophil extracellular trap formation|NOD-like receptor signaling pathway|Leukocyte transendothelial migration|Coronavirus disease - COVID-19|Leishmaniasis|Alzheimer disease|Prion disease|Pathways of neurodegeneration - multiple diseases|Lipid and atherosclerosis|Diabetic cardiomyopathy|AGE-RAGE signaling pathway in diabetic complications	K21421	KOG0039	C	oxidoreductase activity, acting on NAD(P)H, oxygen as acceptor	Energy production and conversion	PF08022,PF01794,PF08030	FAD_binding_8|Ferric_reduct|NAD_binding_6	FAD-binding domain|Ferric reductase like transmembrane component|Ferric reductase NAD binding domain	IPR000778,IPR013112,IPR017927,IPR013130,IPR013121,IPR039261,IPR017938	Family|Domain|Domain|Domain|Domain|Homologous_superfamily|Homologous_superfamily	Cytochrome b245, heavy chain|FAD-binding 8|FAD-binding domain, ferredoxin reductase-type|Ferric reductase transmembrane component-like domain|Ferric reductase, NAD binding domain|Ferredoxin-NADP reductase (FNR), nucleotide-binding domain|Riboflavin synthase-like beta-barrel	WP2059,WP3888,WP3937,WP408,WP4313,WP5124,WP5269,WP619	Alzheimer's disease and miRNA effects|VEGFA-VEGFR2 signaling|Microglia pathogen phagocytosis pathway|Oxidative stress response|Ferroptosis|Alzheimer's disease|Genetic causes of porto-sinusoidal vascular disease|Type II interferon signaling
P13674	P4HA1	Prolyl 4-hydroxylase subunit alpha-1	39	19	25	19	534	61	6.01	76.89	201.1	128.3	149.3	128.5	99.2	137.3	142.6	60.7	66.9	56.1	57.5	58.7	73.1	72.3	68.4	1.17205e-05	0.000253249	1.13375	2.19428	Prolyl 4-hydroxylase subunit alpha-1	5033	P4HA1	GO:0030199,GO:0018401,GO:0005783,GO:0005788,GO:0043231,GO:0016020,GO:0005739,GO:0016222,GO:0042802,GO:0005506,GO:0031418,GO:0004656	collagen fibril organization|peptidyl-proline hydroxylation to 4-hydroxy-L-proline|endoplasmic reticulum|endoplasmic reticulum lumen|intracellular membrane-bounded organelle|membrane|mitochondrion|procollagen-proline 4-dioxygenase complex|identical protein binding|iron ion binding|L-ascorbic acid binding|procollagen-proline 4-dioxygenase activity	hsa00330	Arginine and proline metabolism	K00472	KOG1591	ADK	procollagen-proline 4-dioxygenase activity	RNA processing and modification|Cell cycle control, cell division, chromosome partitioning|Transcription	PF13640,PF08336	2OG-FeII_Oxy_3|P4Ha_N	2OG-Fe(II) oxygenase superfamily|Prolyl 4-Hydroxylase alpha-subunit, N-terminal region	IPR005123,IPR045054,IPR006620,IPR044862,IPR013547,IPR011990,IPR019734	Domain|Family|Domain|Domain|Domain|Homologous_superfamily|Repeat	Oxoglutarate/iron-dependent dioxygenase|Prolyl 4-hydroxylase|Prolyl 4-hydroxylase, alpha subunit|Prolyl 4-hydroxylase alpha subunit, Fe(2+) 2OG dioxygenase domain|Prolyl 4-hydroxylase alpha-subunit, N-terminal|Tetratricopeptide-like helical domain superfamily|Tetratricopeptide repeat	WP4786	Type I collagen synthesis in the context of osteogenesis imperfecta
P34897	SHMT2	Serine hydroxymethyltransferase, mitochondrial	33	14	28	13	504	56	8.53	84.69	172	122	172.5	164.3	101.5	126.2	125.6	59.6	70.8	52.2	63.2	62.7	82.8	63	61.5	7.05064e-06	0.00019282	1.12464	2.18047	Serine hydroxymethyltransferase, mitochondrial	6472	SHMT2	GO:0046655,GO:0019264,GO:0006544,GO:0006564,GO:0006565,GO:0006563,GO:0006730,GO:0008284,GO:0051289,GO:0070536,GO:0051262,GO:0009113,GO:1903715,GO:0070129,GO:0002082,GO:0034340,GO:0035999,GO:0046653,GO:0070552,GO:0005737,GO:0005829,GO:0070062,GO:0015630,GO:0005743,GO:0005758,GO:0005759,GO:0042645,GO:0005739,GO:0005634,GO:0003682,GO:0004372,GO:0008732,GO:0048027,GO:0000900,GO:0042803,GO:0030170,GO:…	folic acid metabolic process|glycine biosynthetic process from serine|glycine metabolic process|L-serine biosynthetic process|L-serine catabolic process|L-serine metabolic process|one-carbon metabolic process|positive regulation of cell population proliferation|protein homotetramerization|protein K63-linked deubiquitination|protein tetramerization|purine nucleobase biosynthetic process|regulation…	hsa00630,hsa00260,hsa00670,hsa01523	Glyoxylate and dicarboxylate metabolism|Glycine, serine and threonine metabolism|One carbon pool by folate|Antifolate resistance	K00600	KOG2467	H	glycine hydroxymethyltransferase activity	Coenzyme transport and metabolism	PF00464	SHMT	Serine hydroxymethyltransferase	IPR015424,IPR015421,IPR015422,IPR001085,IPR019798,IPR039429	Homologous_superfamily|Homologous_superfamily|Homologous_superfamily|Family|Binding_site|Domain	Pyridoxal phosphate-dependent transferase|Pyridoxal phosphate-dependent transferase, major domain|Pyridoxal phosphate-dependent transferase, small domain|Serine hydroxymethyltransferase|Serine hydroxymethyltransferase, pyridoxal phosphate binding site|Serine hydroxymethyltransferase-like domain	WP1495,WP1533,WP176,WP241,WP2525,WP4018,WP4259,WP4290,WP4688,WP5083	Glycine metabolism|Vitamin B12 metabolism|Folate metabolism|One-carbon metabolism|Trans-sulfuration, one-carbon metabolism and related pathways|Clear cell renal cell carcinoma pathways|Disorders of folate metabolism and transport|Metabolic reprogramming in colon cancer|Serine metabolism|Neuroinflammation and glutamatergic signaling
Q15080	NCF4	Neutrophil cytosol factor 4	56	16	19	16	339	39	6.83	62.07	215	113.1	124.9	252.4	84.2	115.9	72.9	66.6	56.7	70.1	62.3	54.8	64.9	70.5	75.8	0.00816851	0.0225328	1.09985	2.14332	Neutrophil cytosol factor 4	4689	NCF4	GO:0006909,GO:0045730,GO:0042554,GO:0005737,GO:0005829,GO:0010008,GO:0016020,GO:0043020,GO:0032010,GO:0032266,GO:0016176	phagocytosis|respiratory burst|superoxide anion generation|cytoplasm|cytosol|endosome membrane|membrane|NADPH oxidase complex|phagolysosome|phosphatidylinositol-3-phosphate binding|superoxide-generating NADPH oxidase activator activity	hsa04145,hsa04613,hsa04670,hsa04380,hsa05140,hsa05020,hsa05417,hsa05415	Phagosome|Neutrophil extracellular trap formation|Leukocyte transendothelial migration|Osteoclast differentiation|Leishmaniasis|Prion disease|Lipid and atherosclerosis|Diabetic cardiomyopathy	K08012	KOG4773	T	superoxide-generating NADPH oxidase activator activity	Signal transduction mechanisms	PF00564,PF00787,PF00018	PB1|PX|SH3_1	PB1 domain|PX domain|SH3 domain	IPR000919,IPR035541,IPR000270,IPR034853,IPR001683,IPR036871,IPR034912,IPR036028,IPR001452	Family|Domain|Domain|Domain|Domain|Homologous_superfamily|Domain|Homologous_superfamily|Domain	Neutrophil cytosol factor P40|Neutrophil cytosol factor P40, SH3 domain|PB1 domain|Neutrophil cytosol factor P40, PB1 domain|Phox homology|PX domain superfamily|Neutrophil cytosol factor 4, PX domain|SH3-like domain superfamily|SH3 domain	WP3937,WP5269	Microglia pathogen phagocytosis pathway|Genetic causes of porto-sinusoidal vascular disease
P04181	OAT	Ornithine aminotransferase, mitochondrial	39	13	17	13	439	48.5	7.03	63.2	142.8	156	156.2	102.3	93.9	147.4	184.3	64.1	72	52.7	67.2	56.7	73.8	59.1	71.6	1.88995e-05	0.000320533	1.11897	2.17191	Ornithine aminotransferase, mitochondrial	4942	OAT	GO:0019544,GO:0010121,GO:0055129,GO:0007601,GO:0005737,GO:0005759,GO:0005739,GO:0005654,GO:0042802,GO:0050155,GO:0004587,GO:0030170	arginine catabolic process to glutamate|arginine catabolic process to proline via ornithine|L-proline biosynthetic process|visual perception|cytoplasm|mitochondrial matrix|mitochondrion|nucleoplasm|identical protein binding|ornithine(lysine) transaminase activity|ornithine-oxo-acid transaminase activity|pyridoxal phosphate binding	hsa00330	Arginine and proline metabolism	K00819	KOG1402	E	ornithine-oxo-acid transaminase activity	Amino acid transport and metabolism	PF00202	Aminotran_3	Aminotransferase class-III	IPR005814,IPR010164,IPR015424,IPR015421,IPR015422	Family|Family|Homologous_superfamily|Homologous_superfamily|Homologous_superfamily	Aminotransferase class-III|Ornithine aminotransferase|Pyridoxal phosphate-dependent transferase|Pyridoxal phosphate-dependent transferase, major domain|Pyridoxal phosphate-dependent transferase, small domain	WP3925,WP4595,WP4657,WP497,WP5190	Amino acid metabolism|Urea cycle and associated pathways|22q11.2 copy number variation syndrome|Urea cycle and metabolism of amino groups|Creatine pathway
Q6UX06	OLFM4	Olfactomedin-4	26	12	24	12	510	57.2	5.69	76.33	336.4	105	197.3	215	53	166.2	85.1	45.2	58.5	39.6	46.4	36.3	35.6	40	40.4	0.00312867	0.0107643	1.95221	3.86967	Olfactomedin-4	10562	OLFM4	GO:0007155,GO:1900026,GO:0007165,GO:0005829,GO:0070062,GO:0005576,GO:0005615,GO:0045171,GO:0005739,GO:0005654,GO:0048471,GO:0005886,GO:0032991,GO:0042581,GO:0035580,GO:1904724,GO:0045296,GO:0005198	cell adhesion|positive regulation of substrate adhesion-dependent cell spreading|signal transduction|cytosol|extracellular exosome|extracellular region|extracellular space|intercellular bridge|mitochondrion|nucleoplasm|perinuclear region of cytoplasm|plasma membrane|protein-containing complex|specific granule|specific granule lumen|tertiary granule lumen|cadherin binding|structural molecule activ…				KOG3545	A	ERBB2-ERBB3 signaling pathway	RNA processing and modification	PF02191	OLF	Olfactomedin-like domain	IPR003112,IPR011041	Domain|Homologous_superfamily	Olfactomedin-like domain|Soluble quinoprotein glucose/sorbosone dehydrogenase
P08319	ADH4	All-trans-retinol dehydrogenase [NAD(+)] ADH4	40	10	14	9	380	40.2	7.94	54.2	95.7	97.8	358.9	75.4	86.7	155.2	293.9	47.7	49.6	43.2	47.4	36.4	39.2	34.8	38	0.0084825	0.0231334	1.98342	3.95429	All-trans-retinol dehydrogenase [NAD(+)] ADH4	127	ADH4	GO:0046164,GO:0006066,GO:0006081,GO:0006069,GO:0010430,GO:0046294,GO:1901661,GO:0001523,GO:0042572,GO:0005829,GO:0005654,GO:0004022,GO:0004024,GO:0004032,GO:0005503,GO:0019115,GO:0035276,GO:0051287,GO:0004745,GO:0003960,GO:0016620,GO:0019841,GO:0051903,GO:0008270	alcohol catabolic process|alcohol metabolic process|cellular aldehyde metabolic process|ethanol oxidation|fatty acid omega-oxidation|formaldehyde catabolic process|quinone metabolic process|retinoid metabolic process|retinol metabolic process|cytosol|nucleoplasm|alcohol dehydrogenase (NAD+) activity|alcohol dehydrogenase activity, zinc-dependent|alditol:NADP+ 1-oxidoreductase activity|all-trans r…	hsa00010,hsa00620,hsa00071,hsa00350,hsa00830,hsa00980,hsa00982,hsa04936	Glycolysis / Gluconeogenesis|Pyruvate metabolism|Fatty acid degradation|Tyrosine metabolism|Retinol metabolism|Metabolism of xenobiotics by cytochrome P450|Drug metabolism - cytochrome P450|Alcoholic liver disease	K13980	KOG0022	C	alcohol dehydrogenase (NAD) activity	Energy production and conversion	PF08240,PF00107	ADH_N|ADH_zinc_N	Alcohol dehydrogenase GroES-like domain|Zinc-binding dehydrogenase	IPR013149,IPR013154,IPR002328,IPR011032,IPR036291,IPR020843	Domain|Domain|Conserved_site|Homologous_superfamily|Homologous_superfamily|Domain	Alcohol dehydrogenase-like, C-terminal|Alcohol dehydrogenase, N-terminal|Alcohol dehydrogenase, zinc-type, conserved site|GroES-like superfamily|NAD(P)-binding domain superfamily|Polyketide synthase, enoylreductase domain	WP206,WP3925,WP716	Fatty acid omega-oxidation|Amino acid metabolism|Vitamin A and carotenoid metabolism
P55058	PLTP	Phospholipid transfer protein	29	12	18	12	493	54.7	7.01	63.46	134.9	119.2	320.4	108.6	91.2	88.7	162.4	61.8	64.5	59.7	65.2	55	59.2	59.3	50.1	0.00914084	0.0244696	1.30344	2.46817	Phospholipid transfer protein	5360	PLTP	GO:0035627,GO:0030317,GO:0046836,GO:0034375,GO:0006629,GO:0006869,GO:0015914,GO:0010875,GO:0010189,GO:0005576,GO:0005615,GO:0034364,GO:0005634,GO:0097001,GO:0120017,GO:0140340,GO:0120020,GO:0140337,GO:0019992,GO:0008035,GO:0030169,GO:0070300,GO:1990050,GO:0031210,GO:0120019,GO:0008525,GO:0008429,GO:1904121,GO:1901611,GO:0140339,GO:0008526,GO:0120014,GO:0140338,GO:0034189	ceramide transport|flagellated sperm motility|glycolipid transport|high-density lipoprotein particle remodeling|lipid metabolic process|lipid transport|phospholipid transport|positive regulation of cholesterol efflux|vitamin E biosynthetic process|extracellular region|extracellular space|high-density lipoprotein particle|nucleus|ceramide binding|ceramide transfer activity|cerebroside transfer act…	hsa03320,hsa04979	PPAR signaling pathway|Cholesterol metabolism	K08761	KOG4160	L	lipid binding	Replication, recombination and repair	PF01273,PF02886	LBP_BPI_CETP|LBP_BPI_CETP_C	LBP / BPI / CETP family, N-terminal domain|LBP / BPI / CETP family, C-terminal domain	IPR017943,IPR030675,IPR032942,IPR001124,IPR017954,IPR017942	Homologous_superfamily|Family|Family|Domain|Conserved_site|Domain	Bactericidal permeability-increasing protein, alpha/beta domain superfamily|Lipid binding protein BPI/LBP|BPI/LBP/Plunc family|Lipid-binding serum glycoprotein, C-terminal|Lipid-binding serum glycoprotein, conserved site|Lipid-binding serum glycoprotein, N-terminal	WP2878,WP2882,WP3942,WP430,WP5108,WP5109,WP5110,WP5111,WP5112	PPAR-alpha pathway|Nuclear receptors meta-pathway|PPAR signaling pathway|Statin inhibition of cholesterol production|Familial hyperlipidemia type 1|Familial hyperlipidemia type 2|Familial hyperlipidemia type 3|Familial hyperlipidemia type 4|Familial hyperlipidemia type 5
P19878	NCF2	Neutrophil cytosol factor 2	30	15	22	15	526	59.7	6.16	70.11	180.7	120.2	135.3	244.3	81.5	117	77.1	68.3	49.7	77.3	62.4	60.6	67.2	75	83.6	0.0063002	0.0184373	1.00593	2.00824	Neutrophil cytosol factor 2	4688	NCF2	GO:0006968,GO:0045087,GO:0006909,GO:0045730,GO:0042554,GO:0006801,GO:0001669,GO:0005829,GO:0016020,GO:0043020,GO:0032010,GO:0009055,GO:0008022,GO:0031267,GO:0016175,GO:0016176	cellular defense response|innate immune response|phagocytosis|respiratory burst|superoxide anion generation|superoxide metabolic process|acrosomal vesicle|cytosol|membrane|NADPH oxidase complex|phagolysosome|electron transfer activity|protein C-terminus binding|small GTPase binding|superoxide-generating NAD(P)H oxidase activity|superoxide-generating NADPH oxidase activator activity	hsa04145,hsa04613,hsa04670,hsa04380,hsa05208,hsa05140,hsa05020,hsa05417,hsa05418,hsa05415	Phagosome|Neutrophil extracellular trap formation|Leukocyte transendothelial migration|Osteoclast differentiation|Chemical carcinogenesis - reactive oxygen species|Leishmaniasis|Prion disease|Lipid and atherosclerosis|Fluid shear stress and atherosclerosis|Diabetic cardiomyopathy	K08010	KOG4225	P	superoxide-generating NADPH oxidase activator activity	Inorganic ion transport and metabolism	PF00564,PF00018,PF13181	PB1|SH3_1|TPR_8	PB1 domain|SH3 domain|Tetratricopeptide repeat	IPR034889,IPR035546,IPR000270,IPR034885,IPR036028,IPR001452,IPR011990,IPR019734	Domain|Domain|Domain|Domain|Homologous_superfamily|Domain|Homologous_superfamily|Repeat	Neutrophil cytosol factor 2, SH3 domain|Neutrophil cytosol factor 2, SH3 domain 1|PB1 domain|Neutrophil cytosol factor 2, PB1 domain|SH3-like domain superfamily|SH3 domain|Tetratricopeptide-like helical domain superfamily|Tetratricopeptide repeat	WP2380,WP3888,WP3937,WP3945,WP4754,WP4963,WP5269	Brain-derived neurotrophic factor (BDNF) signaling pathway|VEGFA-VEGFR2 signaling|Microglia pathogen phagocytosis pathway|TYROBP causal network in microglia|IL-18 signaling pathway|p53 transcriptional gene network|Genetic causes of porto-sinusoidal vascular disease
P04179	SOD2	Superoxide dismutase [Mn], mitochondrial	36	9	50	9	222	24.7	8.25	168.33	262.9	127.7	121.4	154.4	68.2	171.5	119.6	63.1	53.9	52.2	57.4	48.8	66.6	62.2	69.9	0.00135859	0.00577054	1.30599	2.47253	Superoxide dismutase [Mn], mitochondrial	6648	SOD2	GO:0003069,GO:0007568,GO:0071361,GO:0034599,GO:0003032,GO:0048773,GO:0006749,GO:0007507,GO:0030097,GO:0050665,GO:0008630,GO:0008631,GO:0055072,GO:0001889,GO:0007626,GO:0008285,GO:0045599,GO:0048147,GO:1902631,GO:0043524,GO:1902176,GO:1904706,GO:0048666,GO:0032364,GO:0030335,GO:0010729,GO:0045429,GO:1905461,GO:1905932,GO:0009791,GO:0051289,GO:0008217,GO:0050790,GO:0051881,GO:0006357,GO:0001836,GO:…	acetylcholine-mediated vasodilation involved in regulation of systemic arterial blood pressure|aging|cellular response to ethanol|cellular response to oxidative stress|detection of oxygen|erythrophore differentiation|glutathione metabolic process|heart development|hemopoiesis|hydrogen peroxide biosynthetic process|intrinsic apoptotic signaling pathway in response to DNA damage|intrinsic apoptotic…	hsa04068,hsa04146,hsa04211,hsa04213,hsa05208,hsa05016,hsa05417	FoxO signaling pathway|Peroxisome|Longevity regulating pathway|Longevity regulating pathway - multiple species|Chemical carcinogenesis - reactive oxygen species|Huntington disease|Lipid and atherosclerosis	K04564	KOG0876	P	oxidoreductase activity, acting on superoxide radicals as acceptor	Inorganic ion transport and metabolism	PF02777,PF00081	Sod_Fe_C|Sod_Fe_N	Iron/manganese superoxide dismutases, C-terminal domain|Iron/manganese superoxide dismutases, alpha-hairpin domain	IPR001189,IPR019833,IPR019832,IPR019831,IPR036324,IPR036314	Family|Binding_site|Domain|Domain|Homologous_superfamily|Homologous_superfamily	Manganese/iron superoxide dismutase|Manganese/iron superoxide dismutase, binding site|Manganese/iron superoxide dismutase, C-terminal|Manganese/iron superoxide dismutase, N-terminal|Manganese/iron superoxide dismutase, N-terminal domain superfamily|Manganese/iron superoxide dismutase, C-terminal domain superfamily	WP15,WP1533,WP176,WP2525,WP3888,WP408,WP4673,WP5233,WP710	Selenium micronutrient network|Vitamin B12 metabolism|Folate metabolism|Trans-sulfuration, one-carbon metabolism and related pathways|VEGFA-VEGFR2 signaling|Oxidative stress response|Male infertility|Arsenic metabolism and reactive oxygen species generation|DNA damage response (only ATM dependent)
Q96D15	RCN3	Reticulocalbin-3	39	10	18	10	328	37.5	4.89	60.91	128.8	132.8	181.4	246.2	95.8	122.5	137.9	45.6	76.4	44.1	52.2	44.6	85.8	55.8	50.1	0.000238704	0.00163533	1.39403	2.62812	Reticulocalbin-3	57333	RCN3	GO:0032964,GO:0036503,GO:0060428,GO:0055091,GO:0010952,GO:0009306,GO:0015031,GO:0051896,GO:0043129,GO:0005783,GO:0005788,GO:0043231,GO:0005509	collagen biosynthetic process|ERAD pathway|lung epithelium development|phospholipid homeostasis|positive regulation of peptidase activity|protein secretion|protein transport|regulation of protein kinase B signaling|surfactant homeostasis|endoplasmic reticulum|endoplasmic reticulum lumen|intracellular membrane-bounded organelle|calcium ion binding				KOG4223	L	calcium ion binding	Replication, recombination and repair	PF13202	EF-hand_5	EF hand	IPR011992,IPR018247,IPR002048	Homologous_superfamily|Binding_site|Domain	EF-hand domain pair|EF-Hand 1, calcium-binding site|EF-hand domain
P40261	NNMT	Nicotinamide N-methyltransferase	31	8	24	8	264	29.6	5.74	87.51	186.7	178.7	195.8	215.4	89.8	127.3	114.9	51.8	54.4	42.1	44.2	43.1	64.9	44.1	46.8	2.07107e-05	0.000333506	1.69467	3.23702	Nicotinamide N-methyltransferase	4837	NNMT	GO:0031100,GO:0032259,GO:0034356,GO:0006769,GO:0045722,GO:0090312,GO:0051569,GO:0031060,GO:0010967,GO:0010243,GO:0009410,GO:0005829,GO:0008170,GO:0008112,GO:0030760	animal organ regeneration|methylation|NAD biosynthesis via nicotinamide riboside salvage pathway|nicotinamide metabolic process|positive regulation of gluconeogenesis|positive regulation of protein deacetylation|regulation of histone H3-K4 methylation|regulation of histone methylation|regulation of polyamine biosynthetic process|response to organonitrogen compound|response to xenobiotic stimulus|…	hsa00760	Nicotinate and nicotinamide metabolism	K00541	KOG4564	M	G-protein coupled receptor activity	Cell wall/membrane/envelope biogenesis	PF01234	NNMT_PNMT_TEMT	NNMT/PNMT/TEMT family	IPR025820,IPR000940,IPR029063	Conserved_site|Family|Homologous_superfamily	Methyltransferase NNMT/PNMT/TEMT, conserved site|Methyltransferase, NNMT/PNMT/TEMT|S-adenosyl-L-methionine-dependent methyltransferase superfamily	WP702,WP704	Metapathway biotransformation Phase I and II|Methylation pathways
P31327	CPS1	Carbamoyl-phosphate synthase [ammonia], mitochondrial	14	18	25	16	1500	164.8	6.74	66.19	207.3	56.3	101.8	69.4	70.3	168.1	379.3	62.6	68	53.8	56.5	53.6	53.2	51.4	48.4	0.0372866	0.0730762	1.42651	2.68795	Carbamoyl-phosphate synthase [ammonia], mitochondrial	1373	CPS1	GO:0006207,GO:0055081,GO:0070409,GO:0071242,GO:0071320,GO:0044344,GO:0071377,GO:0071400,GO:0019240,GO:0006541,GO:0070365,GO:0050667,GO:0007494,GO:0046209,GO:0006807,GO:0014075,GO:0043200,GO:0071548,GO:0032094,GO:0060416,GO:0032496,GO:0042594,GO:0009636,GO:0009410,GO:0010043,GO:0051238,GO:0019433,GO:0000050,GO:0042311,GO:0005737,GO:0005743,GO:0005759,GO:0042645,GO:0005730,GO:0032991,GO:0005524,GO:…	'de novo' pyrimidine nucleobase biosynthetic process|anion homeostasis|carbamoyl phosphate biosynthetic process|cellular response to ammonium ion|cellular response to cAMP|cellular response to fibroblast growth factor stimulus|cellular response to glucagon stimulus|cellular response to oleic acid|citrulline biosynthetic process|glutamine metabolic process|hepatocyte differentiation|homocysteine m…	hsa00910,hsa00250,hsa00220	Nitrogen metabolism|Alanine, aspartate and glutamate metabolism|Arginine biosynthesis	K01948	KOG0370	EF	carbamoyl-phosphate synthase (glutamine-hydrolyzing) activity	Amino acid transport and metabolism|Nucleotide transport and metabolism	PF02786,PF02787,PF00988,PF00117,PF02142	CPSase_L_D2|CPSase_L_D3|CPSase_sm_chain|GATase|MGS	Carbamoyl-phosphate synthase L chain, ATP binding domain|Carbamoyl-phosphate synthetase large chain, oligomerisation domain|Carbamoyl-phosphate synthase small chain, CPSase domain|Glutamine amidotransferase class-I|MGS-like domain	IPR011761,IPR013815,IPR006275,IPR005480,IPR036897,IPR006274,IPR002474,IPR036480,IPR005479,IPR005483,IPR029062,IPR035686,IPR017926,IPR011607,IPR036914,IPR016185	Domain|Homologous_superfamily|Family|Domain|Homologous_superfamily|Family|Domain|Homologous_superfamily|Domain|Domain|Homologous_superfamily|Domain|Domain|Domain|Homologous_superfamily|Homologous_superfamily	ATP-grasp fold|ATP-grasp fold, subdomain 1|Carbamoyl-phosphate synthase, large subunit|Carbamoyl-phosphate synthetase, large subunit oligomerisation domain|Carbamoyl-phosphate synthetase, large subunit oligomerisation domain superfamily|Carbamoyl-phosphate synthase, small subunit|Carbamoyl-phosphate synthase small subunit, N-terminal domain|Carbamoyl-phosphate synthase small subunit, N-terminal d…	WP3925,WP4225,WP4595,WP497	Amino acid metabolism|Pyrimidine metabolism and related diseases|Urea cycle and associated pathways|Urea cycle and metabolism of amino groups
P20908	COL5A1	Collagen alpha-1(V) chain	10	11	15	11	1838	183.4	5.06	55.63	179.1	141.7	143.5	209.5	85	116.9	99	55.8	74.6	51.1	56.6	65.5	96.6	57.5	67.6	0.000622806	0.00324972	1.08446	2.12058	Collagen alpha-1(V) chain	1289	COL5A1	GO:0001568,GO:0007155,GO:0016477,GO:0032964,GO:0030199,GO:0030198,GO:0048592,GO:0003007,GO:0045112,GO:1903225,GO:0051128,GO:0043588,GO:0097435,GO:0035989,GO:0035313,GO:0005604,GO:0005588,GO:0005592,GO:0062023,GO:0005788,GO:0031012,GO:0005576,GO:0005615,GO:0005201,GO:0030020,GO:0008201,GO:0005178,GO:0046872,GO:0048407,GO:0043394	blood vessel development|cell adhesion|cell migration|collagen biosynthetic process|collagen fibril organization|extracellular matrix organization|eye morphogenesis|heart morphogenesis|integrin biosynthetic process|negative regulation of endodermal cell differentiation|regulation of cellular component organization|skin development|supramolecular fiber organization|tendon development|wound healing…	hsa04974	Protein digestion and absorption	K19721	KOG3544	D	structural constituent of cuticle	Cell cycle control, cell division, chromosome partitioning	PF01410,PF01391	COLFI|Collagen	Fibrillar collagen C-terminal domain|Collagen triple helix repeat (20 copies)	IPR008160,IPR013320,IPR000885,IPR001791	Repeat|Homologous_superfamily|Domain|Domain	Collagen triple helix repeat|Concanavalin A-like lectin/glucanase domain superfamily|Fibrillar collagen, C-terminal|Laminin G domain	WP2328,WP2911,WP3932,WP3967	Allograft rejection|miRNA targets in ECM and membrane receptors|Focal adhesion: PI3K-Akt-mTOR-signaling pathway|miR-509-3p alteration of YAP1/ECM axis
P61626	LYZ	Lysozyme C	61	8	45	8	148	16.5	9.16	155.9	92.2	95.1	51.5	103.5	120.2	282.7	275.7	72.5	63	52.4	51.6	50.6	67.2	75.8	46.2	0.0222691	0.04848	1.28349	2.43426	Lysozyme C	4069	LYZ	GO:0019730,GO:0019835,GO:0042742,GO:0050829,GO:0050830,GO:0006954,GO:0031640,GO:0008152,GO:0001895,GO:0035578,GO:0070062,GO:0005576,GO:0005615,GO:0035580,GO:1904724,GO:0042802,GO:0003796	antimicrobial humoral response|cytolysis|defense response to bacterium|defense response to Gram-negative bacterium|defense response to Gram-positive bacterium|inflammatory response|killing of cells of another organism|metabolic process|retina homeostasis|azurophil granule lumen|extracellular exosome|extracellular region|extracellular space|specific granule lumen|tertiary granule lumen|identical p…	hsa04970	Salivary secretion	K13915	ENOG502S1S1	G	lysozyme activity	Carbohydrate transport and metabolism	PF00062	Lys	C-type lysozyme/alpha-lactalbumin family	IPR001916,IPR019799,IPR000974,IPR023346	Family|Domain|Family|Homologous_superfamily	Glycoside hydrolase, family 22|Glycoside hydrolase family 22 domain|Glycoside hydrolase, family 22, lysozyme|Lysozyme-like domain superfamily	WP4146	Macrophage markers
O00391	QSOX1	Sulfhydryl oxidase 1	21	13	17	13	747	82.5	8.92	58.05	126.2	111.1	254.9	94.9	98.2	109.8	160.9	78	66.1	60.9	65.7	68.2	65.1	79.7	60.5	0.00467177	0.0146023	1.00552	2.00767	Sulfhydryl oxidase 1	5768	QSOX1	GO:0085029,GO:0016242,GO:0006457,GO:0005788,GO:0070062,GO:0005576,GO:0005615,GO:0005794,GO:0000139,GO:0045171,GO:0043231,GO:0031093,GO:0035580,GO:1904724,GO:0071949,GO:0016971,GO:0003756	extracellular matrix assembly|negative regulation of macroautophagy|protein folding|endoplasmic reticulum lumen|extracellular exosome|extracellular region|extracellular space|Golgi apparatus|Golgi membrane|intercellular bridge|intracellular membrane-bounded organelle|platelet alpha granule lumen|specific granule lumen|tertiary granule lumen|FAD binding|flavin-linked sulfhydryl oxidase activity|pr…				KOG1731	O	thiol oxidase activity	Posttranslational modification, protein turnover, chaperones	PF04777,PF18371,PF18108,PF00085	Evr1_Alr|FAD_SOX|QSOX_Trx1|Thioredoxin	Erv1 / Alr family|Flavin adenine dinucleotide (FAD)-dependent sulfhydryl oxidase|QSOX Trx-like domain|Thioredoxin	IPR036774,IPR017905,IPR040986,IPR042568,IPR041269,IPR039798,IPR036249,IPR013766	Homologous_superfamily|Domain|Domain|Homologous_superfamily|Domain|Family|Homologous_superfamily|Domain	ERV/ALR sulfhydryl oxidase domain superfamily|ERV/ALR sulfhydryl oxidase domain|Sulfhydryl oxidase, flavin adenine dinucleotide (FAD) binding domain|Sulfhydryl oxidase, flavin adenine dinucleotide (FAD) binding domain superfamily|Sulfhydryl oxidase, Trx-like domain|Sulfhydryl oxidase|Thioredoxin-like superfamily|Thioredoxin domain
P46976	GYG1	Glycogenin-1	25	9	18	9	350	39.4	5.53	68.12	222.5	125.2	119.7	165.6	111.9	127.7	107.8	79.5	52.1	93.3	42.7	60.1	54.6	64.4	72.8	0.000353393	0.00219483	1.10889	2.1568	Glycogenin-1	2992	GYG1	GO:0005978,GO:0005829,GO:0005576,GO:1904813,GO:0043202,GO:0016020,GO:0034774,GO:0008466,GO:0016757,GO:0030145,GO:0042803,GO:0102751	glycogen biosynthetic process|cytosol|extracellular region|ficolin-1-rich granule lumen|lysosomal lumen|membrane|secretory granule lumen|glycogenin glucosyltransferase activity|glycosyltransferase activity|manganese ion binding|protein homodimerization activity|UDP-alpha-D-glucose:glucosyl-glycogenin alpha-D-glucosyltransferase activity	hsa00500	Starch and sucrose metabolism	K00750	KOG1950	M	glycogenin glucosyltransferase activity	Cell wall/membrane/envelope biogenesis	PF01501	Glyco_transf_8	Glycosyl transferase family 8	IPR002495,IPR029044	Family|Homologous_superfamily	Glycosyl transferase, family 8|Nucleotide-diphospho-sugar transferases	WP481,WP500,WP5173	Insulin signaling|Glycogen synthesis and degradation|Disorders of galactose metabolism
P20702	ITGAX	Integrin alpha-X	11	12	15	12	1163	127.7	6.64	53.49	257.8	88.3	123.3	136.7	76.9	149.4	124.1	79.3	57.7	62.2	65.3	61.1	68.5	85.7	63.6	0.00636562	0.0185852	1.0084	2.01167	Integrin alpha-X	3687	ITGAX	GO:0009887,GO:0007155,GO:0033627,GO:0098609,GO:0007160,GO:0051607,GO:0034113,GO:0007229,GO:0045766,GO:0030335,GO:0008284,GO:1905956,GO:0010628,GO:0031643,GO:0009986,GO:0009897,GO:0101003,GO:0034689,GO:0008305,GO:0016020,GO:0005886,GO:0030667,GO:0070821,GO:0005178,GO:0046872,GO:0030971,GO:0038023	animal organ morphogenesis|cell adhesion|cell adhesion mediated by integrin|cell-cell adhesion|cell-matrix adhesion|defense response to virus|heterotypic cell-cell adhesion|integrin-mediated signaling pathway|positive regulation of angiogenesis|positive regulation of cell migration|positive regulation of cell population proliferation|positive regulation of endothelial tube morphogenesis|positive …	hsa04810,hsa04610,hsa05152	Regulation of actin cytoskeleton|Complement and coagulation cascades|Tuberculosis	K06462	KOG3637	M	integrin-mediated signaling pathway	Cell wall/membrane/envelope biogenesis	PF01839,PF00357,PF08441,PF00092	FG-GAP|Integrin_alpha|Integrin_alpha2|VWA	FG-GAP repeat|Integrin alpha cytoplasmic region|Integrin alpha|von Willebrand factor type A domain	IPR013517,IPR013519,IPR000413,IPR013649,IPR018184,IPR028994,IPR032695,IPR002035,IPR036465	Repeat|Repeat|Family|Domain|Conserved_site|Homologous_superfamily|Homologous_superfamily|Domain|Homologous_superfamily	FG-GAP repeat|Integrin alpha beta-propellor|Integrin alpha chain|Integrin alpha-2|Integrin alpha chain, C-terminal cytoplasmic region, conserved site|Integrin alpha, N-terminal|Integrin domain superfamily|von Willebrand factor, type A|von Willebrand factor A-like domain superfamily	WP185,WP2806,WP3932,WP3945,WP4541,WP5090,WP5218	Integrin-mediated cell adhesion|Complement system|Focal adhesion: PI3K-Akt-mTOR-signaling pathway|TYROBP causal network in microglia|Hippo-Merlin signaling dysregulation|Complement system in neuronal development and plasticity|Extrafollicular and follicular B cell activation by SARS-CoV-2
P28676	GCA	Grancalcin	47	9	24	9	217	24	5.21	64.33	283.5	138.9	165.6	234.4	71.8	144.3	70.1	52.2	52	55.6	55.9	43.9	39.7	49.2	43.1	0.00172337	0.00684527	1.69393	3.23537	Grancalcin	25801	GCA	GO:0061025,GO:0035578,GO:0005737,GO:0005829,GO:0070062,GO:0005576,GO:0005886,GO:0005509,GO:0046982,GO:0042803	membrane fusion|azurophil granule lumen|cytoplasm|cytosol|extracellular exosome|extracellular region|plasma membrane|calcium ion binding|protein heterodimerization activity|protein homodimerization activity				KOG0037	O	calcium-dependent cysteine-type endopeptidase activity	Posttranslational modification, protein turnover, chaperones	PF13833	EF-hand_8	EF-hand domain pair	IPR011992,IPR018247,IPR002048	Homologous_superfamily|Binding_site|Domain	EF-hand domain pair|EF-Hand 1, calcium-binding site|EF-hand domain
P08631	HCK	Tyrosine-protein kinase HCK	26	13	18	9	526	59.6	6.7	54.08	267.1	118.2	135.3	190.2	79.8	136.6	92.2	60.7	52	63.8	55.4	54.3	61.8	66.3	66.1	0.00236194	0.00875291	1.27806	2.42512	Tyrosine-protein kinase HCK	3055	HCK	GO:0007155,GO:0030154,GO:0019221,GO:0038096,GO:0006954,GO:0045087,GO:0002758,GO:0007229,GO:0043299,GO:0002522,GO:0031663,GO:0051179,GO:0007498,GO:0043066,GO:0002862,GO:0018108,GO:2000251,GO:0030838,GO:0008284,GO:0046777,GO:0006468,GO:0008360,GO:0051090,GO:0050727,GO:0050764,GO:0071801,GO:0045728,GO:0007169,GO:0060333,GO:0005901,GO:0042995,GO:0005856,GO:0005829,GO:0031234,GO:0005925,GO:0005794,GO:…	cell adhesion|cell differentiation|cytokine-mediated signaling pathway|Fc-gamma receptor signaling pathway involved in phagocytosis|inflammatory response|innate immune response|innate immune response-activating signaling pathway|integrin-mediated signaling pathway|leukocyte degranulation|leukocyte migration involved in immune response|lipopolysaccharide-mediated signaling pathway|localization|mes…	hsa04666,hsa04062,hsa05167	Fc gamma R-mediated phagocytosis|Chemokine signaling pathway|Kaposi sarcoma-associated herpesvirus infection	K08893	KOG0197	KLT	peptidyl-tyrosine autophosphorylation	Transcription|Replication, recombination and repair|Signal transduction mechanisms	PF07714,PF00017,PF00018	PK_Tyr_Ser-Thr|SH2|SH3_1	Protein tyrosine and serine/threonine kinase|SH2 domain|SH3 domain	IPR035851,IPR011009,IPR000719,IPR017441,IPR001245,IPR000980,IPR036860,IPR036028,IPR001452,IPR008266,IPR020635	Domain|Homologous_superfamily|Domain|Binding_site|Domain|Domain|Homologous_superfamily|Homologous_superfamily|Domain|Active_site|Domain	Tyrosine-protein kinase HCK, SH2 domain|Protein kinase-like domain superfamily|Protein kinase domain|Protein kinase, ATP binding site|Serine-threonine/tyrosine-protein kinase, catalytic domain|SH2 domain|SH2 domain superfamily|SH3-like domain superfamily|SH3 domain|Tyrosine-protein kinase, active site|Tyrosine-protein kinase, catalytic domain	WP2203,WP286,WP306,WP364,WP3929,WP3937	Thymic stromal lymphopoietin (TSLP) signaling pathway|IL-3 signaling pathway|Focal adhesion|IL6 signaling pathway|Chemokine signaling pathway|Microglia pathogen phagocytosis pathway
Q10471	GALNT2	Polypeptide N-acetylgalactosaminyltransferase 2	28	14	18	13	571	64.7	8.35	55.14	175.1	112.3	189.5	174.9	99.9	128.8	121.4	61.3	62	57.6	59.9	59.5	72.8	62	63.2	2.47207e-05	0.00037308	1.2003	2.29787	Polypeptide N-acetylgalactosaminyltransferase 2	2590	GALNT2	GO:0016266,GO:0051604,GO:0006493,GO:0018242,GO:0018243,GO:0005789,GO:0005576,GO:0005794,GO:0032580,GO:0000139,GO:0005795,GO:0016020,GO:0048471,GO:0030246,GO:0030145,GO:0004653	O-glycan processing|protein maturation|protein O-linked glycosylation|protein O-linked glycosylation via serine|protein O-linked glycosylation via threonine|endoplasmic reticulum membrane|extracellular region|Golgi apparatus|Golgi cisterna membrane|Golgi membrane|Golgi stack|membrane|perinuclear region of cytoplasm|carbohydrate binding|manganese ion binding|polypeptide N-acetylgalactosaminyltrans…	hsa00512,hsa00514	Mucin type O-glycan biosynthesis|Other types of O-glycan biosynthesis	K00710	KOG3738	M	polypeptide N-acetylgalactosaminyltransferase activity	Cell wall/membrane/envelope biogenesis	PF00535,PF00652	Glycos_transf_2|Ricin_B_lectin	Glycosyl transferase family 2|Ricin-type beta-trefoil lectin domain	IPR045885,IPR001173,IPR029044,IPR035992,IPR000772	Domain|Domain|Homologous_superfamily|Homologous_superfamily|Domain	N-acetylgalactosaminyltransferase|Glycosyltransferase 2-like|Nucleotide-diphospho-sugar transferases|Ricin B-like lectins|Ricin B, lectin domain
Q99538	LGMN	Legumain	20	7	15	7	433	49.4	6.55	57.97	55.9	153	132.7	269	64	223.8	163.5	58	56.9	47.2	45.4	48.8	64.2	63.6	54	0.00372692	0.0123081	1.46996	2.77014	Legumain	5641	LGMN	GO:0097202,GO:0019886,GO:0008306,GO:1904646,GO:0071277,GO:0035729,GO:0097061,GO:0007613,GO:1901185,GO:0010629,GO:0040015,GO:0043524,GO:0008284,GO:2001028,GO:1900273,GO:0045931,GO:0090026,GO:0006508,GO:0051603,GO:0032801,GO:0003014,GO:0010447,GO:0097264,GO:0006624,GO:0042359,GO:0045177,GO:0005737,GO:0036021,GO:0070062,GO:0005576,GO:0005770,GO:0043202,GO:0005764,GO:0048471,GO:0004197,GO:0008233,GO:…	activation of cysteine-type endopeptidase activity|antigen processing and presentation of exogenous peptide antigen via MHC class II|associative learning|cellular response to amyloid-beta|cellular response to calcium ion|cellular response to hepatocyte growth factor stimulus|dendritic spine organization|memory|negative regulation of ERBB signaling pathway|negative regulation of gene expression|ne…	hsa04142,hsa04612	Lysosome|Antigen processing and presentation	K01369	KOG1348	O	cysteine-type peptidase activity	Posttranslational modification, protein turnover, chaperones	PF01650	Peptidase_C13	Peptidase C13 family	IPR043577,IPR046427,IPR001096	Family|Homologous_superfamily|Family	Asparaginyl endopeptidase|Legumain prodomain superfamily|Peptidase C13, legumain
P05186	ALPL	Alkaline phosphatase, tissue-nonspecific isozyme	21	9	14	9	524	57.3	6.67	43.27	255.6	126.1	212.3	149.8	81.3	140.8	96.3	56.6	72	49.8	47.1	45.6	53.6	48.4	65	0.000756232	0.0037589	1.47037	2.77093	Alkaline phosphatase, tissue-nonspecific isozyme	249	ALPL	GO:0030282,GO:0055074,GO:0019725,GO:0071407,GO:0071529,GO:0016311,GO:0003006,GO:0001958,GO:0010259,GO:0001649,GO:0055062,GO:0120162,GO:0042822,GO:0046677,GO:0051384,GO:0032868,GO:0032496,GO:0036005,GO:1904383,GO:0034516,GO:0033280,GO:0001501,GO:0070062,GO:0031012,GO:0005576,GO:0016020,GO:0005758,GO:0031966,GO:0005886,GO:0043262,GO:0004035,GO:0016887,GO:0005509,GO:0004427,GO:0050187,GO:0052732,GO:…	bone mineralization|calcium ion homeostasis|cellular homeostasis|cellular response to organic cyclic compound|cementum mineralization|dephosphorylation|developmental process involved in reproduction|endochondral ossification|multicellular organism aging|osteoblast differentiation|phosphate ion homeostasis|positive regulation of cold-induced thermogenesis|pyridoxal phosphate metabolic process|resp…	hsa00730,hsa00790	Thiamine metabolism|Folate biosynthesis	K01077	KOG4126	P	alkaline phosphatase activity	Inorganic ion transport and metabolism	PF00245	Alk_phosphatase	Alkaline phosphatase	IPR001952,IPR018299,IPR017850	Family|Active_site|Homologous_superfamily	Alkaline phosphatase|Alkaline phosphatase, active site|Alkaline-phosphatase-like, core domain superfamily	WP2324,WP2380,WP2813,WP3413,WP3971,WP4228,WP474,WP4747,WP4790,WP4808	AGE/RAGE pathway|Brain-derived neurotrophic factor (BDNF) signaling pathway|Mammary gland development pathway - Embryonic development (Stage 1 of 4)|NOTCH1 regulation of endothelial cell calcification|OSX and miRNAs in tooth development|Vitamin B6-dependent and responsive disorders|Endochondral ossification|Netrin-UNC5B signaling pathway|FGF23 signaling in hypophosphatemic rickets and related dis…
Q9HD89	RETN	Resistin	59	5	16	5	108	11.4	6.86	61.57	314	137.6	182.5	447.9	29	102	52.2	30.8	30.2	31.9	33.1	25.6	29.7	28.7	24.7	0.0136111	0.0332717	2.62312	6.16081	Resistin	56729	RETN	GO:0007568,GO:0045444,GO:2000252,GO:2000872,GO:0050806,GO:0032868,GO:0009612,GO:0035578,GO:0070062,GO:0005576,GO:0005615,GO:0005634,GO:0035580,GO:0005179	aging|fat cell differentiation|negative regulation of feeding behavior|positive regulation of progesterone secretion|positive regulation of synaptic transmission|response to insulin|response to mechanical stimulus|azurophil granule lumen|extracellular exosome|extracellular region|extracellular space|nucleus|specific granule lumen|hormone activity				ENOG502S9XN	S	positive regulation of progesterone secretion	Function unknown	PF06954	Resistin	Resistin	IPR009714,IPR036262	Family|Homologous_superfamily	Resistin-like molecule hormone family|Resistin-like superfamily	WP236,WP4481	Adipogenesis|Resistin as a regulator of inflammation
P80188	LCN2	Neutrophil gelatinase-associated lipocalin	43	7	15	7	198	22.6	8.91	52.34	123.2	198.3	111.4	224.8	71.9	195.6	97.1	55.8	80.5	72.9	66.6	47.5	35.4	67	52.1	0.00149283	0.00618925	1.28998	2.44526	Neutrophil gelatinase-associated lipocalin	3934	LCN2	GO:0006915,GO:0042742,GO:0045087,GO:0120162,GO:0097577,GO:0015891,GO:0070062,GO:0005576,GO:0005615,GO:0035580,GO:1903981,GO:0042802,GO:0005506,GO:0036094	apoptotic process|defense response to bacterium|innate immune response|positive regulation of cold-induced thermogenesis|sequestering of iron ion|siderophore transport|extracellular exosome|extracellular region|extracellular space|specific granule lumen|enterobactin binding|identical protein binding|iron ion binding|small molecule binding	hsa04657	IL-17 signaling pathway	K21129	ENOG502T7VZ	S	siderophore transport	Function unknown	PF00061	Lipocalin	Lipocalin / cytosolic fatty-acid binding protein family	IPR012674,IPR003087,IPR002345,IPR022272,IPR000566	Homologous_superfamily|Family|Family|Conserved_site|Domain	Calycin|Neutrophil gelatinase-associated lipocalin/epididymal-specific lipocalin-12|Lipocalin|Lipocalin family conserved site|Lipocalin/cytosolic fatty-acid binding domain	WP4329,WP4352	miRNA role in immune response in sepsis|Ciliary landscape
P15104	GLUL	Glutamine synthetase	34	13	21	13	373	42	6.89	65.34	331.8	119.2	199.9	110.2	84.1	158.2	102	57.1	49.3	49.3	48.2	43.6	47.7	48.8	50.7	0.00330824	0.0112827	1.67839	3.20069	Glutamine synthetase	2752	GLUL	GO:0019676,GO:0001525,GO:0008283,GO:0009267,GO:0006538,GO:0006542,GO:0050679,GO:0032024,GO:0051968,GO:0018345,GO:0010594,GO:1904749,GO:1903670,GO:0009749,GO:0042254,GO:0043679,GO:0005737,GO:0005829,GO:0070062,GO:0097386,GO:0005739,GO:0043209,GO:0005634,GO:0043204,GO:0005886,GO:0032991,GO:0005791,GO:0005524,GO:0045503,GO:0016595,GO:0004356,GO:0042802,GO:0000287,GO:0030145,GO:0019706	ammonia assimilation cycle|angiogenesis|cell population proliferation|cellular response to starvation|glutamate catabolic process|glutamine biosynthetic process|positive regulation of epithelial cell proliferation|positive regulation of insulin secretion|positive regulation of synaptic transmission, glutamatergic|protein palmitoylation|regulation of endothelial cell migration|regulation of protei…	hsa00630,hsa00910,hsa00250,hsa00220,hsa04217,hsa04724,hsa04727	Glyoxylate and dicarboxylate metabolism|Nitrogen metabolism|Alanine, aspartate and glutamate metabolism|Arginine biosynthesis|Necroptosis|Glutamatergic synapse|GABAergic synapse	K01915	KOG0683	E	glutamine biosynthetic process	Amino acid transport and metabolism	PF00120,PF03951	Gln-synt_C|Gln-synt_N	Glutamine synthetase, catalytic domain|Glutamine synthetase, beta-Grasp domain	IPR008147,IPR036651,IPR014746,IPR008146,IPR027303,IPR027302	Domain|Homologous_superfamily|Homologous_superfamily|Domain|Conserved_site|Conserved_site	Glutamine synthetase, N-terminal domain|Glutamine synthetase, N-terminal domain superfamily|Glutamine synthetase/guanido kinase, catalytic domain|Glutamine synthetase, catalytic domain|Glutamine synthetase, glycine-rich site|Glutamine synthetase, N-terminal conserved site	WP231,WP3925,WP5083	TNF-alpha signaling pathway|Amino acid metabolism|Neuroinflammation and glutamatergic signaling
P22090	RPS4Y1	40S ribosomal protein S4, Y isoform 1	36	11	20	5	263	29.4	10.24	58.74	228.8	175.4	217.5	210.9	53.4	111.2	88.3	40.5	45.9	37.5	44.9	36.5	124.9	38.3	45.9	0.00219568	0.00824881	1.58191	2.99366	40S ribosomal protein S4, Y isoform 1	6192	RPS4Y1	GO:0006412,GO:0005829,GO:0022627,GO:0016020,GO:0005654,GO:0005634,GO:0005844,GO:0003723,GO:0019843,GO:0003735	translation|cytosol|cytosolic small ribosomal subunit|membrane|nucleoplasm|nucleus|polysome|RNA binding|rRNA binding|structural constituent of ribosome	hsa03010,hsa05171	Ribosome|Coronavirus disease - COVID-19	K02987					PF16121,PF00467,PF00900,PF08071	40S_S4_C|KOW|Ribosomal_S4e|RS4NT	40S ribosomal protein S4 C-terminus|KOW motif|Ribosomal family S4e|RS4NT (NUC023) domain	IPR032277,IPR005824,IPR041982,IPR014722,IPR000876,IPR013845,IPR038237,IPR013843,IPR018199,IPR002942,IPR036986	Domain|Domain|Domain|Homologous_superfamily|Family|Domain|Homologous_superfamily|Domain|Conserved_site|Domain|Homologous_superfamily	40S ribosomal protein S4, C-terminal domain|KOW|Ribosomal protein S4, KOW domain|Ribosomal protein L2, domain 2|Ribosomal protein S4e|Ribosomal protein S4e, central region|Ribosomal protein S4e, central domain superfamily|Ribosomal protein S4e, N-terminal|Ribosomal protein S4e, N-terminal, conserved site|RNA-binding S4 domain|RNA-binding S4 domain superfamily	WP477	Cytoplasmic ribosomal proteins
P28907	CD38	ADP-ribosyl cyclase/cyclic ADP-ribose hydrolase 1	35	11	16	11	300	34.3	7.66	49.21	127.2	88.4	86.8	354.9	75.7	134.6	119.7	50.3	64.5	63.6	53.3	57.4	100.6	60.4	62.5	0.0444573	0.084091	1.1383	2.20122	ADP-ribosyl cyclase/cyclic ADP-ribose hydrolase 1	952	CD38	GO:0097190,GO:0014824,GO:0042100,GO:0050853,GO:0007565,GO:0060292,GO:0019674,GO:0043066,GO:0045779,GO:0045892,GO:0010977,GO:0030890,GO:0030307,GO:0007204,GO:0045893,GO:0032024,GO:0045907,GO:0032355,GO:0033194,GO:0001666,GO:0070555,GO:0032570,GO:0032526,GO:0009410,GO:0007165,GO:0016323,GO:0009986,GO:0070062,GO:0016020,GO:0005634,GO:0005886,GO:0030667,GO:0042802,GO:0050135,GO:0003953,GO:0061809,GO:…	apoptotic signaling pathway|artery smooth muscle contraction|B cell proliferation|B cell receptor signaling pathway|female pregnancy|long-term synaptic depression|NAD metabolic process|negative regulation of apoptotic process|negative regulation of bone resorption|negative regulation of DNA-templated transcription|negative regulation of neuron projection development|positive regulation of B cell …	hsa00760,hsa04020,hsa04640,hsa04921,hsa04970,hsa04972	Nicotinate and nicotinamide metabolism|Calcium signaling pathway|Hematopoietic cell lineage|Oxytocin signaling pathway|Salivary secretion|Pancreatic secretion	K01242	ENOG502S1HV	S	NAD(P)+ nucleosidase activity	Function unknown	PF02267	Rib_hydrolayse	ADP-ribosyl cyclase	IPR003193	Family	ADP-ribosyl cyclase (CD38/157)	WP2889,WP3644,WP3645,WP3679,WP4962	Oxytocin signaling|NAD+ metabolism|NAD+ biosynthetic pathways|Cell-type dependent selectivity of CCK2R signaling|Airway smooth muscle cell contraction
P17213	BPI	Bactericidal permeability-increasing protein	19	8	15	8	487	53.9	9.38	50.77	106.7	334.3	107.5	245	55.5	209.8	76.5	54	54.7	46.9	48.7	39.3	34.9	45.8	40.5	0.00679057	0.0195338	1.83054	3.5567	Bactericidal permeability-increasing protein	671	BPI	GO:0019731,GO:0061844,GO:0071222,GO:0050829,GO:0045087,GO:0031663,GO:0032715,GO:0032717,GO:0043031,GO:0032720,GO:0035578,GO:0010494,GO:0070062,GO:0005576,GO:0005615,GO:0016020,GO:0035580,GO:0001530	antibacterial humoral response|antimicrobial humoral immune response mediated by antimicrobial peptide|cellular response to lipopolysaccharide|defense response to Gram-negative bacterium|innate immune response|lipopolysaccharide-mediated signaling pathway|negative regulation of interleukin-6 production|negative regulation of interleukin-8 production|negative regulation of macrophage activation|ne…				KOG4160	L	lipid binding	Replication, recombination and repair	PF01273,PF02886	LBP_BPI_CETP|LBP_BPI_CETP_C	LBP / BPI / CETP family, N-terminal domain|LBP / BPI / CETP family, C-terminal domain	IPR017943,IPR030675,IPR032942,IPR001124,IPR017954,IPR017942	Homologous_superfamily|Family|Family|Domain|Conserved_site|Domain	Bactericidal permeability-increasing protein, alpha/beta domain superfamily|Lipid binding protein BPI/LBP|BPI/LBP/Plunc family|Lipid-binding serum glycoprotein, C-terminal|Lipid-binding serum glycoprotein, conserved site|Lipid-binding serum glycoprotein, N-terminal
P04062	GBA1	Lysosomal acid glucosylceramidase	17	7	9	7	536	59.7	7.61	36.77	151.5	123.3	132.7	138	101.9	155.5	157.2	65.5	74.5	63.8	76.5	63.1	73.6	63.5	59.4	3.82579e-07	3.27446e-05	1.02314	2.03233	Lysosomal acid glucosylceramidase	2629	GBA1	GO:0019882,GO:1905037,GO:0006914,GO:1901805,GO:0048854,GO:0048469,GO:0009267,GO:0071356,GO:0046513,GO:0021694,GO:0008203,GO:0008340,GO:0006680,GO:0071425,GO:0048872,GO:0030259,GO:0019915,GO:0072676,GO:0007040,GO:0014004,GO:0061518,GO:0061744,GO:0050728,GO:0032715,GO:0043407,GO:0043524,GO:1901215,GO:0031333,GO:0050905,GO:0051402,GO:1904925,GO:1904457,GO:0032436,GO:0035307,GO:1903061,GO:0051247,GO:…	antigen processing and presentation|autophagosome organization|autophagy|beta-glucoside catabolic process|brain morphogenesis|cell maturation|cellular response to starvation|cellular response to tumor necrosis factor|ceramide biosynthetic process|cerebellar Purkinje cell layer formation|cholesterol metabolic process|determination of adult lifespan|glucosylceramide catabolic process|hematopoietic …	hsa00600,hsa00511,hsa04142	Sphingolipid metabolism|Other glycan degradation|Lysosome	K01201	KOG2566	M	glucosylceramidase activity	Cell wall/membrane/envelope biogenesis	PF02055,PF17189	Glyco_hydro_30|Glyco_hydro_30C	Glycosyl hydrolase family 30 TIM-barrel domain|Glycosyl hydrolase family 30 beta sandwich domain	IPR033452,IPR001139,IPR033453,IPR017853	Domain|Family|Domain|Homologous_superfamily	Glycosyl hydrolase family 30, beta sandwich domain|Glycoside hydrolase family 30|Glycosyl hydrolase family 30, TIM-barrel domain|Glycoside hydrolase superfamily	WP1422,WP4153,WP5121,WP5292	Sphingolipid pathway|Degradation pathway of sphingolipids, including diseases|Sphingolipid metabolism in senescence|Glycosphingolipid metabolism
O75881	CYP7B1	Cytochrome P450 7B1	22	9	11	9	506	58.2	8.02	40.84	119.6	163.6	133.5	232.2	107.1	146.6	104	56.1	68.5	51.7	56.5	56.9	87.7	58.8	57	0.000216961	0.00152483	1.22189	2.33252	Cytochrome P450 7B1	9420	CYP7B1	GO:0035754,GO:0006699,GO:0042632,GO:0008203,GO:0050673,GO:0030520,GO:0033147,GO:0050679,GO:0060740,GO:0016125,GO:0005789,GO:0033782,GO:0033783,GO:0047092,GO:0020037,GO:0005506,GO:0008396,GO:0008395	B cell chemotaxis|bile acid biosynthetic process|cholesterol homeostasis|cholesterol metabolic process|epithelial cell proliferation|intracellular estrogen receptor signaling pathway|negative regulation of intracellular estrogen receptor signaling pathway|positive regulation of epithelial cell proliferation|prostate gland epithelium morphogenesis|sterol metabolic process|endoplasmic reticulum mem…	hsa00120,hsa00140	Primary bile acid biosynthesis|Steroid hormone biosynthesis	K07430	KOG0684	C	sterol 14-demethylase activity	Energy production and conversion	PF00067	p450	Cytochrome P450	IPR001128,IPR024204,IPR002403,IPR036396	Family|Family|Family|Homologous_superfamily	Cytochrome P450|Cytochrome P450, cholesterol 7-alpha-monooxygenase-type|Cytochrome P450, E-class, group IV|Cytochrome P450 superfamily	WP43,WP4545,WP5176,WP702	Oxidation by cytochrome P450|Oxysterols derived from cholesterol|Disorders of bile acid synthesis and biliary transport|Metapathway biotransformation Phase I and II
P0DJI8	SAA1	Serum amyloid A-1 protein	67	8	17	3	122	13.5	6.79	49.62	50.1	228.7	550.6	46.7	222.8	57.7	112.3	30.6	30.7	35.8	27.8	25.5	27.1	28	25.6	0.0321382	0.0648576	2.64963	6.27508	Serum amyloid A-1 protein	6288	SAA1	GO:0006953,GO:0048247,GO:0048246,GO:0050728,GO:0030593,GO:0030168,GO:0045785,GO:0001819,GO:0007204,GO:0032732,GO:0050708,GO:0005881,GO:0071682,GO:0070062,GO:0005576,GO:0034364,GO:0001664,GO:0008201	acute-phase response|lymphocyte chemotaxis|macrophage chemotaxis|negative regulation of inflammatory response|neutrophil chemotaxis|platelet activation|positive regulation of cell adhesion|positive regulation of cytokine production|positive regulation of cytosolic calcium ion concentration|positive regulation of interleukin-1 production|regulation of protein secretion|cytoplasmic microtubule|endo…				ENOG502S4PB	S	Major acute phase reactant. Apolipoprotein of the HDL complex	Function unknown	PF00277	SAA	Serum amyloid A protein	IPR000096	Family	Serum amyloid A protein	WP15,WP1533,WP176,WP5115	Selenium micronutrient network|Vitamin B12 metabolism|Folate metabolism|Network map of SARS-CoV-2 signaling pathway
Q8N6Q3	CD177	CD177 antigen	19	7	9	7	437	46.3	6.29	33.7	332.5	146.1	171	325.7	50.4	134.3	70.7	41.2	34.9	36.4	33.4	28.6	32.1	33.1	29.5	0.00335806	0.0113992	2.38537	5.22479	CD177 antigen	57126	CD177	GO:0007155,GO:0098742,GO:0045217,GO:0045087,GO:0007159,GO:0072672,GO:1990266,GO:0043315,GO:0032930,GO:0034394,GO:0030100,GO:2001044,GO:0070062,GO:0030027,GO:0005886,GO:0044853,GO:0030667,GO:0035579,GO:0070821,GO:0048306,GO:0005178,GO:0002020	cell adhesion|cell-cell adhesion via plasma-membrane adhesion molecules|cell-cell junction maintenance|innate immune response|leukocyte cell-cell adhesion|neutrophil extravasation|neutrophil migration|positive regulation of neutrophil degranulation|positive regulation of superoxide anion generation|protein localization to cell surface|regulation of endocytosis|regulation of integrin-mediated sign…				ENOG502ST5V	S	positive regulation of neutrophil activation	Function unknown	PF00021	UPAR_LY6	u-PAR/Ly-6 domain	IPR016054,IPR045860	Domain|Homologous_superfamily	Ly-6 antigen/uPA receptor-like|Snake toxin-like superfamily
O60603	TLR2	Toll-like receptor 2	15	10	11	10	784	89.8	6.61	37.67	295.4	125.3	144.3	155.5	77.3	127.2	99.5	62.1	59.7	63.5	57.8	51.1	57.5	63	60.7	0.00402435	0.0130011	1.30035	2.46289	Toll-like receptor 2	7097	TLR2	GO:0006915,GO:0001775,GO:0071221,GO:0071726,GO:0071223,GO:0071727,GO:0071346,GO:0032289,GO:0050830,GO:0051607,GO:0042496,GO:0042495,GO:0007252,GO:0006955,GO:0006954,GO:0045087,GO:0007612,GO:0006691,GO:0014005,GO:0001774,GO:0002755,GO:0008285,GO:0050765,GO:0051964,GO:0046209,GO:1903974,GO:0032722,GO:0010628,GO:0050729,GO:0032728,GO:0032733,GO:0032735,GO:0032741,GO:0032755,GO:0032757,GO:1904466,GO:…	apoptotic process|cell activation|cellular response to bacterial lipopeptide|cellular response to diacyl bacterial lipopeptide|cellular response to lipoteichoic acid|cellular response to triacyl bacterial lipopeptide|cellular response to type II interferon|central nervous system myelin formation|defense response to Gram-positive bacterium|defense response to virus|detection of diacyl bacterial li…	hsa04151,hsa04145,hsa04613,hsa04620,hsa05205,hsa05235,hsa05170,hsa05161,hsa05171,hsa05162,hsa05168,hsa05169,hsa05132,hsa05134,hsa05152,hsa05146,hsa05144,hsa05145,hsa05140,hsa05142,hsa05323,hsa05321,hsa05417	PI3K-Akt signaling pathway|Phagosome|Neutrophil extracellular trap formation|Toll-like receptor signaling pathway|Proteoglycans in cancer|PD-L1 expression and PD-1 checkpoint pathway in cancer|Human immunodeficiency virus 1 infection|Hepatitis B|Coronavirus disease - COVID-19|Measles|Herpes simplex virus 1 infection|Epstein-Barr virus infection|Salmonella infection|Legionellosis|Tuberculosis|Amoe…	K10159	KOG4641	KLT	MyD88-dependent toll-like receptor signaling pathway	Transcription|Replication, recombination and repair|Signal transduction mechanisms	PF13855,PF01463,PF01582	LRR_8|LRRCT|TIR	Leucine rich repeat|Leucine rich repeat C-terminal domain|TIR domain	IPR000483,IPR001611,IPR003591,IPR032675,IPR000157,IPR017241,IPR035897	Domain|Repeat|Repeat|Homologous_superfamily|Domain|Family|Homologous_superfamily	Cysteine-rich flanking region, C-terminal|Leucine-rich repeat|Leucine-rich repeat, typical subtype|Leucine-rich repeat domain superfamily|Toll/interleukin-1 receptor homology (TIR) domain|Toll-like receptor|Toll/interleukin-1 receptor homology (TIR) domain superfamily	WP2806,WP2865,WP3858,WP3877,WP3926,WP4172,WP4341,WP4630,WP4666,WP4868,WP5055,WP5174,WP5198,WP75	Complement system|IL1 and megakaryocytes in obesity|Toll-like receptor signaling related to MyD88|MYD88 distinct input-output pathway|ApoE and miR-146 in inflammation and atherosclerosis|PI3K-Akt signaling pathway|Non-genomic actions of 1,25 dihydroxyvitamin D3|Measles virus infection|Hepatitis B infection|Type I interferon induction and signaling during SARS-CoV-2 infection|Burn wound healing|Ul…
Q9Y279	VSIG4	V-set and immunoglobulin domain-containing protein 4	30	9	11	9	399	44	6.35	34.87	189.4	223.9	112.5	153.5	74.7	159.1	134.3	59.6	50.8	59.6	54.3	47.6	56.2	58.4	66	0.000130913	0.00107061	1.40347	2.64537	V-set and immunoglobulin domain-containing protein 4	11326	VSIG4	GO:0006957,GO:0045957,GO:0032703,GO:0043031,GO:0042130,GO:0016020,GO:0032991,GO:0001851	complement activation, alternative pathway|negative regulation of complement activation, alternative pathway|negative regulation of interleukin-2 production|negative regulation of macrophage activation|negative regulation of T cell proliferation|membrane|protein-containing complex|complement component C3b binding	hsa04610	Complement and coagulation cascades	K19822	ENOG502S07Y	S	Immunoglobulin V-set domain	Function unknown	PF07686	V-set	Immunoglobulin V-set domain	IPR007110,IPR036179,IPR013783,IPR003599,IPR003598,IPR013106,IPR039939,IPR039944	Domain|Homologous_superfamily|Homologous_superfamily|Domain|Domain|Domain|Family|Domain	Immunoglobulin-like domain|Immunoglobulin-like domain superfamily|Immunoglobulin-like fold|Immunoglobulin subtype|Immunoglobulin subtype 2|Immunoglobulin V-set domain|V-set and immunoglobulin domain-containing protein 4|VSIG4, immunoglobulin variable (IgV)-like domain	WP2806	Complement system
P05062	ALDOB	Fructose-bisphosphate aldolase B	23	9	12	7	364	39.4	7.87	36.84	80.1	79.2	154.8	65.5	107.1	192.3	500.1	45.4	61.8	37	39.9	35.8	35.3	33.4	32.4	0.0335479	0.0671173	2.06969	4.19795	Fructose-bisphosphate aldolase B	229	ALDOB	GO:0030388,GO:0061624,GO:0006000,GO:0006096,GO:0006116,GO:0032781,GO:0070072,GO:0034451,GO:0005829,GO:0070062,GO:0005815,GO:0051117,GO:0008092,GO:0070061,GO:0061609,GO:0004332,GO:0042802	fructose 1,6-bisphosphate metabolic process|fructose catabolic process to hydroxyacetone phosphate and glyceraldehyde-3-phosphate|fructose metabolic process|glycolytic process|NADH oxidation|positive regulation of ATP-dependent activity|vacuolar proton-transporting V-type ATPase complex assembly|centriolar satellite|cytosol|extracellular exosome|microtubule organizing center|ATPase binding|cytosk…	hsa00010,hsa00030,hsa00051,hsa04066	Glycolysis / Gluconeogenesis|Pentose phosphate pathway|Fructose and mannose metabolism|HIF-1 signaling pathway	K01623	KOG1557	G	fructose-bisphosphate aldolase activity	Carbohydrate transport and metabolism	PF00274	Glycolytic	Fructose-bisphosphate aldolase class-I	IPR029768,IPR013785,IPR000741	Conserved_site|Homologous_superfamily|Family	Fructose-bisphosphate aldolase class-I active site|Aldolase-type TIM barrel|Fructose-bisphosphate aldolase, class-I	WP4018,WP4290,WP5178,WP534,WP690	Clear cell renal cell carcinoma pathways|Metabolic reprogramming in colon cancer|Disorders of fructose metabolism|Glycolysis and gluconeogenesis|Polyol pathway
O00469	PLOD2	Procollagen-lysine,2-oxoglutarate 5-dioxygenase 2	16	10	10	10	737	84.6	6.71	35.43	244.5	140.6	218.5	190.9	93.4	132.7	118.7	46.1	52.2	42	47.7	41.9	51.2	41.7	37.9	4.73067e-05	0.000552471	1.85192	3.60981	Procollagen-lysine,2-oxoglutarate 5-dioxygenase 2	5352	PLOD2	GO:0046947,GO:0017185,GO:0036211,GO:0001666,GO:0005783,GO:0005789,GO:0070062,GO:0030867,GO:0005506,GO:0031418,GO:0008475	hydroxylysine biosynthetic process|peptidyl-lysine hydroxylation|protein modification process|response to hypoxia|endoplasmic reticulum|endoplasmic reticulum membrane|extracellular exosome|rough endoplasmic reticulum membrane|iron ion binding|L-ascorbic acid binding|procollagen-lysine 5-dioxygenase activity	hsa00310	Lysine degradation	K13645	KOG1971	M	procollagen-lysine 5-dioxygenase activity	Cell wall/membrane/envelope biogenesis	PF03171	2OG-FeII_Oxy	2OG-Fe(II) oxygenase superfamily	IPR044861,IPR029044,IPR005123,IPR006620,IPR001006	Domain|Homologous_superfamily|Domain|Domain|Conserved_site	Isopenicillin N synthase-like, Fe(2+) 2OG dioxygenase domain|Nucleotide-diphospho-sugar transferases|Oxoglutarate/iron-dependent dioxygenase|Prolyl 4-hydroxylase, alpha subunit|Procollagen-lysine 5-dioxygenase, conserved site	WP4018,WP4786	Clear cell renal cell carcinoma pathways|Type I collagen synthesis in the context of osteogenesis imperfecta
P11169	SLC2A3	Solute carrier family 2, facilitated glucose transporter member 3	11	6	11	6	496	53.9	7.2	40.14	419.6	113.4	176.1	175.8	61.8	118.1	66.3	46	53.6	45.1	56.1	43.5	38.3	46.3	40.2	0.0191321	0.0429835	1.80829	3.50226	Solute carrier family 2, facilitated glucose transporter member 3	6515	SLC2A3	GO:0005975,GO:0070837,GO:0015757,GO:0046323,GO:0098708,GO:1904659,GO:0019852,GO:0015749,GO:0150104,GO:0042995,GO:0070062,GO:0101003,GO:0016020,GO:0043204,GO:0005886,GO:0030667,GO:0035579,GO:0070821,GO:0055056,GO:0033300,GO:0005354,GO:0005536,GO:0005355,GO:0015149	carbohydrate metabolic process|dehydroascorbic acid transport|galactose transmembrane transport|glucose import|glucose import across plasma membrane|glucose transmembrane transport|L-ascorbic acid metabolic process|monosaccharide transmembrane transport|transport across blood-brain barrier|cell projection|extracellular exosome|ficolin-1-rich granule membrane|membrane|perikaryon|plasma membrane|se…				KOG0569	U	transmembrane transporter activity	Intracellular trafficking, secretion, and vesicular transport	PF00083	Sugar_tr	Sugar (and other) transporter	IPR002945,IPR045263,IPR020846,IPR005828,IPR036259,IPR003663,IPR005829	Family|Family|Domain|Family|Homologous_superfamily|Family|Conserved_site	Glucose transporter, type 3 (GLUT3)|Glucose transporter GLUT|Major facilitator superfamily domain|Major facilitator, sugar transporter-like|MFS transporter superfamily|Sugar/inositol transporter|Sugar transporter, conserved site	WP2882,WP2884,WP3614,WP3932,WP4141,WP5083,WP5283,WP534	Nuclear receptors meta-pathway|NRF2 pathway|Photodynamic therapy-induced HIF-1 survival signaling|Focal adhesion: PI3K-Akt-mTOR-signaling pathway|PI3K/AKT/mTOR - vitamin D3 signaling|Neuroinflammation and glutamatergic signaling|Chronic hyperglycemia impairment of neuron function|Glycolysis and gluconeogenesis
Q12884	FAP	Prolyl endopeptidase FAP	15	12	16	11	760	87.7	6.65	43.75	109	128.8	155.8	189.8	96.1	150	152.5	59.6	74.5	56.9	60.2	63.5	75.8	70.4	57.2	1.80032e-05	0.000316116	1.11514	2.16616	Prolyl endopeptidase FAP	2191	FAP	GO:0001525,GO:0007155,GO:0043542,GO:1902362,GO:0097325,GO:0060244,GO:0010716,GO:1903054,GO:1900119,GO:0006508,GO:0051603,GO:0051726,GO:0010710,GO:0051917,GO:0045177,GO:0045178,GO:0009986,GO:0005737,GO:0005615,GO:0005925,GO:0030027,GO:0031258,GO:0016020,GO:1905368,GO:0005886,GO:0032587,GO:0008239,GO:0004175,GO:0042802,GO:0005178,GO:0008233,GO:0002020,GO:0042803,GO:0004252,GO:0008236	angiogenesis|cell adhesion|endothelial cell migration|melanocyte apoptotic process|melanocyte proliferation|negative regulation of cell proliferation involved in contact inhibition|negative regulation of extracellular matrix disassembly|negative regulation of extracellular matrix organization|positive regulation of execution phase of apoptosis|proteolysis|proteolysis involved in protein catabolic…				KOG2100	E	serine-type peptidase activity	Amino acid transport and metabolism	PF00930,PF00326	DPPIV_N|Peptidase_S9	Dipeptidyl peptidase IV (DPP IV) N-terminal region|Prolyl oligopeptidase family	IPR029058,IPR002471,IPR001375,IPR002469	Homologous_superfamily|Active_site|Domain|Domain	Alpha/Beta hydrolase fold|Peptidase S9, serine active site|Peptidase S9, prolyl oligopeptidase, catalytic domain|Dipeptidylpeptidase IV, N-terminal domain	WP5078	T cell modulation in pancreatic cancer
Q9NR99	MXRA5	Matrix-remodeling-associated protein 5	5	13	16	13	2828	312	8.32	33.16	177.3	123.5	189.8	88.2	78.6	159.3	142.4	57	80.6	55.7	62.4	79	82.1	65.3	58.8	0.000650258	0.00334663	1.01896	2.02646	Matrix-remodeling-associated protein 5	25878	MXRA5	GO:0071559,GO:0062023,GO:0070062,GO:0005576,GO:0005201	response to transforming growth factor beta|collagen-containing extracellular matrix|extracellular exosome|extracellular region|extracellular matrix structural constituent				KOG0619	U	regulation of response to stimulus	Intracellular trafficking, secretion, and vesicular transport	PF07679,PF13855	I-set|LRR_8	Immunoglobulin I-set domain|Leucine rich repeat	IPR000483,IPR007110,IPR036179,IPR013783,IPR013098,IPR003599,IPR003598,IPR001611,IPR003591,IPR032675,IPR000372	Domain|Domain|Homologous_superfamily|Homologous_superfamily|Domain|Domain|Domain|Repeat|Repeat|Homologous_superfamily|Domain	Cysteine-rich flanking region, C-terminal|Immunoglobulin-like domain|Immunoglobulin-like domain superfamily|Immunoglobulin-like fold|Immunoglobulin I-set|Immunoglobulin subtype|Immunoglobulin subtype 2|Leucine-rich repeat|Leucine-rich repeat, typical subtype|Leucine-rich repeat domain superfamily|Leucine-rich repeat N-terminal domain
P02741	CRP	C-reactive protein	25	6	18	6	224	25	5.63	56.22	173.8	137.9	587.9	74.1	217.5	91.5	103.4	16.9	19	16.1	13.2	11.7	12.2	13.6	11	0.0119406	0.0301435	3.80037	13.9324	C-reactive protein	1401	CRP	GO:0006953,GO:0050830,GO:0006954,GO:0045087,GO:0010888,GO:0010745,GO:0032945,GO:0008228,GO:0010628,GO:0032930,GO:0032677,GO:0042310,GO:0005576,GO:0005615,GO:0005509,GO:0033265,GO:0001849,GO:0042802,GO:0030169,GO:0050750	acute-phase response|defense response to Gram-positive bacterium|inflammatory response|innate immune response|negative regulation of lipid storage|negative regulation of macrophage derived foam cell differentiation|negative regulation of mononuclear cell proliferation|opsonization|positive regulation of gene expression|positive regulation of superoxide anion generation|regulation of interleukin-8…				ENOG502S201	S	complement component C1q binding	Function unknown	PF00354	Pentaxin	Pentaxin family	IPR013320,IPR030476,IPR001759	Homologous_superfamily|Conserved_site|Family	Concanavalin A-like lectin/glucanase domain superfamily|Pentaxin, conserved site|Pentraxin-related	WP15,WP1533,WP176,WP2806,WP3287,WP364,WP4884,WP4970,WP5115,WP5218	Selenium micronutrient network|Vitamin B12 metabolism|Folate metabolism|Complement system|Overview of nanoparticle effects|IL6 signaling pathway|Pathogenesis of SARS-CoV-2 mediated by nsp9-nsp10 complex|Galanin receptor pathway|Network map of SARS-CoV-2 signaling pathway|Extrafollicular and follicular B cell activation by SARS-CoV-2
O94808	GFPT2	Glutamine--fructose-6-phosphate aminotransferase [isomerizing] 2	11	6	9	2	682	76.9	7.37	29.61	207.5	131.1	199	209.3	67.2	95	69.6	67.2	57.2	59.4	91.2	62.6	68	61.7	54.3	0.00675486	0.0194498	1.10057	2.14439	Glutamine--fructose-6-phosphate aminotransferase [isomerizing] 2	9945	GFPT2	GO:1990830,GO:0006112,GO:0006002,GO:0006541,GO:0006487,GO:0006048,GO:0006047,GO:0005829,GO:0097367,GO:0004360	cellular response to leukemia inhibitory factor|energy reserve metabolic process|fructose 6-phosphate metabolic process|glutamine metabolic process|protein N-linked glycosylation|UDP-N-acetylglucosamine biosynthetic process|UDP-N-acetylglucosamine metabolic process|cytosol|carbohydrate derivative binding|glutamine-fructose-6-phosphate transaminase (isomerizing) activity	hsa00520,hsa00250,hsa05415,hsa04931	Amino sugar and nucleotide sugar metabolism|Alanine, aspartate and glutamate metabolism|Diabetic cardiomyopathy|Insulin resistance	K00820	KOG1268	M	glutamine-fructose-6-phosphate transaminase (isomerizing) activity	Cell wall/membrane/envelope biogenesis	PF01380	SIS	SIS domain	IPR017932,IPR035466,IPR035490,IPR005855,IPR029055,IPR001347,IPR046348	Domain|Domain|Domain|Family|Homologous_superfamily|Domain|Homologous_superfamily	Glutamine amidotransferase type 2 domain|GlmS/AgaS, SIS domain 1|GlmS/FrlB, SIS domain 2|Glucosamine-fructose-6-phosphate aminotransferase, isomerising|Nucleophile aminohydrolases, N-terminal|SIS domain|SIS domain superfamily
P01033	TIMP1	Metalloproteinase inhibitor 1	38	6	9	6	207	23.2	8.1	32.19	262.6	130.4	295	124.3	108.6	96	102.2	47.1	55.3	44.1	53	43.6	56.9	43.1	37.8	0.00201426	0.0077399	1.7475	3.35776	Metalloproteinase inhibitor 1	7076	TIMP1	GO:0007568,GO:0051216,GO:0001775,GO:0071492,GO:0002248,GO:0043066,GO:0043086,GO:0010951,GO:0051045,GO:1905049,GO:1901164,GO:0008284,GO:2001044,GO:0034097,GO:0009725,GO:0010033,GO:0043434,GO:0005604,GO:0005788,GO:0070062,GO:0031012,GO:0005576,GO:0005615,GO:0031093,GO:0005125,GO:0008083,GO:0008191,GO:0030414,GO:0002020,GO:0008270	aging|cartilage development|cell activation|cellular response to UV-A|connective tissue replacement involved in inflammatory response wound healing|negative regulation of apoptotic process|negative regulation of catalytic activity|negative regulation of endopeptidase activity|negative regulation of membrane protein ectodomain proteolysis|negative regulation of metallopeptidase activity|negative r…	hsa04066	HIF-1 signaling pathway	K16451	KOG4745	O	metalloendopeptidase inhibitor activity	Posttranslational modification, protein turnover, chaperones	PF00965	TIMP	Tissue inhibitor of metalloproteinase	IPR001134,IPR001820,IPR008993,IPR027465,IPR030490	Domain|Family|Homologous_superfamily|Homologous_superfamily|Conserved_site	Netrin domain|Protease inhibitor I35 (TIMP)|Tissue inhibitor of metalloproteinases-like, OB-fold|Proteinase inhibitor I35b (TIMP), C-terminal|Tissue inhibitor of metalloproteinase, conserved site	WP129,WP2814,WP2865,WP3624,WP364,WP4754,WP5055	Matrix metalloproteinases|Mammary gland development pathway - Puberty (Stage 2 of 4)|IL1 and megakaryocytes in obesity|Lung fibrosis|IL6 signaling pathway|IL-18 signaling pathway|Burn wound healing
Q03405	PLAUR	Urokinase plasminogen activator surface receptor	28	7	7	7	335	37	6.65	28.98	331.9	116	180.2	112.2	80.6	100.7	93.8	63.3	57.6	64.5	65	60.2	59.5	55.1	59.3	0.0175799	0.0404459	1.26012	2.39516	Urokinase plasminogen activator surface receptor	5329	PLAUR	GO:0007596,GO:0006935,GO:0043066,GO:2001268,GO:2001243,GO:0043388,GO:0045742,GO:0034112,GO:0001934,GO:0090200,GO:0030155,GO:0051917,GO:0010755,GO:0030162,GO:0007165,GO:0038195,GO:0042995,GO:0009986,GO:0005788,GO:0005789,GO:0005576,GO:0019898,GO:0005925,GO:0016020,GO:0005886,GO:0098637,GO:1905370,GO:0035579,GO:0019899,GO:0019904,GO:0038023,GO:0005102,GO:0030377	blood coagulation|chemotaxis|negative regulation of apoptotic process|negative regulation of cysteine-type endopeptidase activity involved in apoptotic signaling pathway|negative regulation of intrinsic apoptotic signaling pathway|positive regulation of DNA binding|positive regulation of epidermal growth factor receptor signaling pathway|positive regulation of homotypic cell-cell adhesion|positiv…	hsa04610,hsa05205	Complement and coagulation cascades|Proteoglycans in cancer	K03985	ENOG502S36D	S	urokinase plasminogen activator receptor activity	Function unknown	PF00021	UPAR_LY6	u-PAR/Ly-6 domain	IPR018363,IPR016054,IPR045860	Conserved_site|Domain|Homologous_superfamily	CD59 antigen, conserved site|Ly-6 antigen/uPA receptor-like|Snake toxin-like superfamily	WP2572,WP2806,WP3888,WP558	Primary focal segmental glomerulosclerosis (FSGS)|Complement system|VEGFA-VEGFR2 signaling|Complement and coagulation cascades
P10619	CTSA	Lysosomal protective protein	14	6	12	6	480	54.4	6.61	36.45	161	117	141.4	153.1	99.2	162.8	147.4	68.5	64.3	60.9	65.2	61.1	65.8	67.3	64.9	6.17395e-07	4.33425e-05	1.11527	2.16635	Lysosomal protective protein	5476	CTSA	GO:0006886,GO:1904715,GO:0006508,GO:1904714,GO:0031647,GO:0035578,GO:0005783,GO:0070062,GO:0005576,GO:0043231,GO:0043202,GO:0005764,GO:0016020,GO:0004180,GO:0008047,GO:0004185	intracellular protein transport|negative regulation of chaperone-mediated autophagy|proteolysis|regulation of chaperone-mediated autophagy|regulation of protein stability|azurophil granule lumen|endoplasmic reticulum|extracellular exosome|extracellular region|intracellular membrane-bounded organelle|lysosomal lumen|lysosome|membrane|carboxypeptidase activity|enzyme activator activity|serine-type …	hsa04142,hsa04614	Lysosome|Renin-angiotensin system	K13289	KOG1282	E	serine-type carboxypeptidase activity	Amino acid transport and metabolism	PF00450	Peptidase_S10	Serine carboxypeptidase	IPR029058,IPR001563,IPR033124,IPR018202	Homologous_superfamily|Family|Active_site|Active_site	Alpha/Beta hydrolase fold|Peptidase S10, serine carboxypeptidase|Serine carboxypeptidases, histidine active site|Serine carboxypeptidase, serine active site	WP4352	Ciliary landscape
Q9UBR2	CTSZ	Cathepsin Z	29	9	19	9	303	33.8	7.11	50.64	96.3	106	79.5	153	98.1	267.7	184.9	75.9	51.5	57.6	52.8	56.5	70.5	72.4	77.3	0.00701502	0.0200778	1.13033	2.18909	Cathepsin Z	1522	CTSZ	GO:0002003,GO:0060441,GO:0010757,GO:0032091,GO:0006508,GO:0051603,GO:1901214,GO:0005938,GO:0062023,GO:0030134,GO:0031410,GO:0005783,GO:0005788,GO:0033116,GO:0070062,GO:0005576,GO:0005615,GO:1904813,GO:0043231,GO:0005764,GO:0005886,GO:0035580,GO:0004180,GO:0004197,GO:0008234	angiotensin maturation|epithelial tube branching involved in lung morphogenesis|negative regulation of plasminogen activation|negative regulation of protein binding|proteolysis|proteolysis involved in protein catabolic process|regulation of neuron death|cell cortex|collagen-containing extracellular matrix|COPII-coated ER to Golgi transport vesicle|cytoplasmic vesicle|endoplasmic reticulum|endopla…	hsa04142,hsa04210	Lysosome|Apoptosis	K08568	KOG1543	O	cysteine-type peptidase activity	Posttranslational modification, protein turnover, chaperones	PF00112	Peptidase_C1	Papain family cysteine protease	IPR033157,IPR038765,IPR025661,IPR000668	Family|Homologous_superfamily|Active_site|Domain	Cathepsin Z|Papain-like cysteine peptidase superfamily|Cysteine peptidase, asparagine active site|Peptidase C1A, papain C-terminal	WP5115	Network map of SARS-CoV-2 signaling pathway
P32320	CDA	Cytidine deaminase	62	6	8	6	146	16.2	6.92	30.67	292.9	124.2	110.2	203	67.4	135.6	72.4	60.5	66.2	67.8	60.8	53	56.9	69.1	60	0.0122059	0.0307263	1.21739	2.32525	Cytidine deaminase	978	CDA	GO:0007166,GO:0071217,GO:0009972,GO:0019858,GO:0030308,GO:0045980,GO:0008655,GO:0046898,GO:0044206,GO:0005829,GO:0005576,GO:1904813,GO:0034774,GO:1904724,GO:0004126,GO:0047844,GO:0042802,GO:0001882,GO:0042803,GO:0008270	cell surface receptor signaling pathway|cellular response to external biotic stimulus|cytidine deamination|cytosine metabolic process|negative regulation of cell growth|negative regulation of nucleotide metabolic process|pyrimidine-containing compound salvage|response to cycloheximide|UMP salvage|cytosol|extracellular region|ficolin-1-rich granule lumen|secretory granule lumen|tertiary granule lu…	hsa00240,hsa00983	Pyrimidine metabolism|Drug metabolism - other enzymes	K01489	KOG0833	F	cytidine deaminase activity	Nucleotide transport and metabolism	PF00383	dCMP_cyt_deam_1	Cytidine and deoxycytidylate deaminase zinc-binding region	IPR016192,IPR002125,IPR006262,IPR016193	Binding_site|Domain|Family|Homologous_superfamily	APOBEC/CMP deaminase, zinc-binding|Cytidine and deoxycytidylate deaminase domain|Cytidine deaminase, homotetrameric|Cytidine deaminase-like	WP1601,WP4022	Fluoropyrimidine activity|Pyrimidine metabolism
P50281	MMP14	Matrix metalloproteinase-14	15	9	12	9	582	65.9	7.77	36.01	135.5	136	224.9	136.8	106.8	122.4	141.8	53	64.6	53.1	59.8	64.1	77.1	64	60	4.55554e-05	0.000546315	1.21115	2.31523	Matrix metalloproteinase-14	4323	MMP14	GO:0001525,GO:0043615,GO:0048754,GO:0048870,GO:0035988,GO:0030574,GO:0097094,GO:0048701,GO:0001958,GO:0035987,GO:0001935,GO:0022617,GO:0030198,GO:0060322,GO:0030324,GO:0008584,GO:0051895,GO:0045746,GO:0001541,GO:0045579,GO:0030307,GO:0030335,GO:1905523,GO:0010831,GO:0010954,GO:0016485,GO:0006508,GO:1903076,GO:0043627,GO:0001666,GO:0009612,GO:1990834,GO:0014070,GO:0006979,GO:0001501,GO:0048771,GO:…	angiogenesis|astrocyte cell migration|branching morphogenesis of an epithelial tube|cell motility|chondrocyte proliferation|collagen catabolic process|craniofacial suture morphogenesis|embryonic cranial skeleton morphogenesis|endochondral ossification|endodermal cell differentiation|endothelial cell proliferation|extracellular matrix disassembly|extracellular matrix organization|head development|…	hsa04668,hsa04912,hsa04928	TNF signaling pathway|GnRH signaling pathway|Parathyroid hormone synthesis, secretion and action	K07763	KOG1565	M	metalloendopeptidase activity	Cell wall/membrane/envelope biogenesis	PF11857,PF00045,PF00413,PF01471	DUF3377|Hemopexin|Peptidase_M10|PG_binding_1	Domain of unknown function (DUF3377)|Hemopexin|Matrixin|Putative peptidoglycan binding domain	IPR000585,IPR036375,IPR018487,IPR018486,IPR033739,IPR024079,IPR001818,IPR021190,IPR021805,IPR021158,IPR006026,IPR002477,IPR036365,IPR036366	Domain|Homologous_superfamily|Repeat|Conserved_site|Domain|Homologous_superfamily|Domain|Family|Domain|Binding_site|Domain|Domain|Homologous_superfamily|Homologous_superfamily	Hemopexin-like domain|Hemopexin-like domain superfamily|Hemopexin-like repeats|Hemopexin, conserved site|Peptidase M10A, catalytic domain|Metallopeptidase, catalytic domain superfamily|Peptidase M10, metallopeptidase|Peptidase M10A|Peptidase M10A, matrix metallopeptidase, C-terminal|Peptidase M10A, cysteine switch, zinc binding site|Peptidase, metallopeptidase|Peptidoglycan binding-like|PGBD-like…	WP129,WP2324,WP3888,WP4754,WP5087,WP5283	Matrix metalloproteinases|AGE/RAGE pathway|VEGFA-VEGFR2 signaling|IL-18 signaling pathway|Malignant pleural mesothelioma|Chronic hyperglycemia impairment of neuron function
P36222	CHI3L1	Chitinase-3-like protein 1	24	8	13	8	383	42.6	8.46	35.74	246.9	106.5	138.8	174.9	70.5	205.2	115.6	57.7	58.2	55.8	56.4	56.6	51	51.1	54.7	0.000657999	0.00337258	1.45404	2.73975	Chitinase-3-like protein 1	1116	CHI3L1	GO:0007250,GO:0006915,GO:0005975,GO:0051216,GO:0071356,GO:0006032,GO:0006954,GO:0030324,GO:0045766,GO:0070374,GO:0032757,GO:0010800,GO:0051897,GO:0070555,GO:0070741,GO:0009612,GO:0034612,GO:0005737,GO:0005783,GO:0070062,GO:0031012,GO:0005576,GO:0005615,GO:0048471,GO:0035580,GO:0030246,GO:0008061,GO:0005201	activation of NF-kappaB-inducing kinase activity|apoptotic process|carbohydrate metabolic process|cartilage development|cellular response to tumor necrosis factor|chitin catabolic process|inflammatory response|lung development|positive regulation of angiogenesis|positive regulation of ERK1 and ERK2 cascade|positive regulation of interleukin-8 production|positive regulation of peptidyl-threonine p…				KOG2806	G	chitin binding	Carbohydrate transport and metabolism	PF00704	Glyco_hydro_18	Glycosyl hydrolases family 18	IPR011583,IPR029070,IPR001223,IPR017853	Domain|Homologous_superfamily|Domain|Homologous_superfamily	Chitinase II|Chitinase insertion domain superfamily|Glycoside hydrolase family 18, catalytic domain|Glycoside hydrolase superfamily	WP2815	Mammary gland development pathway - Involution (Stage 4 of 4)
Q16678	CYP1B1	Cytochrome P450 1B1	14	7	9	7	543	60.8	8.98	28.52	142.9	168.1	174.2	292.9	69	181.6	105.9	47.6	49.1	42	42.7	42.6	56.8	44	40.7	0.000433079	0.00251475	1.82689	3.5477	Cytochrome P450 1B1	1545	CYP1B1	GO:0030325,GO:0001525,GO:0019369,GO:0042537,GO:0043534,GO:0048514,GO:0007155,GO:0071320,GO:0071387,GO:0070301,GO:0071373,GO:0071407,GO:0071393,GO:0071356,GO:0030199,GO:0006304,GO:0043542,GO:0071603,GO:0019373,GO:0008210,GO:0044849,GO:0061548,GO:0008631,GO:0008584,GO:0046466,GO:0033629,GO:0030336,GO:0008285,GO:0032088,GO:0006809,GO:0097267,GO:0045766,GO:0043065,GO:2000573,GO:2000379,GO:0046427,GO:…	adrenal gland development|angiogenesis|arachidonic acid metabolic process|benzene-containing compound metabolic process|blood vessel endothelial cell migration|blood vessel morphogenesis|cell adhesion|cellular response to cAMP|cellular response to cortisol stimulus|cellular response to hydrogen peroxide|cellular response to luteinizing hormone stimulus|cellular response to organic cyclic compound…	hsa00140,hsa00380,hsa00980,hsa04913,hsa05206,hsa05204,hsa05207,hsa05208	Steroid hormone biosynthesis|Tryptophan metabolism|Metabolism of xenobiotics by cytochrome P450|Ovarian steroidogenesis|MicroRNAs in cancer|Chemical carcinogenesis - DNA adducts|Chemical carcinogenesis - receptor activation|Chemical carcinogenesis - reactive oxygen species	K07410	KOG0156	Q	iron ion binding	Secondary metabolites biosynthesis, transport and catabolism	PF00067	p450	Cytochrome P450	IPR001128,IPR017972,IPR002401,IPR036396	Family|Conserved_site|Family|Homologous_superfamily	Cytochrome P450|Cytochrome P450, conserved site|Cytochrome P450, E-class, group I|Cytochrome P450 superfamily	WP2542,WP2586,WP2873,WP2881,WP2882,WP3298,WP43,WP5276,WP691,WP696,WP697,WP702	Sulindac metabolic pathway|Aryl hydrocarbon receptor pathway|Aryl hydrocarbon receptor pathway|Estrogen receptor pathway|Nuclear receptors meta-pathway|Melatonin metabolism and effects|Oxidation by cytochrome P450|Estrogen metabolism|Tamoxifen metabolism|Benzo(a)pyrene metabolism|Estrogen metabolism|Metapathway biotransformation Phase I and II
P43307	SSR1	Translocon-associated protein subunit alpha	18	3	7	3	286	32.2	4.49	29.07	163.7	100.4	184.4	264.5	101.6	114.6	105.5	59.3	56.6	65.7	45.2	56.5	46.9	51.4	83.6	0.00132127	0.00564657	1.34593	2.54195	Translocon-associated protein subunit alpha	6745	SSR1	GO:0006613,GO:0008284,GO:0005783,GO:0005789,GO:0016020	cotranslational protein targeting to membrane|positive regulation of cell population proliferation|endoplasmic reticulum|endoplasmic reticulum membrane|membrane	hsa04141	Protein processing in endoplasmic reticulum	K13249	KOG1631	S	cotranslational protein targeting to membrane	Function unknown	PF03896	TRAP_alpha	Translocon-associated protein (TRAP), alpha subunit	IPR005595	Family	Translocon-associated protein (TRAP), alpha subunit
P22894	MMP8	Neutrophil collagenase	15	5	8	5	467	53.4	6.87	29.12	154.7	149.8	89.7	365.8	83.5	98.9	71.6	64.4	64.9	68.1	59.7	57	49.7	59.4	62.9	0.0368509	0.0723811	1.25338	2.38399	Neutrophil collagenase	4317	MMP8	GO:0030574,GO:0035987,GO:0022617,GO:0030198,GO:0010629,GO:0032693,GO:0043388,GO:0010628,GO:0032755,GO:0046330,GO:0043410,GO:1903980,GO:0150078,GO:1901224,GO:0045429,GO:1903428,GO:0032760,GO:0006508,GO:1903978,GO:0150077,GO:0062023,GO:0005576,GO:0005615,GO:0035580,GO:1904724,GO:0004175,GO:0004222,GO:0008233,GO:0004252,GO:0008270	collagen catabolic process|endodermal cell differentiation|extracellular matrix disassembly|extracellular matrix organization|negative regulation of gene expression|negative regulation of interleukin-10 production|positive regulation of DNA binding|positive regulation of gene expression|positive regulation of interleukin-6 production|positive regulation of JNK cascade|positive regulation of MAPK …				KOG1565	M	metalloendopeptidase activity	Cell wall/membrane/envelope biogenesis	PF00045,PF00413,PF01471	Hemopexin|Peptidase_M10|PG_binding_1	Hemopexin|Matrixin|Putative peptidoglycan binding domain	IPR000585,IPR036375,IPR018487,IPR018486,IPR033739,IPR024079,IPR001818,IPR021190,IPR021158,IPR006026,IPR002477,IPR036365	Domain|Homologous_superfamily|Repeat|Conserved_site|Domain|Homologous_superfamily|Domain|Family|Binding_site|Domain|Domain|Homologous_superfamily	Hemopexin-like domain|Hemopexin-like domain superfamily|Hemopexin-like repeats|Hemopexin, conserved site|Peptidase M10A, catalytic domain|Metallopeptidase, catalytic domain superfamily|Peptidase M10, metallopeptidase|Peptidase M10A|Peptidase M10A, cysteine switch, zinc binding site|Peptidase, metallopeptidase|Peptidoglycan binding-like|PGBD-like superfamily	WP129,WP4564,WP4565,WP4754,WP5283	Matrix metalloproteinases|Neural crest cell migration during development|Neural crest cell migration in cancer|IL-18 signaling pathway|Chronic hyperglycemia impairment of neuron function
P25774	CTSS	Cathepsin S	22	7	12	7	331	37.5	8.34	41.44	124.5	121	81.7	179.1	81	305.8	192.6	70.4	42.3	39.3	39.5	42.1	65.2	55.6	60	0.00290995	0.01022	1.58217	2.99421	Cathepsin S	1520	CTSS	GO:0002250,GO:0019882,GO:0019886,GO:0048002,GO:0034769,GO:0097067,GO:0030574,GO:0022617,GO:0006955,GO:2001259,GO:0016485,GO:0006508,GO:0051603,GO:0010447,GO:0002224,GO:0062023,GO:0036021,GO:0005576,GO:0005615,GO:1904813,GO:0043231,GO:0005770,GO:0043202,GO:0005764,GO:0045335,GO:1904724,GO:0005518,GO:0004197,GO:0001968,GO:0043236,GO:0043394,GO:0004252	adaptive immune response|antigen processing and presentation|antigen processing and presentation of exogenous peptide antigen via MHC class II|antigen processing and presentation of peptide antigen|basement membrane disassembly|cellular response to thyroid hormone stimulus|collagen catabolic process|extracellular matrix disassembly|immune response|positive regulation of cation channel activity|pr…	hsa04145,hsa04142,hsa04210,hsa04612,hsa05152	Phagosome|Lysosome|Apoptosis|Antigen processing and presentation|Tuberculosis	K01368	KOG1543	O	cysteine-type peptidase activity	Posttranslational modification, protein turnover, chaperones	PF08246,PF00112	Inhibitor_I29|Peptidase_C1	Cathepsin propeptide inhibitor domain (I29)|Papain family cysteine protease	IPR038765,IPR025661,IPR000169,IPR025660,IPR000668,IPR039417,IPR013201	Homologous_superfamily|Active_site|Active_site|Active_site|Domain|Domain|Domain	Papain-like cysteine peptidase superfamily|Cysteine peptidase, asparagine active site|Cysteine peptidase, cysteine active site|Cysteine peptidase, histidine active site|Peptidase C1A, papain C-terminal|Papain-like cysteine endopeptidase|Cathepsin propeptide inhibitor domain (I29)
P10620	MGST1	Microsomal glutathione S-transferase 1	34	5	15	5	155	17.6	9.39	47.34	150.2	116.4	218.1	55.4	72	149.4	202.5	93.3	61.4	72.8	61.7	54.8	56.2	65.9	69.9	0.00684083	0.0196575	1.03945	2.05544	Microsomal glutathione S-transferase 1	4257	MGST1	GO:0071449,GO:0034635,GO:0035577,GO:0005783,GO:0005789,GO:0016020,GO:0005741,GO:0005739,GO:0005778,GO:0005886,GO:0004602,GO:0004364	cellular response to lipid hydroperoxide|glutathione transport|azurophil granule membrane|endoplasmic reticulum|endoplasmic reticulum membrane|membrane|mitochondrial outer membrane|mitochondrion|peroxisomal membrane|plasma membrane|glutathione peroxidase activity|glutathione transferase activity	hsa00480,hsa00980,hsa00982,hsa00983,hsa05200,hsa05204,hsa05207,hsa05208,hsa05225,hsa05418,hsa01524	Glutathione metabolism|Metabolism of xenobiotics by cytochrome P450|Drug metabolism - cytochrome P450|Drug metabolism - other enzymes|Pathways in cancer|Chemical carcinogenesis - DNA adducts|Chemical carcinogenesis - receptor activation|Chemical carcinogenesis - reactive oxygen species|Hepatocellular carcinoma|Fluid shear stress and atherosclerosis|Platinum drug resistance	K00799	ENOG502S0BD	S	cellular response to lipid hydroperoxide	Function unknown	PF01124	MAPEG	MAPEG family	IPR023352,IPR001129,IPR040162	Homologous_superfamily|Family|Family	Membrane associated eicosanoid/glutathione metabolism-like domain superfamily|Membrane-associated, eicosanoid/glutathione metabolism (MAPEG) protein|Microsomal glutathione S-transferase 1-like	WP2873,WP2882,WP408,WP702	Aryl hydrocarbon receptor pathway|Nuclear receptors meta-pathway|Oxidative stress response|Metapathway biotransformation Phase I and II
P14555	PLA2G2A	Phospholipase A2, membrane associated	40	6	14	6	144	16.1	9.23	39.44	79.2	104.2	133.8	52.7	137.5	228.4	412.1	45.1	60.7	28	35.9	29.1	74.2	40	39.2	0.0164868	0.0385659	1.89718	3.72483	Phospholipase A2, membrane associated	5320	PLA2G2A	GO:0050482,GO:0019835,GO:0050830,GO:0006954,GO:0036335,GO:0016042,GO:0034374,GO:0046473,GO:0046470,GO:0046337,GO:0006644,GO:0070374,GO:0050729,GO:0010744,GO:1902563,GO:0005783,GO:0005789,GO:0070062,GO:0005576,GO:0005615,GO:0005741,GO:0048471,GO:0005886,GO:0030141,GO:0005509,GO:0047498,GO:0004623,GO:0005543	arachidonic acid secretion|cytolysis|defense response to Gram-positive bacterium|inflammatory response|intestinal stem cell homeostasis|lipid catabolic process|low-density lipoprotein particle remodeling|phosphatidic acid metabolic process|phosphatidylcholine metabolic process|phosphatidylethanolamine metabolic process|phospholipid metabolic process|positive regulation of ERK1 and ERK2 cascade|po…	hsa00564,hsa00565,hsa00590,hsa00591,hsa00592,hsa04014,hsa04270,hsa04972,hsa04975	Glycerophospholipid metabolism|Ether lipid metabolism|Arachidonic acid metabolism|Linoleic acid metabolism|alpha-Linolenic acid metabolism|Ras signaling pathway|Vascular smooth muscle contraction|Pancreatic secretion|Fat digestion and absorption	K01047	KOG4087	I	arachidonic acid secretion	Lipid transport and metabolism	PF00068	Phospholip_A2_1	Phospholipase A2	IPR001211,IPR033112,IPR016090,IPR036444,IPR033113	Family|Active_site|Domain|Homologous_superfamily|Active_site	Phospholipase A2|Phospholipase A2, aspartic acid active site|Phospholipase A2 domain|Phospholipase A2 domain superfamily|Phospholipase A2, histidine active site	WP1544,WP2431,WP2533,WP2795,WP4223	MicroRNAs in cardiomyocyte hypertrophy|Spinal cord injury|Glycerophospholipid biosynthetic pathway|Cardiac hypertrophic response|Ras signaling
P07148	FABP1	Fatty acid-binding protein, liver	51	5	7	5	127	14.2	7.18	21.55	74.2	88.7	171.3	288.1	101.7	103.8	339.7	67.3	54.9	39.1	38.5	27.4	44.8	31.1	29.6	0.00548264	0.0165087	2.00377	4.01048	Fatty acid-binding protein, liver	2168	FABP1	GO:0070301,GO:0071456,GO:0015908,GO:0050892,GO:0043066,GO:0043154,GO:0032000,GO:0051345,GO:0045179,GO:0005829,GO:0070062,GO:0005654,GO:0005634,GO:0005782,GO:0032991,GO:0016209,GO:0032052,GO:0003682,GO:0005504,GO:1901363,GO:0005324,GO:0070538,GO:0005543	cellular response to hydrogen peroxide|cellular response to hypoxia|fatty acid transport|intestinal absorption|negative regulation of apoptotic process|negative regulation of cysteine-type endopeptidase activity involved in apoptotic process|positive regulation of fatty acid beta-oxidation|positive regulation of hydrolase activity|apical cortex|cytosol|extracellular exosome|nucleoplasm|nucleus|pe…	hsa03320,hsa04975,hsa04936	PPAR signaling pathway|Fat digestion and absorption|Alcoholic liver disease	K08750	KOG4015	H	lipid binding	Coenzyme transport and metabolism				IPR012674,IPR000463,IPR031259	Homologous_superfamily|Domain|Family	Calycin|Cytosolic fatty-acid binding|Intracellular lipid binding protein	WP2878,WP2882,WP3942,WP5061	PPAR-alpha pathway|Nuclear receptors meta-pathway|PPAR signaling pathway|Fatty acid transporters
P29508	SERPINB3	Serpin B3	21	8	10	4	390	44.5	6.81	29.63	73.5	418.3	85.2	92	67.7	203.3	163.4	70.5	51.4	43	57.7	43.1	45.2	40.5	45.1	0.029982	0.0614188	1.66921	3.1804	Serpin B3	6317	SERPINB3	GO:0035425,GO:0043086,GO:0010951,GO:0043508,GO:0010466,GO:0045861,GO:0038001,GO:0030335,GO:0008284,GO:0010950,GO:0010718,GO:0035578,GO:0005737,GO:0031410,GO:0070062,GO:0005576,GO:0005615,GO:0005634,GO:0031982,GO:0004869,GO:0002020,GO:0004867,GO:0001618	autocrine signaling|negative regulation of catalytic activity|negative regulation of endopeptidase activity|negative regulation of JUN kinase activity|negative regulation of peptidase activity|negative regulation of proteolysis|paracrine signaling|positive regulation of cell migration|positive regulation of cell population proliferation|positive regulation of endopeptidase activity|positive regul…	hsa05146	Amoebiasis	K13963	KOG2392	O	serine-type endopeptidase inhibitor activity	Posttranslational modification, protein turnover, chaperones	PF00079	Serpin	Serpin (serine protease inhibitor)	IPR023795,IPR023796,IPR000215,IPR036186,IPR042178,IPR042185	Conserved_site|Domain|Family|Homologous_superfamily|Homologous_superfamily|Homologous_superfamily	Serpin, conserved site|Serpin domain|Serpin family|Serpin superfamily|Serpin superfamily, domain 1|Serpin superfamily, domain 2
O75718	CRTAP	Cartilage-associated protein	15	6	10	6	401	46.5	5.73	34.47	150	123.8	203.2	207.3	101.5	124.5	121.3	51.6	64.9	49.5	61.5	53.5	73.9	60.5	53	5.36011e-05	0.000591696	1.33172	2.51702	Cartilage-associated protein	10491	CRTAP	GO:0061077,GO:0030199,GO:1901874,GO:0018400,GO:0050821,GO:0007283,GO:0005783,GO:0005788,GO:0005615,GO:0032991	chaperone-mediated protein folding|collagen fibril organization|negative regulation of post-translational protein modification|peptidyl-proline hydroxylation to 3-hydroxy-L-proline|protein stabilization|spermatogenesis|endoplasmic reticulum|endoplasmic reticulum lumen|extracellular space|protein-containing complex				KOG4459	BDLTU	prolyl 3-hydroxylase	Chromatin structure and dynamics|Cell cycle control, cell division, chromosome partitioning|Replication, recombination and repair|Signal transduction mechanisms|Intracellular trafficking, secretion, and vesicular transport				IPR011990	Homologous_superfamily	Tetratricopeptide-like helical domain superfamily	WP4786	Type I collagen synthesis in the context of osteogenesis imperfecta
O15162	PLSCR1	Phospholipid scramblase 1	21	5	10	5	318	35	4.94	31.01	180.5	103.9	102.2	282.6	79.3	132.1	90.6	61.6	61.6	90.4	60.1	70.1	48.1	71.2	65.9	0.0141427	0.0343159	1.06915	2.09819	Phospholipid scramblase 1	5359	PLSCR1	GO:0006953,GO:0006915,GO:0051607,GO:0050765,GO:0045071,GO:0006659,GO:0070782,GO:0017121,GO:0030168,GO:1905820,GO:2000373,GO:0010628,GO:0045089,GO:0045944,GO:0060368,GO:0033003,GO:0035456,GO:0010288,GO:0062023,GO:0005737,GO:0005829,GO:0070062,GO:0005794,GO:0016020,GO:0045121,GO:0005730,GO:0005654,GO:0005634,GO:0048471,GO:0005886,GO:0005509,GO:0042609,GO:0003677,GO:0001228,GO:0019899,GO:0005154,GO:…	acute-phase response|apoptotic process|defense response to virus|negative regulation of phagocytosis|negative regulation of viral genome replication|phosphatidylserine biosynthetic process|phosphatidylserine exposure on apoptotic cell surface|plasma membrane phospholipid scrambling|platelet activation|positive regulation of chromosome separation|positive regulation of DNA topoisomerase (ATP-hydro…				KOG0621	O	phospholipid scrambling	Posttranslational modification, protein turnover, chaperones	PF03803	Scramblase	Scramblase	IPR005552	Family	Scramblase	WP437,WP5090	EGF/EGFR signaling pathway|Complement system in neuronal development and plasticity
P35442	THBS2	Thrombospondin-2	7	7	8	5	1172	129.9	4.83	25.78	134.1	186	199.9	143	93.6	135.4	186.4	44.6	71.9	43.4	54.6	43.2	76.6	44.8	42.5	8.72662e-06	0.000212984	1.54759	2.92329	Thrombospondin-2	7058	THBS2	GO:0007155,GO:0016525,GO:0051965,GO:0005604,GO:0062023,GO:0005576,GO:0031091,GO:0005509,GO:0008201	cell adhesion|negative regulation of angiogenesis|positive regulation of synapse assembly|basement membrane|collagen-containing extracellular matrix|extracellular region|platelet alpha granule|calcium ion binding|heparin binding	hsa04151,hsa04512,hsa04145,hsa04510,hsa05165,hsa05144	PI3K-Akt signaling pathway|ECM-receptor interaction|Phagosome|Focal adhesion|Human papillomavirus infection|Malaria	K04659	ENOG502QRK8	O	heparin binding	Posttranslational modification, protein turnover, chaperones	PF12947,PF07645,PF00090,PF02412,PF05735,PF00093	EGF_3|EGF_CA|TSP_1|TSP_3|TSP_C|VWC	EGF domain|Calcium-binding EGF domain|Thrombospondin type 1 domain|Thrombospondin type 3 repeat|Thrombospondin C-terminal region|von Willebrand factor type C domain	IPR013320,IPR001881,IPR000742,IPR024731,IPR001791,IPR003367,IPR017897,IPR008859,IPR000884,IPR036383,IPR028974,IPR001007	Homologous_superfamily|Domain|Domain|Domain|Domain|Repeat|Repeat|Domain|Repeat|Homologous_superfamily|Homologous_superfamily|Domain	Concanavalin A-like lectin/glucanase domain superfamily|EGF-like calcium-binding domain|EGF-like domain|EGF domain|Laminin G domain|Thrombospondin, type 3-like repeat|Thrombospondin, type 3 repeat|Thrombospondin, C-terminal|Thrombospondin type-1 (TSP1) repeat|Thrombospondin type-1 (TSP1) repeat superfamily|TSP type-3 repeat|VWFC domain	WP2911,WP306,WP3932,WP3967,WP4172	miRNA targets in ECM and membrane receptors|Focal adhesion|Focal adhesion: PI3K-Akt-mTOR-signaling pathway|miR-509-3p alteration of YAP1/ECM axis|PI3K-Akt signaling pathway
P30405	PPIF	Peptidyl-prolyl cis-trans isomerase F, mitochondrial	32	6	12	5	207	22	9.38	35.59	152.3	110.6	167.5	132.8	92.1	174.7	163	64.7	66.5	51.7	61.7	55.6	76.2	58.9	71.6	1.09374e-05	0.000243191	1.16274	2.23882	Peptidyl-prolyl cis-trans isomerase F, mitochondrial	10105	PPIF	GO:0008637,GO:0071243,GO:0071277,GO:0070301,GO:1902686,GO:0070266,GO:0043066,GO:0032780,GO:2001243,GO:0090324,GO:2000276,GO:0090201,GO:0090200,GO:0006457,GO:0000413,GO:0046902,GO:1902445,GO:0010939,GO:0010849,GO:0002931,GO:0005737,GO:0043231,GO:0016020,GO:0005743,GO:0005759,GO:0005757,GO:0005739,GO:0016018,GO:0003755	apoptotic mitochondrial changes|cellular response to arsenic-containing substance|cellular response to calcium ion|cellular response to hydrogen peroxide|mitochondrial outer membrane permeabilization involved in programmed cell death|necroptotic process|negative regulation of apoptotic process|negative regulation of ATP-dependent activity|negative regulation of intrinsic apoptotic signaling pathw…	hsa04020,hsa04022,hsa04613,hsa05208,hsa05145,hsa05010,hsa05012,hsa05016,hsa05017,hsa05020,hsa05022,hsa05415	Calcium signaling pathway|cGMP-PKG signaling pathway|Neutrophil extracellular trap formation|Chemical carcinogenesis - reactive oxygen species|Toxoplasmosis|Alzheimer disease|Parkinson disease|Huntington disease|Spinocerebellar ataxia|Prion disease|Pathways of neurodegeneration - multiple diseases|Diabetic cardiomyopathy	K09565	KOG0865	O	peptidyl-prolyl cis-trans isomerase activity	Posttranslational modification, protein turnover, chaperones	PF00160	Pro_isomerase	Cyclophilin type peptidyl-prolyl cis-trans isomerase/CLD	IPR029000,IPR020892,IPR002130	Homologous_superfamily|Conserved_site|Domain	Cyclophilin-like domain superfamily|Cyclophilin-type peptidyl-prolyl cis-trans isomerase, conserved site|Cyclophilin-type peptidyl-prolyl cis-trans isomerase domain	WP2059,WP5124	Alzheimer's disease and miRNA effects|Alzheimer's disease
P12314	FCGR1A	High affinity immunoglobulin gamma Fc receptor I	17	6	8	6	374	42.6	7.97	25.82	246.1	87.5	95.6	190.7	72.1	177	126.1	63.4	62.8	64.2	65.4	52.4	65	61.8	69.9	0.00397473	0.0129008	1.17149	2.25244	High affinity immunoglobulin gamma Fc receptor I	2209	FCGR1A	GO:0001788,GO:0042590,GO:0007166,GO:0042742,GO:0006955,GO:0045087,GO:0006911,GO:0006910,GO:0050766,GO:0061098,GO:0001798,GO:0001805,GO:0006898,GO:0050776,GO:0007165,GO:0030669,GO:0031901,GO:0009897,GO:0005886,GO:0019771,GO:0019864,GO:0004888	antibody-dependent cellular cytotoxicity|antigen processing and presentation of exogenous peptide antigen via MHC class I|cell surface receptor signaling pathway|defense response to bacterium|immune response|innate immune response|phagocytosis, engulfment|phagocytosis, recognition|positive regulation of phagocytosis|positive regulation of protein tyrosine kinase activity|positive regulation of ty…	hsa04145,hsa04640,hsa04613,hsa04666,hsa04380,hsa05202,hsa05221,hsa05150,hsa05152,hsa05140,hsa05322	Phagosome|Hematopoietic cell lineage|Neutrophil extracellular trap formation|Fc gamma R-mediated phagocytosis|Osteoclast differentiation|Transcriptional misregulation in cancer|Acute myeloid leukemia|Staphylococcus aureus infection|Tuberculosis|Leishmaniasis|Systemic lupus erythematosus	K06498	ENOG502S1XR	S	IgG binding	Function unknown	PF00047,PF13895	ig|Ig_2	Immunoglobulin domain|Immunoglobulin domain	IPR007110,IPR036179,IPR013783,IPR003599,IPR003598,IPR013151	Domain|Homologous_superfamily|Homologous_superfamily|Domain|Domain|Domain	Immunoglobulin-like domain|Immunoglobulin-like domain superfamily|Immunoglobulin-like fold|Immunoglobulin subtype|Immunoglobulin subtype 2|Immunoglobulin	WP3937,WP5293	Microglia pathogen phagocytosis pathway|Acute myeloid leukemia
Q99541	PLIN2	Perilipin-2	17	6	7	6	437	48	6.8	16.6	351	248	182.3	93.9	53.4	94.5	81.2	51.6	57.1	44.6	50.7	44	55.7	48.1	43.7	0.0141957	0.034394	1.67403	3.19104	Perilipin-2	123	PLIN2	GO:0042149,GO:1905691,GO:0019915,GO:0015909,GO:0010890,GO:0014070,GO:0009410,GO:0005829,GO:0005783,GO:0005576,GO:0005811,GO:0005634,GO:0005886	cellular response to glucose starvation|lipid droplet disassembly|lipid storage|long-chain fatty acid transport|positive regulation of sequestering of triglyceride|response to organic cyclic compound|response to xenobiotic stimulus|cytosol|endoplasmic reticulum|extracellular region|lipid droplet|nucleus|plasma membrane	hsa03320	PPAR signaling pathway	K17284	ENOG502QRYF	S	lipid storage	Function unknown	PF03036	Perilipin	Perilipin family	IPR004279	Family	Perilipin	WP236	Adipogenesis
Q96RQ9	IL4I1	L-amino-acid oxidase	13	6	7	6	567	62.8	8.68	20.58	216.1	86	84.8	256.2	66.6	171.1	109.2	59	59.1	70.4	54.8	55.5	70.1	59.9	81.2	0.0107934	0.0279359	1.14958	2.21849	L-amino-acid oxidase	259307	IL4I1	GO:0002250,GO:0009063,GO:0006559,GO:0050868,GO:0002841,GO:0042130,GO:0045591,GO:0045944,GO:0002819,GO:0045577,GO:0006569,GO:0019440,GO:0006572,GO:0001669,GO:0005576,GO:0001772,GO:0005764,GO:0097225,GO:0001716,GO:0106329,GO:0016491,GO:0046592	adaptive immune response|amino acid catabolic process|L-phenylalanine catabolic process|negative regulation of T cell activation|negative regulation of T cell mediated immune response to tumor cell|negative regulation of T cell proliferation|positive regulation of regulatory T cell differentiation|positive regulation of transcription by RNA polymerase II|regulation of adaptive immune response|reg…	hsa00250,hsa00270,hsa00280,hsa00350,hsa00360,hsa00380,hsa00400	Alanine, aspartate and glutamate metabolism|Cysteine and methionine metabolism|Valine, leucine and isoleucine degradation|Tyrosine metabolism|Phenylalanine metabolism|Tryptophan metabolism|Phenylalanine, tyrosine and tryptophan biosynthesis	K03334	KOG0029	E	oxidoreductase activity	Amino acid transport and metabolism	PF01593	Amino_oxidase	Flavin containing amine oxidoreductase	IPR002937,IPR036188,IPR001613	Domain|Homologous_superfamily|Family	Amine oxidase|FAD/NAD(P)-binding domain superfamily|Flavin amine oxidase	WP3580,WP465	Methionine de novo and salvage pathway|Tryptophan metabolism
P20160	AZU1	Azurocidin	20	3	10	3	251	26.9	9.5	37.22	175.3	195.5	97.2	201.4	83.5	148.7	60.8	62.3	77.8	76.1	68.6	62.5	59.3	70.6	60.4	0.00405789	0.0130824	1.03275	2.04592	Azurocidin	566	AZU1	GO:0019730,GO:0035584,GO:0060326,GO:0045123,GO:0050829,GO:0051607,GO:0008347,GO:0050930,GO:0006954,GO:0048246,GO:0001774,GO:0042117,GO:0043066,GO:0070944,GO:0045785,GO:0032724,GO:0010628,GO:0032731,GO:0045348,GO:0010800,GO:0050766,GO:0045860,GO:0032760,GO:0070528,GO:0007205,GO:0006508,GO:0043114,GO:0042582,GO:0035578,GO:0035577,GO:0070062,GO:0005576,GO:0005615,GO:0019898,GO:0043231,GO:0043395,GO:…	antimicrobial humoral response|calcium-mediated signaling using intracellular calcium source|cell chemotaxis|cellular extravasation|defense response to Gram-negative bacterium|defense response to virus|glial cell migration|induction of positive chemotaxis|inflammatory response|macrophage chemotaxis|microglial cell activation|monocyte activation|negative regulation of apoptotic process|neutrophil-…	hsa04613	Neutrophil extracellular trap formation	K24665	KOG3627	O	serine-type endopeptidase activity	Posttranslational modification, protein turnover, chaperones	PF00089	Trypsin	Trypsin	IPR009003,IPR043504,IPR001314,IPR001254	Homologous_superfamily|Homologous_superfamily|Family|Domain	Peptidase S1, PA clan|Peptidase S1, PA clan, chymotrypsin-like fold|Peptidase S1A, chymotrypsin family|Serine proteases, trypsin domain
Q9NYL4	FKBP11	Peptidyl-prolyl cis-trans isomerase FKBP11	23	4	9	4	201	22.2	9.39	30.69	123.9	110.4	151.5	255.6	88	130.4	155.6	46.6	66.9	51.1	52.7	50	114	51.4	52	0.00134933	0.00573746	1.25953	2.39418	Peptidyl-prolyl cis-trans isomerase FKBP11	51303	FKBP11	GO:0061077,GO:0000413,GO:0005783,GO:0016020,GO:0003755	chaperone-mediated protein folding|protein peptidyl-prolyl isomerization|endoplasmic reticulum|membrane|peptidyl-prolyl cis-trans isomerase activity				KOG0549	O	peptidyl-prolyl cis-trans isomerase activity	Posttranslational modification, protein turnover, chaperones	PF00254	FKBP_C	FKBP-type peptidyl-prolyl cis-trans isomerase	IPR044609,IPR046357,IPR001179	Family|Homologous_superfamily|Domain	Peptidyl-prolyl cis-trans isomerase FKBP2/11|Peptidyl-prolyl cis-trans isomerase domain superfamily|FKBP-type peptidyl-prolyl cis-trans isomerase domain
P55001	MFAP2	Microfibrillar-associated protein 2	16	3	7	3	183	20.8	4.97	27.16	87.7	185.5	68	207.6	148.1	119.8	144.9	76.5	82.3	69.3	53.2	69.9	80.8	57.9	48.6	0.00204282	0.00780167	1.02914	2.0408	Microfibrillar-associated protein 2	4237	MFAP2	GO:0048048,GO:0120162,GO:0048050,GO:0062023,GO:0005576,GO:0001527	embryonic eye morphogenesis|positive regulation of cold-induced thermogenesis|post-embryonic eye morphogenesis|collagen-containing extracellular matrix|extracellular region|microfibril				ENOG502RXC2	S	anatomical structure morphogenesis	Function unknown	PF05507,PF01549	MAGP|ShK	Microfibril-associated glycoprotein (MAGP)|ShK domain-like	IPR008673,IPR003582	Family|Domain	Microfibril-associated glycoprotein|ShKT domain	WP3845	Canonical and non-canonical Notch signaling
O95498	VNN2	Pantetheine hydrolase VNN2	12	4	5	4	520	58.5	6.52	17.61	349.2	117.2	124.9	199.8	77	189.3	83.8	54.8	45.8	38.8	48.3	36.6	43	50.2	41.4	0.00365181	0.01213	1.86154	3.63396	Pantetheine hydrolase VNN2	8875	VNN2	GO:0015939,GO:0005576,GO:0005886,GO:0017159	pantothenate metabolic process|extracellular region|plasma membrane|pantetheine hydrolase activity	hsa00770	Pantothenate and CoA biosynthesis	K08069	KOG0806	DU	hydrolase activity, acting on carbon-nitrogen (but not peptide) bonds, in linear amides	Cell cycle control, cell division, chromosome partitioning|Intracellular trafficking, secretion, and vesicular transport	PF00795,PF19018	CN_hydrolase|Vanin_C	Carbon-nitrogen hydrolase|Vanin C-terminal domain	IPR012101,IPR040154,IPR003010,IPR036526,IPR043957	Family|Family|Domain|Homologous_superfamily|Domain	Biotinidase-like, eukaryotic|Biotinidase/VNN family|Carbon-nitrogen hydrolase|Carbon-nitrogen hydrolase superfamily|Vanin, C-terminal
P80511	S100A12	Protein S100-A12	47	5	17	5	92	10.6	6.25	48.67	243	153.6	148	402.6	62.9	144.1	43.9	38.6	47.8	45.5	38	35.3	26.1	43.7	27	0.00811085	0.0223935	2.18077	4.53396	Protein S100-A12	6283	S100A12	GO:0061844,GO:0042742,GO:0050832,GO:0006954,GO:0045087,GO:0031640,GO:0045576,GO:0002548,GO:0030593,GO:0043123,GO:0050729,GO:0043406,GO:0051092,GO:0006805,GO:0005737,GO:0005856,GO:0005829,GO:0005576,GO:0005615,GO:0005634,GO:0005886,GO:0034774,GO:0005509,GO:0048306,GO:0005507,GO:0042802,GO:0050786,GO:0008270	antimicrobial humoral immune response mediated by antimicrobial peptide|defense response to bacterium|defense response to fungus|inflammatory response|innate immune response|killing of cells of another organism|mast cell activation|monocyte chemotaxis|neutrophil chemotaxis|positive regulation of I-kappaB kinase/NF-kappaB signaling|positive regulation of inflammatory response|positive regulation o…				ENOG502SA01	S	neutrophil aggregation	Function unknown	PF01023	S_100	S-100/ICaBP type calcium binding domain	IPR011992,IPR002048,IPR001751,IPR013787	Homologous_superfamily|Domain|Conserved_site|Domain	EF-hand domain pair|EF-hand domain|S100/Calcium binding protein 7/8-like, conserved site|S100/CaBP-9k-type, calcium binding, subdomain
P07711	CTSL	Procathepsin L	14	5	10	4	333	37.5	5.45	23.55	118.3	130.3	119.7	212.8	98.1	188.6	152.1	68.3	53.3	56	52.9	55.3	63.8	58	72.4	6.43638e-05	0.000664931	1.27997	2.42833	Procathepsin L	1514	CTSL	GO:0002250,GO:0019882,GO:0019886,GO:0048002,GO:0043373,GO:0097067,GO:0030574,GO:0060309,GO:0034230,GO:0039654,GO:0019064,GO:0006955,GO:0071888,GO:0016540,GO:0006508,GO:0051603,GO:0019065,GO:0046718,GO:0031638,GO:0016324,GO:0042583,GO:0062023,GO:0071682,GO:0036021,GO:0070062,GO:0005576,GO:0005615,GO:0005794,GO:0043231,GO:0043202,GO:0005764,GO:0005771,GO:0005634,GO:0005886,GO:0005518,GO:0004197,GO:…	adaptive immune response|antigen processing and presentation|antigen processing and presentation of exogenous peptide antigen via MHC class II|antigen processing and presentation of peptide antigen|CD4-positive, alpha-beta T cell lineage commitment|cellular response to thyroid hormone stimulus|collagen catabolic process|elastin catabolic process|enkephalin processing|fusion of virus membrane with…	hsa04145,hsa04142,hsa04140,hsa04210,hsa04612,hsa05205,hsa05323,hsa05418	Phagosome|Lysosome|Autophagy - animal|Apoptosis|Antigen processing and presentation|Proteoglycans in cancer|Rheumatoid arthritis|Fluid shear stress and atherosclerosis	K01365	KOG1543	O	cysteine-type peptidase activity	Posttranslational modification, protein turnover, chaperones	PF08246,PF00112	Inhibitor_I29|Peptidase_C1	Cathepsin propeptide inhibitor domain (I29)|Papain family cysteine protease	IPR038765,IPR025661,IPR000169,IPR025660,IPR000668,IPR039417,IPR013201	Homologous_superfamily|Active_site|Active_site|Active_site|Domain|Domain|Domain	Papain-like cysteine peptidase superfamily|Cysteine peptidase, asparagine active site|Cysteine peptidase, cysteine active site|Cysteine peptidase, histidine active site|Peptidase C1A, papain C-terminal|Papain-like cysteine endopeptidase|Cathepsin propeptide inhibitor domain (I29)	WP2572,WP4217,WP4846,WP5038,WP5115	Primary focal segmental glomerulosclerosis (FSGS)|Ebola virus infection in host|SARS-CoV-2 and COVID-19 pathway|Mitochondrial immune response to SARS-CoV-2|Network map of SARS-CoV-2 signaling pathway
O15427	SLC16A3	Monocarboxylate transporter 4	8	4	6	4	465	49.4	7.96	20.21	291.7	138.9	145	150.5	88.7	134.6	107.2	58.1	49.7	53.8	48.5	51.6	61.9	58.9	60.7	0.00123125	0.00537586	1.44604	2.7246	Monocarboxylate transporter 4	9123	SLC16A3	GO:0035873,GO:0015718,GO:0035879,GO:0030163,GO:1901475,GO:0016324,GO:0016323,GO:0016328,GO:0016020,GO:0031965,GO:0098688,GO:0005886,GO:0098839,GO:0045202,GO:0015650,GO:0008028,GO:0050833,GO:0003723	lactate transmembrane transport|monocarboxylic acid transport|plasma membrane lactate transport|protein catabolic process|pyruvate transmembrane transport|apical plasma membrane|basolateral plasma membrane|lateral plasma membrane|membrane|nuclear membrane|parallel fiber to Purkinje cell synapse|plasma membrane|postsynaptic density membrane|synapse|lactate:proton symporter activity|monocarboxylic …	hsa05230	Central carbon metabolism in cancer	K08180	KOG2504	IQ	monocarboxylate transporter	Lipid transport and metabolism|Secondary metabolites biosynthesis, transport and catabolism	PF07690	MFS_1	Major Facilitator Superfamily	IPR004743,IPR011701,IPR020846,IPR036259	Family|Family|Domain|Homologous_superfamily	Monocarboxylate transporter|Major facilitator superfamily|Major facilitator superfamily domain|MFS transporter superfamily	WP4290	Metabolic reprogramming in colon cancer
Q8N3Y7	SDR16C5	Epidermal retinol dehydrogenase 2	21	6	7	6	309	34.1	8.46	14.26	154.1	100.5	320.2	87.6	82.1	99.2	116.4	82.8	69	62.6	55.2	62.5	56.7	76.4	74.8	0.0362035	0.0713788	1.02287	2.03196	Epidermal retinol dehydrogenase 2	195814	SDR16C5	GO:0043616,GO:0035067,GO:0000122,GO:0031065,GO:0042574,GO:0042572,GO:0005789,GO:0005811,GO:0005634,GO:0017053,GO:0140297,GO:0004745,GO:0016616,GO:0061629,GO:0003714	keratinocyte proliferation|negative regulation of histone acetylation|negative regulation of transcription by RNA polymerase II|positive regulation of histone deacetylation|retinal metabolic process|retinol metabolic process|endoplasmic reticulum membrane|lipid droplet|nucleus|transcription repressor complex|DNA-binding transcription factor binding|NAD-retinol dehydrogenase activity|oxidoreductas…	hsa00830	Retinol metabolism	K15734	KOG1201	IQ	NADP-retinol dehydrogenase activity	Lipid transport and metabolism|Secondary metabolites biosynthesis, transport and catabolism	PF00106	adh_short	short chain dehydrogenase	IPR036291,IPR002347	Homologous_superfamily|Family	NAD(P)-binding domain superfamily|Short-chain dehydrogenase/reductase SDR	WP5188,WP716	Retinol metabolism|Vitamin A and carotenoid metabolism
O43692	PI15	Peptidase inhibitor 15	12	3	5	2	258	29	8.03	17.32	257.4	89.9	295	160.5	79.6	83.5	90.6	54.4	73.4	42.1	52.6	45.7	88.5	44.3	42.6	0.0114794	0.0292033	1.44461	2.72189	Peptidase inhibitor 15	51050	PI15	GO:0010466,GO:0070062,GO:0005615,GO:0030414	negative regulation of peptidase activity|extracellular exosome|extracellular space|peptidase inhibitor activity				KOG3017	ADK	peptidase inhibitor activity	RNA processing and modification|Cell cycle control, cell division, chromosome partitioning|Transcription	PF00188	CAP	Cysteine-rich secretory protein family	IPR018244,IPR014044,IPR035940,IPR001283	Conserved_site|Domain|Homologous_superfamily|Family	Allergen V5/Tpx-1-related, conserved site|CAP domain|CAP superfamily|Cysteine-rich secretory protein-related
P59665	DEFA1B	Neutrophil defensin 1	28	4	37	2	94	10.2	6.99	91.59	350.8	155.3	156	298.3	51	127.3	73.7	43.7	41.7	38.1	37	31.4	27.2	40.7	27.6	0.0039806	0.0129113	2.26938	4.82116	Neutrophil defensin 1	728358	DEFA1B	GO:0019731,GO:0061844,GO:0071222,GO:0006935,GO:0050832,GO:0050829,GO:0050830,GO:0042832,GO:0051607,GO:0006955,GO:0002227,GO:0030520,GO:0051873,GO:0031640,GO:0051673,GO:0052337,GO:0010818,GO:0035578,GO:0062023,GO:0070062,GO:0005576,GO:0005615,GO:0005796	antibacterial humoral response|antimicrobial humoral immune response mediated by antimicrobial peptide|cellular response to lipopolysaccharide|chemotaxis|defense response to fungus|defense response to Gram-negative bacterium|defense response to Gram-positive bacterium|defense response to protozoan|defense response to virus|immune response|innate immune response in mucosa|intracellular estrogen re…	hsa04621,hsa05202,hsa05150	NOD-like receptor signaling pathway|Transcriptional misregulation in cancer|Staphylococcus aureus infection	K05230	ENOG502T2EX	M	defense response to bacterium	Cell wall/membrane/envelope biogenesis	PF00323,PF00879	Defensin_1|Defensin_propep	Mammalian defensin|Defensin propeptide	IPR016327,IPR006081,IPR002366,IPR006080	Family|Domain|Domain|Domain	Alpha-defensin|Alpha-defensin, C-terminal|Alpha-defensin propeptide|Beta/alpha-defensin, C-terminal
P59666	DEFA3	Neutrophil defensin 3	28	4	35	2	94	10.2	5.99	91.67	195.4	233.4	316.5	419.3	77.7	39.3	21.3	24.4	18	42.4	29.8	18.7	21	24.5	18.1	0.00901011	0.0241556	2.91884	7.56236	Neutrophil defensin 3	1668	DEFA3	GO:0019731,GO:0061844,GO:0071222,GO:0050832,GO:0050829,GO:0050830,GO:0051607,GO:0002227,GO:0030520,GO:0031640,GO:0051673,GO:0035578,GO:0070062,GO:0005576,GO:0005615,GO:0005796,GO:0042803	antibacterial humoral response|antimicrobial humoral immune response mediated by antimicrobial peptide|cellular response to lipopolysaccharide|defense response to fungus|defense response to Gram-negative bacterium|defense response to Gram-positive bacterium|defense response to virus|innate immune response in mucosa|intracellular estrogen receptor signaling pathway|killing of cells of another orga…	hsa04621,hsa05202,hsa05150	NOD-like receptor signaling pathway|Transcriptional misregulation in cancer|Staphylococcus aureus infection	K05230	ENOG502T2EX	M	defense response to bacterium	Cell wall/membrane/envelope biogenesis	PF00323,PF00879	Defensin_1|Defensin_propep	Mammalian defensin|Defensin propeptide	IPR016327,IPR006081,IPR002366,IPR006080	Family|Domain|Domain|Domain	Alpha-defensin|Alpha-defensin, C-terminal|Alpha-defensin propeptide|Beta/alpha-defensin, C-terminal
P15291	B4GALT1	Beta-1,4-galactosyltransferase 1	8	2	3	2	398	43.9	8.65	13.36	143.1	103.7	349.1	118	89.6	104.9	121.3	64.2	68.8	61.1	59.4	56.6	53.3	53.2	53.8	0.016099	0.0378857	1.32291	2.5017	Beta-1,4-galactosyltransferase 1	2683	B4GALT1	GO:0002526,GO:0060055,GO:0007339,GO:0007155,GO:0045136,GO:0002064,GO:0050673,GO:0030198,GO:0006012,GO:0070085,GO:0005989,GO:0006629,GO:1905517,GO:0050680,GO:0009312,GO:0007341,GO:0043065,GO:0060054,GO:0006487,GO:0060046,GO:0035577,GO:0016323,GO:0031526,GO:0030057,GO:0009897,GO:0070062,GO:0005615,GO:0030175,GO:0005794,GO:0032580,GO:0000139,GO:0000138,GO:0016020,GO:0005886,GO:0032991,GO:0030667,GO:…	acute inflammatory response|angiogenesis involved in wound healing|binding of sperm to zona pellucida|cell adhesion|development of secondary sexual characteristics|epithelial cell development|epithelial cell proliferation|extracellular matrix organization|galactose metabolic process|glycosylation|lactose biosynthetic process|lipid metabolic process|macrophage migration|negative regulation of epit…	hsa00052,hsa00510,hsa00513,hsa00515,hsa00514,hsa00533,hsa00601	Galactose metabolism|N-Glycan biosynthesis|Various types of N-glycan biosynthesis|Mannose type O-glycan biosynthesis|Other types of O-glycan biosynthesis|Glycosaminoglycan biosynthesis - keratan sulfate|Glycosphingolipid biosynthesis - lacto and neolacto series	K07966	KOG3916	J	N-acetyllactosamine synthase activity	Translation, ribosomal structure and biogenesis	PF02709,PF13733	Glyco_transf_7C|Glyco_transf_7N	N-terminal domain of galactosyltransferase|N-terminal region of glycosyl transferase group 7	IPR003859,IPR027791,IPR027995,IPR029044	Family|Domain|Domain|Homologous_superfamily	Beta-1,4-galactosyltransferase|Galactosyltransferase, C-terminal|Galactosyltransferase, N-terminal|Nucleotide-diphospho-sugar transferases	WP4142,WP4521,WP5194,WP5302	Metabolism of sphingolipids in ER and Golgi apparatus|Glycosylation and related congenital defects|Synthesis of ceramides and 1-deoxyceramides|Neolacto series sphingolipid metabolism
Q8IVL6	P3H3	Prolyl 3-hydroxylase 3	8	5	5	5	736	81.8	6.32	14.17	157.4	136.2	165.2	225.4	99.9	129.2	131.2	48.8	63.2	46.3	53.3	58.3	81.2	54.2	50.3	2.63763e-05	0.000394257	1.38962	2.62009	Prolyl 3-hydroxylase 3	10536	P3H3	GO:0032964,GO:0032963,GO:0008285,GO:0017185,GO:1902494,GO:0005783,GO:0005506,GO:0031418,GO:0019797	collagen biosynthetic process|collagen metabolic process|negative regulation of cell population proliferation|peptidyl-lysine hydroxylation|catalytic complex|endoplasmic reticulum|iron ion binding|L-ascorbic acid binding|procollagen-proline 3-dioxygenase activity				KOG4459	BDLTU	prolyl 3-hydroxylase	Chromatin structure and dynamics|Cell cycle control, cell division, chromosome partitioning|Replication, recombination and repair|Signal transduction mechanisms|Intracellular trafficking, secretion, and vesicular transport	PF13640	2OG-FeII_Oxy_3	2OG-Fe(II) oxygenase superfamily	IPR005123,IPR039575,IPR006620,IPR044862,IPR011990	Domain|Family|Domain|Domain|Homologous_superfamily	Oxoglutarate/iron-dependent dioxygenase|Prolyl 3-hydroxylase|Prolyl 4-hydroxylase, alpha subunit|Prolyl 4-hydroxylase alpha subunit, Fe(2+) 2OG dioxygenase domain|Tetratricopeptide-like helical domain superfamily
Q6ZUJ8	PIK3AP1	Phosphoinositide 3-kinase adapter protein 1	5	3	4	3	805	90.3	5.4	13.31	259.2	109	113.8	202.6	77.1	124.2	90.3	65.4	65.7	66	63.3	59.3	70.9	65.9	67.2	0.00745102	0.0209732	1.09108	2.13034	Phosphoinositide 3-kinase adapter protein 1	118788	PIK3AP1	GO:0014068,GO:0050727,GO:0034134,GO:0034142,GO:0034154,GO:0034162,GO:0005829,GO:0016020,GO:0005886,GO:0042802,GO:0036312,GO:0005102	positive regulation of phosphatidylinositol 3-kinase signaling|regulation of inflammatory response|toll-like receptor 2 signaling pathway|toll-like receptor 4 signaling pathway|toll-like receptor 7 signaling pathway|toll-like receptor 9 signaling pathway|cytosol|membrane|plasma membrane|identical protein binding|phosphatidylinositol 3-kinase regulatory subunit binding|signaling receptor binding	hsa04151,hsa04662	PI3K-Akt signaling pathway|B cell receptor signaling pathway	K12230	ENOG502QS94	S	toll-like receptor 7 signaling pathway	Function unknown	PF14545,PF18567	DBB|TIR_3	Dof, BCAP, and BANK (DBB) motif,|Toll/interleukin-1 receptor domain	IPR017893,IPR041340,IPR000157,IPR035897	Domain|Domain|Domain|Homologous_superfamily	DBB domain|PIK3AP1, Toll/interleukin-1 receptor domain|Toll/interleukin-1 receptor homology (TIR) domain|Toll/interleukin-1 receptor homology (TIR) domain superfamily	WP23,WP4172	B cell receptor signaling pathway|PI3K-Akt signaling pathway
P08246	ELANE	Neutrophil elastase	9	3	12	3	267	28.5	9.35	36.97	251.4	162	116.4	174.4	73.1	147.6	66.6	68.5	74.5	68.1	62.7	57.9	56.9	70.4	49.6	0.00440555	0.0139371	1.15573	2.22796	Neutrophil elastase	1991	ELANE	GO:0002438,GO:0002812,GO:0006874,GO:0042742,GO:0022617,GO:0002523,GO:0032682,GO:0050922,GO:0050728,GO:0032717,GO:0000122,GO:0070947,GO:0070945,GO:0006909,GO:0050778,GO:0032757,GO:1903238,GO:0043406,GO:0048661,GO:0030163,GO:0006508,GO:0070269,GO:0032496,GO:0009411,GO:0001878,GO:0035578,GO:0009986,GO:0062023,GO:0005737,GO:0005829,GO:0070062,GO:0005576,GO:0005615,GO:0045335,GO:0030141,GO:0035580,GO:…	acute inflammatory response to antigenic stimulus|biosynthetic process of antibacterial peptides active against Gram-negative bacteria|cellular calcium ion homeostasis|defense response to bacterium|extracellular matrix disassembly|leukocyte migration involved in inflammatory response|negative regulation of chemokine production|negative regulation of chemotaxis|negative regulation of inflammatory …	hsa04613,hsa05202,hsa05322	Neutrophil extracellular trap formation|Transcriptional misregulation in cancer|Systemic lupus erythematosus	K01327	KOG3627	O	serine-type endopeptidase activity	Posttranslational modification, protein turnover, chaperones	PF00089	Trypsin	Trypsin	IPR009003,IPR043504,IPR001314,IPR001254,IPR018114,IPR033116	Homologous_superfamily|Homologous_superfamily|Family|Domain|Active_site|Active_site	Peptidase S1, PA clan|Peptidase S1, PA clan, chymotrypsin-like fold|Peptidase S1A, chymotrypsin family|Serine proteases, trypsin domain|Serine proteases, trypsin family, histidine active site|Serine proteases, trypsin family, serine active site	WP2806,WP2840,WP4329	Complement system|Hair follicle development: cytodifferentiation - part 3 of 3|miRNA role in immune response in sepsis
O15347	HMGB3	High mobility group protein B3	13	2	3	2	200	23	8.37	9.42	180.5	110	136	177.5	80.4	163.1	136.1	84.5	59.3	87.5	49.4	61.2	51.7	46.1	76.7	0.000139785	0.00111685	1.12223	2.17683	High mobility group protein B3	3149	HMGB3	GO:0032392,GO:0006310,GO:0045087,GO:0006357,GO:0005694,GO:0005737,GO:0005634,GO:0008301,GO:0003690,GO:0000400,GO:0003723	DNA geometric change|DNA recombination|innate immune response|regulation of transcription by RNA polymerase II|chromosome|cytoplasm|nucleus|DNA binding, bending|double-stranded DNA binding|four-way junction DNA binding|RNA binding				KOG0381	B	DNA binding	Chromatin structure and dynamics	PF00505,PF09011	HMG_box|HMG_box_2	HMG (high mobility group) box|HMG-box domain	IPR009071,IPR036910,IPR017967	Domain|Homologous_superfamily|Conserved_site	High mobility group box domain|High mobility group box domain superfamily|HMG box A DNA-binding domain, conserved site
Q8TED1	GPX8	Probable glutathione peroxidase 8	19	4	5	4	209	23.9	9.35	14.23	148.2	128.1	183.2	199.9	106.8	142.6	136.9	50.8	74.7	51	57.4	55.6	66.9	53.7	44.1	2.91915e-06	0.000111212	1.39571	2.63119	Probable glutathione peroxidase 8	493869	GPX8	GO:0034599,GO:0005788,GO:0016020,GO:0004602,GO:0004601	cellular response to oxidative stress|endoplasmic reticulum lumen|membrane|glutathione peroxidase activity|peroxidase activity	hsa00480,hsa04918,hsa05014,hsa05016,hsa05022	Glutathione metabolism|Thyroid hormone synthesis|Amyotrophic lateral sclerosis|Huntington disease|Pathways of neurodegeneration - multiple diseases	K00432	KOG1651	O	glutathione peroxidase activity	Posttranslational modification, protein turnover, chaperones	PF00255	GSHPx	Glutathione peroxidase	IPR013376,IPR000889,IPR029760,IPR036249	Family|Family|Conserved_site|Homologous_superfamily	Glutathione peroxidase Gpx7, putative|Glutathione peroxidase|Glutathione peroxidase conserved site|Thioredoxin-like superfamily
P80297	MT1X	Metallothionein-1X	33	2	4	2	61	6.1	7.96	14.86	216.6	237.1	195.5	185.3	59	92.8	163.3	44.1	29.8	57.5	30.8	43.7	60.3	60.1	24	0.000205976	0.00148106	1.90711	3.75058	Metallothionein-1X	4501	MT1X	GO:0071276,GO:0071280,GO:0036018,GO:0071294,GO:0006882,GO:0010273,GO:0045926,GO:0010038,GO:0005737,GO:0005634,GO:0046872,GO:0008270	cellular response to cadmium ion|cellular response to copper ion|cellular response to erythropoietin|cellular response to zinc ion|cellular zinc ion homeostasis|detoxification of copper ion|negative regulation of growth|response to metal ion|cytoplasm|nucleus|metal ion binding|zinc ion binding	hsa04978	Mineral absorption	K14739	KOG4738	S	cellular response to zinc ion	Function unknown	PF00131	Metallothio	Metallothionein	IPR003019,IPR017854,IPR023587,IPR000006,IPR018064	Family|Homologous_superfamily|Homologous_superfamily|Family|Binding_site	Metallothionein|Metallothionein domain superfamily|Metallothionein domain superfamily, vertebrate|Metallothionein, vertebrate|Metallothionein, vertebrate, metal binding site	WP3286,WP3529,WP408	Copper homeostasis|Zinc homeostasis|Oxidative stress response
Q9Y617	PSAT1	Phosphoserine aminotransferase	15	5	7	4	370	40.4	7.66	15.74	161.7	104.8	155.7	221.4	102.5	99.7	112.8	68.4	69.8	69.7	69.4	65.5	70.7	62.7	65.3	0.000797773	0.00390022	1.01661	2.02316	Phosphoserine aminotransferase	29968	PSAT1	GO:0006564,GO:0008615,GO:0005737,GO:0005829,GO:0070062,GO:0042802,GO:0004648,GO:0030170	L-serine biosynthetic process|pyridoxine biosynthetic process|cytoplasm|cytosol|extracellular exosome|identical protein binding|O-phospho-L-serine:2-oxoglutarate aminotransferase activity|pyridoxal phosphate binding	hsa00260,hsa00270,hsa00750	Glycine, serine and threonine metabolism|Cysteine and methionine metabolism|Vitamin B6 metabolism	K00831	KOG2790	E	O-phospho-L-serine:2-oxoglutarate aminotransferase activity	Amino acid transport and metabolism	PF00266	Aminotran_5	Aminotransferase class-V	IPR000192,IPR020578,IPR022278,IPR015424,IPR015421,IPR015422	Domain|Binding_site|Family|Homologous_superfamily|Homologous_superfamily|Homologous_superfamily	Aminotransferase class V domain|Aminotransferase class-V, pyridoxal-phosphate binding site|Phosphoserine aminotransferase|Pyridoxal phosphate-dependent transferase|Pyridoxal phosphate-dependent transferase, major domain|Pyridoxal phosphate-dependent transferase, small domain	WP2525,WP4018,WP4290,WP4673,WP4688,WP5083,WP5213	Trans-sulfuration, one-carbon metabolism and related pathways|Clear cell renal cell carcinoma pathways|Metabolic reprogramming in colon cancer|Male infertility|Serine metabolism|Neuroinflammation and glutamatergic signaling|Amino acid metabolism in triple-negative breast cancer cells
P35610	SOAT1	Sterol O-acyltransferase 1	6	3	4	3	550	64.7	8.94	12.95	148.5	132.2	164.8	135.1	80.4	153	144.7	76.9	48.2	53.5	66.3	60.5	73.4	89.5	73.1	2.38573e-05	0.000366982	1.01703	2.02375	Sterol O-acyltransferase 1	6646	SOAT1	GO:0033344,GO:0042632,GO:0008203,GO:0010878,GO:0034383,GO:0010742,GO:0042986,GO:0034379,GO:0005783,GO:0005789,GO:0016020,GO:0015485,GO:0034736,GO:0000062,GO:0042802,GO:0008374,GO:0004772	cholesterol efflux|cholesterol homeostasis|cholesterol metabolic process|cholesterol storage|low-density lipoprotein particle clearance|macrophage derived foam cell differentiation|positive regulation of amyloid precursor protein biosynthetic process|very-low-density lipoprotein particle assembly|endoplasmic reticulum|endoplasmic reticulum membrane|membrane|cholesterol binding|cholesterol O-acylt…	hsa00100,hsa04979	Steroid biosynthesis|Cholesterol metabolism	K00637	KOG0380	I	sterol O-acyltransferase activity	Lipid transport and metabolism	PF03062	MBOAT	MBOAT, membrane-bound O-acyltransferase family	IPR004299,IPR014371,IPR030687	Family|Family|Family	Membrane bound O-acyl transferase, MBOAT|Sterol O-acyltransferase, ACAT/DAG/ARE types|Sterol O-acyltransferase, metazoa	WP430,WP4718,WP5220	Statin inhibition of cholesterol production|Cholesterol metabolism with Bloch and Kandutsch-Russell pathways|Metabolic reprogramming in pancreatic cancer
P14091	CTSE	Cathepsin E	9	3	4	3	396	42.8	4.86	11.55	215.5	127.2	202.6	148.4	86.6	98.8	108.2	61.8	65.8	63.1	55	60.2	71.3	65	70.3	0.000874276	0.00415397	1.13858	2.20164	Cathepsin E	1510	CTSE	GO:0019886,GO:0016540,GO:0006508,GO:0005768,GO:0043231,GO:0004190,GO:0042802,GO:0008233	antigen processing and presentation of exogenous peptide antigen via MHC class II|protein autoprocessing|proteolysis|endosome|intracellular membrane-bounded organelle|aspartic-type endopeptidase activity|identical protein binding|peptidase activity	hsa04142	Lysosome	K01382	KOG1339	M	aspartic-type endopeptidase activity	Cell wall/membrane/envelope biogenesis	PF07966,PF00026	A1_Propeptide|Asp	A1 Propeptide |Eukaryotic aspartyl protease	IPR001461,IPR001969,IPR012848,IPR033121,IPR021109	Family|Active_site|Domain|Domain|Homologous_superfamily	Aspartic peptidase A1 family|Aspartic peptidase, active site|Aspartic peptidase, N-terminal|Peptidase family A1 domain|Aspartic peptidase domain superfamily
Q8IX19	MCEMP1	Mast cell-expressed membrane protein 1	14	3	5	3	187	21.2	8.87	13.91	330.5	122.3	140.8	162.7	71.2	104.7	65.5	71.7	55.2	67.6	58.6	53.9	49.6	67.7	78	0.0264793	0.0557046	1.1827	2.27002	Mast cell-expressed membrane protein 1	199675	MCEMP1	GO:0005886,GO:0035579,GO:0070821,GO:0042802	plasma membrane|specific granule membrane|tertiary granule membrane|identical protein binding				ENOG502RTYW	S		Function unknown				IPR038818	Family	Mast cell-expressed membrane protein 1
P25815	S100P	Protein S100-P	21	2	4	2	95	10.4	4.88	14.2	276.4	189.2	266.9	324.1	46.8	119	42.8	41.1	32.6	47.3	26.3	23.8	16.6	32.7	14.3	0.00240273	0.008862	2.62312	6.16081	Protein S100-P	6286	S100P	GO:0043542,GO:0010033,GO:0005737,GO:0070062,GO:0005576,GO:0031528,GO:0005654,GO:0005634,GO:0034774,GO:0045296,GO:0005509,GO:0048306,GO:0000287,GO:0042803,GO:0046914	endothelial cell migration|response to organic substance|cytoplasm|extracellular exosome|extracellular region|microvillus membrane|nucleoplasm|nucleus|secretory granule lumen|cadherin binding|calcium ion binding|calcium-dependent protein binding|magnesium ion binding|protein homodimerization activity|transition metal ion binding				ENOG502S6E1	S	S-100/ICaBP type calcium binding domain	Function unknown	PF01023	S_100	S-100/ICaBP type calcium binding domain	IPR011992,IPR002048,IPR034325,IPR001751,IPR013787	Homologous_superfamily|Domain|Domain|Conserved_site|Domain	EF-hand domain pair|EF-hand domain|S-100|S100/Calcium binding protein 7/8-like, conserved site|S100/CaBP-9k-type, calcium binding, subdomain	WP2361,WP2880,WP2882	Gastric cancer network 1|Glucocorticoid receptor pathway|Nuclear receptors meta-pathway
Q14566	MCM6	DNA replication licensing factor MCM6	4	3	3	3	821	92.8	5.41	9.03	142.4	102.3	143.1	304.7	83.6	99.3	85	61.9	69.1	63.9	68.7	67.1	78.5	66.5	63.7	0.0245425	0.0523886	1.02492	2.03485	DNA replication licensing factor MCM6	4175	MCM6	GO:0006260,GO:0006270,GO:0006268,GO:0000727,GO:1902969,GO:0030174,GO:0000781,GO:0071162,GO:0042555,GO:0005654,GO:0005634,GO:0005524,GO:0016887,GO:0003678,GO:0042802,GO:0003697	DNA replication|DNA replication initiation|DNA unwinding involved in DNA replication|double-strand break repair via break-induced replication|mitotic DNA replication|regulation of DNA-templated DNA replication initiation|chromosome, telomeric region|CMG complex|MCM complex|nucleoplasm|nucleus|ATP binding|ATP hydrolysis activity|DNA helicase activity|identical protein binding|single-stranded DNA b…	hsa03030,hsa04110	DNA replication|Cell cycle	K02542	KOG0480	L	DNA replication initiation	Replication, recombination and repair	PF00493,PF18263,PF17855,PF14551,PF17207	MCM|MCM6_C|MCM_lid|MCM_N|MCM_OB	MCM P-loop domain|MCM6 C-terminal winged-helix domain|MCM AAA-lid domain|MCM N-terminal domain|MCM OB domain	IPR031327,IPR008049,IPR041024,IPR018525,IPR001208,IPR041562,IPR027925,IPR033762,IPR012340,IPR027417	Family|Family|Domain|Conserved_site|Domain|Domain|Domain|Domain|Homologous_superfamily|Homologous_superfamily	Mini-chromosome maintenance protein|DNA replication licensing factor Mcm6|Mcm6, C-terminal winged-helix domain|Mini-chromosome maintenance, conserved site|MCM domain|MCM, AAA-lid domain|MCM N-terminal domain|MCM OB domain|Nucleic acid-binding, OB-fold|P-loop containing nucleoside triphosphate hydrolase	WP179,WP2446,WP4352,WP45,WP466	Cell cycle|Retinoblastoma gene in cancer|Ciliary landscape|G1 to S cell cycle control|DNA replication
Q96CG8	CTHRC1	Collagen triple helix repeat-containing protein 1	13	3	4	3	243	26.2	7.99	12.13	120.3	186.9	144.4	311.4	106.4	113.8	116.1	40.1	64.4	41	51	54.4	64.7	48.4	36.6	0.00126893	0.00549051	1.649	3.13615	Collagen triple helix repeat-containing protein 1	115908	CTHRC1	GO:0016477,GO:0090103,GO:0090177,GO:0060122,GO:0090090,GO:0043932,GO:0001649,GO:0033687,GO:0045669,GO:0033690,GO:0032092,GO:0060071,GO:0005581,GO:0062023,GO:0005576,GO:0005615,GO:0016528,GO:0005109,GO:0017147	cell migration|cochlea morphogenesis|establishment of planar polarity involved in neural tube closure|inner ear receptor cell stereocilium organization|negative regulation of canonical Wnt signaling pathway|ossification involved in bone remodeling|osteoblast differentiation|osteoblast proliferation|positive regulation of osteoblast differentiation|positive regulation of osteoblast proliferation|p…				ENOG502QSJD	S	Collagen triple helix	Function unknown							WP5087,WP5205	Malignant pleural mesothelioma|Clock-controlled autophagy in bone metabolism
P55774	CCL18	C-C motif chemokine 18	48	3	4	3	89	9.8	8.75	13.55	126.3	153.8	268.4	67.1	95.3	141	170.1	66.4	61.6	59.7	61.8	57.9	56.1	63.8	50.7	0.00220611	0.00827358	1.28896	2.44351	C-C motif chemokine 18	6362	CCL18	GO:0061844,GO:0007154,GO:0007267,GO:0071347,GO:0071356,GO:0071346,GO:0070098,GO:0006935,GO:0007186,GO:0006955,GO:0006954,GO:0031640,GO:0048247,GO:0002548,GO:0030593,GO:0070374,GO:0043547,GO:0007165,GO:0005615,GO:0048020,GO:0008009	antimicrobial humoral immune response mediated by antimicrobial peptide|cell communication|cell-cell signaling|cellular response to interleukin-1|cellular response to tumor necrosis factor|cellular response to type II interferon|chemokine-mediated signaling pathway|chemotaxis|G protein-coupled receptor signaling pathway|immune response|inflammatory response|killing of cells of another organism|ly…	hsa04060,hsa04061,hsa04062	Cytokine-cytokine receptor interaction|Viral protein interaction with cytokine and cytokine receptor|Chemokine signaling pathway	K21094	ENOG502S8M4	M	chemokine activity	Cell wall/membrane/envelope biogenesis	PF00048	IL8	Small cytokines (intecrine/chemokine), interleukin-8 like	IPR039809,IPR000827,IPR001811,IPR036048	Family|Conserved_site|Domain|Homologous_superfamily	Chemokine beta/gamma/delta|CC chemokine, conserved site|Chemokine interleukin-8-like domain|Chemokine interleukin-8-like superfamily	WP4754,WP5095,WP5287	IL-18 signaling pathway|Overview of proinflammatory and profibrotic mediators|17q12 copy number variation syndrome
P31997	CEACAM8	Carcinoembryonic antigen-related cell adhesion molecule 8	7	3	4	3	349	38.1	7.39	11.51	209.1	208.3	157.4	216.7	58.8	149.4	65.8	58.8	56.2	64.2	51.3	47.4	52.6	49.5	54.2	0.00113178	0.005046	1.48774	2.8045	Carcinoembryonic antigen-related cell adhesion molecule 8	1088	CEACAM8	GO:0007157,GO:0006955,GO:0035577,GO:0009986,GO:0070062,GO:0005615,GO:0005886,GO:0035579,GO:0070821,GO:0046982	heterophilic cell-cell adhesion via plasma membrane cell adhesion molecules|immune response|azurophil granule membrane|cell surface|extracellular exosome|extracellular space|plasma membrane|specific granule membrane|tertiary granule membrane|protein heterodimerization activity				ENOG502RXPD	S	negative regulation of cytotoxic T cell degranulation	Function unknown	PF13895,PF07686	Ig_2|V-set	Immunoglobulin domain|Immunoglobulin V-set domain	IPR007110,IPR036179,IPR013783,IPR003599,IPR003598,IPR013106	Domain|Homologous_superfamily|Homologous_superfamily|Domain|Domain|Domain	Immunoglobulin-like domain|Immunoglobulin-like domain superfamily|Immunoglobulin-like fold|Immunoglobulin subtype|Immunoglobulin subtype 2|Immunoglobulin V-set domain
P45877	PPIC	Peptidyl-prolyl cis-trans isomerase C	12	3	7	2	212	22.7	8.4	16	146.8	145.7	160.8	142.5	115.5	118.7	138.1	54.4	81.6	59.8	59	64.4	79.7	67	66	8.69193e-08	1.64567e-05	1.05665	2.08009	Peptidyl-prolyl cis-trans isomerase C	5480	PPIC	GO:0006457,GO:0000413,GO:0005737,GO:0070062,GO:0043231,GO:0016018,GO:0003755	protein folding|protein peptidyl-prolyl isomerization|cytoplasm|extracellular exosome|intracellular membrane-bounded organelle|cyclosporin A binding|peptidyl-prolyl cis-trans isomerase activity				KOG0880	O	peptidyl-prolyl cis-trans isomerase activity	Posttranslational modification, protein turnover, chaperones	PF00160	Pro_isomerase	Cyclophilin type peptidyl-prolyl cis-trans isomerase/CLD	IPR029000,IPR020892,IPR002130	Homologous_superfamily|Conserved_site|Domain	Cyclophilin-like domain superfamily|Cyclophilin-type peptidyl-prolyl cis-trans isomerase, conserved site|Cyclophilin-type peptidyl-prolyl cis-trans isomerase domain
P24158	PRTN3	Myeloblastin	13	2	7	2	256	27.8	8.35	21.18	413.1	194	97	329.7	21.9	159.2	49.7	29.7	37.2	41.2	25.8	22.6	16.9	37.3	24.8	0.0110731	0.0284026	2.61753	6.13697	Myeloblastin	5657	PRTN3	GO:0019730,GO:0045217,GO:0030574,GO:0097029,GO:0006509,GO:0050765,GO:0072672,GO:0006909,GO:0008284,GO:0043547,GO:0006508,GO:0035578,GO:0005829,GO:0070062,GO:0005576,GO:0005615,GO:0043231,GO:0005886,GO:0044853,GO:0019899,GO:0004252,GO:0008236,GO:0005102	antimicrobial humoral response|cell-cell junction maintenance|collagen catabolic process|mature conventional dendritic cell differentiation|membrane protein ectodomain proteolysis|negative regulation of phagocytosis|neutrophil extravasation|phagocytosis|positive regulation of cell population proliferation|positive regulation of GTPase activity|proteolysis|azurophil granule lumen|cytosol|extracell…				KOG3627	O	serine-type endopeptidase activity	Posttranslational modification, protein turnover, chaperones	PF00089	Trypsin	Trypsin	IPR009003,IPR043504,IPR001314,IPR001254,IPR018114,IPR033116	Homologous_superfamily|Homologous_superfamily|Family|Domain|Active_site|Active_site	Peptidase S1, PA clan|Peptidase S1, PA clan, chymotrypsin-like fold|Peptidase S1A, chymotrypsin family|Serine proteases, trypsin domain|Serine proteases, trypsin family, histidine active site|Serine proteases, trypsin family, serine active site
P07093	SERPINE2	Glia-derived nexin	10	4	4	4	398	44	9.29	7.34	99.2	102.6	190.2	82.2	109.3	145.7	236.5	64.8	78.5	51.6	66.3	63.2	88.2	66.9	54.9	0.00398416	0.0129113	1.0463	2.06523	Glia-derived nexin	5270	SERPINE2	GO:0030154,GO:0021683,GO:0050974,GO:0060384,GO:0060291,GO:0042628,GO:0030195,GO:0030308,GO:0008285,GO:0010951,GO:0014067,GO:0010757,GO:0090331,GO:0042177,GO:0010955,GO:0045861,GO:0045879,GO:0010766,GO:0030168,GO:0048711,GO:0030163,GO:0030334,GO:0051966,GO:0048505,GO:0032940,GO:0033363,GO:0061108,GO:0062023,GO:0005829,GO:0005576,GO:0005615,GO:1903561,GO:0031232,GO:0031594,GO:0031091,GO:0005539,GO:…	cell differentiation|cerebellar granular layer morphogenesis|detection of mechanical stimulus involved in sensory perception|innervation|long-term synaptic potentiation|mating plug formation|negative regulation of blood coagulation|negative regulation of cell growth|negative regulation of cell population proliferation|negative regulation of endopeptidase activity|negative regulation of phosphatid…	hsa04610	Complement and coagulation cascades	K16643	KOG2392	O	serine-type endopeptidase inhibitor activity	Posttranslational modification, protein turnover, chaperones	PF00079	Serpin	Serpin (serine protease inhibitor)	IPR023795,IPR023796,IPR000215,IPR036186,IPR042178,IPR042185	Conserved_site|Domain|Family|Homologous_superfamily|Homologous_superfamily|Homologous_superfamily	Serpin, conserved site|Serpin domain|Serpin family|Serpin superfamily|Serpin superfamily, domain 1|Serpin superfamily, domain 2
P01704	IGLV2-14	Immunoglobulin lambda variable 2-14	13	1	2	1	120	12.6	6.49	5.99	80.9	265.5	79.1	87	381.4	64.6	95.6	49.4	61.7	61.1	54.2	46	56.4	52.6	64.4	0.0474995	0.0888906	1.43419	2.7023	Immunoglobulin lambda variable 2-14	7441	IGLV2-14	GO:0002250,GO:0006955,GO:0070062,GO:0005576,GO:0005615,GO:0019814,GO:0005886,GO:0003823	adaptive immune response|immune response|extracellular exosome|extracellular region|extracellular space|immunoglobulin complex|plasma membrane|antigen binding								PF07686	V-set	Immunoglobulin V-set domain	IPR007110,IPR036179,IPR013783,IPR003599,IPR013106	Domain|Homologous_superfamily|Homologous_superfamily|Domain|Domain	Immunoglobulin-like domain|Immunoglobulin-like domain superfamily|Immunoglobulin-like fold|Immunoglobulin subtype|Immunoglobulin V-set domain
Q96HF1	SFRP2	Secreted frizzled-related protein 2	7	2	2	2	295	33.5	7.42	7.32	186.8	109.7	203.8	137.6	82.1	140.4	144.3	52.4	79.6	56.3	77.2	39.6	99.4	51.4	39.5	0.000308567	0.00198009	1.21274	2.31778	Secreted frizzled-related protein 2	6423	SFRP2	GO:0030509,GO:0001569,GO:0060070,GO:0003214,GO:0010659,GO:0007267,GO:0031668,GO:0071481,GO:0002063,GO:0030199,GO:0060028,GO:0048546,GO:0042733,GO:0071425,GO:0008584,GO:0007501,GO:0030514,GO:0090090,GO:0010667,GO:0030308,GO:0030336,GO:0008285,GO:0043154,GO:0061185,GO:0045892,GO:0050680,GO:0010719,GO:1902042,GO:0010629,GO:1902230,GO:0043508,GO:0042662,GO:0050732,GO:2000041,GO:0030178,GO:0003151,GO:…	BMP signaling pathway|branching involved in blood vessel morphogenesis|canonical Wnt signaling pathway|cardiac left ventricle morphogenesis|cardiac muscle cell apoptotic process|cell-cell signaling|cellular response to extracellular stimulus|cellular response to X-ray|chondrocyte development|collagen fibril organization|convergent extension involved in axis elongation|digestive tract morphogenesi…	hsa04310	Wnt signaling pathway	K02176	KOG3577	M	Wnt-activated receptor activity	Cell wall/membrane/envelope biogenesis	PF01392,PF01759	Fz|NTR	Fz domain|UNC-6/NTR/C345C module	IPR015526,IPR020067,IPR036790,IPR001134,IPR018933,IPR041764,IPR008993	Family|Domain|Homologous_superfamily|Domain|Domain|Domain|Homologous_superfamily	Frizzled/secreted frizzled-related protein|Frizzled domain|Frizzled cysteine-rich domain superfamily|Netrin domain|Netrin module, non-TIMP type|SFRP2, cysteine-rich domain|Tissue inhibitor of metalloproteinases-like, OB-fold	WP4258,WP428,WP4336,WP5055,WP5087	lncRNA in canonical Wnt signaling and colorectal cancer|Wnt signaling|ncRNAs involved in Wnt signaling in hepatocellular carcinoma|Burn wound healing|Malignant pleural mesothelioma
Q9NSI8	SAMSN1	SAM domain-containing protein SAMSN-1	6	2	2	1	373	41.7	5.43	7.62	296.1	110.9	147.9	257.3	80	83.8	71.3	51	51.8	58.4	54.9	55.3	57.9	61.6	61.8	0.0124366	0.0311313	1.40269	2.64395	SAM domain-containing protein SAMSN-1	64092	SAMSN1	GO:0002820,GO:0050869,GO:0050732,GO:0005737,GO:0005829,GO:0005634,GO:0001726,GO:0001784,GO:0003723	negative regulation of adaptive immune response|negative regulation of B cell activation|negative regulation of peptidyl-tyrosine phosphorylation|cytoplasm|cytosol|nucleus|ruffle|phosphotyrosine residue binding|RNA binding				KOG4384	E	regulation of response to stimulus	Amino acid transport and metabolism	PF07647,PF07653,PF12485	SAM_2|SH3_2|SLY	SAM domain (Sterile alpha motif)|Variant SH3 domain|Lymphocyte signaling adaptor protein	IPR021090,IPR001660,IPR013761,IPR037623,IPR036028,IPR001452	Family|Domain|Homologous_superfamily|Domain|Homologous_superfamily|Domain	SAM/SH3 domain-containing|Sterile alpha motif domain|Sterile alpha motif/pointed domain superfamily|SAMSN1, SAM domain|SH3-like domain superfamily|SH3 domain	WP3945	TYROBP causal network in microglia
O60507	TPST1	Protein-tyrosine sulfotransferase 1	8	2	2	2	370	42.2	9.09	7.18	217	120.8	183.8	172	96.5	127.4	115.2	53.7	68.4	65.6	54.1	59	62.1	53.3	50.9	7.08524e-05	0.000702676	1.33726	2.52671	Protein-tyrosine sulfotransferase 1	8460	TPST1	GO:0050427,GO:0006954,GO:0006478,GO:0005794,GO:0000139,GO:0016020,GO:0042803,GO:0008476,GO:0008146	3'-phosphoadenosine 5'-phosphosulfate metabolic process|inflammatory response|peptidyl-tyrosine sulfation|Golgi apparatus|Golgi membrane|membrane|protein homodimerization activity|protein-tyrosine sulfotransferase activity|sulfotransferase activity				KOG3988	Q	peptidyl-tyrosine sulfation	Secondary metabolites biosynthesis, transport and catabolism				IPR027417,IPR026634	Homologous_superfamily|Family	P-loop containing nucleoside triphosphate hydrolase|Protein-tyrosine sulfotransferase-like
Q92791	P3H4	Endoplasmic reticulum protein SC65	6	3	3	3	437	50.3	4.77	7.52	177.2	128.8	137.7	266	87.5	114.2	123.9	50.3	77.1	52.8	60.3	50.6	70.3	56.1	47.2	0.000903626	0.00425781	1.34832	2.54616	Endoplasmic reticulum protein SC65	10609	P3H4	GO:0046849,GO:0032964,GO:0030199,GO:0017185,GO:0007130,GO:1902494,GO:0000794,GO:0005783,GO:0043231,GO:0005730,GO:0000795	bone remodeling|collagen biosynthetic process|collagen fibril organization|peptidyl-lysine hydroxylation|synaptonemal complex assembly|catalytic complex|condensed nuclear chromosome|endoplasmic reticulum|intracellular membrane-bounded organelle|nucleolus|synaptonemal complex				KOG4459	BDLTU	prolyl 3-hydroxylase	Chromatin structure and dynamics|Cell cycle control, cell division, chromosome partitioning|Replication, recombination and repair|Signal transduction mechanisms|Intracellular trafficking, secretion, and vesicular transport				IPR011990	Homologous_superfamily	Tetratricopeptide-like helical domain superfamily
P18510	IL1RN	Interleukin-1 receptor antagonist protein	12	2	2	2	177	20	6.19	6.82	305.6	106.2	145.4	210.2	86.5	91.9	67.9	55.2	61.2	66.7	59.8	59.7	61.9	58.4	63.2	0.0151057	0.0360603	1.25295	2.38328	Interleukin-1 receptor antagonist protein	3557	IL1RN	GO:0006953,GO:0006955,GO:0006954,GO:0002437,GO:0030073,GO:0006629,GO:0034115,GO:2000660,GO:0051384,GO:0005737,GO:0070062,GO:0005615,GO:0005886,GO:0005125,GO:0005152,GO:0005149,GO:0045352,GO:0045353,GO:0005150,GO:0005151	acute-phase response|immune response|inflammatory response|inflammatory response to antigenic stimulus|insulin secretion|lipid metabolic process|negative regulation of heterotypic cell-cell adhesion|negative regulation of interleukin-1-mediated signaling pathway|response to glucocorticoid|cytoplasm|extracellular exosome|extracellular space|plasma membrane|cytokine activity|interleukin-1 receptor …	hsa04060	Cytokine-cytokine receptor interaction	K05481	ENOG502S5F0	S	interleukin-1 type II receptor antagonist activity	Function unknown	PF00340	IL1	Interleukin-1 / 18	IPR020877,IPR000975,IPR003297,IPR008996	Conserved_site|Family|Family|Homologous_superfamily	Interleukin-1 conserved site|Interleukin-1 family|Interleukin-1 receptor antagonist/Interleukin-36|Cytokine IL1/FGF	WP2034,WP4496,WP5095,WP5222,WP706	Leptin signaling pathway|Signal transduction through IL1R|Overview of proinflammatory and profibrotic mediators|2q13 copy number variation syndrome|Sudden infant death syndrome (SIDS) susceptibility pathways
P29034	S100A2	Protein S100-A2	9	1	2	1	98	11.1	4.78	5.97	163.5	471.5	160	126.3	87.7	84.6	143.4	32.8	42.8	42.8	30.5	28.7	35.7	25.9	24	0.00926521	0.0247072	2.42526	5.37125	Protein S100-A2	6273	S100A2	GO:0043542,GO:0005509,GO:0048306,GO:0042802,GO:0046914	endothelial cell migration|calcium ion binding|calcium-dependent protein binding|identical protein binding|transition metal ion binding				ENOG502S4AU	S	RAGE receptor binding	Function unknown	PF01023	S_100	S-100/ICaBP type calcium binding domain	IPR011992,IPR018247,IPR002048,IPR034325,IPR001751,IPR013787	Homologous_superfamily|Binding_site|Domain|Domain|Conserved_site|Domain	EF-hand domain pair|EF-Hand 1, calcium-binding site|EF-hand domain|S-100|S100/Calcium binding protein 7/8-like, conserved site|S100/CaBP-9k-type, calcium binding, subdomain	WP2877	Vitamin D receptor pathway
Q6P5R6	RPL22L1	60S ribosomal protein L22-like 1	10	1	1	1	122	14.6	9.38	4.76	257.6	132.3	250.6	149.8	86.9	64.1	74.1	48.8	83.1	45.2	50.1	43.6	101.5	52.9	59.3	0.0130667	0.0323089	1.26012	2.39516	60S ribosomal protein L22-like 1	200916	RPL22L1	GO:0002181,GO:1990904,GO:0005840,GO:0003723,GO:0003735	cytoplasmic translation|ribonucleoprotein complex|ribosome|RNA binding|structural constituent of ribosome	hsa03010,hsa05171	Ribosome|Coronavirus disease - COVID-19	K02891	KOG3434	J	cytoplasmic translation	Translation, ribosomal structure and biogenesis	PF01776	Ribosomal_L22e	Ribosomal L22e protein family	IPR002671,IPR038526	Family|Homologous_superfamily	Ribosomal protein L22e|Ribosomal protein L22e superfamily
Q9UKD2	MRTO4	mRNA turnover protein 4 homolog	8	2	2	2	239	27.5	8.29	4.69	137	132	186.2	172.3	100.2	119.3	113.7	79.9	52	71.6	50.6	61.6	78.7	56.6	88.4	7.44894e-05	0.000726068	1.02538	2.03549	mRNA turnover protein 4 homolog	51154	MRTO4	GO:0000956,GO:0000027,GO:0042273,GO:0006364,GO:0005737,GO:0005730,GO:0030687,GO:0003723	nuclear-transcribed mRNA catabolic process|ribosomal large subunit assembly|ribosomal large subunit biogenesis|rRNA processing|cytoplasm|nucleolus|preribosome, large subunit precursor|RNA binding				KOG0816	J	ribosomal large subunit assembly	Translation, ribosomal structure and biogenesis	PF00466,PF17777	Ribosomal_L10|RL10P_insert	Ribosomal protein L10|Insertion domain in 60S ribosomal protein L10P	IPR033867,IPR043141,IPR001790,IPR043164,IPR040637	Family|Homologous_superfamily|Family|Homologous_superfamily|Domain	Ribosome assembly factor Mrt4|Ribosomal protein L10-like domain superfamily|Ribosomal protein L10P|50S ribosomal protein L10, insertion domain superfamily|60S ribosomal protein L10P, insertion domain
P06493	CDK1	Cyclin-dependent kinase 1	7	2	3	1	297	34.1	8.4	8.55	146.6	84.7	205.1	247.9	92.6	104.5	90.6	64.5	69.9	67.3	68.5	65	69.2	63.1	60.6	0.00683567	0.0196545	1.07279	2.1035	Cyclin-dependent kinase 1	983	CDK1	GO:0031100,GO:0006915,GO:0051301,GO:0016477,GO:0070301,GO:0071407,GO:0007098,GO:0030261,GO:0006281,GO:0006260,GO:0030855,GO:0070371,GO:0048144,GO:0000086,GO:0090166,GO:0000226,GO:0007095,GO:0043066,GO:0010629,GO:0018105,GO:0018107,GO:0060045,GO:0045740,GO:0010971,GO:0010628,GO:1905448,GO:0042307,GO:1900182,GO:0007344,GO:0016579,GO:0034501,GO:0006468,GO:0065003,GO:0042752,GO:0045995,GO:0014038,GO:…	animal organ regeneration|apoptotic process|cell division|cell migration|cellular response to hydrogen peroxide|cellular response to organic cyclic compound|centrosome cycle|chromosome condensation|DNA repair|DNA replication|epithelial cell differentiation|ERK1 and ERK2 cascade|fibroblast proliferation|G2/M transition of mitotic cell cycle|Golgi disassembly|microtubule cytoskeleton organization|m…	hsa04110,hsa04114,hsa04115,hsa04218,hsa04540,hsa04914,hsa05203,hsa05170	Cell cycle|Oocyte meiosis|p53 signaling pathway|Cellular senescence|Gap junction|Progesterone-mediated oocyte maturation|Viral carcinogenesis|Human immunodeficiency virus 1 infection	K02087	KOG0594	G	cyclin-dependent protein serine/threonine kinase activity	Carbohydrate transport and metabolism	PF00069	Pkinase	Protein kinase domain	IPR011009,IPR000719,IPR017441,IPR008271	Homologous_superfamily|Domain|Binding_site|Active_site	Protein kinase-like domain superfamily|Protein kinase domain|Protein kinase, ATP binding site|Serine/threonine-protein kinase, active site	WP1530,WP179,WP1971,WP2038,WP2431,WP2446,WP2516,WP2878,WP2882,WP366,WP3878,WP4016,WP45,WP5115,WP5117,WP707	miRNA regulation of DNA damage response|Cell cycle|Integrated cancer pathway|Microtubule cytoskeleton regulation|Spinal cord injury|Retinoblastoma gene in cancer|ATM signaling pathway|PPAR-alpha pathway|Nuclear receptors meta-pathway|TGF-beta signaling pathway|ATM signaling in development and disease |DNA IR-damage and cellular response via ATR|G1 to S cell cycle control|Network map of SARS-CoV-2…
Q9NPP4	NLRC4	NLR family CARD domain-containing protein 4	1	1	1	1	1024	116.1	6.77	3.39	244.4	122.7	122.4	223.1	76.9	98.4	84.9	68.1	66.1	74.3	68.5	55.8	62.8	66	65.6	0.00880845	0.0237939	1.07644	2.10882	NLR family CARD domain-containing protein 4	58484	NLRC4	GO:0097202,GO:0006919,GO:0002218,GO:0006915,GO:0042742,GO:0016045,GO:0046456,GO:0006954,GO:0045087,GO:0002221,GO:0043065,GO:0050729,GO:0032731,GO:0051092,GO:0010954,GO:0051260,GO:0070269,GO:0005737,GO:0005829,GO:0061702,GO:0043231,GO:0072557,GO:0005524,GO:0089720,GO:0061133,GO:0042802,GO:0000287,GO:0042803	activation of cysteine-type endopeptidase activity|activation of cysteine-type endopeptidase activity involved in apoptotic process|activation of innate immune response|apoptotic process|defense response to bacterium|detection of bacterium|icosanoid biosynthetic process|inflammatory response|innate immune response|pattern recognition receptor signaling pathway|positive regulation of apoptotic pro…	hsa04621,hsa05132,hsa05131,hsa05135,hsa05134	NOD-like receptor signaling pathway|Salmonella infection|Shigellosis|Yersinia infection|Legionellosis	K12805	ENOG502QWRJ	O	inhibition of cysteine-type endopeptidase activity involved in apoptotic process	Posttranslational modification, protein turnover, chaperones	PF00619,PF05729,PF17889	CARD|NACHT|NLRC4_HD	Caspase recruitment domain|NACHT domain|NLRC4 helical domain	IPR001315,IPR011029,IPR032675,IPR007111,IPR042220,IPR040535,IPR027417	Domain|Homologous_superfamily|Homologous_superfamily|Domain|Family|Domain|Homologous_superfamily	CARD domain|Death-like domain superfamily|Leucine-rich repeat domain superfamily|NACHT nucleoside triphosphatase|NLR family CARD domain-containing protein 4|NLRC4, helical domain|P-loop containing nucleoside triphosphate hydrolase	WP1433	Nucleotide-binding oligomerization domain (NOD) pathway
P21730	C5AR1	C5a anaphylatoxin chemotactic receptor 1	3	1	1	1	350	39.3	9.01	4.11	288.3	117.3	127.1	94.3	81	139.3	123.9	73.7	61.7	79.6	67	54.8	62.6	61.3	68.1	0.010725	0.0278396	1.06969	2.09898	C5a anaphylatoxin chemotactic receptor 1	728	C5AR1	GO:0007202,GO:0097242,GO:0048143,GO:0006968,GO:0006935,GO:0050890,GO:0038178,GO:0002430,GO:0050830,GO:0006955,GO:0006954,GO:0001774,GO:0042789,GO:0030593,GO:0007200,GO:0045766,GO:0007204,GO:0050679,GO:0070374,GO:0010759,GO:0090023,GO:0010575,GO:0099172,GO:1902947,GO:0032494,GO:0007606,GO:0007165,GO:0045177,GO:0016323,GO:0005886,GO:0030667,GO:0004878,GO:0004875,GO:0004930	activation of phospholipase C activity|amyloid-beta clearance|astrocyte activation|cellular defense response|chemotaxis|cognition|complement component C5a signaling pathway|complement receptor mediated signaling pathway|defense response to Gram-positive bacterium|immune response|inflammatory response|microglial cell activation|mRNA transcription by RNA polymerase II|neutrophil chemotaxis|phosphol…	hsa04080,hsa04610,hsa04613,hsa05171,hsa05150,hsa04936	Neuroactive ligand-receptor interaction|Complement and coagulation cascades|Neutrophil extracellular trap formation|Coronavirus disease - COVID-19|Staphylococcus aureus infection|Alcoholic liver disease	K04010	ENOG502R35Z	S	complement receptor activity	Function unknown	PF00001	7tm_1	7 transmembrane receptor (rhodopsin family)	IPR002234,IPR000826,IPR000276,IPR017452	Family|Family|Family|Domain	Anaphylatoxin chemotactic receptor, C3a/C5a1/C5a2|Formyl peptide receptor-related|G protein-coupled receptor, rhodopsin-like|GPCR, rhodopsin-like, 7TM	WP24,WP2806,WP3941,WP5090,WP558	Peptide GPCRs|Complement system|Oxidative damage response|Complement system in neuronal development and plasticity|Complement and coagulation cascades
P09238	MMP10	Stromelysin-2	4	2	2	2	476	54.1	5.8	4.96	106.3	302.5	94.2	94.8	57.3	254	116.9	70.1	57.3	50.1	98.6	51.3	56	48.5	42.1	0.0212596	0.0467278	1.30672	2.47378	Stromelysin-2	4319	MMP10	GO:0030574,GO:0022617,GO:0030198,GO:0006508,GO:0031012,GO:0005576,GO:0005615,GO:0004222,GO:0004252,GO:0008270	collagen catabolic process|extracellular matrix disassembly|extracellular matrix organization|proteolysis|extracellular matrix|extracellular region|extracellular space|metalloendopeptidase activity|serine-type endopeptidase activity|zinc ion binding				KOG1565	M	metalloendopeptidase activity	Cell wall/membrane/envelope biogenesis	PF00045,PF00413,PF01471	Hemopexin|Peptidase_M10|PG_binding_1	Hemopexin|Matrixin|Putative peptidoglycan binding domain	IPR000585,IPR036375,IPR018487,IPR018486,IPR033739,IPR024079,IPR001818,IPR021190,IPR021158,IPR006026,IPR002477,IPR036365	Domain|Homologous_superfamily|Repeat|Conserved_site|Domain|Homologous_superfamily|Domain|Family|Binding_site|Domain|Domain|Homologous_superfamily	Hemopexin-like domain|Hemopexin-like domain superfamily|Hemopexin-like repeats|Hemopexin, conserved site|Peptidase M10A, catalytic domain|Metallopeptidase, catalytic domain superfamily|Peptidase M10, metallopeptidase|Peptidase M10A|Peptidase M10A, cysteine switch, zinc binding site|Peptidase, metallopeptidase|Peptidoglycan binding-like|PGBD-like superfamily	WP129,WP3888,WP5283	Matrix metalloproteinases|VEGFA-VEGFR2 signaling|Chronic hyperglycemia impairment of neuron function
Q96SM3	CPXM1	Probable carboxypeptidase X1	2	1	1	1	734	81.6	6.67	3.47	155	236.5	106.8	165.7	183.9	170.3	131.1	36.1	52.9	32.1	48.1	35.9	53.8	43.6	48.1	1.84566e-06	8.45079e-05	1.9055	3.74639	Probable carboxypeptidase X1	56265	CPXM1	GO:0006518,GO:0016485,GO:0005615,GO:0004181,GO:0008270	peptide metabolic process|protein processing|extracellular space|metallocarboxypeptidase activity|zinc ion binding				KOG2649	Q	Carboxypeptidase	Secondary metabolites biosynthesis, transport and catabolism	PF00754,PF00246	F5_F8_type_C|Peptidase_M14	F5/8 type C domain|Zinc carboxypeptidase	IPR008969,IPR000421,IPR008979,IPR000834	Homologous_superfamily|Domain|Homologous_superfamily|Domain	Carboxypeptidase-like, regulatory domain superfamily|Coagulation factor 5/8 C-terminal domain|Galactose-binding-like domain superfamily|Peptidase M14, carboxypeptidase A
P25090	FPR2	N-formyl peptide receptor 2	3	1	1	1	351	38.9	7.9	3.58	304	122.9	214.5	126.5	75.6	115	75.4	73.5	63	52.2	60.2	50.3	55.5	59.9	51.6	0.00939393	0.0249759	1.34172	2.53453	N-formyl peptide receptor 2	2358	FPR2	GO:0007193,GO:0048143,GO:0019722,GO:0007155,GO:0007166,GO:1904646,GO:0006935,GO:0002430,GO:0042742,GO:0007186,GO:0002768,GO:0006954,GO:0001774,GO:0050728,GO:0007200,GO:0050918,GO:0061903,GO:0007204,GO:0070374,GO:0045089,GO:0090026,GO:0050766,GO:0001934,GO:0032930,GO:0006898,GO:0005737,GO:0101003,GO:0016020,GO:0005886,GO:0035579,GO:0070821,GO:0001540,GO:0038024,GO:0004875,GO:0004930,GO:0004982,GO:…	adenylate cyclase-inhibiting G protein-coupled receptor signaling pathway|astrocyte activation|calcium-mediated signaling|cell adhesion|cell surface receptor signaling pathway|cellular response to amyloid-beta|chemotaxis|complement receptor mediated signaling pathway|defense response to bacterium|G protein-coupled receptor signaling pathway|immune response-regulating cell surface receptor signali…	hsa04080,hsa04613,hsa05150	Neuroactive ligand-receptor interaction|Neutrophil extracellular trap formation|Staphylococcus aureus infection	K04173	KOG3656	O	G-protein coupled receptor activity	Posttranslational modification, protein turnover, chaperones	PF00001	7tm_1	7 transmembrane receptor (rhodopsin family)	IPR000826,IPR000276,IPR017452	Family|Family|Domain	Formyl peptide receptor-related|G protein-coupled receptor, rhodopsin-like|GPCR, rhodopsin-like, 7TM	WP24,WP455,WP4721,WP5191	Peptide GPCRs|GPCRs, class A rhodopsin-like|Eicosanoid metabolism via lipooxygenases (LOX)|Resolvin E1 and resolvin D1 signaling pathways promoting inflammation resolution
O75339	CILP	Cartilage intermediate layer protein 1	1	1	1	1	1184	132.5	8.41	3.76	186	112.5	86.8	225.2	117.3	103.4	179.2	58.4	78.1	56.7	61.9	51.4	87.8	52.1	43.3	0.000790073	0.00387471	1.2376	2.35806	Cartilage intermediate layer protein 1	8483	CILP	GO:0071560,GO:0010629,GO:0043569,GO:0060392,GO:0030512,GO:0062023,GO:0070062,GO:0005615	cellular response to transforming growth factor beta stimulus|negative regulation of gene expression|negative regulation of insulin-like growth factor receptor signaling pathway|negative regulation of SMAD protein signal transduction|negative regulation of transforming growth factor beta receptor signaling pathway|collagen-containing extracellular matrix|extracellular exosome|extracellular space				ENOG502QQ8H	S	negative regulation of insulin-like growth factor receptor signaling pathway	Function unknown	PF13330,PF00090	Mucin2_WxxW|TSP_1	Mucin-2 protein WxxW repeating region|Thrombospondin type 1 domain	IPR008969,IPR039675,IPR007110,IPR036179,IPR013783,IPR003599,IPR003598,IPR000884,IPR036383,IPR025155	Homologous_superfamily|Family|Domain|Homologous_superfamily|Homologous_superfamily|Domain|Domain|Repeat|Homologous_superfamily|Domain	Carboxypeptidase-like, regulatory domain superfamily|Cartilage intermediate layer protein 1/2|Immunoglobulin-like domain|Immunoglobulin-like domain superfamily|Immunoglobulin-like fold|Immunoglobulin subtype|Immunoglobulin subtype 2|Thrombospondin type-1 (TSP1) repeat|Thrombospondin type-1 (TSP1) repeat superfamily|WxxW domain
O60565	GREM1	Gremlin-1	6	1	1	1	184	20.7	9.39	3.45	194.1	178.5	226.6	208.6	85.3	89.1	129.2	58.2	64	33.8	48.2	28.6	80.4	37.2	38.4	0.000180345	0.00135758	1.70792	3.2669	Gremlin-1	26585	GREM1	GO:0009887,GO:0006915,GO:0055007,GO:0060379,GO:0002042,GO:0000902,GO:0007267,GO:0030199,GO:0048263,GO:0030326,GO:0060173,GO:0003337,GO:0043066,GO:0030514,GO:0030502,GO:1900158,GO:0046851,GO:1900155,GO:0090090,GO:0030308,GO:0032331,GO:0045892,GO:0090027,GO:0045668,GO:0033689,GO:0090291,GO:0060394,GO:0045766,GO:0090190,GO:0008284,GO:0051092,GO:1901224,GO:1900086,GO:0002092,GO:2000273,GO:0051973,GO:…	animal organ morphogenesis|apoptotic process|cardiac muscle cell differentiation|cardiac muscle cell myoblast differentiation|cell migration involved in sprouting angiogenesis|cell morphogenesis|cell-cell signaling|collagen fibril organization|determination of dorsal identity|embryonic limb morphogenesis|limb development|mesenchymal to epithelial transition involved in metanephros morphogenesis|n…	hsa04350	TGF-beta signaling pathway	K23318	ENOG502QQ5X	S	negative regulation of osteoclast proliferation	Function unknown	PF03045	DAN	DAN domain	IPR006207,IPR029034,IPR004133,IPR017159	Domain|Homologous_superfamily|Domain|Family	Cystine knot, C-terminal|Cystine-knot cytokine|DAN|Gremlin-1/2	WP3624,WP3874,WP4830	Lung fibrosis|Canonical and non-canonical TGF-B signaling|GDNF/RET signaling axis
Q86V35	CABP7	Calcium-binding protein 7	3	1	2	1	215	24.4	4.67	5.37	181.6	160.2	294.2	143.4	114.3	132.6	146.5	35.3	54.4	33.7	37.4	40.2	50.7	38.8	36.7	4.59776e-05	0.000548222	2.03436	4.0964	Calcium-binding protein 7	164633	CABP7	GO:0048471,GO:0005886,GO:0032588,GO:0005509	perinuclear region of cytoplasm|plasma membrane|trans-Golgi network membrane|calcium ion binding				KOG0027	DTZ	Calcium-binding protein	Cell cycle control, cell division, chromosome partitioning|Signal transduction mechanisms|Cytoskeleton	PF13499	EF-hand_7	EF-hand domain pair	IPR011992,IPR018247,IPR002048,IPR001751	Homologous_superfamily|Binding_site|Domain|Conserved_site	EF-hand domain pair|EF-Hand 1, calcium-binding site|EF-hand domain|S100/Calcium binding protein 7/8-like, conserved site
P49643	PRIM2	DNA primase large subunit	2	1	3	1	509	58.8	7.91	4.52	394.3	132.4	116.9	358.8	28.7	183.8	47.7	37.6	31.8	38.6	24.8	24.7	17.3	39.1	23.7	0.0108754	0.0280552	2.60244	6.07311	DNA primase large subunit	5558	PRIM2	GO:0006270,GO:0006269,GO:1903934,GO:0005658,GO:0005654,GO:0051539,GO:0003677,GO:0071667,GO:0046872	DNA replication initiation|DNA replication, synthesis of RNA primer|positive regulation of DNA primase activity|alpha DNA polymerase:primase complex|nucleoplasm|4 iron, 4 sulfur cluster binding|DNA binding|DNA/RNA hybrid binding|metal ion binding	hsa03030	DNA replication	K02685	KOG2267	L	DNA primase activity	Replication, recombination and repair	PF04104	DNA_primase_lrg	Eukaryotic and archaeal DNA primase, large subunit	IPR016558,IPR007238	Family|Family	DNA primase, large subunit, eukaryotic|DNA primase large subunit, eukaryotic/archaeal	WP4022,WP45,WP466	Pyrimidine metabolism|G1 to S cell cycle control|DNA replication
P78556	CCL20	C-C motif chemokine 20	8	1	1	1	96	10.8	8.94	2.91	424.9	138.5	437.5	44.1	56.9	59.8	84.5	29.5	35.5	30.4	33.6	26.9	32.6	32.9	32.4	0.0340451	0.0678297	2.48842	5.61162	C-C motif chemokine 20	6364	CCL20	GO:0061844,GO:0035584,GO:0060326,GO:0007267,GO:0071347,GO:0071356,GO:0071346,GO:0070098,GO:0006935,GO:0042742,GO:0007186,GO:0006955,GO:0006954,GO:0031640,GO:0048247,GO:0002548,GO:0030593,GO:0070374,GO:0043547,GO:2000406,GO:0007165,GO:0072678,GO:0072679,GO:0005576,GO:0005615,GO:0048020,GO:0031731,GO:0008009	antimicrobial humoral immune response mediated by antimicrobial peptide|calcium-mediated signaling using intracellular calcium source|cell chemotaxis|cell-cell signaling|cellular response to interleukin-1|cellular response to tumor necrosis factor|cellular response to type II interferon|chemokine-mediated signaling pathway|chemotaxis|defense response to bacterium|G protein-coupled receptor signal…	hsa04668,hsa04060,hsa04061,hsa04657,hsa04062,hsa05323	TNF signaling pathway|Cytokine-cytokine receptor interaction|Viral protein interaction with cytokine and cytokine receptor|IL-17 signaling pathway|Chemokine signaling pathway|Rheumatoid arthritis	K14625	ENOG502S776	M	positive regulation of interleukin-1 alpha biosynthetic process	Cell wall/membrane/envelope biogenesis	PF00048	IL8	Small cytokines (intecrine/chemokine), interleukin-8 like	IPR039809,IPR000827,IPR034133,IPR001811,IPR036048	Family|Conserved_site|Domain|Domain|Homologous_superfamily	Chemokine beta/gamma/delta|CC chemokine, conserved site|Chemokine CC, DCCL motif-cointaining domain|Chemokine interleukin-8-like domain|Chemokine interleukin-8-like superfamily	WP262,WP2880,WP2882,WP3929,WP4754,WP5095,WP5115,WP5285	Ebstein-Barr virus LMP1 signaling|Glucocorticoid receptor pathway|Nuclear receptors meta-pathway|Chemokine signaling pathway|IL-18 signaling pathway|Overview of proinflammatory and profibrotic mediators|Network map of SARS-CoV-2 signaling pathway|Immune infiltration in pancreatic cancer
P05451	REG1A	Lithostathine-1-alpha	7	1	1	1	166	18.7	5.94	3.15	277.3	104.1	157.9	217	69.5	111.1	121	67.5	63	48	47.2	43.3	70.3	51.7	51.1	0.00262247	0.00943846	1.4514	2.73474	Lithostathine-1-alpha	5967	REG1A	GO:0061844,GO:0044278,GO:0008284,GO:0043434,GO:0070062,GO:0005615,GO:0008083,GO:0140678,GO:0070492,GO:0042834,GO:0038023	antimicrobial humoral immune response mediated by antimicrobial peptide|cell wall disruption in another organism|positive regulation of cell population proliferation|response to peptide hormone|extracellular exosome|extracellular space|growth factor activity|molecular function inhibitor activity|oligosaccharide binding|peptidoglycan binding|signaling receptor activity				KOG4297	K	carbohydrate binding	Transcription	PF00059	Lectin_C	Lectin C-type domain	IPR001304,IPR016186,IPR018378,IPR016187	Domain|Homologous_superfamily|Conserved_site|Homologous_superfamily	C-type lectin-like|C-type lectin-like/link domain superfamily|C-type lectin, conserved site|C-type lectin fold	WP481,WP619	Insulin signaling|Type II interferon signaling
Q96K49	TMEM87B	Transmembrane protein 87B	2	1	1	1	555	63.5	7.44	3.09	143.7	123.9	186	191.6	118.7	123.5	119	59.6	57.4	55.1	62.6	56.8	79.2	62.1	61	8.2885e-06	0.00020765	1.21985	2.32923	Transmembrane protein 87B	84910	TMEM87B	GO:0042147,GO:0005829,GO:0005794,GO:0000139,GO:0016020	retrograde transport, endosome to Golgi|cytosol|Golgi apparatus|Golgi membrane|membrane				KOG2568	U	retrograde transport, endosome to Golgi	Intracellular trafficking, secretion, and vesicular transport	PF06814	Lung_7-TM_R	Lung seven transmembrane receptor	IPR009637	Family	Transmembrane protein GPR107/GPR108-like	WP5222	2q13 copy number variation syndrome
O95407	TNFRSF6B	Tumor necrosis factor receptor superfamily member 6B	3	1	1	1	300	32.7	8.24	1.79	145	105.6	188.2	96.9	114.1	152.9	189.5	59.9	66	55.7	61.1	62.7	84	58.8	59.5	7.471e-05	0.000727084	1.1593	2.23349	Tumor necrosis factor receptor superfamily member 6B	8771	TNFRSF6B	GO:0006915,GO:0043066,GO:0005576,GO:0005615,GO:0038023	apoptotic process|negative regulation of apoptotic process|extracellular region|extracellular space|signaling receptor activity	hsa04060	Cytokine-cytokine receptor interaction	K05143	ENOG502RZKS	S	tumor necrosis factor-activated receptor activity	Function unknown	PF00020	TNFR_c6	TNFR/NGFR cysteine-rich region	IPR001368,IPR034023	Domain|Domain	TNFR/NGFR cysteine-rich region|Tumor necrosis factor receptor 6B, N-terminal	WP1772	Apoptosis modulation and signaling
P16234	PDGFRA	Platelet-derived growth factor receptor alpha	1	1	1	1	1089	122.6	5.17	2.62	117.7	138.4	163.4	187.2	83.8	180.3	141.3	79.8	68.6	50.9	69.3	53.7	61.2	46.7	57.7	3.11052e-05	0.000432841	1.24534	2.37074	Platelet-derived growth factor receptor alpha	5156	PDGFRA	GO:0030325,GO:0055003,GO:0001775,GO:0060326,GO:0071230,GO:0034614,GO:0048701,GO:0048557,GO:0048704,GO:0008210,GO:0030198,GO:0060325,GO:0002244,GO:0001701,GO:0033327,GO:0030324,GO:0001553,GO:0030539,GO:0072277,GO:0010544,GO:0042475,GO:0018108,GO:0048015,GO:0070527,GO:0048008,GO:0035790,GO:0030335,GO:0008284,GO:0038091,GO:0007204,GO:0070374,GO:0048146,GO:0033674,GO:0043552,GO:0014068,GO:0010863,GO:…	adrenal gland development|cardiac myofibril assembly|cell activation|cell chemotaxis|cellular response to amino acid stimulus|cellular response to reactive oxygen species|embryonic cranial skeleton morphogenesis|embryonic digestive tract morphogenesis|embryonic skeletal system morphogenesis|estrogen metabolic process|extracellular matrix organization|face morphogenesis|hematopoietic progenitor ce…	hsa04010,hsa04014,hsa04015,hsa04630,hsa04020,hsa04072,hsa04151,hsa04144,hsa04510,hsa04540,hsa04810,hsa05200,hsa05206,hsa05230,hsa05231,hsa05214,hsa05218,hsa05215,hsa05163,hsa01521	MAPK signaling pathway|Ras signaling pathway|Rap1 signaling pathway|JAK-STAT signaling pathway|Calcium signaling pathway|Phospholipase D signaling pathway|PI3K-Akt signaling pathway|Endocytosis|Focal adhesion|Gap junction|Regulation of actin cytoskeleton|Pathways in cancer|MicroRNAs in cancer|Central carbon metabolism in cancer|Choline metabolism in cancer|Glioma|Melanoma|Prostate cancer|Human cy…	K04363	KOG0200	T	transmembrane receptor protein tyrosine kinase activity	Signal transduction mechanisms	PF07679,PF07714	I-set|PK_Tyr_Ser-Thr	Immunoglobulin I-set domain|Protein tyrosine and serine/threonine kinase	IPR007110,IPR036179,IPR013783,IPR013098,IPR003599,IPR003598,IPR011009,IPR027290,IPR000719,IPR017441,IPR001245,IPR008266,IPR020635,IPR001824	Domain|Homologous_superfamily|Homologous_superfamily|Domain|Domain|Domain|Homologous_superfamily|Family|Domain|Binding_site|Domain|Active_site|Domain|Conserved_site	Immunoglobulin-like domain|Immunoglobulin-like domain superfamily|Immunoglobulin-like fold|Immunoglobulin I-set|Immunoglobulin subtype|Immunoglobulin subtype 2|Protein kinase-like domain superfamily|Platelet-derived growth factor receptor alpha|Protein kinase domain|Protein kinase, ATP binding site|Serine-threonine/tyrosine-protein kinase, catalytic domain|Tyrosine-protein kinase, active site|Tyr…	WP1539,WP2261,WP2328,WP2406,WP2839,WP306,WP322,WP3640,WP3931,WP3932,WP4018,WP4172,WP4223,WP4538,WP4540,WP4541,WP4806,WP5087,WP51	Angiogenesis|Glioblastoma signaling pathways|Allograft rejection|Cardiac progenitor differentiation|Hair follicle development: organogenesis - part 2 of 3|Focal adhesion|Osteoblast signaling|Imatinib and chronic myeloid leukemia|Embryonic stem cell pluripotency pathways|Focal adhesion: PI3K-Akt-mTOR-signaling pathway|Clear cell renal cell carcinoma pathways|PI3K-Akt signaling pathway|Ras signalin…
O75462	CRLF1	Cytokine receptor-like factor 1	2	1	1	1	422	46.3	9.11	2.06	80.5	224.6	83.5	98	116.7	102.2	253	67.1	88.1	56.9	66.3	62.2	98.9	48.4	53.5	0.0189502	0.0426669	1.01673	2.02333	Cytokine receptor-like factor 1	9244	CRLF1	GO:0019221,GO:2000672,GO:0043524,GO:0008284,GO:0042531,GO:0001657,GO:0097058,GO:0005829,GO:0009897,GO:0005576,GO:0005615,GO:0043235,GO:0019955,GO:0004896	cytokine-mediated signaling pathway|negative regulation of motor neuron apoptotic process|negative regulation of neuron apoptotic process|positive regulation of cell population proliferation|positive regulation of tyrosine phosphorylation of STAT protein|ureteric bud development|CRLF-CLCF1 complex|cytosol|external side of plasma membrane|extracellular region|extracellular space|receptor complex|c…				KOG3656	O	G-protein coupled receptor activity	Posttranslational modification, protein turnover, chaperones	PF09067,PF00041	EpoR_lig-bind|fn3	Erythropoietin receptor, ligand binding|Fibronectin type III domain	IPR003961,IPR036116,IPR015152,IPR036179,IPR013783	Domain|Homologous_superfamily|Domain|Homologous_superfamily|Homologous_superfamily	Fibronectin type III|Fibronectin type III superfamily|Growth hormone/erythropoietin receptor, ligand binding|Immunoglobulin-like domain superfamily|Immunoglobulin-like fold
Q9Y3T9	NOC2L	Nucleolar complex protein 2 homolog	1	1	1	1	749	84.9	5.62	2.29	117.6	150.4	148.6	155.3	100.1	163.9	119.1	91.3	57	64.4	55	75	61	42.5	98.8	3.44411e-05	0.000456874	1.00189	2.00262	Nucleolar complex protein 2 homolog	26155	NOC2L	GO:0006915,GO:0034644,GO:0002903,GO:0035067,GO:2001243,GO:0000122,GO:0042273,GO:0045815,GO:0005694,GO:0005829,GO:0030690,GO:0030691,GO:0005730,GO:0005654,GO:0005634,GO:0003682,GO:0140297,GO:0042393,GO:0031491,GO:0003723,GO:0003714	apoptotic process|cellular response to UV|negative regulation of B cell apoptotic process|negative regulation of histone acetylation|negative regulation of intrinsic apoptotic signaling pathway|negative regulation of transcription by RNA polymerase II|ribosomal large subunit biogenesis|transcription initiation-coupled chromatin remodeling|chromosome|cytosol|Noc1p-Noc2p complex|Noc2p-Noc3p complex…				KOG2256	L	ribosomal large subunit biogenesis	Replication, recombination and repair	PF03715	Noc2	Noc2p family	IPR016024,IPR005343	Homologous_superfamily|Family	Armadillo-type fold|Nucleolar complex protein 2
P47929	LGALS7B	Galectin-7	5	1	1	1	136	15.1	7.62	1.69	100.3	321.2	98.7	135.7	91.8	89	164	52.5	74.8	62.3	61.3	60	71.6	48.4	68.4	0.0170779	0.039637	1.19568	2.29052	Galectin-7	653499	LGALS7B	GO:0006915,GO:0007157,GO:2000562,GO:0032689,GO:0010628,GO:0005829,GO:0070062,GO:0005615,GO:0005634,GO:0030246,GO:0016936	apoptotic process|heterophilic cell-cell adhesion via plasma membrane cell adhesion molecules|negative regulation of CD4-positive, alpha-beta T cell proliferation|negative regulation of type II interferon production|positive regulation of gene expression|cytosol|extracellular exosome|extracellular space|nucleus|carbohydrate binding|galactoside binding				KOG3587	K	carbohydrate binding	Transcription	PF00337	Gal-bind_lectin	Galactoside-binding lectin	IPR013320,IPR044156,IPR001079	Homologous_superfamily|Family|Domain	Concanavalin A-like lectin/glucanase domain superfamily|Galectin-like|Galectin, carbohydrate recognition domain
P21462	FPR1	fMet-Leu-Phe receptor	2	1	1	1	350	38.4	9.03	2.42	331.3	123.7	165.4	159.1	58.9	109.8	74	59.3	68.5	62.8	57.3	48.6	60.4	57.2	63.7	0.0183016	0.0416267	1.28984	2.44502	fMet-Leu-Phe receptor	2357	FPR1	GO:0007188,GO:0006935,GO:0002430,GO:0007186,GO:0006954,GO:0007263,GO:0007200,GO:0007204,GO:0007165,GO:0035577,GO:0005737,GO:0101003,GO:0016020,GO:0005886,GO:0030667,GO:0004875,GO:0004930,GO:0001664,GO:0004982,GO:0050786,GO:0005124	adenylate cyclase-modulating G protein-coupled receptor signaling pathway|chemotaxis|complement receptor mediated signaling pathway|G protein-coupled receptor signaling pathway|inflammatory response|nitric oxide mediated signal transduction|phospholipase C-activating G protein-coupled receptor signaling pathway|positive regulation of cytosolic calcium ion concentration|signal transduction|azuroph…	hsa04015,hsa04080,hsa04613,hsa05150	Rap1 signaling pathway|Neuroactive ligand-receptor interaction|Neutrophil extracellular trap formation|Staphylococcus aureus infection	K04172	KOG3656	O	G-protein coupled receptor activity	Posttranslational modification, protein turnover, chaperones	PF00001	7tm_1	7 transmembrane receptor (rhodopsin family)	IPR000826,IPR000276,IPR017452	Family|Family|Domain	Formyl peptide receptor-related|G protein-coupled receptor, rhodopsin-like|GPCR, rhodopsin-like, 7TM	WP24,WP2806,WP455	Peptide GPCRs|Complement system|GPCRs, class A rhodopsin-like
P28340	POLD1	DNA polymerase delta catalytic subunit	1	1	1	1	1107	123.6	7.03	2.63	252.2	112.5	177.6	151.7	136.9	125.8	120.2	57.2	40.3	57.9	37.1	44.4	42.7	56.3	87	9.09584e-05	0.000834759	1.54114	2.91025	DNA polymerase delta catalytic subunit	5424	POLD1	GO:0006287,GO:0034644,GO:0071897,GO:0006281,GO:0006260,GO:0045004,GO:0000731,GO:0006261,GO:0070987,GO:0055089,GO:0006297,GO:0009411,GO:0016235,GO:0005829,GO:0043625,GO:0016020,GO:0005654,GO:0000109,GO:0005634,GO:0008296,GO:0051539,GO:0003682,GO:0003684,GO:0003677,GO:0003887,GO:0019899,GO:0046872,GO:0000166	base-excision repair, gap-filling|cellular response to UV|DNA biosynthetic process|DNA repair|DNA replication|DNA replication proofreading|DNA synthesis involved in DNA repair|DNA-templated DNA replication|error-free translesion synthesis|fatty acid homeostasis|nucleotide-excision repair, DNA gap filling|response to UV|aggresome|cytosol|delta DNA polymerase complex|membrane|nucleoplasm|nucleotide…	hsa03030,hsa03410,hsa03420,hsa03430,hsa03440	DNA replication|Base excision repair|Nucleotide excision repair|Mismatch repair|Homologous recombination	K02327	KOG0969	L	DNA replication proofreading	Replication, recombination and repair	PF00136,PF03104,PF14260	DNA_pol_B|DNA_pol_B_exo1|zf-C4pol	DNA polymerase family B|DNA polymerase family B, exonuclease domain|C4-type zinc-finger of DNA polymerase delta	IPR006172,IPR017964,IPR006133,IPR006134,IPR043502,IPR042087,IPR023211,IPR012337,IPR036397,IPR025687	Family|Conserved_site|Domain|Domain|Homologous_superfamily|Homologous_superfamily|Homologous_superfamily|Homologous_superfamily|Homologous_superfamily|Domain	DNA-directed DNA polymerase, family B|DNA-directed DNA polymerase, family B, conserved site|DNA-directed DNA polymerase, family B, exonuclease domain|DNA-directed DNA polymerase, family B, multifunctional domain|DNA/RNA polymerase superfamily|DNA polymerase family B, thumb domain|DNA polymerase, palm domain superfamily|Ribonuclease H-like superfamily|Ribonuclease H superfamily|C4-type zinc-finger…	WP186,WP4022,WP466,WP4752,WP4753,WP4946,WP5103,WP5114,WP531	Homologous recombination|Pyrimidine metabolism|DNA replication|Base excision repair|Nucleotide excision repair|DNA repair pathways, full network|Progeria-associated lipodystrophy|Nucleotide excision repair in xeroderma pigmentosum |DNA mismatch repair
Q8N3L3	TXLNB	Beta-taxilin	1	1	1	1	684	76.5	4.93	2.38	63.4	167.3	83	119.9	74.9	260.4	225.3	67.4	60.9	55.6	60	98.7	53.7	55	54.5	0.0143952	0.03478	1.16761	2.2464	Beta-taxilin	167838	TXLNB	GO:0005737,GO:0019905	cytoplasm|syntaxin binding				KOG1850	O	syntaxin binding	Posttranslational modification, protein turnover, chaperones	PF09728	Taxilin	Myosin-like coiled-coil protein	IPR026183	Family	Taxilin family
Q92585	MAML1	Mastermind-like protein 1	1	1	1	1	1016	108	8.28	2.17	326.5	80.6	346.4	60.2	78.5	86.1	101.4	47.8	57.1	49.4	68.4	36.1	48.9	62.7	49.8	0.038495	0.074834	1.55413	2.93656	Mastermind-like protein 1	9794	MAML1	GO:0060928,GO:0003162,GO:0045445,GO:0007219,GO:0010831,GO:0045944,GO:0007221,GO:0006468,GO:0043231,GO:0002193,GO:0016607,GO:0005654,GO:0005634,GO:0042605,GO:0019901,GO:0003713	atrioventricular node cell development|atrioventricular node development|myoblast differentiation|Notch signaling pathway|positive regulation of myotube differentiation|positive regulation of transcription by RNA polymerase II|positive regulation of transcription of Notch receptor target|protein phosphorylation|intracellular membrane-bounded organelle|MAML1-RBP-Jkappa- ICN1 complex|nuclear speck|…	hsa04330,hsa04658,hsa05165	Notch signaling pathway|Th1 and Th2 cell differentiation|Human papillomavirus infection	K06061	ENOG502QSU1	S	cardiac septum cell differentiation	Function unknown	PF09596	MamL-1	MamL-1 domain	IPR046369,IPR046370,IPR019082	Family|Homologous_superfamily|Domain	Mastermind-like 1-3|Neurogenic mastermind-like, N-terminal domain superfamily|Neurogenic mastermind-like, N-terminal	WP268,WP3845,WP4674,WP61	Notch signaling|Canonical and non-canonical Notch signaling|Head and neck squamous cell carcinoma|Notch signaling pathway
O43315	AQP9	Aquaporin-9	3	1	1	1	295	31.4	7.81	1.73	499.2	94.8	255.1	122.3	71.2	66.4	90.3	46.8	31.2	37	38.8	28.8	41.9	36.7	39.5	0.0320348	0.0647537	2.18844	4.55813	Aquaporin-9	366	AQP9	GO:0015837,GO:0015722,GO:0071320,GO:0015793,GO:0006863,GO:0015855,GO:0048265,GO:0071918,GO:0006833,GO:0016323,GO:0043231,GO:0005886,GO:0015254,GO:0005345,GO:0005350,GO:0015265,GO:0015204,GO:0015250	amine transport|canalicular bile acid transport|cellular response to cAMP|glycerol transmembrane transport|purine nucleobase transport|pyrimidine nucleobase transport|response to pain|urea transmembrane transport|water transport|basolateral plasma membrane|intracellular membrane-bounded organelle|plasma membrane|glycerol channel activity|purine nucleobase transmembrane transporter activity|pyrimi…	hsa04613,hsa04976	Neutrophil extracellular trap formation|Bile secretion	K09877	KOG0224	U	glycerol channel activity	Intracellular trafficking, secretion, and vesicular transport	PF00230	MIP	Major intrinsic protein	IPR023271,IPR015685,IPR000425,IPR022357	Homologous_superfamily|Family|Family|Conserved_site	Aquaporin-like|Aquaporin 9|Major intrinsic protein|Major intrinsic protein, conserved site	WP3527	Pre-implantation embryo
M0R2J8	DCDC1	Doublecortin domain-containing protein 1	0	1	1	1	1783	200.5	8.9	1.97	302.6	147.2	377.6	72.7	65.6	79	92.8	48.5	45	46.8	61.4	30.6	50.2	43.6	36.4	0.0205987	0.0455738	1.84246	3.58621	Doublecortin domain-containing protein 1	341019	DCDC1	GO:0007049,GO:0051301,GO:0035556,GO:1902412,GO:0005737,GO:0090543,GO:0005874,GO:0030496,GO:0072686,GO:0030246,GO:0008017	cell cycle|cell division|intracellular signal transduction|regulation of mitotic cytokinesis|cytoplasm|Flemming body|microtubule|midbody|mitotic spindle|carbohydrate binding|microtubule binding				ENOG502QW8Q	S		Function unknown				IPR043188,IPR003533,IPR036572,IPR035992,IPR000772	Family|Domain|Homologous_superfamily|Homologous_superfamily|Domain	Doublecortin domain-containing protein 1|Doublecortin domain|Doublecortin domain superfamily|Ricin B-like lectins|Ricin B, lectin domain
[truncated: 2 more columns]
