# Supplementary material for: Proteomic lung analysis revealed hyper-activation of neutrophil extracellular trap formation in cases of fatal COVID-19
Source: Heliyon. 2024 May 24;10(11):e31878. doi: 10.1016/j.heliyon.2024.e31878 (PMC11177151; doi:10.1016/j.heliyon.2024.e31878)
Supplement: Multimedia component 5 [file mmc5.xlsx]

## Sheet: C19_F
Table S5 The common differential proteins identified in both replicates
Accession	Gene Name	Description	C19-1_1	C19-2_1	C19-3_1	C19-4_1	C19-5_1	C19-6_1	C19-7_1	F1_1	F2_1	F3_1	F4_1	F6_1	F7_1	F8_1	F9_1	P-value_1	Q-value_1	log2(FC)_1	FC_1	C19-1_2	C19-2_2	C19-3_2	C19-4_2	C19-5_2	C19-6_2	C19-7_2	F1_2	F2_2	F3_2	F4_2	F6_2	F7_2	F8_2	F9_2	P-value_2	Q-value_2	log2(FC)_2	FC_2
A0A075B6I1	IGLV4-60	Immunoglobulin lambda variable 4-60	67	42.5	64.2	51.8	51.1	61.6	101.9	84.6	154.9	164.7	207.4	90.1	138	62.3	157.8	0.0038222	0.012604	-1.07524	0.474591	51.9	47	55.8	57.6	45.8	51.7	80.8	71.3	173.7	149.5	199.1	187.8	97.6	86.6	143.9	0.000715733	0.00359189	-1.3135	0.402343
A8TX70	COL6A5	Collagen alpha-5(VI) chain	33.6	40.7	41.8	40.6	107	55.6	62.8	150.6	171.1	55.8	153.8	123.1	116	187.2	160.4	0.000386887	0.00235555	-1.35625	0.390595	38.6	45.4	47	44.8	105.5	59.8	65.9	147.3	166.7	60.1	149.1	119.8	115.3	179.4	155.3	0.000361287	0.00222396	-1.23255	0.425565
O00204	SULT2B1	Sulfotransferase 2B1	60.4	59.2	38.9	41.1	49.9	52	72	194.3	84	185.1	97.3	221.9	72.5	131.7	139.8	0.00124984	0.00548058	-1.40015	0.37889	60.3	62.4	47.7	50.3	54.5	65.4	78	174.2	86.8	174.3	94.1	215.5	76.8	128.8	130.9	0.00164806	0.00664326	-1.17661	0.442389
O00339	MATN2	Matrilin-2	39.7	62.6	41.4	40.5	106.4	67.4	72.3	117.4	118.9	109.6	156.5	145.1	168.1	137.7	116.2	3.53394e-05	0.00046138	-1.12088	0.459814	40.6	60.1	40.8	35.5	100.2	62.3	69.9	121.4	121.6	121.1	168.4	150.6	161.7	136.5	109.3	1.22931e-05	0.000257743	-1.22089	0.429017
O00469	PLOD2	Procollagen-lysine,2-oxoglutarate 5-dioxygenase 2	235.2	138.1	206.3	181.1	93.5	131.9	118.1	51.4	54.1	43.8	50.1	47.5	54.5	50.8	43.6	4.41252e-05	0.000523223	1.6728	3.18833	244.5	140.6	218.5	190.9	93.4	132.7	118.7	46.1	52.2	42	47.7	41.9	51.2	41.7	37.9	4.73067e-05	0.000552471	1.85192	3.60981
O00479	HMGN4	High mobility group nucleosome-binding domain-containing protein 4	66.6	80.9	45.5	26.8	26.6	32.1	29.7	185.1	125.8	166.2	144.2	171.5	98.8	137	163.2	2.23539e-06	9.19093e-05	-1.75856	0.295543	70.2	89	46.1	46.2	31	38.7	33.2	185.1	118.7	159.3	134.8	159.6	99.9	134.5	153.7	5.75348e-06	0.000171298	-1.50001	0.353551
O15427	SLC16A3	Monocarboxylate transporter 4	285.7	138	145.6	206.9	74.9	128.3	102	56.6	46.4	53.6	46.1	50.2	52.7	53.8	59.1	0.0012685	0.00553176	1.56225	2.95313	291.7	138.9	145	150.5	88.7	134.6	107.2	58.1	49.7	53.8	48.5	51.6	61.9	58.9	60.7	0.00123125	0.00537586	1.44604	2.7246
O15523	DDX3Y	ATP-dependent RNA helicase DDX3Y	191.8	225.7	216.8	318.7	39.6	118.2	66.2	43.5	22.4	29.1	37.9	18.1	132	20.2	19.8	0.00473511	0.0148798	2.05815	4.16453	168.3	160.3	167.2	216	62.1	118.2	82.3	61.7	59.4	59	68.9	50.4	124.7	50.5	51	0.00420663	0.0134406	1.08319	2.11872
O43692	PI15	Peptidase inhibitor 15	298	91.7	325.1	172.7	66.9	79.9	85.1	35.8	74.2	32.8	42.5	37	89	37.3	32	0.0135	0.0332228	1.74902	3.36131	257.4	89.9	295	160.5	79.6	83.5	90.6	54.4	73.4	42.1	52.6	45.7	88.5	44.3	42.6	0.0114794	0.0292033	1.44461	2.72189
O60437	PPL	Periplakin	52.7	59.3	62.5	44	71.6	71.6	72.4	171.1	108.4	118.4	112.5	161.4	94.2	165.4	134.2	4.23352e-05	0.000512555	-1.10292	0.465573	51.4	58	60.9	45.6	71.1	71.2	71.2	173.4	107.9	120.9	110.6	163	91.8	166.8	136.2	5.15953e-05	0.000579798	-1.12538	0.458381
O60507	TPST1	Protein-tyrosine sulfotransferase 1	191.1	110.7	155.1	166.5	89.5	128.1	119.8	69.2	78.2	62.5	65	61.3	73.7	66.3	63	9.41458e-05	0.000862708	1.02606	2.03646	217	120.8	183.8	172	96.5	127.4	115.2	53.7	68.4	65.6	54.1	59	62.1	53.3	50.9	7.08524e-05	0.000702676	1.33726	2.52671
O75718	CRTAP	Cartilage-associated protein	146	117.6	184.8	189.2	101.4	119.1	116.5	59.8	70.4	55.8	67.3	63.3	79.6	69.9	59.3	6.36743e-05	0.000673098	1.08404	2.11996	150	123.8	203.2	207.3	101.5	124.5	121.3	51.6	64.9	49.5	61.5	53.5	73.9	60.5	53	5.36011e-05	0.000591696	1.33172	2.51702
O75881	CYP7B1	Cytochrome P450 7B1	119.9	171.1	136.3	223.9	104.1	146.9	107.1	57.8	66.5	53.9	56.3	58.4	85.6	57.3	54.8	0.00012456	0.00105867	1.23338	2.35117	119.6	163.6	133.5	232.2	107.1	146.6	104	56.1	68.5	51.7	56.5	56.9	87.7	58.8	57	0.000216961	0.00152483	1.22189	2.33252
O76041	NEBL	Nebulette	54.4	60.2	54.7	47.3	68.4	56.7	55.7	228.6	120.4	140.3	112.2	145	90.6	146.4	119.1	0.000196509	0.00144854	-1.2796	0.41191	54.7	57	57.3	47.7	59.7	53	56.4	249	125.3	155.1	102.3	148.7	82.4	146.3	105	0.000845721	0.00405275	-1.33731	0.395758
O94811	TPPP	Tubulin polymerization-promoting protein	38.7	70	37.8	36.9	75.8	53.7	53.4	165.8	144.2	186.5	120.3	107.5	101.2	127.6	180.6	1.89243e-05	0.000306871	-1.4373	0.369259	41.4	72.4	40.9	40.7	73.7	55.7	51.1	158	138.2	181.5	123.9	111.9	99.7	123.5	187.2	1.79297e-05	0.000316116	-1.38745	0.38224
O94875	SORBS2	Sorbin and SH3 domain-containing protein 2	39.5	73.7	44.4	42.6	112.3	67.4	56.5	110.3	294.9	94.7	112.2	101.9	172.9	95.3	81.3	0.0273999	0.0579287	-1.09245	0.468964	45.1	74.8	45.4	44	110	65.6	57.2	115.4	285.5	95.2	108.8	102.2	172.5	95	83.1	0.0238751	0.0512298	-1.06584	0.477694
O95171	SCEL	Sciellin	68	52	90	46.4	45.3	49.4	46.1	220.3	81.7	170.2	77.5	184.7	87.4	182.5	98.6	0.00320102	0.0109443	-1.28072	0.41159	63.8	51.8	88	42.6	43.5	49.4	51.8	217.3	84.4	162.4	76.8	185	91.6	187.2	104.4	0.00216271	0.00814504	-1.31187	0.402798
O95208	EPN2	Epsin-2	44.4	65.7	49.6	55.5	86.4	64.9	62.3	139.1	123.8	131	121.5	150.2	126.1	140.2	139.3	2.2912e-08	7.25394e-06	-1.12821	0.457484	32.3	61.6	39.8	42	98.1	66.6	55.8	144.4	118.8	131.9	129	151.1	142.6	142.9	143	4.07626e-07	3.36923e-05	-1.2854	0.410256
O95407	TNFRSF6B	Tumor necrosis factor receptor superfamily member 6B	154	116.5	200.4	93.8	117	165.7	196.4	53.5	65.6	52.5	60.6	50.5	73.7	49.6	50.2	3.45519e-05	0.000456748	1.38675	2.61489	145	105.6	188.2	96.9	114.1	152.9	189.5	59.9	66	55.7	61.1	62.7	84	58.8	59.5	7.471e-05	0.000727084	1.1593	2.23349
O95445	APOM	Apolipoprotein M	83.7	47.9	124.1	35.5	64	37.9	50.3	114.7	170	151.7	204.1	104.4	102.6	115.3	93.7	0.00261272	0.00944278	-1.05997	0.479643	77.6	44.7	130.9	30.5	61.1	32.4	53.6	119.1	182.6	148.8	200.6	99.5	109.6	112.2	96.7	0.00251505	0.00917342	-1.11866	0.460521
O95498	VNN2	Pantetheine hydrolase VNN2	349.9	114.8	130.5	205.9	76.1	190.7	87.5	52.6	42.2	34	42.1	37.2	44.8	49.7	41.9	0.00297172	0.0103504	1.93846	3.83297	349.2	117.2	124.9	199.8	77	189.3	83.8	54.8	45.8	38.8	48.3	36.6	43	50.2	41.4	0.00365181	0.01213	1.86154	3.63396
O95810	CAVIN2	Caveolae-associated protein 2	32.3	61.3	43.2	31.3	106.6	85.6	67.3	173	113.1	127.7	141.8	157	86	148.1	125.8	0.000200725	0.00146654	-1.134	0.455651	33.7	63.1	43.7	31	103.7	84.5	66.8	175.3	113.4	127.7	143	157.4	85.7	147.7	123.3	0.000184156	0.00137473	-1.13906	0.454055
P00325	ADH1B	All-trans-retinol dehydrogenase [NAD(+)] ADH1B	29.7	66.8	46	33.7	92.8	60.4	97.6	164.9	108	105	136.8	115.9	155	139.7	147.7	6.52237e-05	0.000683463	-1.1367	0.4548	33.7	67.2	47.6	36.2	91.8	61.6	97.7	162.1	109.1	104.3	137.2	115.6	152.1	138	145.9	5.2236e-05	0.000583442	-1.09552	0.467967
P00750	PLAT	Tissue-type plasminogen activator	49.2	57.5	54.2	56.2	64.4	72.9	101.7	107.5	127.9	84.4	211.9	126.2	108.8	166.7	110.6	0.00171374	0.00691614	-1.00205	0.499288	46.5	54.9	51.2	51.3	62.3	69.6	97	112.3	127.5	84.1	218.5	130.7	108	171.6	114.5	0.00113836	0.00506584	-1.10941	0.463483
P01033	TIMP1	Metalloproteinase inhibitor 1	244.2	135.5	276.7	122.9	116.2	100.6	103.9	49.9	56.1	45.8	49.1	43.7	61.4	48.3	45.7	0.00102478	0.00476423	1.65208	3.14286	262.6	130.4	295	124.3	108.6	96	102.2	47.1	55.3	44.1	53	43.6	56.9	43.1	37.8	0.00201426	0.0077399	1.7475	3.35776
P02042	HBD	Hemoglobin subunit delta	124.5	56.7	117.5	25	27.3	24.8	31.4	148.2	176	205.2	261.8	110.7	73.9	75	41.9	0.0312898	0.0638796	-1.23144	0.425891	125.2	57.4	117	26.1	27.4	24.1	30.6	149.5	171.6	204.3	264.1	109.9	75.8	74.7	42.2	0.0315757	0.0640329	-1.22853	0.426753
P02461	COL3A1	Collagen alpha-1(III) chain	107.4	125.4	199.4	235.5	78.2	116.5	101.9	43.6	80.6	45.6	63.2	46	150.2	46.8	59.9	0.0122131	0.03081	1.04016	2.05646	126	123.8	203.4	233.2	77.2	133.6	106.2	43.7	73	44.7	57.5	48.6	128.1	46	55	0.00284569	0.0100622	1.20739	2.30919
P02538	KRT6A	Keratin, type II cytoskeletal 6A	140.7	361.7	245.2	105.7	107.5	53.4	99.5	35.8	52.6	54.3	42.6	40	51.7	44.9	64.2	0.0117963	0.0300821	1.72096	3.29656	131	351.8	241.2	104.2	106.3	55.2	98.5	40.7	59.1	54.9	48.2	42.3	54.1	47.4	65	0.0140674	0.0341863	1.59492	3.02078
P02647	APOA1	Apolipoprotein A-I	31.8	47	51.4	18.2	77.6	33.2	53.3	117.5	202.3	171	257.8	98.5	119.5	132.2	88.8	0.000584024	0.00312334	-1.73348	0.300727	33.9	48.5	52.9	20.9	78.7	35	54.3	118.8	199.1	165.5	249.5	99.3	120	133.1	90.6	0.000460981	0.00262793	-1.66616	0.31509
P02652	APOA2	Apolipoprotein A-II	57.5	32.6	130.8	15	44.2	23.8	39.7	109.9	131.6	268.3	237	133.7	94.9	126.6	54.4	0.00799779	0.0224179	-1.55819	0.339576	61.1	36.9	126.2	20.5	49	28.4	46.6	109.4	129.9	255.7	227.4	132.2	95.1	125	56.8	0.00775136	0.021563	-1.42507	0.372401
P02656	APOC3	Apolipoprotein C-III	25.9	115.3	58.2	21	50.7	68.3	106.5	111	190.6	133.4	219.9	106.1	96	150.6	46.4	0.0158008	0.0376888	-1.04844	0.483491	29.5	110.1	60.9	23	48.5	65.4	96.8	114.8	183.5	139.6	229.7	110	91.6	145.9	50.7	0.0106979	0.0278039	-1.10286	0.465593
P02671	FGA	Fibrinogen alpha chain	290.1	141.4	393.9	59.4	65.1	71.4	74.2	47.3	59.9	53	70.2	33.8	46.1	56.5	37.7	0.0421078	0.0806639	1.63002	3.09518	285.8	141	381.6	62.1	66.3	73	77.3	48.3	60.9	53.9	70.5	34.3	47.9	57.2	39.8	0.0388213	0.0752577	1.58961	3.00969
P02675	FGB	Fibrinogen beta chain	279.9	133.8	386.9	70.8	70.7	77.7	87.6	41.7	57.2	52	70.7	34.1	44	54.6	38.3	0.0286408	0.0597704	1.68869	3.22364	270	133	379.8	71.5	72	79.4	87.6	44.2	59.4	54.1	71.5	36.1	45.7	56	39.7	0.0288896	0.0595324	1.6193	3.07225
P02679	FGG	Fibrinogen gamma chain	313.9	146.1	349.5	68.5	65.9	76.1	86.8	42.1	58.9	53.9	73.5	31.5	41.9	54.8	36.6	0.0255773	0.0548444	1.6857	3.21697	300.3	145.4	340.3	72.9	68.3	77.7	88.3	43.9	60.1	54.7	74	33.3	45.6	56.7	38.7	0.0232546	0.0501534	1.6181	3.06971
P02741	CRP	C-reactive protein	168.9	139.6	575.1	71.1	212.3	90.5	102.5	20	22.6	20.2	16.7	14.7	14.9	16.7	14.1	0.0129945	0.0322039	3.47378	11.11	173.8	137.9	587.9	74.1	217.5	91.5	103.4	16.9	19	16.1	13.2	11.7	12.2	13.6	11	0.0119406	0.0301435	3.80037	13.9324
P02765	AHSG	Alpha-2-HS-glycoprotein	58.7	37.2	78	36	65.3	43.3	56	87.2	173.7	190.9	153.2	112.1	120.4	139.8	148.3	2.8446e-05	0.000396741	-1.39501	0.380242	59.6	39.9	79	41.7	67.6	46.8	57.8	85.9	169.4	185	160	112.1	115.3	133.9	145.9	3.85137e-05	0.000496679	-1.30426	0.404927
P02787	TF	Serotransferrin	61.6	44	67.6	42.5	76.3	48.2	68.7	92.6	132.2	177	181.4	112.9	121.2	124.8	149.1	3.42219e-05	0.000454283	-1.22345	0.428257	63.2	46.2	68.5	44.2	78.6	49.8	69.7	93.3	131.1	173.1	177.4	111.7	120.6	124.1	148.5	3.28607e-05	0.000443442	-1.16897	0.444738
P02792	FTL	Ferritin light chain	252.2	174.5	184.5	190.1	93.2	194.5	128.6	64.1	28.7	25.3	32.6	23.8	40.1	37.8	29.7	4.6088e-06	0.000134483	2.30241	4.9328	254.3	178.9	176.5	186.6	91.9	195.5	128.7	64.9	29.3	25.9	32.6	23.3	42.8	39.3	29.4	5.97353e-06	0.000173947	2.26888	4.81948
P02794	FTH1	Ferritin heavy chain	438.5	145.6	184.5	135.3	85.1	123.3	93.6	55.1	28.7	28.1	33.3	26	45.1	40.6	37.1	0.00770985	0.0217649	2.22887	4.68766	438.9	138.7	181.6	128.3	82.3	116.1	91.4	55.9	34.2	33.4	38.6	31.8	47.3	42.6	38.8	0.0116951	0.0296796	2.06031	4.17076
P04062	GBA1	Lysosomal acid glucosylceramidase	171.6	123.5	133.4	143.5	92	160.1	164.4	63.7	71	59.2	68.9	58	69.7	61.8	59.2	3.11332e-06	0.000112199	1.14315	2.20863	151.5	123.3	132.7	138	101.9	155.5	157.2	65.5	74.5	63.8	76.5	63.1	73.6	63.5	59.4	3.82579e-07	3.27446e-05	1.02314	2.03233
P04179	SOD2	Superoxide dismutase [Mn], mitochondrial	278	129	121.2	153.9	67	172	119	60.9	51.8	50.9	55.2	48.2	63.1	60.6	69.2	0.00179231	0.00714667	1.36998	2.58466	262.9	127.7	121.4	154.4	68.2	171.5	119.6	63.1	53.9	52.2	57.4	48.8	66.6	62.2	69.9	0.00135859	0.00577054	1.30599	2.47253
P04181	OAT	Ornithine aminotransferase, mitochondrial	143.8	157.3	159	103.9	94.1	149	184.7	63.1	71.8	52.4	64	56.2	74.9	56.4	69.6	1.4782e-05	0.000261451	1.15673	2.22952	142.8	156	156.2	102.3	93.9	147.4	184.3	64.1	72	52.7	67.2	56.7	73.8	59.1	71.6	1.88995e-05	0.000320533	1.11897	2.17191
P04196	HRG	Histidine-rich glycoprotein	58.2	41.8	78.7	36.4	83.8	53.9	63.8	88.9	197.6	145.9	155.1	112.3	122.9	150.2	110.5	0.00014122	0.00114789	-1.18619	0.439463	58.6	39.3	78.7	35.4	84	56.9	61.3	87.6	203.1	144.2	150.5	113.1	120.7	153.1	113.7	0.000179493	0.00135366	-1.19798	0.435885
P04839	CYBB	Cytochrome b-245 heavy chain	160.9	127.6	114.3	185.9	92.1	163.4	120.9	59	54.7	76.7	56.6	60.4	64.9	75.8	86.7	6.97131e-05	0.000710827	1.04432	2.0624	154	125.5	111.6	186	91.8	163.9	122.4	60.2	56	76.2	58.7	61.7	69	77	85.9	8.6903e-05	0.000809111	1.00299	2.00414
P05062	ALDOB	Fructose-bisphosphate aldolase B	82.8	79.9	157.9	67.7	104.1	195.7	514.1	43	56.2	33.2	36.3	32.9	33.6	32.2	30.4	0.0310346	0.0635341	2.20591	4.61364	80.1	79.2	154.8	65.5	107.1	192.3	500.1	45.4	61.8	37	39.9	35.8	35.3	33.4	32.4	0.0335479	0.0671173	2.06969	4.19795
P05107	ITGB2	Integrin beta-2	228.4	117.2	103.2	171.1	78.1	164	117.1	71.3	60.1	67.5	55.3	61.5	59.6	77.6	67.9	0.00119985	0.00531663	1.10337	2.14856	231.7	119.1	102.8	180.5	76.1	168.4	114	71.8	56.2	65.6	53.3	59.5	57.3	76.7	67	0.00129415	0.0055611	1.16073	2.23571
P05109	S100A8	Protein S100-A8	375.3	173.5	156.4	308.1	36.9	131.8	44.9	40.1	35.8	50.1	34	29.8	22	39	22.3	0.0074919	0.021273	2.36016	5.13428	372.6	169	152.7	301.3	36.1	131	45.1	42.1	37.5	52.2	36.7	32.7	24.5	41.6	25	0.00865566	0.0235031	2.2395	4.72235
P05114	HMGN1	Non-histone chromosomal protein HMG-14	118.8	116	56.1	31.6	26.3	34.6	47.7	152.5	129.9	173.2	128.1	159.5	86.6	93.8	145.3	0.00157189	0.00647154	-1.11739	0.460928	101.9	128.8	62.4	35.9	29.8	39.4	42.6	158.4	121.9	161.7	121.8	158.8	85.4	100.7	150.4	0.00152322	0.00627776	-1.072	0.47566
P05154	SERPINA5	Plasma serine protease inhibitor	54.8	63	49.6	45.8	76.2	53.1	69.3	100.7	175.7	121	168.2	127.3	134.5	142.1	118.8	4.90906e-06	0.000140652	-1.20942	0.432444	51.1	61.1	49.3	42.1	76.3	52	69.7	96.7	181.7	121.4	172.4	131.6	130.8	144.6	119.1	1.03765e-05	0.000232374	-1.2588	0.417893
P05164	MPO	Myeloperoxidase	303.9	157	122.6	246	64.3	158.6	66.1	51.4	53.9	56.2	49.5	41.3	35.6	53.7	40	0.00343679	0.0115877	1.74408	3.34981	310.2	161.6	122.5	256.4	61.5	163	65.7	47.9	50	51.3	44.3	40.5	33.2	52.7	39.3	0.00321246	0.0109912	1.85996	3.62997
P05186	ALPL	Alkaline phosphatase, tissue-nonspecific isozyme	268.2	125.6	216.2	148.4	77.2	136	90.4	55.4	73.8	51.1	46.5	41.6	56.2	47.8	65.4	0.00155763	0.00643375	1.47108	2.7723	255.6	126.1	212.3	149.8	81.3	140.8	96.3	56.6	72	49.8	47.1	45.6	53.6	48.4	65	0.000756232	0.0037589	1.47037	2.77093
P05451	REG1A	Lithostathine-1-alpha	281.4	94	143.7	234.7	77.1	108.3	130.1	65.9	60.9	43.8	60.1	49	61.3	48.3	41.4	0.00292727	0.0102406	1.50456	2.83737	277.3	104.1	157.9	217	69.5	111.1	121	67.5	63	48	47.2	43.3	70.3	51.7	51.1	0.00262247	0.00943846	1.4514	2.73474
P05452	CLEC3B	Tetranectin	30.9	42.1	30.6	32.4	55.9	51.1	61.6	109.3	150.6	153.5	175	169.7	118.1	190.7	128.4	6.49271e-07	5.01364e-05	-1.77974	0.291236	43.1	49.4	40.3	41.5	62.4	53	63	109.4	145.7	145.5	169.7	156	121.7	177.1	122.2	3.10757e-07	3.09247e-05	-1.50908	0.351334
P06702	S100A9	Protein S100-A9	377.2	129.4	118.4	336.2	46.3	179.2	52.2	39.8	35.3	39.5	30.7	26.2	22.4	41.4	25.9	0.00819774	0.0228517	2.43848	5.4207	361.3	125.6	117	318.9	52.1	173.7	54.2	43.1	40.1	44	36.6	31.4	27.5	45	29.7	0.00834042	0.0228758	2.20857	4.62215
P07148	FABP1	Fatty acid-binding protein, liver	73.3	87.3	165.8	280	101	97.6	325.1	73.4	63.3	44.6	46.2	30.4	47.6	32.7	31.9	0.00719105	0.020557	1.80311	3.48971	74.2	88.7	171.3	288.1	101.7	103.8	339.7	67.3	54.9	39.1	38.5	27.4	44.8	31.1	29.6	0.00548264	0.0165087	2.00377	4.01048
P07339	CTSD	Cathepsin D	129.8	143	118.9	226.9	80	152.1	127.1	90.6	53	58.6	59	57.9	64	64.6	74.3	0.000553324	0.00301507	1.09813	2.14078	128.8	142.4	118.6	219.5	80	149.1	125.5	92.1	54.7	61.6	62.1	59	63.5	66.6	76.4	0.000554191	0.00298756	1.0393	2.05522
P07711	CTSL	Procathepsin L	133.5	120.2	133.4	205.5	91.1	144	130.7	70	62.4	63.1	67.3	68.5	68.3	65.6	76.3	8.15475e-05	0.000784739	1.01631	2.02274	118.3	130.3	119.7	212.8	98.1	188.6	152.1	68.3	53.3	56	52.9	55.3	63.8	58	72.4	6.43638e-05	0.000664931	1.27997	2.42833
P07858	CTSB	Cathepsin B	165.4	154.4	112.7	167.1	83.1	240.8	179.9	60	49.7	44.3	43.2	43.7	52.9	49.5	53.2	3.96826e-05	0.000489822	1.66921	3.1804	188.9	149.9	114.9	165.5	76.1	232	172.4	59.7	49.9	46.5	46.1	44.1	52.2	49.6	52.2	4.49229e-05	0.000540805	1.6506	3.13965
P07996	THBS1	Thrombospondin-1	203.7	155.1	237.1	68.8	129.8	151.6	117.4	45.2	80.3	41.7	77.5	47.7	53	49.1	41.9	0.000365355	0.0022682	1.47774	2.78513	202.4	155	243.1	68.9	129.5	156.2	114.9	46.2	78.6	41.6	75	46.4	52.4	47.9	41.7	0.00038091	0.0023151	1.50852	2.84518
P08174	CD55	Complement decay-accelerating factor	60.2	51.4	67.2	39.1	70	56.4	62.6	156.4	112.7	184.6	125.7	157.9	80.1	147.6	128.3	3.41331e-05	0.000454056	-1.2333	0.425344	64	55	70.1	44.7	73.5	61.6	63.7	152.6	113	177.3	121.4	155.1	81.5	141.4	125.1	3.82237e-05	0.000494455	-1.11035	0.463182
P08246	ELANE	Neutrophil elastase	294.6	181.3	127.8	199.7	74.3	168.1	60.3	53.1	59.2	53.8	46.3	42.7	38.2	60.2	40.4	0.00205898	0.00792553	1.68223	3.20923	251.4	162	116.4	174.4	73.1	147.6	66.6	68.5	74.5	68.1	62.7	57.9	56.9	70.4	49.6	0.00440555	0.0139371	1.15573	2.22796
P08311	CTSG	Cathepsin G	182.3	159.6	104.5	170.2	84.2	180	99.9	82	92.2	60.1	62.2	54.1	50.9	69.6	48	0.00040496	0.00244443	1.11044	2.15912	189.1	160	105.4	169.1	84	177.3	96.8	83.9	89.6	61.1	60.6	53.4	51.2	70.3	48.2	0.000469717	0.00266557	1.11414	2.16466
P08319	ADH4	All-trans-retinol dehydrogenase [NAD(+)] ADH4	89.3	97.7	386.4	65.2	83.7	163.3	310.9	41.6	50.5	35.9	40.5	33.3	35	32.3	34.4	0.0107941	0.0281269	2.1717	4.50553	95.7	97.8	358.9	75.4	86.7	155.2	293.9	47.7	49.6	43.2	47.4	36.4	39.2	34.8	38	0.0084825	0.0231334	1.98342	3.95429
P08473	MME	Neprilysin	58.1	46.2	55.7	43.2	68.2	62.9	54.9	218.6	87.6	101.1	197.4	100.8	117.6	166.2	121.6	0.000695522	0.00356603	-1.3205	0.400396	59.1	45.4	53.7	42.2	66.3	62.7	55.3	224.8	87.4	99.7	196.8	102	116	167.3	121.3	0.000802234	0.00390757	-1.34298	0.394205
P08631	HCK	Tyrosine-protein kinase HCK	237.5	119.6	120.5	181.6	82.2	139.7	97.6	65.7	58.9	64.6	57.5	64.2	76.5	67.8	66.1	0.00168754	0.00684966	1.1014	2.14562	267.1	118.2	135.3	190.2	79.8	136.6	92.2	60.7	52	63.8	55.4	54.3	61.8	66.3	66.1	0.00236194	0.00875291	1.27806	2.42512
P09238	MMP10	Stromelysin-2	124.1	331.9	79.2	126.7	49.7	257.9	106.1	55.6	38.3	32.5	86.6	45.2	70.7	47	48.6	0.0166113	0.0390579	1.53395	2.89578	106.3	302.5	94.2	94.8	57.3	254	116.9	70.1	57.3	50.1	98.6	51.3	56	48.5	42.1	0.0212596	0.0467278	1.30672	2.47378
P09601	HMOX1	Heme oxygenase 1	273.8	164	182.3	76.1	82.7	127.6	101.6	61.1	56.8	59.1	58.8	57.8	70.3	64.9	63.3	0.00513828	0.015746	1.22726	2.34122	262.1	163.2	184	72.4	83.8	124.9	97	63.7	59.8	61.2	59.9	59.1	73.5	68.4	67	0.00642649	0.0187279	1.13845	2.20144
P0DJI8	SAA1	Serum amyloid A-1 protein	46.4	248.5	557.8	47.2	233.5	56.3	114.2	26.1	25.7	32.8	22.3	23	21.4	23.8	20.9	0.0272118	0.0576271	2.92655	7.60292	50.1	228.7	550.6	46.7	222.8	57.7	112.3	30.6	30.7	35.8	27.8	25.5	27.1	28	25.6	0.0321382	0.0648576	2.64963	6.27508
P10619	CTSA	Lysosomal protective protein	167.8	117.7	140.8	159.5	98	163.4	146.7	66	64	60.6	63.6	59.2	65.3	62.9	64.7	9.4205e-07	6.27901e-05	1.16575	2.2435	161	117	141.4	153.1	99.2	162.8	147.4	68.5	64.3	60.9	65.2	61.1	65.8	67.3	64.9	6.17395e-07	4.33425e-05	1.11527	2.16635
P10620	MGST1	Microsomal glutathione S-transferase 1	152.8	114.2	225.3	58.1	71.1	147.4	200.3	93.3	62.5	73	60.8	55.8	53.4	63.9	68.2	0.00671262	0.0194884	1.061	2.08638	150.2	116.4	218.1	55.4	72	149.4	202.5	93.3	61.4	72.8	61.7	54.8	56.2	65.9	69.9	0.00684083	0.0196575	1.03945	2.05544
P11169	SLC2A3	Solute carrier family 2, facilitated glucose transporter member 3	397.1	109.5	176.1	166.3	63.9	120.7	64.4	51.2	60.1	50.6	58.1	48.1	41.5	48.7	43.6	0.0204237	0.0460059	1.64261	3.12231	419.6	113.4	176.1	175.8	61.8	118.1	66.3	46	53.6	45.1	56.1	43.5	38.3	46.3	40.2	0.0191321	0.0429835	1.80829	3.50226
P11215	ITGAM	Integrin alpha-M	271.1	140.2	130.1	178.9	72	93.9	77.9	69.1	60.9	83	57.8	62.7	53.8	70	78.6	0.0138886	0.0339678	1.03986	2.05603	268.1	143.5	129.9	180.5	74	94.6	77.9	70.1	59.7	84.4	53.1	62	52.2	71.9	78.3	0.011883	0.0300466	1.05778	2.08173
P12314	FCGR1A	High affinity immunoglobulin gamma Fc receptor I	236.9	89.2	90.9	201.9	74.6	188.8	133.7	60.1	58.4	60.3	58.5	51.1	64.6	60.5	70.5	0.00250291	0.00914576	1.26247	2.39906	246.1	87.5	95.6	190.7	72.1	177	126.1	63.4	62.8	64.2	65.4	52.4	65	61.8	69.9	0.00397473	0.0129008	1.17149	2.25244
P13647	KRT5	Keratin, type II cytoskeletal 5	59.2	447.2	44	60.4	65.1	132.6	373.1	38.9	52.2	36.6	36.9	31.1	40	37.2	45.6	0.048817	0.0907971	2.08402	4.23987	61.6	422.2	52.4	60.3	69.1	129.2	355.3	43.5	54.7	40.9	41.3	35	43.8	41.6	48.8	0.0475108	0.0888906	1.91063	3.75973
P13674	P4HA1	Prolyl 4-hydroxylase subunit alpha-1	200.9	129.3	148.4	127.8	96.1	130.7	143.4	61.3	70.1	58.1	61.1	57.8	73.1	71.7	70	2.07712e-05	0.000324209	1.09305	2.13325	201.1	128.3	149.3	128.5	99.2	137.3	142.6	60.7	66.9	56.1	57.5	58.7	73.1	72.3	68.4	1.17205e-05	0.000253249	1.13375	2.19428
P14091	CTSE	Cathepsin E	222.3	131.3	210.1	150.3	81.7	93.4	107	59.1	64.5	61.6	50.3	60.6	67.9	66.4	73.7	0.00144117	0.00606345	1.17523	2.25828	215.5	127.2	202.6	148.4	86.6	98.8	108.2	61.8	65.8	63.1	55	60.2	71.3	65	70.3	0.000874276	0.00415397	1.13858	2.20164
P14209	CD99	CD99 antigen	49.3	57	64.6	38.9	59.9	66.4	81.4	132.2	187.5	128.7	126.6	152	144.7	165.1	45.6	0.000516024	0.00286197	-1.18174	0.440819	49.1	48.8	61	36.3	56.3	60.4	76.6	135.4	192.9	137.5	133.5	162.5	142.9	162.9	43.9	0.000291488	0.00189315	-1.32388	0.39946
P14555	PLA2G2A	Phospholipase A2, membrane associated	39.1	101.1	90.9	45.1	146.7	261.5	471.9	46.6	66.1	25.4	37.5	23.8	72.8	35.2	36.3	0.0440574	0.0836496	1.94294	3.84488	79.2	104.2	133.8	52.7	137.5	228.4	412.1	45.1	60.7	28	35.9	29.1	74.2	40	39.2	0.0164868	0.0385659	1.89718	3.72483
P14780	MMP9	Matrix metalloproteinase-9	101.2	323.3	58.3	226.8	107.3	107.4	70.4	83.2	74.5	73.5	53.6	53.8	40.1	69	57.7	0.0394125	0.076642	1.16948	2.24931	102.1	323.8	63.4	225.8	108.5	103.1	67.9	87.2	72.2	73.1	52.3	55	40.9	67.1	57.3	0.0390559	0.0756421	1.17019	2.25042
P15104	GLUL	Glutamine synthetase	324.6	123	197.6	109.7	87.3	160.9	106.2	56.6	46.4	46.8	43.2	43.9	49.7	49.4	54.9	0.00227798	0.00855017	1.69742	3.24321	331.8	119.2	199.9	110.2	84.1	158.2	102	57.1	49.3	49.3	48.2	43.6	47.7	48.8	50.7	0.00330824	0.0112827	1.67839	3.20069
P15144	ANPEP	Aminopeptidase N	244.6	119.4	138.6	189.2	93.5	111.6	89.6	58	61.9	72.6	62.8	68.6	57.5	64	68	0.00208311	0.00800864	1.13488	2.196	248	116.8	147.1	190.9	94	112.5	89.7	56.6	57.7	72.2	57.3	67	56.5	63.5	70.3	0.00183615	0.00718365	1.18803	2.27842
P15291	B4GALT1	Beta-1,4-galactosyltransferase 1	170.6	111.4	398.8	137.8	80.3	90.5	93.1	54.3	53.7	49.1	55	53.8	48.3	51.7	51.6	0.0220985	0.0488916	1.56716	2.96322	143.1	103.7	349.1	118	89.6	104.9	121.3	64.2	68.8	61.1	59.4	56.6	53.3	53.2	53.8	0.016099	0.0378857	1.32291	2.5017
P17213	BPI	Bactericidal permeability-increasing protein	114	333.9	120.1	232.4	59.1	219.6	71.8	53.2	53	46.5	47.9	36.7	32.3	42.7	36.8	0.00468047	0.014752	1.9137	3.76773	106.7	334.3	107.5	245	55.5	209.8	76.5	54	54.7	46.9	48.7	39.3	34.9	45.8	40.5	0.00679057	0.0195338	1.83054	3.5567
P17342	NPR3	Atrial natriuretic peptide receptor 3	62	60	46.1	49.2	57.1	76.2	79.9	201.8	74.6	128.6	180.2	153.4	111.1	119.8	99.9	0.000824796	0.00403602	-1.12007	0.460071	54.4	46.3	52.5	35.8	53.7	66.1	79.9	154.9	90.1	119.3	223.9	140.5	119.3	148.3	114.9	0.000172072	0.00131328	-1.32274	0.399774
P19012	KRT15	Keratin, type I cytoskeletal 15	68.3	321.8	62.4	70.3	67.4	143.4	391.9	55.8	58.5	45.7	48.6	42.9	42.7	40.6	39.8	0.035898	0.0711443	1.77979	3.43376	67.9	320.1	79.1	68.3	74.7	143.6	379.9	55.1	58.1	45.2	45.8	40.7	41.9	40.5	39	0.0269041	0.0564841	1.82246	3.53684
P19075	TSPAN8	Tetraspanin-8	23	67.7	27.2	28.9	45.2	50	67.2	186	185.2	107.9	139	267.1	96.8	99.5	109.2	0.000696762	0.0035695	-1.75255	0.296776	31	65.6	36.8	37.3	49.5	56.9	64.2	168.6	183.7	109.9	142.2	248.8	102.4	97.1	106.1	0.000467926	0.00266024	-1.57087	0.336604
P19878	NCF2	Neutrophil cytosol factor 2	183.5	121.6	133.8	250.9	83.7	116	76	65.6	50.4	78	59.1	57.9	68.6	75.4	79.5	0.00625521	0.0184336	1.04573	2.06441	180.7	120.2	135.3	244.3	81.5	117	77.1	68.3	49.7	77.3	62.4	60.6	67.2	75	83.6	0.0063002	0.0184373	1.00593	2.00824
P20160	AZU1	Azurocidin	190.9	208.2	106	203.6	84.9	152.8	68.7	61.8	69.1	68.2	60.3	56.9	43.7	71.2	53.7	0.00139212	0.00592001	1.25851	2.39248	175.3	195.5	97.2	201.4	83.5	148.7	60.8	62.3	77.8	76.1	68.6	62.5	59.3	70.6	60.4	0.00405789	0.0130824	1.03275	2.04592
P20702	ITGAX	Integrin alpha-X	250.3	89.4	120.6	129	79.8	153.6	132.6	79.8	56.2	57.3	64.2	58.8	74.3	89.4	64.5	0.00502658	0.0155074	1.00367	2.00509	257.8	88.3	123.3	136.7	76.9	149.4	124.1	79.3	57.7	62.2	65.3	61.1	68.5	85.7	63.6	0.00636562	0.0185852	1.0084	2.01167
P21246	PTN	Pleiotrophin	42.2	57.6	52.4	60.5	63	59.9	85.1	71	147.4	114.5	136.5	237.2	133.9	139.8	98.9	0.00168299	0.0068356	-1.16645	0.445515	33.4	50.5	47.3	33	49.5	31.5	50.2	73.2	139.2	119.8	149.2	290.9	166.5	166.9	98.6	0.000825737	0.00398891	-1.83481	0.280329
P21291	CSRP1	Cysteine and glycine-rich protein 1	35.9	87.6	41.2	34.2	104.9	47.7	56	150.2	130.1	113.6	113.6	165.1	173.6	121	125.4	4.65889e-05	0.00054328	-1.23025	0.426244	36.4	89.5	43.2	35.5	100.1	48.8	58	152.6	131.1	114.4	114.1	163.6	168.4	120.4	124.1	3.08222e-05	0.000430822	-1.211	0.43197
P21462	FPR1	fMet-Leu-Phe receptor	342.5	131.7	161.3	152.2	59.4	121	73.7	62.5	62.1	61.2	57.8	46.3	52.7	55.5	60.1	0.015589	0.0373312	1.37767	2.59849	331.3	123.7	165.4	159.1	58.9	109.8	74	59.3	68.5	62.8	57.3	48.6	60.4	57.2	63.7	0.0183016	0.0416267	1.28984	2.44502
P21926	CD9	CD9 antigen	51.1	92	68.1	35	50.4	71.2	85	176.6	97.8	135.2	171.8	124.2	99.1	96.2	146.5	0.000457113	0.00264467	-1.01722	0.494067	49	88.8	68.3	34.1	50.8	72.9	86.3	175.5	97.1	135.9	171.3	126.9	99.1	96	148	0.000413746	0.002448	-1.02883	0.490107
P22090	RPS4Y1	40S ribosomal protein S4, Y isoform 1	237.8	180.2	232	215.4	48.9	115.6	87.2	38.4	42	32.4	38.5	33	131.4	30.9	36.3	0.00229302	0.00858465	1.73736	3.33425	228.8	175.4	217.5	210.9	53.4	111.2	88.3	40.5	45.9	37.5	44.9	36.5	124.9	38.3	45.9	0.00219568	0.00824881	1.58191	2.99366
P22105	TNXB	Tenascin-X	33.8	67	40.6	36.9	102.8	68.9	67.9	105.6	151.7	104.8	128.2	177.5	145.1	147.7	121.3	5.30396e-05	0.000591947	-1.17969	0.441446	34.1	66.5	41	37.5	104.2	69.4	68.8	105.4	150.2	104.6	127.6	178.1	143.9	148.1	120.5	6.46849e-05	0.000665817	-1.16264	0.446694
P22894	MMP8	Neutrophil collagenase	180.6	164.8	81.8	431.5	69.2	93.8	56	58.3	56	64.6	53.7	45.7	41.5	50.8	51.6	0.0475669	0.089137	1.5446	2.91724	154.7	149.8	89.7	365.8	83.5	98.9	71.6	64.4	64.9	68.1	59.7	57	49.7	59.4	62.9	0.0368509	0.0723811	1.25338	2.38399
P24158	PRTN3	Myeloblastin	370.8	188.9	93.6	315.5	33	157.8	52.1	36.2	42.8	45.6	33.6	29.5	25.1	44.1	31.3	0.010095	0.0267677	2.26454	4.805	413.1	194	97	329.7	21.9	159.2	49.7	29.7	37.2	41.2	25.8	22.6	16.9	37.3	24.8	0.0110731	0.0284026	2.61753	6.13697
P24821	TNC	Tenascin	202.8	183.7	285.3	77.4	115.6	66.7	110.4	43.8	54.2	68.6	42.2	74.3	64.2	55	55.7	0.00608725	0.0180367	1.37844	2.59988	207	186.3	289.2	75.4	115.2	68	113.5	42.1	52.6	68	39.9	71.5	63.4	52.3	55.7	0.00551996	0.0165971	1.43584	2.7054
P25090	FPR2	N-formyl peptide receptor 2	320.5	108.9	232.2	145	69.4	130.9	70.9	67.8	46.6	55	54.9	37.9	53.3	52.8	53.9	0.00812169	0.022735	1.54474	2.91751	304	122.9	214.5	126.5	75.6	115	75.4	73.5	63	52.2	60.2	50.3	55.5	59.9	51.6	0.00939393	0.0249759	1.34172	2.53453
P25774	CTSS	Cathepsin S	127.1	121.4	85.5	172.6	84.3	281.1	182.2	70.1	48.2	44.6	49.1	47.2	65.2	59.6	62	0.00194395	0.00757017	1.43368	2.70135	124.5	121	81.7	179.1	81	305.8	192.6	70.4	42.3	39.3	39.5	42.1	65.2	55.6	60	0.00290995	0.01022	1.58217	2.99421
P25815	S100P	Protein S100-P	281.5	188.5	269.5	326.1	46.2	121.3	41	40.8	32.4	46.2	26.1	21.3	14.6	32.1	12.4	0.00240208	0.00886879	2.68837	6.44584	276.4	189.2	266.9	324.1	46.8	119	42.8	41.1	32.6	47.3	26.3	23.8	16.6	32.7	14.3	0.00240273	0.008862	2.62312	6.16081
P26022	PTX3	Pentraxin-related protein PTX3	172.8	137.5	294.9	81	103	131.5	160.1	51.7	66.2	48.4	52.1	44.5	63.6	47.7	45	0.00115697	0.00520678	1.55903	2.94656	163.1	129.2	268.5	80.5	102	123.7	146.9	60.8	75.3	56.8	62.6	52.1	67.1	58	53.4	0.0018699	0.0072792	1.25324	2.38375
P28676	GCA	Grancalcin	294.9	143.8	172.2	246.7	72	148.9	69.3	49.1	44.9	48.8	47.8	38.3	37	46.3	39.9	0.00133961	0.00577426	1.89746	3.72556	283.5	138.9	165.6	234.4	71.8	144.3	70.1	52.2	52	55.6	55.9	43.9	39.7	49.2	43.1	0.00172337	0.00684527	1.69393	3.23537
P28907	CD38	ADP-ribosyl cyclase/cyclic ADP-ribose hydrolase 1	128.6	84.3	81.6	354.3	84.1	135.7	118	49.8	64.8	61	57.9	55.9	101.5	59.7	62.8	0.0446504	0.0844968	1.13503	2.19623	127.2	88.4	86.8	354.9	75.7	134.6	119.7	50.3	64.5	63.6	53.3	57.4	100.6	60.4	62.5	0.0444573	0.084091	1.1383	2.20122
P29034	S100A2	Protein S100-A2	131.2	429.5	151.9	125.3	81.4	89.9	139.7	41	50.3	48.2	45.7	42.1	46.9	40.6	36.3	0.0136041	0.03344	1.90294	3.73976	163.5	471.5	160	126.3	87.7	84.6	143.4	32.8	42.8	42.8	30.5	28.7	35.7	25.9	24	0.00926521	0.0247072	2.42526	5.37125
P29508	SERPINB3	Serpin B3	79.6	393	93.1	84	65.4	197.9	165.4	72.6	56.5	49.4	63.6	44.9	51.7	41.6	41.1	0.0283482	0.0593588	1.54828	2.92467	73.5	418.3	85.2	92	67.7	203.3	163.4	70.5	51.4	43	57.7	43.1	45.2	40.5	45.1	0.029982	0.0614188	1.66921	3.1804
P30405	PPIF	Peptidyl-prolyl cis-trans isomerase F, mitochondrial	151.2	111.6	167.2	134.3	92.7	173.4	165.9	63	67.3	51.7	61.5	54.9	75.6	57.6	71.9	8.79309e-06	0.000193326	1.17723	2.26143	152.3	110.6	167.5	132.8	92.1	174.7	163	64.7	66.5	51.7	61.7	55.6	76.2	58.9	71.6	1.09374e-05	0.000243191	1.16274	2.23882
P31327	CPS1	Carbamoyl-phosphate synthase [ammonia], mitochondrial	218.6	55.3	101.5	78.3	68.2	169.1	396.2	58.2	65	52	51.1	47	51.1	44.4	44.1	0.0308042	0.0631464	1.5894	3.00924	207.3	56.3	101.8	69.4	70.3	168.1	379.3	62.6	68	53.8	56.5	53.6	53.2	51.4	48.4	0.0372866	0.0730762	1.42651	2.68795
P31947	SFN	14-3-3 protein sigma	152	194.6	198.1	192.6	164.4	91	116.9	50.7	44	52.8	39.8	39.3	51.2	43.3	69.4	6.33633e-06	0.000161616	1.69929	3.24741	137	190.7	198.2	191	161.6	92.9	111.3	54.1	49.8	56.7	42.3	43.1	53	46.4	72	1.37233e-05	0.000278388	1.56778	2.96447
P31997	CEACAM8	Carcinoembryonic antigen-related cell adhesion molecule 8	234.4	213.1	154.5	230.7	56	143.5	66.7	52.4	55.6	57.7	52.1	40.4	43.9	47.9	51.2	0.00131173	0.00568015	1.64631	3.13032	209.1	208.3	157.4	216.7	58.8	149.4	65.8	58.8	56.2	64.2	51.3	47.4	52.6	49.5	54.2	0.00113178	0.005046	1.48774	2.8045
P32320	CDA	Cytidine deaminase	361.8	132.3	114.1	232.7	61.9	140.4	65.4	50.4	53.4	54.1	43.6	40.8	43.2	57.8	48.2	0.0118957	0.0302262	1.6943	3.2362	292.9	124.2	110.2	203	67.4	135.6	72.4	60.5	66.2	67.8	60.8	53	56.9	69.1	60	0.0122059	0.0307263	1.21739	2.32525
P33121	ACSL1	Long-chain-fatty-acid--CoA ligase 1	235.6	142.1	165.3	143.7	78.5	124	116.4	73.1	55.5	59.8	52.9	50.8	53.8	66.3	82.1	0.000470293	0.00268753	1.21724	2.32502	240	144	164.2	144.3	77.2	122.1	115.2	73.9	55.9	60.9	52.4	50.6	53	65.7	80.5	0.000600543	0.00317176	1.22334	2.33487
P34897	SHMT2	Serine hydroxymethyltransferase, mitochondrial	171.6	119.6	171.6	167.4	98.5	125.8	123.1	60.7	73.8	53.4	63.1	62.1	80.4	66.2	62.6	1.32401e-05	0.000248036	1.09701	2.13911	172	122	172.5	164.3	101.5	126.2	125.6	59.6	70.8	52.2	63.2	62.7	82.8	63	61.5	7.05064e-06	0.00019282	1.12464	2.18047
P35442	THBS2	Thrombospondin-2	130	174	191.3	130.4	93.5	130.2	179	52.7	77.8	50.1	59	48.9	78.2	55.8	49	1.57208e-05	0.000273474	1.31772	2.49271	134.1	186	199.9	143	93.6	135.4	186.4	44.6	71.9	43.4	54.6	43.2	76.6	44.8	42.5	8.72662e-06	0.000212984	1.54759	2.92329
P36222	CHI3L1	Chitinase-3-like protein 1	261	105.7	144.6	174.7	68.9	216.9	117.4	55	56.9	53.9	51.9	51.1	46.3	47.8	48	0.000684104	0.00352774	1.59905	3.02945	246.9	106.5	138.8	174.9	70.5	205.2	115.6	57.7	58.2	55.8	56.4	56.6	51	51.1	54.7	0.000657999	0.00337258	1.45404	2.73975
P37840	SNCA	Alpha-synuclein	92.6	62.7	84	29.6	44.5	34.6	39.2	162.1	194.3	195.3	205.7	95.9	76.3	95	88.3	0.00280263	0.00994189	-1.33053	0.397623	80.6	52.7	74.2	33.2	40.1	34.7	39.7	150.4	209.5	182.9	210.3	96.5	79.6	117.9	97.6	0.000764834	0.00378175	-1.49562	0.354628
P40261	NNMT	Nicotinamide N-methyltransferase	183.1	180.4	192	214	91.4	130.2	121	51.4	52.8	42.6	43.3	43.2	61.9	46.1	46.8	1.03423e-05	0.000211742	1.71143	3.27486	186.7	178.7	195.8	215.4	89.8	127.3	114.9	51.8	54.4	42.1	44.2	43.1	64.9	44.1	46.8	2.07107e-05	0.000333506	1.69467	3.23702
P41218	MNDA	Myeloid cell nuclear differentiation antigen	330.5	123.9	138.2	182	65.4	167.4	67.4	56	51	68.6	50.1	48.5	41.7	53	56.4	0.00755802	0.0214319	1.53016	2.88818	326.3	125.6	134.1	188.9	69.7	174.4	71.4	54.5	48.4	63.4	47.4	46.4	43	51.3	55.4	0.00502811	0.0154605	1.60451	3.04093
P43307	SSR1	Translocon-associated protein subunit alpha	154.1	101	191.4	250.6	99.9	107.1	102.9	61	62.8	78.9	56.8	57.7	43.4	48.5	83.9	0.00192748	0.00753384	1.22305	2.3344	163.7	100.4	184.4	264.5	101.6	114.6	105.5	59.3	56.6	65.7	45.2	56.5	46.9	51.4	83.6	0.00132127	0.00564657	1.34593	2.54195
P43490	NAMPT	Nicotinamide phosphoribosyltransferase	369.3	178.7	260.8	206.2	60.7	89.2	62	38.9	30.9	38.1	31.1	30.2	31	31.4	41.4	0.0039993	0.0130349	2.36069	5.13616	358.1	175.9	253.5	201.4	60.7	89.1	64.6	40.8	34.3	40.9	34.8	33.4	33.6	34.8	44.1	0.00411123	0.0132202	2.21256	4.63498
P46527	CDKN1B	Cyclin-dependent kinase inhibitor 1B	52.5	64.1	38.6	62.9	55	61.3	58.6	196.8	117.9	150.2	131.1	126.6	132.8	141.9	109.9	3.20719e-06	0.000112199	-1.30167	0.405656	54.5	62.3	39.8	53.6	65.4	58.5	57.4	178.8	129.5	148.2	134	132.8	144	126.9	114.2	1.03628e-07	1.8499e-05	-1.30875	0.403671
P46976	GYG1	Glycogenin-1	222.2	128.3	120.4	166	113.2	125.8	102.9	79	53	94.7	42.7	59.4	53.5	62.4	76.5	0.000417951	0.00249849	1.10182	2.14626	222.5	125.2	119.7	165.6	111.9	127.7	107.8	79.5	52.1	93.3	42.7	60.1	54.6	64.4	72.8	0.000353393	0.00219483	1.10889	2.1568
P49006	MARCKSL1	MARCKS-related protein	51	70.7	76.1	40.7	59.7	59.5	62.1	136.6	135.5	163	147.5	177.9	105.1	113.7	100.9	1.51538e-05	0.000266538	-1.17088	0.444151	49.6	68	73.9	46.6	64.4	68.7	74.2	136.7	127.5	149.1	135.2	176.4	117.2	117.9	94.9	1.22701e-05	0.000257743	-1.05129	0.482537
P49327	FASN	Fatty acid synthase	214	99.4	174.8	145	141.5	118.3	114	64.6	50.9	68.7	51.2	55.3	49.1	59.5	93.5	0.000104345	0.000921495	1.22363	2.33534	209.9	98	173.7	141.2	138.8	118.6	113.2	66.3	52.6	71	55	56.3	49.4	61.7	94.3	0.000127633	0.00104927	1.16417	2.24105
P49643	PRIM2	DNA primase large subunit	402.3	126.8	120.5	364.2	45.2	180.5	49.1	34.8	29.9	34.3	24.3	21.1	14.6	33.9	18.7	0.00841553	0.0233408	2.79904	6.95976	394.3	132.4	116.9	358.8	28.7	183.8	47.7	37.6	31.8	38.6	24.8	24.7	17.3	39.1	23.7	0.0108754	0.0280552	2.60244	6.07311
P50238	CRIP1	Cysteine-rich protein 1	22.2	63.9	26.5	27.8	95	45.8	44.3	138.1	145.1	174.2	80	121.2	149.4	164.3	202.2	4.07953e-05	0.000499643	-1.65867	0.316731	20.5	61.4	25.9	24.1	93.6	43.2	42.5	144.2	153.1	178.4	77.5	118	148.6	164.9	204.1	3.9943e-05	0.000508567	-1.74095	0.299173
P50281	MMP14	Matrix metalloproteinase-14	134.4	131.8	212.9	136.2	107.5	119	136.5	60	66.2	60.6	63.7	62.6	80.4	65.4	62.7	3.73368e-05	0.000475687	1.09998	2.14351	135.5	136	224.9	136.8	106.8	122.4	141.8	53	64.6	53.1	59.8	64.1	77.1	64	60	4.55554e-05	0.000546315	1.21115	2.31523
P50454	SERPINH1	Serpin H1	168.4	141	184.4	198.1	98.4	106.6	113.4	49.6	78.4	58	61.5	59.8	72.5	52.3	57.6	7.02763e-05	0.000710846	1.23746	2.35783	167.4	140.4	184.3	195.3	99.1	107.3	114.2	49.8	78.8	56.3	60.6	61	72.9	54.6	58	5.88372e-05	0.000629208	1.22741	2.34146
P51608	MECP2	Methyl-CpG-binding protein 2	47.1	68.4	45.6	36.5	69.6	60.4	66.1	145.6	134.2	126.1	142.1	144.2	140.9	136.8	136.4	7.24102e-10	1.14625e-06	-1.29793	0.40671	46.2	72.6	43.9	37.7	73.6	69.2	75	140.1	133.2	120.6	140.7	140.3	142.1	130.8	133.9	2.41036e-08	9.84244e-06	-1.17839	0.441844
P51674	GPM6A	Neuronal membrane glycoprotein M6-a	37.5	35.2	37.2	36.1	63.5	55.6	58.3	174.7	130	179.3	199	153	76.6	150.7	113.1	2.17315e-05	0.00033399	-1.67034	0.314179	44.1	42	44.3	40.9	66.3	52.4	67.5	166	120.9	164.9	181.2	148.4	89.7	150.5	120.9	4.15419e-06	0.000135892	-1.48353	0.357612
P51911	CNN1	Calponin-1	30.4	108.7	39.5	43.3	68.8	54.6	46.9	130.1	174.3	116.1	115.7	239.9	157.8	95.4	78.4	0.0021291	0.00813605	-1.30526	0.404648	35.7	103	43.2	47.2	70	58.1	50.9	129.7	170.8	115.7	115.8	232.3	148.9	100.4	78.3	0.00170799	0.00681453	-1.2272	0.427145
P52209	PGD	6-phosphogluconate dehydrogenase, decarboxylating	289.2	104.2	115	160.1	71.5	127.2	91.8	75.9	64	79.2	64.5	59.5	58	65.1	74.7	0.0183031	0.0422667	1.01881	2.02625	296	104	116.9	156.9	72.8	127.6	92.7	75.4	62.8	79	63.3	57.3	56.6	64.6	74	0.0179156	0.0410475	1.05188	2.07322
P52790	HK3	Hexokinase-3	305.4	117.4	114.6	255.2	65.3	99.7	65.5	59.7	47.5	72.4	56	55.1	51.5	61	73.4	0.023078	0.050564	1.29474	2.45333	295.5	120.7	114.8	257.9	56	101.9	69.1	62.9	50.6	71.6	54.4	57	55.3	60.6	71.9	0.023609	0.0507253	1.26143	2.39733
P52943	CRIP2	Cysteine-rich protein 2	26.6	71.3	39.9	25.6	86.4	44.1	43.2	146.4	141.7	153.4	104.7	162.9	136.4	156.3	161.2	5.49186e-07	4.96778e-05	-1.59396	0.331262	23.2	69.5	36.6	26.6	80.8	40	38.3	151.9	150	160.8	100.5	164.4	133.7	158.4	165.3	4.95213e-07	3.77328e-05	-1.71882	0.303797
P54851	EMP2	Epithelial membrane protein 2	23.4	33.6	34.1	23.2	46.6	45.6	40.8	264.9	105.2	218.7	123.2	174.9	73.7	131.8	160.3	0.000213837	0.00153691	-2.14806	0.225616	30.1	38.3	40.7	28.3	48	48.1	42.6	246.6	103.9	212.7	127.6	177.3	71.9	128.4	155.6	0.000184414	0.00137496	-1.9557	0.257796
P54886	ALDH18A1	Delta-1-pyrroline-5-carboxylate synthase	148.6	114.4	187.4	167	106.9	117.1	126.6	63.8	70.2	58.3	62.5	65.5	81.1	63.8	66.9	1.82529e-05	0.000300201	1.05595	2.07909	145.4	117	187.8	164.7	104.4	115.7	124.8	64	71.8	59.7	63.7	66.1	82.7	65.3	66.9	2.53372e-05	0.000381462	1.02189	2.03057
P55058	PLTP	Phospholipid transfer protein	134.4	125.2	345.3	110.2	87.5	85.4	165.6	54	60.3	53.4	56.6	50.5	58.3	58.3	54.9	0.0106008	0.0278294	1.43189	2.69799	134.9	119.2	320.4	108.6	91.2	88.7	162.4	61.8	64.5	59.7	65.2	55	59.2	59.3	50.1	0.00914084	0.0244696	1.30344	2.46817
P56856	CLDN18	Claudin-18	30.4	30	34.9	26.4	44.6	41.4	45	174.9	112.5	153.9	152.2	171.8	86.6	206	189.4	2.73445e-06	0.000103797	-2.11067	0.23154	42.9	41.1	47.4	34.7	48.5	44.4	45	174.9	109.4	153.5	142.4	159.8	85.1	190.7	180.2	3.65573e-06	0.000125174	-1.78343	0.290492
P59665	DEFA1B	Neutrophil defensin 1	357.3	160	157	300.8	56.1	126.3	67.4	42.6	38.9	36.6	33.6	31.3	25.7	39.6	26.8	0.00385382	0.0126897	2.34728	5.08864	350.8	155.3	156	298.3	51	127.3	73.7	43.7	41.7	38.1	37	31.4	27.2	40.7	27.6	0.0039806	0.0129113	2.26938	4.82116
P59666	DEFA3	Neutrophil defensin 3	200.6	239.3	325.2	424	79	36.5	18.2	23.2	14.8	42.1	27.8	17	16.3	20.9	15.1	0.00863054	0.0236613	3.09279	8.53144	195.4	233.4	316.5	419.3	77.7	39.3	21.3	24.4	18	42.4	29.8	18.7	21	24.5	18.1	0.00901011	0.0241556	2.91884	7.56236
P60903	S100A10	Protein S100-A10	44.4	103.9	63	32.2	46.7	52.8	55	208.9	95	230.3	132.8	180.7	67	110.7	76.5	0.00625762	0.0184336	-1.27651	0.412793	48.7	102.2	66.1	31.2	48.3	52.6	54.4	205.4	95.8	227.1	131.2	179.6	68.4	110.8	78.1	0.00578784	0.0173026	-1.24949	0.420597
P61626	LYZ	Lysozyme C	96.7	98.4	54	105	119.9	275	266.6	72.8	62.3	54.6	51.2	51.2	64.9	77.2	50.1	0.0180761	0.041834	1.261	2.39663	92.2	95.1	51.5	103.5	120.2	282.7	275.7	72.5	63	52.4	51.6	50.6	67.2	75.8	46.2	0.0222691	0.04848	1.28349	2.43426
P61952	GNG11	Guanine nucleotide-binding protein G(I)/G(S)/G(O) subunit gamma-11	48.2	63.5	51.5	50.8	53.6	65.9	59.4	134.5	101.7	169.9	184.5	237.7	77.2	136.4	65.2	0.00256868	0.00932086	-1.30191	0.40559	38.3	56.9	43.3	49.6	59.8	60.1	61.5	132.1	95.8	173.2	189.4	258.2	80.5	136.7	64.5	0.00320657	0.0109839	-1.42054	0.373572
P62328	TMSB4X	Thymosin beta-4	59.9	100.1	67.1	36	54.2	45.4	51.9	162.4	98.6	219.8	118.5	249.7	76.8	93.2	66.3	0.0138506	0.0339404	-1.19566	0.436588	61.7	105.6	65.9	39.2	46.3	51.2	50.7	180.6	84.1	200.7	112.8	245.6	83	103	69.7	0.0127	0.0316395	-1.1672	0.445286
P62861	FAU	FAU ubiquitin-like and ribosomal protein S30	117.5	70.1	84.6	76.6	30.3	42.6	27.8	147	98.1	192.8	96.2	154	63.6	115	184	0.00650986	0.0190131	-1.03231	0.488926	118.8	69.2	80.6	59	36.2	44	32.4	152.6	106.5	178.2	113.7	145	67.5	121.4	174.9	0.00176795	0.00698241	-1.07492	0.474699
P63313	TMSB10	Thymosin beta-10	61.6	104.4	66.6	40	40.1	52.2	50.3	185.2	82.7	206.7	114.1	251.4	80.5	99.5	64.5	0.0156427	0.0374089	-1.19264	0.437502	35.3	77.8	85.3	51.1	45.7	74	22.6	163.1	94.3	228.6	111.5	275.4	46.1	95.5	93.6	0.0187384	0.0422668	-1.30725	0.404089
P68871	HBB	Hemoglobin subunit beta	129.3	62.6	117.5	29.5	29	28.2	32.3	158.1	162.5	191.8	239.5	105.8	82.9	84.2	46.8	0.0266363	0.0566737	-1.13009	0.456887	129.9	63.5	116.6	30.9	29.9	29.4	33.8	156.6	162.8	191.8	237.6	105	80.6	84	47.4	0.0284504	0.0587823	-1.10352	0.465378
P69905	HBA2	Hemoglobin subunit alpha	108	66.1	118.5	32.7	33	32.4	38.4	168.1	152.4	193.5	231.5	109.3	84.6	82	49.5	0.0193334	0.0440833	-1.12679	0.457933	108.6	66.8	120.6	33.1	33.5	33.1	39.2	166.3	151.7	194.6	228.4	107.8	86.3	81.3	48.8	0.0210395	0.0463685	-1.09972	0.466606
P80188	LCN2	Neutrophil gelatinase-associated lipocalin	130.4	218.2	87.1	248.6	67.1	206.3	78.3	54.6	76.8	70.5	61.9	44.9	32.5	70.2	52.7	0.0054069	0.0164174	1.35116	2.55117	123.2	198.3	111.4	224.8	71.9	195.6	97.1	55.8	80.5	72.9	66.6	47.5	35.4	67	52.1	0.00149283	0.00618925	1.28998	2.44526
P80297	MT1X	Metallothionein-1X	201.7	235.5	192.3	193	59.9	96.2	166.8	45.4	32.8	58.3	31.1	44.7	59	57.9	25.2	0.000151589	0.00120133	1.88505	3.69365	216.6	237.1	195.5	185.3	59	92.8	163.3	44.1	29.8	57.5	30.8	43.7	60.3	60.1	24	0.000205976	0.00148106	1.90711	3.75058
P80511	S100A12	Protein S100-A12	231.4	153.4	146.7	404.2	56.3	140.5	47.2	39.2	47.9	50.8	41.5	31.3	29.9	46.1	33.6	0.0101419	0.0268585	2.07357	4.20927	243	153.6	148	402.6	62.9	144.1	43.9	38.6	47.8	45.5	38	35.3	26.1	43.7	27	0.00811085	0.0223935	2.18077	4.53396
P80723	BASP1	Brain acid soluble protein 1	323.9	147.6	102.6	164.8	64.9	120.6	73.2	61.3	75.8	48.2	72.6	76.8	65.6	60.7	41.4	0.0242469	0.0525792	1.18227	2.26934	340.4	146.7	102.8	165.4	61.7	119.4	73.4	58	71.1	45.5	72.5	74.4	68.7	59.2	40.7	0.0274684	0.0573987	1.23557	2.35474
Q02952	AKAP12	A-kinase anchor protein 12	44.2	69.5	51.8	39.3	87	66.2	70	115.4	143.7	121.2	143.4	122.3	162.4	138.2	125.5	9.03883e-07	6.13401e-05	-1.13211	0.456247	43.5	67.8	50.3	37.5	84.2	65.6	68	115.5	141.2	123.8	143.4	125.2	164.6	143.6	125.7	5.2261e-07	3.93406e-05	-1.18461	0.439942
Q03135	CAV1	Caveolin-1	29.4	73.3	44.5	32.6	82.6	76.5	66.7	163	108.5	134.6	145.1	178.2	102	137.6	125.3	2.60286e-05	0.000373725	-1.23923	0.423598	31.8	74.3	47.2	34.2	80.1	75.9	67.8	164	107.9	136.3	146.6	176.1	99.5	135	123.3	2.76758e-05	0.000406095	-1.2117	0.43176
Q03405	PLAUR	Urokinase plasminogen activator surface receptor	348.8	112.8	181.8	115.1	72.2	99.5	83.5	63.5	61	65.6	67	55	57	58.7	58.6	0.0280735	0.0589394	1.25206	2.38181	331.9	116	180.2	112.2	80.6	100.7	93.8	63.3	57.6	64.5	65	60.2	59.5	55.1	59.3	0.0175799	0.0404459	1.26012	2.39516
Q04695	KRT17	Keratin, type I cytoskeletal 17	90.1	503	73.1	80.9	72.3	118.2	209	42	47.1	43.4	37.9	37.6	62	37.2	46.3	0.0498485	0.0923006	1.89023	3.70693	94	539.5	82.8	85.1	60.5	127.8	227.2	37.5	38.8	37.7	28	31.5	51.6	25.5	32.5	0.0380236	0.0741021	2.29647	4.91255
Q09666	AHNAK	Neuroblast differentiation-associated protein AHNAK	38.7	76.2	49.2	28.2	74.7	56.5	54.1	159.5	124.9	139.1	118.8	167	125.7	161.6	125.9	6.31081e-07	5.01364e-05	-1.37914	0.384448	39.4	76.3	49.7	29.4	75.1	56.9	54.3	159.1	124.5	138.8	117.8	165.9	125.9	160.6	126.4	5.95482e-07	4.22792e-05	-1.36132	0.389225
Q10471	GALNT2	Polypeptide N-acetylgalactosaminyltransferase 2	164.1	110.9	192	159.7	96	122.7	120.9	65.5	67.3	70	64	60.5	71	66	69.4	5.54223e-05	0.000608205	1.04909	2.06922	175.1	112.3	189.5	174.9	99.9	128.8	121.4	61.3	62	57.6	59.9	59.5	72.8	62	63.2	2.47207e-05	0.00037308	1.2003	2.29787
Q12884	FAP	Prolyl endopeptidase FAP	113.3	138.2	165.9	196.2	104.8	154.9	157.5	53.9	69.6	49.5	52.9	59	72.2	64	48.1	3.68454e-06	0.000120884	1.32813	2.51078	109	128.8	155.8	189.8	96.1	150	152.5	59.6	74.5	56.9	60.2	63.5	75.8	70.4	57.2	1.80032e-05	0.000316116	1.11514	2.16616
Q12894	IFRD2	Interferon-related developmental regulator 2	35.2	42.8	48.6	19.5	74.3	33.9	56.3	113.9	209.8	169.5	268.3	97.4	119	125.5	86.1	0.000983903	0.00462858	-1.74458	0.298421	35.2	46.8	47.2	20	75.2	32.1	57.4	136.7	202.4	157.2	263	95.9	119.7	125.8	85.5	0.00065991	0.0033796	-1.72533	0.30243
Q13642	FHL1	Four and a half LIM domains protein 1	24.5	70.8	30.8	32.4	123.4	60.7	78.6	120.3	109.2	112.2	100.2	142.3	176.2	159.3	158.9	0.00051401	0.00285984	-1.16394	0.446293	28.8	71.8	32.5	35.7	121.2	62.9	78	119.3	111.3	113.1	101.5	141.7	170.7	156	155.4	0.000367889	0.00225793	-1.11819	0.460671
Q15080	NCF4	Neutrophil cytosol factor 4	212.8	120.4	126.7	249.7	81.6	118.4	77	67.5	54.5	69.1	59.5	54.6	63.6	68.1	76.6	0.0056725	0.0170471	1.13475	2.1958	215	113.1	124.9	252.4	84.2	115.9	72.9	66.6	56.7	70.1	62.3	54.8	64.9	70.5	75.8	0.00816851	0.0225328	1.09985	2.14332
Q15109	AGER	Advanced glycosylation end product-specific receptor	23.4	26.6	22.9	24.7	42.3	50.5	48.1	215.5	121.1	150.8	162.2	175.5	111.1	182.1	143.2	5.32315e-07	4.91629e-05	-2.21043	0.216069	24.8	27	22.6	24.5	44	50.4	46.6	212.8	121	149.8	158.8	176.9	111.8	184.4	144.7	4.61202e-07	3.55752e-05	-2.2005	0.217562
Q15651	HMGN3	High mobility group nucleosome-binding domain-containing protein 3	77.5	119.2	55.1	32.2	41.5	53.8	57.6	155	126.7	149.2	124.5	137.8	87.1	124.4	158.7	0.000150558	0.00119465	-1.09066	0.469545	71.6	111.1	49.9	30.3	30.9	42.6	42.8	175.1	127.6	168.9	127.9	137.3	94.2	122.8	166.8	5.57744e-05	0.000604997	-1.3706	0.386732
Q15661	TPSAB1	Tryptase alpha/beta-1	25	33.4	30.4	30.9	103.6	66.7	83.7	89.2	210.9	77.1	165.2	139.6	184	155.4	104.9	0.0011267	0.00511416	-1.39899	0.379194	25.9	33.1	31.4	31.7	104.3	68.5	86.7	88.5	210.9	75.5	164	140.3	181.7	154	103.6	0.0014228	0.00597021	-1.35879	0.38991
Q16625	OCLN	Occludin	43.9	43.3	50.5	33.5	69.8	56.7	57.6	180.5	97.3	159	118.2	172.4	82.8	180.7	153.7	3.98386e-05	0.000489822	-1.49509	0.354759	53.8	55.4	57	65.3	79.5	67.9	67.8	163	92.8	136.6	114.7	144.6	89.5	166.1	146.1	6.1679e-05	0.000649866	-1.04503	0.484635
Q16678	CYP1B1	Cytochrome P450 1B1	145.3	177.3	187.4	284.3	67.8	185.6	112.3	47.8	40.8	39.9	38.3	37.2	56.1	42.8	36.8	0.000199751	0.00146391	1.96444	3.9026	142.9	168.1	174.2	292.9	69	181.6	105.9	47.6	49.1	42	42.7	42.6	56.8	44	40.7	0.000433079	0.00251475	1.82689	3.5477
Q3SY69	ALDH1L2	Mitochondrial 10-formyltetrahydrofolate dehydrogenase	92.4	143.6	146.1	200.1	127.2	122.1	139	59.9	71.4	62	57.4	56.9	115.8	59.5	46.8	0.00018063	0.00135837	1.0662	2.09391	91.1	139.3	146.2	193	125.6	123.6	141.8	61.5	73.8	63.2	54.6	61.4	112.8	62.2	50	0.000138732	0.00110986	1.02496	2.0349
Q53QV2	LBH	Protein LBH	45.7	59.3	45.4	30.5	79.3	73.8	89.7	147.6	121.8	139.2	102.2	166.5	140.7	129.1	129.2	7.86018e-06	0.000180103	-1.15232	0.449901	36.6	53.5	37.5	36.2	73.5	48.6	64.7	157.8	140.9	153.7	140.1	160.6	131.2	138.9	126.2	5.97343e-09	6.49764e-06	-1.52034	0.348604
Q5T619	ZNF648	Zinc finger protein 648	135.6	60.3	116.4	28.1	26.2	26.5	31.3	160.2	174.5	200.2	243.8	104.5	68.5	81.6	42.3	0.0355255	0.0705419	-1.149	0.450938	136.6	62.3	116.3	27.6	27.5	27.3	31.3	159	173.6	202	239.1	104.2	69.3	80.7	43.2	0.0364158	0.0717521	-1.12773	0.457634
Q6IQ23	PLEKHA7	Pleckstrin homology domain-containing family A member 7	76.6	54.5	64.4	49.9	60.6	67.4	67.9	177.1	123.1	121.5	107.2	138.5	98.3	158.3	134.9	1.47089e-05	0.000261451	-1.07009	0.476289	76.5	52.6	57.8	69.2	54.1	74.3	53.4	182.1	117.6	127.3	94.3	137.5	94.2	168.8	140.3	8.97142e-05	0.000827968	-1.0856	0.471196
Q6UUV7	CRTC3	CREB-regulated transcription coactivator 3	52.5	72.3	53.6	43.2	88.5	48.8	54.5	130	154.2	147.4	137.7	182.3	126.5	118.6	90	1.81999e-05	0.000300109	-1.2017	0.434763	42.1	78.1	47.2	50.9	75.9	38.4	53.2	139.6	154.3	137.5	156.3	176.6	117.6	123.2	109	1.59542e-06	7.72726e-05	-1.33731	0.395758
Q6UX06	OLFM4	Olfactomedin-4	349.5	104.7	203.1	228	49.1	176.6	86.1	39.3	54.9	33.5	40.3	32.4	31	34.7	36.6	0.00269481	0.00962982	2.17623	4.5197	336.4	105	197.3	215	53	166.2	85.1	45.2	58.5	39.6	46.4	36.3	35.6	40	40.4	0.00312867	0.0107643	1.95221	3.86967
Q6ZUJ8	PIK3AP1	Phosphoinositide 3-kinase adapter protein 1	340.1	108.3	129.9	227.5	71.5	128	87.3	48.4	48.8	55.1	48.6	47.3	53.2	53.8	52.2	0.00792147	0.0222433	1.61589	3.06501	259.2	109	113.8	202.6	77.1	124.2	90.3	65.4	65.7	66	63.3	59.3	70.9	65.9	67.2	0.00745102	0.0209732	1.09108	2.13034
Q7Z7L8	C11orf96	Uncharacterized protein C11orf96	33.4	100.7	57.2	41.4	90	54.8	65.1	146.1	135.8	116.6	115.5	119.7	236.4	95.4	91.8	0.00357408	0.0119189	-1.06366	0.478415	28.7	108.1	58.4	38.4	78.3	56.4	65	143.1	141.8	126.3	121.9	120.8	223.6	97	92.1	0.00162812	0.00658579	-1.10694	0.464279
Q86VB7	CD163	Scavenger receptor cysteine-rich type 1 protein M130	242.1	237.2	129.1	165.4	78.8	155.8	120.7	54.2	44.2	46.7	40.2	40.5	42.3	49.6	53.1	0.000122333	0.00104819	1.79911	3.48004	232	232.5	126.2	165.7	79.4	157.7	120	55.3	45.1	49.4	42.6	42.5	44.3	50.8	56.3	0.000107897	0.000937347	1.71995	3.29426
Q8IVL6	P3H3	Prolyl 3-hydroxylase 3	182	149	189.7	235.9	100.5	139	149	36.9	55.1	32.8	46.9	41.8	59.7	48.1	33.7	3.90238e-06	0.00012199	1.88223	3.68644	157.4	136.2	165.2	225.4	99.9	129.2	131.2	48.8	63.2	46.3	53.3	58.3	81.2	54.2	50.3	2.63763e-05	0.000394257	1.38962	2.62009
Q8IX19	MCEMP1	Mast cell-expressed membrane protein 1	402.4	123.5	156.2	172.8	64.7	101.8	49.4	63.4	44.1	60.9	52.1	48.1	39.2	56.1	65.3	0.0339443	0.0679767	1.51161	2.85128	330.5	122.3	140.8	162.7	71.2	104.7	65.5	71.7	55.2	67.6	58.6	53.9	49.6	67.7	78	0.0264793	0.0557046	1.1827	2.27002
Q8IZR5	CMTM4	CKLF-like MARVEL transmembrane domain-containing protein 4	66.7	76.5	72.5	53.8	53.7	63.1	66.2	147.3	101.4	132.1	112.3	172.2	98.1	150	134	2.09476e-05	0.000325731	-1.01818	0.49374	51.1	60.9	70.5	33.2	45.6	59.5	63.3	147.8	105.1	146.6	111.3	187.1	95.8	167.1	155.2	2.00034e-05	0.000328065	-1.34614	0.393344
Q8IZU0	FAM9B	Protein FAM9B	108.5	65.4	122.2	28.3	26.7	27.3	32.9	167.3	159.3	206.9	245.8	111.2	73.5	77.3	47.5	0.0240799	0.0523066	-1.21183	0.43172	109.1	70.2	117.3	32.6	29.5	31.6	35.2	167.9	154.4	203.1	234.7	111.2	73.8	79.6	49.8	0.0230717	0.049845	-1.14379	0.452569
Q8N3L3	TXLNB	Beta-taxilin	63.7	177.9	80.6	140.2	60.2	287.7	264	61.4	49.2	45.8	44.5	88.4	42.2	48.4	45.8	0.0105249	0.0276759	1.52813	2.88412	63.4	167.3	83	119.9	74.9	260.4	225.3	67.4	60.9	55.6	60	98.7	53.7	55	54.5	0.0143952	0.03478	1.16761	2.2464
Q8N3Y7	SDR16C5	Epidermal retinol dehydrogenase 2	162.8	102.2	356.8	79.1	74.3	94.4	133.2	83.8	65.2	57.2	43.9	55.8	45.9	70.9	74.4	0.0386889	0.0755174	1.20507	2.30549	154.1	100.5	320.2	87.6	82.1	99.2	116.4	82.8	69	62.6	55.2	62.5	56.7	76.4	74.8	0.0362035	0.0713788	1.02287	2.03196
Q8N6Q3	CD177	CD177 antigen	272.9	136.6	149.2	276.9	61.5	129	81	56.5	43.2	47	41.1	40.7	57.6	54.4	52.4	0.00317404	0.0108814	1.6872	3.2203	332.5	146.1	171	325.7	50.4	134.3	70.7	41.2	34.9	36.4	33.4	28.6	32.1	33.1	29.5	0.00335806	0.0113992	2.38537	5.22479
Q8NFJ5	GPRC5A	Retinoic acid-induced protein 3	47.3	41.2	52.9	41.5	52.3	48.3	51.4	194.9	108.4	161.5	121.8	169.4	90.2	160.9	158	6.33944e-06	0.000161616	-1.60601	0.328506	41.9	37	48.4	38.7	45.6	45.1	47	203.1	110.7	167.6	124.2	175.1	90.5	164.5	160.5	5.07032e-06	0.000159193	-1.78509	0.290157
Q8NHG7	SVIP	Small VCP/p97-interacting protein	64.8	72.6	90.9	50	52.1	55.8	48.7	153.8	129.2	125.1	164	177.9	105.2	142.4	67.5	0.000272853	0.0018419	-1.09959	0.46665	76.1	71.6	94.2	47.9	55.2	56.5	50.3	158.9	127.2	119.5	153.5	175.5	102.5	141.3	69.9	0.000423147	0.00248013	-1.02165	0.492553
Q8TEH3	DENND1A	DENN domain-containing protein 1A	42.4	51.8	46.2	48.8	82.5	87.9	93.2	136.2	120	125.7	149.6	137.7	124.4	125.8	127.8	3.3132e-06	0.000114286	-1.01695	0.494161	40.5	46.9	36.6	28.7	85.5	84.2	86.9	140.1	127.2	130.4	152	141.8	130.8	141.8	126.6	2.20377e-06	9.34969e-05	-1.22138	0.428873
Q8WWA0	ITLN1	Intelectin-1	33.8	27.4	31.7	30.8	56.1	50.3	75.9	64.5	111.1	98.9	203.3	52	270	283	111.2	0.00990527	0.0264419	-1.77155	0.292893	37.9	36.5	35	38.1	57.7	53.4	80.7	69.7	108.7	99.9	192.8	58.2	263.3	254.8	113.4	0.00867678	0.0235201	-1.58184	0.334055
Q8WWI1	LMO7	LIM domain only protein 7	47.4	48.5	66.2	41.9	49.4	44.9	45.1	188.2	99.4	160.7	90.5	195.4	90.9	176	155.4	8.51579e-05	0.000810857	-1.55916	0.339349	48.4	50.8	69.4	41.2	49.7	46.2	48	185.1	98.9	163.6	94	191.5	90	173.4	149.8	8.12022e-05	0.000774583	-1.50374	0.352638
Q92791	P3H4	Endoplasmic reticulum protein SC65	154.4	131.7	144	186.4	92.9	128.9	136.4	63.1	75.6	57	76.4	58.6	75.9	57.4	61.3	9.07924e-06	0.000196689	1.08446	2.12058	177.2	128.8	137.7	266	87.5	114.2	123.9	50.3	77.1	52.8	60.3	50.6	70.3	56.1	47.2	0.000903626	0.00425781	1.34832	2.54616
Q92817	EVPL	Envoplakin	63.2	63.8	75.1	48.5	64	60.8	70.8	155.8	102.5	127.2	107.5	158.8	98.4	164.8	138.9	2.28396e-05	0.000344334	-1.04733	0.483863	59.6	60.7	73.8	46.2	62.5	60.1	68.2	158.8	101.6	129.4	109.1	162.8	96.1	170	141.1	2.76778e-05	0.000406095	-1.11739	0.460928
Q969L2	MAL2	Protein MAL2	37.6	61.2	53.8	36.9	34	35.6	50	222.8	149.5	146.3	146	167.1	63	148.1	148.1	3.26044e-05	0.000439661	-1.75326	0.29663	45.5	54	59.9	33.4	33.2	35.9	50.3	211.7	133.7	158.4	153.7	164.1	65.4	147.9	152.9	1.84407e-05	0.000318802	-1.7351	0.300387
Q96AY3	FKBP10	Peptidyl-prolyl cis-trans isomerase FKBP10	166.4	159	263.4	183.9	109.8	123	142	40.9	56.4	37.9	41.2	41.9	56	38.7	39.4	1.61085e-05	0.000276597	1.89585	3.72142	159.4	154.3	248.4	192.3	108.8	121.9	139.4	42.4	59.7	39.5	44.6	44.8	58.6	42.7	43.4	1.3801e-05	0.000278555	1.77428	3.42066
Q96CG8	CTHRC1	Collagen triple helix repeat-containing protein 1	132	177.3	156.2	280.7	102.6	107.2	112.6	44.3	66.5	46.8	54.1	57	69.6	48.4	44.8	0.000700849	0.00358753	1.50093	2.83026	120.3	186.9	144.4	311.4	106.4	113.8	116.1	40.1	64.4	41	51	54.4	64.7	48.4	36.6	0.00126893	0.00549051	1.649	3.13615
Q96D15	RCN3	Reticulocalbin-3	134	140.2	186	261.1	93.9	120.3	128.9	42.8	73.4	44	51.2	42.3	87.3	51.3	43.3	0.000372999	0.00229527	1.48161	2.7926	128.8	132.8	181.4	246.2	95.8	122.5	137.9	45.6	76.4	44.1	52.2	44.6	85.8	55.8	50.1	0.000238704	0.00163533	1.39403	2.62812
Q96HF1	SFRP2	Secreted frizzled-related protein 2	199.5	113.4	220.5	148.4	72.1	138.5	148.4	49.2	68.6	54.1	68	31.1	111	47.9	29.3	0.00056611	0.00306288	1.37314	2.59034	186.8	109.7	203.8	137.6	82.1	140.4	144.3	52.4	79.6	56.3	77.2	39.6	99.4	51.4	39.5	0.000308567	0.00198009	1.21274	2.31778
Q96JY6	PDLIM2	PDZ and LIM domain protein 2	53.2	60.3	61.5	44.6	81.7	51.6	52.1	194.3	113.2	144.2	118.4	151.6	112.1	134.4	126.8	8.31781e-06	0.000185859	-1.24229	0.422701	55.5	62.2	65.7	45.6	83	55.4	56.7	192.2	114.1	141.8	115.5	148	108.1	132.8	123.5	1.57524e-05	0.000290329	-1.15056	0.450451
Q99538	LGMN	Legumain	52.1	156.8	137.3	282.6	58.9	227.6	163.4	57.1	51.2	44.7	46.7	48.3	63	61	49.4	0.00435528	0.013907	1.54868	2.92549	55.9	153	132.7	269	64	223.8	163.5	58	56.9	47.2	45.4	48.8	64.2	63.6	54	0.00372692	0.0123081	1.46996	2.77014
Q99541	PLIN2	Perilipin-2	334.1	239.5	179.4	94.2	55.6	92.8	79.5	52.6	59	49	56.3	49.4	57.4	53.8	47.1	0.015377	0.0368613	1.53294	2.89375	351	248	182.3	93.9	53.4	94.5	81.2	51.6	57.1	44.6	50.7	44	55.7	48.1	43.7	0.0141957	0.034394	1.67403	3.19104
Q9BPY8	HOPX	Homeodomain-only protein	47.1	65.8	61	51.8	74.5	60.3	64.4	177.3	91.2	135.2	127.9	187.9	115.6	134.6	105.3	8.17926e-05	0.000785904	-1.1465	0.451721	44.2	67.7	61.1	49.1	70.5	60.3	68.5	179.8	91	137.1	131	191.4	107.7	137.2	103.2	0.000137228	0.00109923	-1.16299	0.446588
Q9BW04	SARG	Specifically androgen-regulated gene protein	60.4	57.5	66.3	47.1	59.4	58.7	62.9	214.1	92.8	180.4	100.8	134.7	87.2	164.5	113.3	0.000759265	0.00380354	-1.207	0.433168	47.4	51.3	55.5	41.2	53.6	53.3	52.2	235.7	93.4	197.6	94.6	139.1	86.8	184.8	113.7	0.000833867	0.00401556	-1.49973	0.35362
Q9BW30	TPPP3	Tubulin polymerization-promoting protein family member 3	30.6	95.9	32.8	39.2	66.1	81.6	78	136.9	141.5	207.9	87.6	151.6	97.5	112.3	140.4	0.000784495	0.00389296	-1.14981	0.450683	31.3	101.4	30.7	39.4	65	82.9	75.9	141.8	141.2	212.2	79.8	140.7	95	120.3	142.4	0.0012915	0.00555354	-1.13859	0.454204
Q9BXM0	PRX	Periaxin	50.8	76.6	65.7	46.9	82	72.6	55.2	184.6	55.7	163.1	81.8	211.2	59.3	136.9	157.7	0.0117348	0.0299701	-1.0308	0.489438	51.7	75.1	62.8	44.4	82.4	71.7	53.4	186	58.9	165.4	81.4	211.2	62	135.7	157.9	0.00923793	0.0246555	-1.06889	0.476685
Q9GZP8	IMUP	Immortalization up-regulated protein	49.1	61.6	43.6	37.1	67.2	55.9	55.6	146.8	76.8	205.1	125.3	179.2	96.6	134.4	165.7	0.000132037	0.00110589	-1.41756	0.374344	51.4	60.9	53.4	31.3	71.3	50.7	48.5	161.8	79.4	204.9	128.4	161.5	105.8	121.9	168.8	8.24164e-05	0.000781392	-1.43105	0.370861
Q9H425	C1orf198	Uncharacterized protein C1orf198	45.6	72	54.8	60.5	90.6	66.3	65.7	158.6	110.4	152	110	159.3	112.1	139.6	102.5	2.94152e-05	0.000405789	-1.00464	0.498393	47.5	68.7	54.1	57.2	85.3	62.7	60.9	157.1	109.7	155.3	120.7	167.9	109.6	141.8	101.7	1.59414e-05	0.000290519	-1.09286	0.468831
Q9HD89	RETN	Resistin	303.7	137.2	172.9	428.7	39	102.7	53.8	35	31.4	37.2	36.1	30.5	29.7	31.7	30.5	0.0126932	0.031668	2.43247	5.39816	314	137.6	182.5	447.9	29	102	52.2	30.8	30.2	31.9	33.1	25.6	29.7	28.7	24.7	0.0136111	0.0332717	2.62312	6.16081
Q9NSI8	SAMSN1	SAM domain-containing protein SAMSN-1	341.5	99.3	162.6	257.1	68.9	83.2	67.8	50.4	49.3	49.5	52.5	57.4	59.7	53.8	46.8	0.0178677	0.041463	1.55781	2.94407	296.1	110.9	147.9	257.3	80	83.8	71.3	51	51.8	58.4	54.9	55.3	57.9	61.6	61.8	0.0124366	0.0311313	1.40269	2.64395
Q9NVD7	PARVA	Alpha-parvin	42.6	76.4	51.3	51.1	93.4	67.6	64.9	149.2	129.1	118.8	128.9	148.4	130.3	137.1	110.8	1.09337e-06	6.66443e-05	-1.042	0.485655	42	76.9	46.7	54.9	94.6	71.4	66.3	149.1	123.2	114	123.5	149.7	135.6	138.7	113.4	2.95485e-06	0.000111293	-1.01695	0.494161
Q9NYL4	FKBP11	Peptidyl-prolyl cis-trans isomerase FKBP11	125.9	110.1	146.5	262.2	89.8	131.6	155	47	65	51.3	50.9	44.2	115.2	52.4	52.8	0.00150071	0.00625988	1.28527	2.43728	123.9	110.4	151.5	255.6	88	130.4	155.6	46.6	66.9	51.1	52.7	50	114	51.4	52	0.00134933	0.00573746	1.25953	2.39418
Q9NZA1	CLIC5	Chloride intracellular channel protein 5	40	43.1	39.7	37.3	89.4	71.8	64.8	154.1	106	151.5	112.6	156.7	96.6	159.1	177.3	2.71692e-05	0.00038573	-1.33593	0.396137	39	37	38.8	31.9	88.3	74.7	62	164.3	103.8	154.2	104.4	164.1	93.3	164.3	180	6.30997e-05	0.000660302	-1.40942	0.376462
Q9NZN3	EHD3	EH domain-containing protein 3	45.9	58.6	49.1	49.8	55.1	55.6	51.4	163.5	64.1	170.1	110	220	76.6	137.9	192.3	0.000912616	0.00434487	-1.44147	0.368192	49.4	65	54.8	57.7	63.2	62.1	58.6	148.5	70.7	164.7	108.9	201.8	80.2	133.6	181	0.000834218	0.00401556	-1.21438	0.430958
Q9NZU5	LMCD1	LIM and cysteine-rich domains protein 1	51.5	72.9	49	51.5	84.6	60.6	59.2	190.6	110.6	130.4	131.2	156.5	113.2	111.8	126.4	2.45377e-05	0.00036001	-1.12585	0.458232	55.5	74.4	52.4	51	85.6	62.8	61.2	191.3	108.5	128.5	130.1	152.3	110.9	110.4	125	4.52163e-05	0.000543291	-1.06228	0.478876
Q9UBR2	CTSZ	Cathepsin Z	94.4	100.9	83.3	154.1	98.8	264.2	173.7	77.6	54.8	59.5	56.4	58.3	71.6	73.9	78.6	0.00814397	0.0227672	1.06184	2.08759	96.3	106	79.5	153	98.1	267.7	184.9	75.9	51.5	57.6	52.8	56.5	70.5	72.4	77.3	0.00701502	0.0200778	1.13033	2.18909
Q9UGT4	SUSD2	Sushi domain-containing protein 2	45.9	47.7	46.2	42.4	61	57.6	65.4	156.9	116.1	134.9	130.1	192.3	116	171.2	116.3	2.7021e-06	0.000103695	-1.43782	0.369125	48.6	55.1	48.5	49.9	66.2	59.7	67.3	150	119.3	135.1	131	182.6	111.1	161.4	114.2	1.633e-06	7.78853e-05	-1.28999	0.408954
Q9UPQ0	LIMCH1	LIM and calponin homology domains-containing protein 1	41.6	54.1	43.1	39.4	91.9	62.3	60	160.7	129.4	127	126.7	160.7	113.9	152.6	136.5	6.71346e-07	5.12164e-05	-1.30426	0.404927	41.4	56.9	44.5	40.2	97.3	65.8	61.1	158.7	119.5	124.8	121.3	158.8	116	150.8	142.9	2.33966e-06	9.68091e-05	-1.23157	0.425852
Q9Y279	VSIG4	V-set and immunoglobulin domain-containing protein 4	172.3	222.8	106.6	150	78	152	136.8	60.4	56.4	60.6	59.5	51.5	59.5	64.8	68.7	0.000172194	0.00131683	1.27378	2.41795	189.4	223.9	112.5	153.5	74.7	159.1	134.3	59.6	50.8	59.6	54.3	47.6	56.2	58.4	66	0.000130913	0.00107061	1.40347	2.64537
Q9Y342	PLLP	Plasmolipin	56.3	64.3	67.6	47.6	79.6	53.8	68.7	179.4	115.6	156.8	147.2	140.6	92.1	118.2	112.3	3.4091e-05	0.000454056	-1.08574	0.471152	54.8	57.7	61.8	41.9	75.1	57.8	62.8	181.5	117.4	151.4	161.1	147.6	87	124.6	117.5	2.07102e-05	0.000333506	-1.2088	0.432628
