# Supplementary material for: Proteomic lung analysis revealed hyper-activation of neutrophil extracellular trap formation in cases of fatal COVID-19
Source: Heliyon. 2024 May 24;10(11):e31878. doi: 10.1016/j.heliyon.2024.e31878 (PMC11177151; doi:10.1016/j.heliyon.2024.e31878)
Supplement: Multimedia component 6 [file mmc6.xlsx]

## Sheet: Sheet1
Table S6 The enriched 189 KEGG pathways for the DEPs
id	Classification_level1	Classification_level2	Term	ListHits	ListTotal	PopHits	PopTotal	p-value	padjust	Enrichment_score	proteins
hsa04613	Organismal Systems	Immune system	Neutrophil extracellular trap formation	17	127	220	8141	4.52259e-08	8.5477e-06	4.95336	P02671:FGA,P02675:FGB,P02679:FGG,P04839:CYBB,P05107:ITGB2,P05164:MPO,P08246:ELANE,P08311:CTSG,P11215:ITGAM,P12314:FCGR1A,P19878:NCF2,P20160:AZU1,P21462:FPR1,P25090:FPR2,P30405:PPIF,Q15080:NCF4,Q15109:AGER
hsa04610	Organismal Systems	Immune system	Complement and coagulation cascades	11	127	89	8141	1.12231e-07	1.06058e-05	7.92276	P00750:PLAT,P02671:FGA,P02675:FGB,P02679:FGG,P05107:ITGB2,P05154:SERPINA5,P08174:CD55,P11215:ITGAM,P20702:ITGAX,Q03405:PLAUR,Q9Y279:VSIG4
hsa04216	Cellular Processes	Cell growth and death	Ferroptosis	6	127	42	8141	4.23945e-05	0.00214316	9.15748	P02787:TF,P02792:FTL,P02794:FTH1,P04839:CYBB,P09601:HMOX1,P33121:ACSL1
hsa04142	Cellular Processes	Transport and catabolism	Lysosome	10	127	135	8141	4.53579e-05	0.00214316	4.74832	P04062:GBA1,P07339:CTSD,P07711:CTSL,P07858:CTSB,P08311:CTSG,P10619:CTSA,P14091:CTSE,P25774:CTSS,Q99538:LGMN,Q9UBR2:CTSZ
hsa04670	Organismal Systems	Immune system	Leukocyte transendothelial migration	9	127	117	8141	8.23357e-05	0.00311229	4.93095	P04839:CYBB,P05107:ITGB2,P11215:ITGAM,P14209:CD99,P14780:MMP9,P19878:NCF2,Q15080:NCF4,Q16625:OCLN,P56856:CLDN18
hsa05150	Human Diseases	Infectious disease: bacterial	Staphylococcus aureus infection	10	127	151	8141	0.000116908	0.00368259	4.24519	P02679:FGG,P05107:ITGB2,P11215:ITGAM,P12314:FCGR1A,P19012:KRT15,P21462:FPR1,P25090:FPR2,P59665:DEFA1B,P59666:DEFA3,Q04695:KRT17
hsa03320	Organismal Systems	Endocrine system	PPAR signaling pathway	7	127	79	8141	0.00021752	0.00587304	5.67996	P02647:APOA1,P02652:APOA2,P02656:APOC3,P07148:FABP1,P33121:ACSL1,P55058:PLTP,Q99541:PLIN2
hsa04614	Organismal Systems	Endocrine system	Renin-angiotensin system	4	127	23	8141	0.000397456	0.00938989	11.1482	P08311:CTSG,P08473:MME,P10619:CTSA,P15144:ANPEP
hsa04145	Cellular Processes	Transport and catabolism	Phagosome	11	127	216	8141	0.000532663	0.0111859	3.26447	P04839:CYBB,P05107:ITGB2,P05164:MPO,P07711:CTSL,P07996:THBS1,P11215:ITGAM,P12314:FCGR1A,P19878:NCF2,P25774:CTSS,P35442:THBS2,Q15080:NCF4
hsa05144	Human Diseases	Infectious disease: parasitic	Malaria	5	127	48	8141	0.000854394	0.016148	6.67733	P05107:ITGB2,P07996:THBS1,P35442:THBS2,P68871:HBB,P69905:HBA2
hsa04066	Environmental Information Processing	Signal transduction	HIF-1 signaling pathway	7	127	109	8141	0.00152061	0.0261269	4.11667	P01033:TIMP1,P02787:TF,P04839:CYBB,P05062:ALDOB,P09601:HMOX1,P46527:CDKN1B,P52790:HK3
hsa04978	Organismal Systems	Digestive system	Mineral absorption	5	127	61	8141	0.00252657	0.0397935	5.25429	P02787:TF,P02792:FTL,P02794:FTH1,P09601:HMOX1,P80297:MT1X
hsa05140	Human Diseases	Infectious disease: parasitic	Leishmaniasis	7	127	138	8141	0.00570638	0.0829621	3.25157	P04839:CYBB,P05107:ITGB2,P11215:ITGAM,P12314:FCGR1A,P19878:NCF2,P49006:MARCKSL1,Q15080:NCF4
hsa04979	Organismal Systems	Digestive system	Cholesterol metabolism	4	127	52	8141	0.00858245	0.108156	4.93095	P02647:APOA1,P02652:APOA2,P02656:APOC3,P55058:PLTP
hsa05418	Human Diseases	Cardiovascular disease	Fluid shear stress and atherosclerosis	7	127	149	8141	0.00858379	0.108156	3.01152	P00750:PLAT,P07711:CTSL,P09601:HMOX1,P10620:MGST1,P14780:MMP9,P19878:NCF2,Q03135:CAV1
hsa04640	Organismal Systems	Immune system	Hematopoietic cell lineage	7	127	158	8141	0.0116376	0.135687	2.83998	P08174:CD55,P08473:MME,P11215:ITGAM,P12314:FCGR1A,P15144:ANPEP,P21926:CD9,P28907:CD38
hsa04512	Environmental Information Processing	Signaling molecules and interaction	ECM-receptor interaction	5	127	90	8141	0.0130608	0.135687	3.56124	A8TX70:COL6A5,P07996:THBS1,P22105:TNXB,P24821:TNC,P35442:THBS2
hsa05202	Human Diseases	Cancer: overview	Transcriptional misregulation in cancer	9	127	242	8141	0.0132149	0.135687	2.38397	P00750:PLAT,P05164:MPO,P08246:ELANE,P11215:ITGAM,P12314:FCGR1A,P14780:MMP9,P46527:CDKN1B,P59665:DEFA1B,P59666:DEFA3
hsa05206	Human Diseases	Cancer: overview	MicroRNAs in cancer	7	127	163	8141	0.0136404	0.135687	2.75286	P07996:THBS1,P09601:HMOX1,P14780:MMP9,P22105:TNXB,P24821:TNC,P46527:CDKN1B,Q16678:CYP1B1
hsa04510	Cellular Processes	Cellular community - eukaryotes	Focal adhesion	8	127	208	8141	0.0158986	0.143087	2.46548	A8TX70:COL6A5,P07996:THBS1,P22105:TNXB,P24821:TNC,P35442:THBS2,P54851:EMP2,Q03135:CAV1,Q9NVD7:PARVA
hsa05415	Human Diseases	Cardiovascular disease	Diabetic cardiomyopathy	8	127	208	8141	0.0158986	0.143087	2.46548	P02461:COL3A1,P04839:CYBB,P07339:CTSD,P14780:MMP9,P19878:NCF2,P30405:PPIF,Q15080:NCF4,Q15109:AGER
hsa00760	Metabolism	Metabolism of cofactors and vitamins	Nicotinate and nicotinamide metabolism	3	127	35	8141	0.0168703	0.144931	5.49449	P28907:CD38,P40261:NNMT,P43490:NAMPT
hsa00010	Metabolism	Carbohydrate metabolism	Glycolysis / Gluconeogenesis	4	127	68	8141	0.0213554	0.175486	3.77073	P00325:ADH1B,P05062:ALDOB,P08319:ADH4,P52790:HK3
hsa00071	Metabolism	Lipid metabolism	Fatty acid degradation	3	127	43	8141	0.0290835	0.219871	4.47226	P00325:ADH1B,P08319:ADH4,P33121:ACSL1
hsa04975	Organismal Systems	Digestive system	Fat digestion and absorption	3	127	43	8141	0.0290835	0.219871	4.47226	P02647:APOA1,P07148:FABP1,P14555:PLA2G2A
hsa00910	Metabolism	Energy metabolism	Nitrogen metabolism	2	127	18	8141	0.0313838	0.223416	7.12248	P15104:GLUL,P31327:CPS1
hsa00980	Metabolism	Xenobiotics biodegradation and metabolism	Metabolism of xenobiotics by cytochrome P450	4	127	77	8141	0.0319166	0.223416	3.32999	P00325:ADH1B,P08319:ADH4,P10620:MGST1,Q16678:CYP1B1
hsa00061	Metabolism	Lipid metabolism	Fatty acid biosynthesis	2	127	19	8141	0.034724	0.226304	6.74762	P33121:ACSL1,P49327:FASN
hsa00670	Metabolism	Metabolism of cofactors and vitamins	One carbon pool by folate	2	127	19	8141	0.034724	0.226304	6.74762	P34897:SHMT2,Q3SY69:ALDH1L2
hsa00330	Metabolism	Amino acid metabolism	Arginine and proline metabolism	3	127	49	8141	0.0406119	0.254804	3.92463	P04181:OAT,P13674:P4HA1,P54886:ALDH18A1
hsa00220	Metabolism	Amino acid metabolism	Arginine biosynthesis	2	127	21	8141	0.0417933	0.254804	6.10499	P15104:GLUL,P31327:CPS1
hsa04612	Organismal Systems	Immune system	Antigen processing and presentation	4	127	88	8141	0.0483468	0.285548	2.91374	P07711:CTSL,P07858:CTSB,P25774:CTSS,Q99538:LGMN
hsa00480	Metabolism	Metabolism of other amino acids	Glutathione metabolism	3	127	58	8141	0.0615651	0.3526	3.31564	P10620:MGST1,P15144:ANPEP,P52209:PGD
hsa05417	Human Diseases	Cardiovascular disease	Lipid and atherosclerosis	7	127	228	8141	0.0654466	0.361925	1.96805	P02647:APOA1,P04179:SOD2,P04839:CYBB,P14780:MMP9,P19878:NCF2,Q15080:NCF4,Q15109:AGER
hsa00140	Metabolism	Lipid metabolism	Steroid hormone biosynthesis	3	127	61	8141	0.0694742	0.361925	3.15258	O00204:SULT2B1,O75881:CYP7B1,Q16678:CYP1B1
hsa04933	Human Diseases	Endocrine and metabolic disease	AGE-RAGE signaling pathway in diabetic complications	4	127	100	8141	0.0707011	0.361925	2.56409	P02461:COL3A1,P04839:CYBB,P46527:CDKN1B,Q15109:AGER
hsa04210	Cellular Processes	Cell growth and death	Apoptosis	5	127	142	8141	0.0708917	0.361925	2.25713	P07339:CTSD,P07711:CTSL,P07858:CTSB,P25774:CTSS,Q9UBR2:CTSZ
hsa04657	Organismal Systems	Immune system	IL-17 signaling pathway	4	127	101	8141	0.072768	0.361925	2.53871	P05109:S100A8,P06702:S100A9,P14780:MMP9,P80188:LCN2
hsa00524	Metabolism	Biosynthesis of other secondary metabolites	Neomycin, kanamycin and gentamicin biosynthesis	1	127	5	8141	0.0756223	0.364735	12.8205	P52790:HK3
hsa00030	Metabolism	Carbohydrate metabolism	Pentose phosphate pathway	2	127	30	8141	0.0791225	0.364735	4.27349	P05062:ALDOB,P52209:PGD
hsa00630	Metabolism	Carbohydrate metabolism	Glyoxylate and dicarboxylate metabolism	2	127	30	8141	0.0791225	0.364735	4.27349	P15104:GLUL,P34897:SHMT2
hsa00052	Metabolism	Carbohydrate metabolism	Galactose metabolism	2	127	31	8141	0.0837433	0.376845	4.13564	P15291:B4GALT1,P52790:HK3
hsa00830	Metabolism	Metabolism of cofactors and vitamins	Retinol metabolism	3	127	69	8141	0.0926462	0.397957	2.78706	P00325:ADH1B,P08319:ADH4,Q8N3Y7:SDR16C5
hsa05221	Human Diseases	Cancer: specific types	Acute myeloid leukemia	3	127	69	8141	0.0926462	0.397957	2.78706	P05164:MPO,P11215:ITGAM,P12314:FCGR1A
hsa00051	Metabolism	Carbohydrate metabolism	Fructose and mannose metabolism	2	127	34	8141	0.0980743	0.411546	3.77073	P05062:ALDOB,P52790:HK3
hsa00982	Metabolism	Xenobiotics biodegradation and metabolism	Drug metabolism - cytochrome P450	3	127	72	8141	0.102062	0.411546	2.67093	P00325:ADH1B,P08319:ADH4,P10620:MGST1
hsa00350	Metabolism	Amino acid metabolism	Tyrosine metabolism	2	127	36	8141	0.107984	0.411546	3.56124	P00325:ADH1B,P08319:ADH4
hsa00500	Metabolism	Carbohydrate metabolism	Starch and sucrose metabolism	2	127	36	8141	0.107984	0.411546	3.56124	P46976:GYG1,P52790:HK3
hsa04514	Environmental Information Processing	Signaling molecules and interaction	Cell adhesion molecules (CAMs)	5	127	162	8141	0.108875	0.411546	1.97847	P05107:ITGB2,P11215:ITGAM,P14209:CD99,Q16625:OCLN,P56856:CLDN18
hsa05146	Human Diseases	Infectious disease: parasitic	Amoebiasis	5	127	162	8141	0.108875	0.411546	1.97847	P02461:COL3A1,P05107:ITGB2,P08311:CTSG,P11215:ITGAM,P29508:SERPINB3
hsa00250	Metabolism	Amino acid metabolism	Alanine, aspartate and glutamate metabolism	2	127	37	8141	0.113035	0.418896	3.46499	P15104:GLUL,P31327:CPS1
hsa00983	Metabolism	Xenobiotics biodegradation and metabolism	Drug metabolism - other enzymes	3	127	82	8141	0.135971	0.494202	2.34521	P05164:MPO,P10620:MGST1,P32320:CDA
hsa05219	Human Diseases	Cancer: specific types	Bladder cancer	2	127	42	8141	0.139136	0.496165	3.05249	P07996:THBS1,P14780:MMP9
hsa04611	Organismal Systems	Immune system	Platelet activation	4	127	129	8141	0.142239	0.497837	1.98767	P02461:COL3A1,P02671:FGA,P02675:FGB,P02679:FGG
hsa05208	Human Diseases	Cancer: overview	Chemical carcinogenesis - reactive oxygen species	6	127	229	8141	0.14774	0.507689	1.67954	P04179:SOD2,P09601:HMOX1,P10620:MGST1,P19878:NCF2,P30405:PPIF,Q16678:CYP1B1
hsa00514	Metabolism	Glycan biosynthesis and metabolism	Other types of O-glycan biosynthesis	2	127	46	8141	0.160857	0.542893	2.78706	P15291:B4GALT1,Q10471:GALNT2
hsa05152	Human Diseases	Infectious disease: bacterial	Tuberculosis	6	127	239	8141	0.169742	0.551219	1.60926	P05107:ITGB2,P07339:CTSD,P11215:ITGAM,P12314:FCGR1A,P20702:ITGAX,P25774:CTSS
hsa00620	Metabolism	Carbohydrate metabolism	Pyruvate metabolism	2	127	48	8141	0.17194	0.551219	2.67093	P00325:ADH1B,P08319:ADH4
hsa05143	Human Diseases	Infectious disease: parasitic	African trypanosomiasis	3	127	93	8141	0.177025	0.551219	2.06782	P02647:APOA1,P68871:HBB,P69905:HBA2
hsa04621	Organismal Systems	Immune system	NOD-like receptor signaling pathway	5	127	191	8141	0.177899	0.551219	1.67807	P04839:CYBB,P07858:CTSB,P43490:NAMPT,P59665:DEFA1B,P59666:DEFA3
hsa04936	Human Diseases	Endocrine and metabolic disease	Alcoholic liver disease	4	127	141	8141	0.177907	0.551219	1.81851	P00325:ADH1B,P07148:FABP1,P08319:ADH4,P49327:FASN
hsa00533	Metabolism	Glycan biosynthesis and metabolism	Glycosaminoglycan biosynthesis - keratan sulfate	1	127	14	8141	0.197722	0.599969	4.57874	P15291:B4GALT1
hsa04915	Organismal Systems	Endocrine system	Estrogen signaling pathway	4	127	148	8141	0.19999	0.599969	1.7325	P07339:CTSD,P14780:MMP9,P19012:KRT15,Q04695:KRT17
hsa00730	Metabolism	Metabolism of cofactors and vitamins	Thiamine metabolism	1	127	15	8141	0.210259	0.62092	4.27349	P05186:ALPL
hsa05205	Human Diseases	Cancer: overview	Proteoglycans in cancer	5	127	205	8141	0.216017	0.62811	1.56347	P07711:CTSL,P07996:THBS1,P14780:MMP9,Q03135:CAV1,Q03405:PLAUR
hsa04974	Organismal Systems	Digestive system	Protein digestion and absorption	3	127	104	8141	0.221	0.632864	1.84911	A8TX70:COL6A5,P02461:COL3A1,P08473:MME
hsa05215	Human Diseases	Cancer: specific types	Prostate cancer	3	127	105	8141	0.225108	0.635005	1.8315	P00750:PLAT,P14780:MMP9,P46527:CDKN1B
hsa00120	Metabolism	Lipid metabolism	Primary bile acid biosynthesis	1	127	17	8141	0.234753	0.652475	3.77073	O75881:CYP7B1
hsa04217	Cellular Processes	Cell growth and death	Necroptosis	4	127	160	8141	0.239595	0.656282	1.60256	P02792:FTL,P02794:FTH1,P04839:CYBB,P15104:GLUL
hsa00511	Metabolism	Glycan biosynthesis and metabolism	Other glycan degradation	1	127	18	8141	0.246716	0.666132	3.56124	P04062:GBA1
hsa05134	Human Diseases	Infectious disease: bacterial	Legionellosis	2	127	63	8141	0.257808	0.686278	2.035	P05107:ITGB2,P11215:ITGAM
hsa00770	Metabolism	Metabolism of cofactors and vitamins	Pantothenate and CoA biosynthesis	1	127	21	8141	0.281502	0.738943	3.05249	O95498:VNN2
hsa05416	Human Diseases	Cardiovascular disease	Viral myocarditis	3	127	120	8141	0.288154	0.746043	1.60256	P05107:ITGB2,P08174:CD55,Q03135:CAV1
hsa05204	Human Diseases	Cancer: overview	Chemical carcinogenesis - DNA adducts	2	127	69	8141	0.29263	0.747393	1.85804	P10620:MGST1,Q16678:CYP1B1
hsa00515	Metabolism	Glycan biosynthesis and metabolism	Mannose type O-glycan biosynthesis	1	127	23	8141	0.303803	0.765584	2.78706	P15291:B4GALT1
hsa05230	Human Diseases	Cancer: overview	Central carbon metabolism in cancer	2	127	72	8141	0.30998	0.767495	1.78062	O15427:SLC16A3,P52790:HK3
hsa05171	Human Diseases	Infectious disease: viral	Coronavirus disease - COVID-19	6	127	295	8141	0.312683	0.767495	1.30378	P02671:FGA,P02675:FGB,P02679:FGG,P04839:CYBB,P62861:FAU,P22090:RPS4Y1
hsa04977	Organismal Systems	Digestive system	Vitamin digestion and absorption	1	127	25	8141	0.325417	0.778427	2.56409	P02647:APOA1
hsa04115	Cellular Processes	Cell growth and death	p53 signaling pathway	2	127	75	8141	0.327246	0.778427	1.7094	P07996:THBS1,P31947:SFN
hsa04151	Environmental Information Processing	Signal transduction	PI3K-Akt signaling pathway	8	127	420	8141	0.332467	0.778427	1.221	A8TX70:COL6A5,P07996:THBS1,P22105:TNXB,P24821:TNC,P35442:THBS2,P46527:CDKN1B,P61952:GNG11,Q6ZUJ8:PIK3AP1
hsa00592	Metabolism	Lipid metabolism	alpha-Linolenic acid metabolism	1	127	26	8141	0.335973	0.778427	2.46548	P14555:PLA2G2A
hsa04926	Organismal Systems	Endocrine system	Relaxin signaling pathway	3	127	132	8141	0.339557	0.778427	1.45687	P02461:COL3A1,P14780:MMP9,P61952:GNG11
hsa04380	Organismal Systems	Development and regeneration	Osteoclast differentiation	3	127	133	8141	0.343844	0.778427	1.44592	P12314:FCGR1A,P19878:NCF2,Q15080:NCF4
hsa00790	Metabolism	Metabolism of cofactors and vitamins	Folate biosynthesis	1	127	27	8141	0.346365	0.778427	2.37416	P05186:ALPL
hsa05133	Human Diseases	Infectious disease: bacterial	Pertussis	2	127	79	8141	0.350086	0.778427	1.62284	P05107:ITGB2,P11215:ITGAM
hsa00601	Metabolism	Glycan biosynthesis and metabolism	Glycosphingolipid biosynthesis - lacto and neolacto series	1	127	28	8141	0.356596	0.783681	2.28937	P15291:B4GALT1
hsa00591	Metabolism	Lipid metabolism	Linoleic acid metabolism	1	127	29	8141	0.366667	0.796553	2.21043	P14555:PLA2G2A
hsa04146	Cellular Processes	Transport and catabolism	Peroxisome	2	127	83	8141	0.372665	0.799709	1.54464	P04179:SOD2,P33121:ACSL1
hsa01523	Human Diseases	Drug resistance: antineoplastic	Antifolate resistance	1	127	30	8141	0.376583	0.799709	2.13675	P34897:SHMT2
hsa04140	Cellular Processes	Transport and catabolism	Autophagy - animal	3	127	146	8141	0.399224	0.838371	1.31717	P07339:CTSD,P07711:CTSL,P07858:CTSB
hsa04727	Organismal Systems	Nervous system	GABAergic synapse	2	127	90	8141	0.411393	0.854432	1.4245	P15104:GLUL,P61952:GNG11
hsa00512	Metabolism	Glycan biosynthesis and metabolism	Mucin type O-glycan biosynthesis	1	127	35	8141	0.423896	0.859233	1.8315	Q10471:GALNT2
hsa04015	Environmental Information Processing	Signal transduction	Rap1 signaling pathway	4	127	214	8141	0.429664	0.859233	1.19817	P05107:ITGB2,P07996:THBS1,P11215:ITGAM,P21462:FPR1
hsa03030	Genetic Information Processing	Replication and repair	DNA replication	1	127	36	8141	0.432922	0.859233	1.78062	P49643:PRIM2
hsa05165	Human Diseases	Infectious disease: viral	Human papillomavirus infection	6	127	338	8141	0.43311	0.859233	1.13791	A8TX70:COL6A5,P07996:THBS1,P22105:TNXB,P24821:TNC,P35442:THBS2,P46527:CDKN1B
hsa04970	Organismal Systems	Digestive system	Salivary secretion	2	127	95	8141	0.438338	0.859233	1.34952	P28907:CD38,P61626:LYZ
hsa05020	Human Diseases	Neurodegenerative disease	Prion diseases	5	127	280	8141	0.444417	0.859233	1.14469	P04839:CYBB,P19878:NCF2,P30405:PPIF,Q03135:CAV1,Q15080:NCF4
hsa04666	Organismal Systems	Immune system	Fc gamma R-mediated phagocytosis	3	127	158	8141	0.449216	0.859233	1.21713	P08631:HCK,P12314:FCGR1A,P49006:MARCKSL1
hsa04960	Organismal Systems	Excretory system	Aldosterone-regulated sodium reabsorption	1	127	38	8141	0.450555	0.859233	1.6869	P31947:SFN
hsa05322	Human Diseases	Immune disease	Systemic lupus erythematosus	3	127	160	8141	0.457396	0.859233	1.20192	P08246:ELANE,P08311:CTSG,P12314:FCGR1A
hsa00513	Metabolism	Glycan biosynthesis and metabolism	Various types of N-glycan biosynthesis	1	127	39	8141	0.459167	0.859233	1.64365	P15291:B4GALT1
hsa00260	Metabolism	Amino acid metabolism	Glycine, serine and threonine metabolism	1	127	40	8141	0.467644	0.862018	1.60256	P34897:SHMT2
hsa01522	Human Diseases	Drug resistance: antineoplastic	Endocrine resistance	2	127	101	8141	0.469777	0.862018	1.26935	P14780:MMP9,P46527:CDKN1B
hsa04810	Cellular Processes	Cell motility	Regulation of actin cytoskeleton	4	127	229	8141	0.481577	0.871571	1.11969	P05107:ITGB2,P11215:ITGAM,P20702:ITGAX,P62328:TMSB4X
hsa00380	Metabolism	Amino acid metabolism	Tryptophan metabolism	1	127	42	8141	0.484206	0.871571	1.52625	Q16678:CYP1B1
hsa00860	Metabolism	Metabolism of cofactors and vitamins	Porphyrin metabolism	1	127	44	8141	0.500257	0.891967	1.45687	P09601:HMOX1
hsa04972	Organismal Systems	Digestive system	Pancreatic secretion	2	127	108	8141	0.505112	0.892208	1.18708	P14555:PLA2G2A,P28907:CD38
hsa04930	Human Diseases	Endocrine and metabolic disease	Type II diabetes mellitus	1	127	46	8141	0.515811	0.90267	1.39353	P52790:HK3
hsa04973	Organismal Systems	Digestive system	Carbohydrate digestion and absorption	1	127	47	8141	0.523408	0.904372	1.36388	P52790:HK3
hsa00565	Metabolism	Lipid metabolism	Ether lipid metabolism	1	127	48	8141	0.530886	0.904372	1.33547	P14555:PLA2G2A
hsa00520	Metabolism	Carbohydrate metabolism	Amino sugar and nucleotide sugar metabolism	1	127	49	8141	0.538247	0.904372	1.30821	P52790:HK3
hsa04668	Environmental Information Processing	Signal transduction	TNF signaling pathway	2	127	115	8141	0.538906	0.904372	1.11482	P14780:MMP9,P50281:MMP14
hsa04724	Organismal Systems	Nervous system	Glutamatergic synapse	2	127	116	8141	0.543604	0.904372	1.10521	P15104:GLUL,P61952:GNG11
hsa00510	Metabolism	Glycan biosynthesis and metabolism	N-Glycan biosynthesis	1	127	50	8141	0.545494	0.904372	1.28205	P15291:B4GALT1
hsa00600	Metabolism	Lipid metabolism	Sphingolipid metabolism	1	127	53	8141	0.566565	0.92311	1.20948	P04062:GBA1
hsa04913	Organismal Systems	Endocrine system	Ovarian steroidogenesis	1	127	53	8141	0.566565	0.92311	1.20948	Q16678:CYP1B1
hsa00240	Metabolism	Nucleotide metabolism	Pyrimidine metabolism	1	127	57	8141	0.593159	0.95818	1.1246	P32320:CDA
hsa04110	Cellular Processes	Cell growth and death	Cell cycle	2	127	129	8141	0.601641	0.963645	0.993835	P31947:SFN,P46527:CDKN1B
hsa04068	Environmental Information Processing	Signal transduction	FoxO signaling pathway	2	127	132	8141	0.614227	0.965398	0.971248	P04179:SOD2,P46527:CDKN1B
hsa00590	Metabolism	Lipid metabolism	Arachidonic acid metabolism	1	127	61	8141	0.618133	0.965398	1.05086	P14555:PLA2G2A
hsa00310	Metabolism	Amino acid metabolism	Lysine degradation	1	127	63	8141	0.630044	0.965398	1.0175	O00469:PLOD2
hsa04213	Organismal Systems	Aging	Longevity regulating pathway - multiple species	1	127	63	8141	0.630044	0.965398	1.0175	P04179:SOD2
hsa03010	Genetic Information Processing	Translation	Ribosome	2	127	137	8141	0.634531	0.965398	0.935801	P62861:FAU,P22090:RPS4Y1
hsa04371	Environmental Information Processing	Signal transduction	Apelin signaling pathway	2	127	138	8141	0.638491	0.965398	0.92902	P00750:PLAT,P61952:GNG11
hsa04910	Organismal Systems	Endocrine system	Insulin signaling pathway	2	127	138	8141	0.638491	0.965398	0.92902	P49327:FASN,P52790:HK3
hsa04920	Organismal Systems	Endocrine system	Adipocytokine signaling pathway	1	127	69	8141	0.663609	0.988042	0.92902	P33121:ACSL1
hsa04520	Cellular Processes	Cellular community - eukaryotes	Adherens junction	1	127	71	8141	0.674111	0.988042	0.90285	Q8WWI1:LMO7
hsa04924	Organismal Systems	Endocrine system	Renin secretion	1	127	74	8141	0.689258	0.988042	0.866248	P07858:CTSB
hsa05323	Human Diseases	Immune disease	Rheumatoid arthritis	2	127	152	8141	0.690465	0.988042	0.843452	P05107:ITGB2,P07711:CTSL
hsa01524	Human Diseases	Drug resistance: antineoplastic	Platinum drug resistance	1	127	77	8141	0.703706	0.988042	0.832498	P10620:MGST1
hsa05220	Human Diseases	Cancer: specific types	Chronic myeloid leukemia	1	127	77	8141	0.703706	0.988042	0.832498	P46527:CDKN1B
hsa05160	Human Diseases	Infectious disease: viral	Hepatitis C	2	127	156	8141	0.704151	0.988042	0.821825	Q16625:OCLN,P56856:CLDN18
hsa05100	Human Diseases	Infectious disease: bacterial	Bacterial invasion of epithelial cells	1	127	79	8141	0.712966	0.988042	0.811422	Q03135:CAV1
hsa05010	Human Diseases	Neurodegenerative disease	Alzheimer disease	5	127	389	8141	0.732727	0.988042	0.823938	P04839:CYBB,P08473:MME,P30405:PPIF,P37840:SNCA,Q15109:AGER
hsa04012	Environmental Information Processing	Signal transduction	ErbB signaling pathway	1	127	84	8141	0.734878	0.988042	0.763123	P46527:CDKN1B
hsa04530	Cellular Processes	Cellular community - eukaryotes	Tight junction	2	127	170	8141	0.748161	0.988042	0.754145	Q16625:OCLN,P56856:CLDN18
hsa05225	Human Diseases	Cancer: specific types	Hepatocellular carcinoma	2	127	170	8141	0.748161	0.988042	0.754145	P09601:HMOX1,P10620:MGST1
hsa04211	Organismal Systems	Aging	Longevity regulating pathway	1	127	89	8141	0.75513	0.988042	0.720251	P04179:SOD2
hsa05222	Human Diseases	Cancer: specific types	Small cell lung cancer	1	127	93	8141	0.77022	0.988042	0.689273	P46527:CDKN1B
hsa04141	Genetic Information Processing	Folding, sorting and degradation	Protein processing in endoplasmic reticulum	2	127	178	8141	0.770721	0.988042	0.720251	P43307:SSR1,Q8NHG7:SVIP
hsa05032	Human Diseases	Substance dependence	Morphine addiction	1	127	94	8141	0.773846	0.988042	0.68194	P61952:GNG11
hsa04350	Environmental Information Processing	Signal transduction	TGF-beta signaling pathway	1	127	96	8141	0.780928	0.988042	0.667733	P07996:THBS1
hsa04912	Organismal Systems	Endocrine system	GnRH signaling pathway	1	127	96	8141	0.780928	0.988042	0.667733	P50281:MMP14
hsa04144	Cellular Processes	Transport and catabolism	Endocytosis	3	127	262	8141	0.781448	0.988042	0.733997	O95208:EPN2,Q03135:CAV1,Q9NZN3:EHD3
hsa00564	Metabolism	Lipid metabolism	Glycerophospholipid metabolism	1	127	99	8141	0.791142	0.988042	0.647499	P14555:PLA2G2A
hsa04713	Organismal Systems	Environmental adaptation	Circadian entrainment	1	127	101	8141	0.797686	0.988042	0.634677	P61952:GNG11
hsa04062	Organismal Systems	Immune system	Chemokine signaling pathway	2	127	193	8141	0.808342	0.988042	0.664273	P08631:HCK,P61952:GNG11
hsa05167	Human Diseases	Infectious disease: viral	Kaposi sarcoma-associated herpesvirus infection	2	127	195	8141	0.812924	0.988042	0.65746	P08631:HCK,P61952:GNG11
hsa04725	Organismal Systems	Nervous system	Cholinergic synapse	1	127	113	8141	0.832895	0.988042	0.567278	P61952:GNG11
hsa04928	Organismal Systems	Endocrine system	Parathyroid hormone synthesis, secretion and action	1	127	114	8141	0.835539	0.988042	0.562301	P50281:MMP14
hsa04726	Organismal Systems	Nervous system	Serotonergic synapse	1	127	115	8141	0.838141	0.988042	0.557412	P61952:GNG11
hsa05145	Human Diseases	Infectious disease: parasitic	Toxoplasmosis	1	127	115	8141	0.838141	0.988042	0.557412	P30405:PPIF
hsa05207	Human Diseases	Cancer: overview	Chemical carcinogenesis - receptor activation	2	127	210	8141	0.844301	0.988042	0.610499	P10620:MGST1,Q16678:CYP1B1
hsa04071	Environmental Information Processing	Signal transduction	Sphingolipid signaling pathway	1	127	120	8141	0.850551	0.988042	0.534186	P07339:CTSD
hsa04152	Environmental Information Processing	Signal transduction	AMPK signaling pathway	1	127	122	8141	0.855246	0.988042	0.525429	P49327:FASN
hsa05166	Human Diseases	Infectious disease: viral	Human T-cell leukemia virus 1 infection	2	127	226	8141	0.87248	0.988042	0.567278	P05107:ITGB2,Q6UUV7:CRTC3
hsa04728	Organismal Systems	Nervous system	Dopaminergic synapse	1	127	135	8141	0.882394	0.988042	0.474832	P61952:GNG11
hsa04014	Environmental Information Processing	Signal transduction	Ras signaling pathway	2	127	235	8141	0.886207	0.988042	0.545552	P14555:PLA2G2A,P61952:GNG11
hsa04270	Organismal Systems	Circulatory system	Vascular smooth muscle contraction	1	127	138	8141	0.887903	0.988042	0.46451	P14555:PLA2G2A
hsa04662	Organismal Systems	Immune system	B cell receptor signaling pathway	1	127	140	8141	0.891432	0.988042	0.457874	Q6ZUJ8:PIK3AP1
hsa05162	Human Diseases	Infectious disease: viral	Measles	1	127	141	8141	0.893156	0.988042	0.454627	P46527:CDKN1B
hsa05017	Human Diseases	Neurodegenerative disease	Spinocerebellar ataxia	1	127	143	8141	0.896521	0.988042	0.448268	P30405:PPIF
hsa04723	Organismal Systems	Nervous system	Retrograde endocannabinoid signaling	1	127	148	8141	0.904482	0.988042	0.433124	P61952:GNG11
hsa05226	Human Diseases	Cancer: specific types	Gastric cancer	1	127	150	8141	0.907494	0.988042	0.427349	P46527:CDKN1B
hsa05130	Human Diseases	Infectious disease: bacterial	Pathogenic Escherichia coli infection	2	127	255	8141	0.911985	0.988042	0.502764	Q16625:OCLN,P56856:CLDN18
hsa05034	Human Diseases	Substance dependence	Alcoholism	1	127	155	8141	0.914616	0.988042	0.413564	P61952:GNG11
hsa05132	Human Diseases	Infectious disease: bacterial	Salmonella infection	2	127	259	8141	0.916442	0.988042	0.494999	P60903:S100A10,Q09666:AHNAK
hsa04921	Organismal Systems	Endocrine system	Oxytocin signaling pathway	1	127	157	8141	0.917311	0.988042	0.408295	P28907:CD38
hsa04390	Environmental Information Processing	Signal transduction	Hippo signaling pathway	1	127	159	8141	0.91992	0.988042	0.40316	P05107:ITGB2
hsa04934	Human Diseases	Endocrine and metabolic disease	Cushing syndrome	1	127	161	8141	0.922449	0.988042	0.398151	P46527:CDKN1B
hsa05161	Human Diseases	Infectious disease: viral	Hepatitis B	1	127	162	8141	0.923683	0.988042	0.395694	P14780:MMP9
hsa04630	Environmental Information Processing	Signal transduction	Jak-STAT signaling pathway	1	127	165	8141	0.92727	0.988042	0.388499	Q13642:FHL1
hsa05012	Human Diseases	Neurodegenerative disease	Parkinson disease	2	127	272	8141	0.929515	0.988042	0.471341	P30405:PPIF,P37840:SNCA
hsa04022	Environmental Information Processing	Signal transduction	cGMP-PKG signaling pathway	1	127	168	8141	0.930689	0.988042	0.381562	P30405:PPIF
hsa05200	Human Diseases	Cancer: overview	Pathways in cancer	5	127	545	8141	0.93391	0.988042	0.588095	P09601:HMOX1,P10620:MGST1,P14780:MMP9,P46527:CDKN1B,P61952:GNG11
hsa04310	Environmental Information Processing	Signal transduction	Wnt signaling pathway	1	127	171	8141	0.933949	0.988042	0.374868	Q96HF1:SFRP2
hsa05164	Human Diseases	Infectious disease: viral	Influenza A	1	127	173	8141	0.936038	0.988042	0.370534	Q15661:TPSAB1
hsa04080	Environmental Information Processing	Signaling molecules and interaction	Neuroactive ligand-receptor interaction	3	127	377	8141	0.938275	0.988042	0.510098	P08311:CTSG,P21462:FPR1,P25090:FPR2
hsa05022	Human Diseases	Neurodegenerative disease	Pathways of neurodegeneration - multiple diseases	4	127	482	8141	0.948031	0.988042	0.53197	P04839:CYBB,P30405:PPIF,P37840:SNCA,Q15109:AGER
hsa04650	Organismal Systems	Immune system	Natural killer cell mediated cytotoxicity	1	127	189	8141	0.950549	0.988042	0.339166	P05107:ITGB2
hsa05203	Human Diseases	Cancer: overview	Viral carcinogenesis	1	127	190	8141	0.951339	0.988042	0.337381	P46527:CDKN1B
hsa04020	Environmental Information Processing	Signal transduction	Calcium signaling pathway	2	127	301	8141	0.95209	0.988042	0.425929	P28907:CD38,P30405:PPIF
hsa05016	Human Diseases	Neurodegenerative disease	Huntington disease	2	127	311	8141	0.958143	0.988042	0.412234	P04179:SOD2,P30405:PPIF
hsa05170	Human Diseases	Infectious disease: viral	Human immunodeficiency virus 1 infection	1	127	210	8141	0.96475	0.988042	0.305249	P61952:GNG11
hsa05163	Human Diseases	Infectious disease: viral	Human cytomegalovirus infection	1	127	227	8141	0.973218	0.988042	0.282389	P61952:GNG11
hsa04714	Organismal Systems	Environmental adaptation	Thermogenesis	1	127	238	8141	0.977586	0.988042	0.269338	P33121:ACSL1
hsa05131	Human Diseases	Infectious disease: bacterial	Shigellosis	1	127	238	8141	0.977586	0.988042	0.269338	P52790:HK3
hsa05169	Human Diseases	Infectious disease: viral	Epstein-Barr virus infection	1	127	260	8141	0.984314	0.989549	0.246548	P46527:CDKN1B
hsa04060	Environmental Information Processing	Signaling molecules and interaction	Cytokine-cytokine receptor interaction	1	127	293	8141	0.990833	0.990833	0.218779	O95407:TNFRSF6B
