# Supplementary material for: Proteomic lung analysis revealed hyper-activation of neutrophil extracellular trap formation in cases of fatal COVID-19
Source: Heliyon. 2024 May 24;10(11):e31878. doi: 10.1016/j.heliyon.2024.e31878 (PMC11177151; doi:10.1016/j.heliyon.2024.e31878)
Supplement: Multimedia component 7 [file mmc7.xlsx]

## Sheet: KEGG.top.Down
Table S7 The enriched KEGG pathway for the downregulated proteins
id	Classification_level1	Classification_level2	Term	ListHits	ListTotal	PopHits	PopTotal	p-value	padjust	Enrichment_score	proteins
hsa04979	Organismal Systems	Digestive system	Cholesterol metabolism	3	37	52	8141	0.00163866	0.0999323	12.6939	P02647:APOA1,P02652:APOA2,P02656:APOC3
hsa04510	Cellular Processes	Cellular community - eukaryotes	Focal adhesion	5	37	208	8141	0.00232401	0.0999323	5.28911	A8TX70:COL6A5,P22105:TNXB,P54851:EMP2,Q03135:CAV1,Q9NVD7:PARVA
hsa03320	Organismal Systems	Endocrine system	PPAR signaling pathway	3	37	79	8141	0.00539051	0.145669	8.35546	P02647:APOA1,P02652:APOA2,P02656:APOC3
hsa04610	Organismal Systems	Immune system	Complement and coagulation cascades	3	37	89	8141	0.00750433	0.145669	7.41664	P00750:PLAT,P05154:SERPINA5,P08174:CD55
hsa05143	Human Diseases	Infectious disease: parasitic	African trypanosomiasis	3	37	93	8141	0.00846912	0.145669	7.09765	P02647:APOA1,P68871:HBB,P69905:HBA2
hsa04670	Organismal Systems	Immune system	Leukocyte transendothelial migration	3	37	117	8141	0.0157604	0.225898	5.64172	P14209:CD99,Q16625:OCLN,P56856:CLDN18
hsa05144	Human Diseases	Infectious disease: parasitic	Malaria	2	37	48	8141	0.0198842	0.244292	9.16779	P68871:HBB,P69905:HBA2
hsa04640	Organismal Systems	Immune system	Hematopoietic cell lineage	3	37	158	8141	0.0344332	0.350487	4.17773	P08174:CD55,P08473:MME,P21926:CD9
hsa04514	Environmental Information Processing	Signaling molecules and interaction	Cell adhesion molecules (CAMs)	3	37	162	8141	0.0366789	0.350487	4.07457	P14209:CD99,Q16625:OCLN,P56856:CLDN18
hsa04512	Environmental Information Processing	Signaling molecules and interaction	ECM-receptor interaction	2	37	90	8141	0.0627202	0.536981	4.88949	A8TX70:COL6A5,P22105:TNXB
hsa04933	Human Diseases	Endocrine and metabolic disease	AGE-RAGE signaling pathway in diabetic complications	2	37	100	8141	0.0753821	0.536981	4.40054	P46527:CDKN1B,Q15109:AGER
hsa04974	Organismal Systems	Digestive system	Protein digestion and absorption	2	37	104	8141	0.0806599	0.536981	4.23129	A8TX70:COL6A5,P08473:MME
hsa05215	Human Diseases	Cancer: specific types	Prostate cancer	2	37	105	8141	0.0819972	0.536981	4.19099	P00750:PLAT,P46527:CDKN1B
hsa04066	Environmental Information Processing	Signal transduction	HIF-1 signaling pathway	2	37	109	8141	0.0874155	0.536981	4.03719	P02787:TF,P46527:CDKN1B
hsa04614	Organismal Systems	Endocrine system	Renin-angiotensin system	1	37	23	8141	0.0995972	0.545274	9.56639	P08473:MME
hsa05416	Human Diseases	Cardiovascular disease	Viral myocarditis	2	37	120	8141	0.102847	0.545274	3.66712	P08174:CD55,Q03135:CAV1
hsa04977	Organismal Systems	Digestive system	Vitamin digestion and absorption	1	37	25	8141	0.107787	0.545274	8.80108	P02647:APOA1
hsa04144	Cellular Processes	Transport and catabolism	Endocytosis	3	37	262	8141	0.115203	0.549063	2.51939	O95208:EPN2,Q03135:CAV1,Q9NZN3:EHD3
hsa04151	Environmental Information Processing	Signal transduction	PI3K-Akt signaling pathway	4	37	420	8141	0.121305	0.549063	2.0955	A8TX70:COL6A5,P22105:TNXB,P46527:CDKN1B,P61952:GNG11
hsa04371	Environmental Information Processing	Signal transduction	Apelin signaling pathway	2	37	138	8141	0.129551	0.553852	3.1888	P00750:PLAT,P61952:GNG11
