# Supplementary material for: Proteomic lung analysis revealed hyper-activation of neutrophil extracellular trap formation in cases of fatal COVID-19
Source: Heliyon. 2024 May 24;10(11):e31878. doi: 10.1016/j.heliyon.2024.e31878 (PMC11177151; doi:10.1016/j.heliyon.2024.e31878)
Supplement: Multimedia component 8 [file mmc8.xlsx]

## Sheet: KEGG.top.Up
Table S8 The enriched KEGG pathways for the upregulated proteins
id	Classification_level1	Classification_level2	Term	ListHits	ListTotal	PopHits	PopTotal	p-value	padjust	Enrichment_score	proteins
hsa04613	Organismal Systems	Immune system	Neutrophil extracellular trap formation	16	90	220	8141	1.71449e-09	2.74319e-07	6.57859	P02671:FGA,P02675:FGB,P02679:FGG,P04839:CYBB,P05107:ITGB2,P05164:MPO,P08246:ELANE,P08311:CTSG,P11215:ITGAM,P12314:FCGR1A,P19878:NCF2,P20160:AZU1,P21462:FPR1,P25090:FPR2,P30405:PPIF,Q15080:NCF4
hsa04142	Cellular Processes	Transport and catabolism	Lysosome	10	90	135	8141	2.08636e-06	0.000166909	6.70041	P04062:GBA1,P07339:CTSD,P07711:CTSL,P07858:CTSB,P08311:CTSG,P10619:CTSA,P14091:CTSE,P25774:CTSS,Q99538:LGMN,Q9UBR2:CTSZ
hsa04610	Organismal Systems	Immune system	Complement and coagulation cascades	8	90	89	8141	5.53804e-06	0.000229755	8.13084	P02671:FGA,P02675:FGB,P02679:FGG,P05107:ITGB2,P11215:ITGAM,P20702:ITGAX,Q03405:PLAUR,Q9Y279:VSIG4
hsa05150	Human Diseases	Infectious disease: bacterial	Staphylococcus aureus infection	10	90	151	8141	5.74387e-06	0.000229755	5.99043	P02679:FGG,P05107:ITGB2,P11215:ITGAM,P12314:FCGR1A,P19012:KRT15,P21462:FPR1,P25090:FPR2,P59665:DEFA1B,P59666:DEFA3,Q04695:KRT17
hsa04145	Cellular Processes	Transport and catabolism	Phagosome	11	90	216	8141	2.3498e-05	0.000751937	4.60653	P04839:CYBB,P05107:ITGB2,P05164:MPO,P07711:CTSL,P07996:THBS1,P11215:ITGAM,P12314:FCGR1A,P19878:NCF2,P25774:CTSS,P35442:THBS2,Q15080:NCF4
hsa04216	Cellular Processes	Cell growth and death	Ferroptosis	5	90	42	8141	9.09733e-05	0.00242595	10.7685	P02792:FTL,P02794:FTH1,P04839:CYBB,P09601:HMOX1,P33121:ACSL1
hsa04670	Organismal Systems	Immune system	Leukocyte transendothelial migration	6	90	117	8141	0.00180782	0.0394335	4.63875	P04839:CYBB,P05107:ITGB2,P11215:ITGAM,P14780:MMP9,P19878:NCF2,Q15080:NCF4
hsa04614	Organismal Systems	Endocrine system	Renin-angiotensin system	3	90	23	8141	0.00197168	0.0394335	11.7986	P08311:CTSG,P10619:CTSA,P15144:ANPEP
hsa05140	Human Diseases	Infectious disease: parasitic	Leishmaniasis	6	90	138	8141	0.00413037	0.072161	3.93285	P04839:CYBB,P05107:ITGB2,P11215:ITGAM,P12314:FCGR1A,P19878:NCF2,Q15080:NCF4
hsa04978	Organismal Systems	Digestive system	Mineral absorption	4	90	61	8141	0.00451006	0.072161	5.93151	P02792:FTL,P02794:FTH1,P09601:HMOX1,P80297:MT1X
hsa00760	Metabolism	Metabolism of cofactors and vitamins	Nicotinate and nicotinamide metabolism	3	90	35	8141	0.00662312	0.0933682	7.75333	P28907:CD38,P40261:NNMT,P43490:NAMPT
hsa04066	Environmental Information Processing	Signal transduction	HIF-1 signaling pathway	5	90	109	8141	0.00700261	0.0933682	4.14934	P01033:TIMP1,P04839:CYBB,P05062:ALDOB,P09601:HMOX1,P52790:HK3
hsa05415	Human Diseases	Cardiovascular disease	Diabetic cardiomyopathy	7	90	208	8141	0.00800406	0.0985115	3.04418	P02461:COL3A1,P04839:CYBB,P07339:CTSD,P14780:MMP9,P19878:NCF2,P30405:PPIF,Q15080:NCF4
hsa03320	Organismal Systems	Endocrine system	PPAR signaling pathway	4	90	79	8141	0.0111762	0.127728	4.58003	P07148:FABP1,P33121:ACSL1,P55058:PLTP,Q99541:PLIN2
hsa05144	Human Diseases	Infectious disease: parasitic	Malaria	3	90	48	8141	0.0157925	0.13937	5.65347	P05107:ITGB2,P07996:THBS1,P35442:THBS2
hsa04612	Organismal Systems	Immune system	Antigen processing and presentation	4	90	88	8141	0.0160973	0.13937	4.11162	P07711:CTSL,P07858:CTSB,P25774:CTSS,Q99538:LGMN
hsa00910	Metabolism	Energy metabolism	Nitrogen metabolism	2	90	18	8141	0.0164841	0.13937	10.0506	P15104:GLUL,P31327:CPS1
hsa00330	Metabolism	Amino acid metabolism	Arginine and proline metabolism	3	90	49	8141	0.0166904	0.13937	5.5381	P04181:OAT,P13674:P4HA1,P54886:ALDH18A1
hsa05202	Human Diseases	Cancer: overview	Transcriptional misregulation in cancer	7	90	242	8141	0.0173558	0.13937	2.61648	P05164:MPO,P08246:ELANE,P11215:ITGAM,P12314:FCGR1A,P14780:MMP9,P59665:DEFA1B,P59666:DEFA3
hsa00061	Metabolism	Lipid metabolism	Fatty acid biosynthesis	2	90	19	8141	0.0182924	0.13937	9.52164	P33121:ACSL1,P49327:FASN
